# Supplementary material for: Genomic history of coastal societies from eastern South America
Source: Nat Ecol Evol. 2023 Jul 31;7(8):1315–30. doi: 10.1038/s41559-023-02114-9 (PMC10406606; doi:10.1038/s41559-023-02114-9)
Supplement: Supplementary file 3 — Archaeological information, radiocarbon dating and ancient DNA summary statistics. [file 41559_2023_2114_MOESM3_ESM.xlsx]

## Sheet: Data S1A - preserved aDNA
	Data S1A - Data overview for the 34 ancient individuals reported in this study with genome-wide data: Archaeological information, radiocarbon dating and ancient DNA summary statistics.
		Samples ID	Library ID	Site - Burial, Anatomical element	AMS Sample ID	14C age (BP)	Cal. BP (95.4%)*	Sex	X contamination (%)	mtDNA cont.	Y-chromosome haplogroup	MtDNA-haplogroup	Endogenous DNA after shotgun screening (%)	Damage pattern (3' - 5')		Group assignment site_burial/info_dateBP	First degree of relatedness between pairs	1240k	Human Origins	Mean Coverage on 1240K	References for radiocarbon ages
	Brazil South Coast	CABE-03	CBE003.A0101	Cabeçuda - Burial 16, Pars Petrosa	MAMS-43997**	3352 ± 27	3685-3487	XY	0.51	0.01	Q1b1a1a	D1	4.01	0.1649	0.1789	Cabeçuda_~3200BP	-	487559	241933	0.7X	This work
		CABE-04	CBE004.A0101	Cabeçuda - Burial 15, Pars Petrosa	Beta-383566	3030 ± 30	3348-3084	XY	3.49	0.02	Q1b1a1a	D4	1.41	0.2353	0.2396	Cabeçuda_~3200BP	-	392360	193276	0.5X	Kneip et al. 2018
		GALHE4-03	GA4002.A0101	Galheta IV - Burial 03b, Pars Petrosa	Beta-280010	1360 ± 40	1347-1176	XX	♁	0.01	♁	C1c	0.283	0.2583	0.24	GalhetaIV_1200BP	-	216673	106695	0.2X	DeBlasis et al. 2014
		JAB-31	JBT001.A0101	Jabuticabeira II - Burial 10B (L1.25 - E1), Pars Petrosa	MAMS-38997	2401 ± 21	2607-2351	XX	♁	0.01	n/a	C1c	61.623	0.1435	0.154	JabuticabeiraII_~2400BP	-	780926	386119	1.7X	This work
		JAB-35	JBT002.A0101	Jabuticabeira II - Burial 11 (L1.25 - E1), Pars Petrosa	MAMS-38998	2411 ± 20	2667-2353	XY	0.63	0.01	Q1b1a	C1c	3.004	0.1799	0.1863	JabuticabeiraII_~2400BP	rel.001.011	313528	153648	0.4X	This work
		JAB-19	JBT009.A0101	Jabuticabeira II - Burial 38 (L2.15.13 N15/N14), Pars Petrosa	Beta-188382	2320 ± 50	2491-2153	XY	0.4	0.01	Q1b1a1a1	C1c	45.983	0.1409	0.1499	JabuticabeiraII_~2400BP	-	913204	447170	3.9X	This work
		JAB-20	JBT010.A0101	Jabuticabeira II - Burial 12A (L1-25-E1), Pars Petrosa	MAMS-40639	2440 ± 20	2697-2360	XX	♁	0.01	♁	C1c	8.556	0.1799	0.1794	JabuticabeiraII_~2400BP	-	531456	259618	0.8X	This work
		JAB-21	JBT011.A0101	Jabuticabeira II - Burial 12C (L1.25 E1), Pars Petrosa	not dated	not dated	not dated	XY	0.09	0.01	Q1b1a1a1	C1c	0.96	0.2379	0.2424	JabuticabeiraII_~2400BP	rel.001.002	281806	137065	0.3X	-
		JAB-22	JBT012.A0101	Jabuticabeira II - Burial 43 (L1.77 E3), Pars Petrosa	MAMS-28362	2348 ± 23	2428-2332	XY	0.91	0.01	Q1b1a1a1	C1c	15.036	0.1667	0.1677	JabuticabeiraII_~2400BP	-	627041	306441	1.0X	Posth et al. 2018
		JAB-23	JBT013.A0101	Jabuticabeira II - Burial 110 (L2), Pars Petrosa	MAMS-40641	2420 ± 19	2675-2355	XY	0.6	0.01	Q1b1a1a	C1c	21.692	0.1461	0.1499	JabuticabeiraII_~2400BP	-	593697	288839	0.9X	This work
		JAB-24	JBT014.A0101	Jabuticabeira II - Burial 111/112A (pathological individual, TL1/L2), Pars Petrosa	MAMS-28363	2145 ± 23	2298-2003	XX	♁	0.01	♁	C1c	1.197	0.1451	0.1559	JabuticabeiraII_111/112_~2200BP	rel.014.015	318753	156654	0.4X	Posth et al. 2018
		JAB-25	JBT015.A0101	Jabuticabeira II - Burial 111/112B (intrusive individual - TL1/L2), Pars Petrosa	MAMS-28365	2203 ± 24	2314-2126	XX	♁	0.01	♁	C1c	72.434	0.1277	0.1344	JabuticabeiraII_111/112_~2200BP	-	705698	347420	1.3X	Posth et al. 2018
		JAB-28	JBT018.A0101	Jabuticabeira II - Burial 34 (L2.05 - E4), Pars Petrosa	MAMS-28360	2386 ± 23	2489-2346	XX	♁	0.01	♁	C1c	53.206	0.1278	0.1356	JabuticabeiraII_~2400BP	-	756434	371205	1.5X	Posth et al. 2018
		JAB-29	JBT019.A0101	Jabuticabeira II - Burial 102 (L1.75 E5), Pars Petrosa	MAMS-28359	1498 ± 23	1406-1313	XX	♁	0.01	♁	B2	2.386	0.1307	0.1405	JabuticabeiraII_102_1300BP	-	443946	218367	0.6X	Posth et al. 2018
		JAB-30	JBT020.A0101	Jabuticabeira II - Burial 15 (L1.05-E1), Pars Petrosa	MAMS-40644	2331 ± 19	2359-2332	XY	1.69	0.01	Q1b1a1a1	C1c	0.442	0.1764	0.1937	JabuticabeiraII_~2400BP	-	239142	116296	0.3X	This work
		JAB-32	JBT021.A0101	Jabuticabeira II - Burial 37 (L2.05 - E4), Pars Petrosa	MAMS-40640	2323 ± 19	2357-2329	XY	0.49	0.01	Q1b1a1a	C1c	11.536	0.1748	0.1753	JabuticabeiraII_~2400BP	-	579294	283599	0.9X	This work
		JAB-33	JBT022.A0101	Jabuticabeira II - Burial 12B (L1.25 - E1), Pars Petrosa	not dated	not dated	not dated	XX	♁	0.01	♁	C1c	23.597	0.1724	0.1743	JabuticabeiraII_~2400BP	-	703098	343556	1.3X	-
		JAB-34	JBT023.A0101	Jabuticabeira II - Burial 25 (L2.65 E3), Pars Petrosa	not dated	not dated	not dated	XX	♁	0.01	♁	C1c	16.435	0.1364	0.1446	JabuticabeiraII_~2400BP	-	671520	329193	1.2X	-
		JAB-37	JBT025.A0101	Jabuticabeira II - Burial 17A (L2.05 - E3), Pars Petrosa	MAMS-40642	2407 ± 19	2491-2353	XY	0.06	0.01	Q1b1a1a1	C1c	13.243	0.1681	0.1724	JabuticabeiraII_~2400BP	-	653726	319480	1.1X	This work
		JAB-38	JBT026.A0101	Jabuticabeira II - Burial 41A (L2.05), Pars Petrosa	MAMS-40643	2310 ± 19	2355-2214	XY	0.23	0.01	Q1b1a1a	C1c	11.158	0.2032	0.2026	JabuticabeiraII_~2400BP	-	664554	323829	1.2X	This work
		CUBA - 1	CUB002.A0101	Cubatão I - Burial 01A, Tooth	MAMS-45781	2492 ± 22	2721-2490	XX	♁	0.01	♁	D1	0.78	0.2205	0.2326	CubatãoI_~2700BP	-	180786	93416	0.2X	This work
		CUBA - 8	CUB008.A0101	Cubatão I - Burial 11, Tooth	MAMS-38996	2602 ± 21	2756-2725	XX	♁	0.02	♁	A2	0.308	0.1589	0.1733	CubatãoI_~2700BP	-	126826	63274	0.1X	This work
	Brazil Southeast coast	Luzio	CAP007.A0101	Capelinha - Burial 02 (Luzio), Pars Petrosa	MAMS-17754	9253 ± 25	10556-10291	XY	0.05	0.01	Q1b1a1a	C1d1	8.332	0.2319	0.2453	Capelinha_10400BP	-	346739	170828	0.4X	This work
		ES-1	EPS001.A0102	Sambaqui Limão - Burial id not available. Box 8.680 kg, cabinet 3, bookshelf, shelf 4, left temporal bone, weight 40.18 gr, Pars Petrosa	MAMS-34571	448 ± 25	528-479	XX	♁	0.01	♁	B2	25.77	0.29	0.34	Limão_500BP	-	699923	349755	1.4X	This work
		ES-02	EPS002.A0101	Sambaqui Limão - Burial id not provided. Box 8.680 kg; cabinet 3, bookshelf 4, shelf 4, left temporal bone, weight 40.15g , Pars Petrosa	MAMS-40647	2617 ± 19	2760-2729	XY	0.43	n/a	Q1b1a2	D1-D1d1	0.187	0.1281	0.1487	Limão_2700BP	-	352352	174161	0.4X	This work
		ES-03	EPS003.A0101	Sambaqui do Limão - Burial 3. Box 1,354 kg, cabinet 2, bookshelf 3, shelf 3, right temporal bone, weight 39.19 gr, Pars Petrosa	MAMS-40648	1976 ± 18	1985-1835	XX	♁	0.01	♁	A2-A2m	2.189	0.103	0.1194	Limão_~1900BP	-	434134	216909	0.6X	This work
		ES-04	EPS004.A0101	Sambaqui Limão - Burial id not provided. Box 8.680 kg, cabinet 3, bookshelf 3, shelf 4, left temporal bone, weight 53.21 gr, Pars Petrosa	MAMS-40649	1914 ± 19	1883-1744	XY	1.61	0.01	Q1b1a2	D1-D1d2	0.784	0.1568	0.162	Limão_~1900BP	-	366695	181258	0.4X	This work
		ES-05	EPS005.A0101	Sambaqui Limão - Burial id not available. Box 8.680 kg, cabinet 3, bookshelf 4, shelf 4, temporal and occipital bone, weight 122.13 gr, Pars Petrosa	MAMS-40650	2025 ± 18	2002-1892	XX	♁	0.01	♁	C1b	1.591	0.1467	0.1602	Limão_~1900BP	-	301681	150224	0.4X	This work
		ES-11	EPS011.A0101	Sambaqui Limão Burial id not available. Box 8.680 kg, cabinet 3, bookshelf 4, shelf 4, maxilla, weight 30,61 gr, Tooth	not dated	not dated	not dated	XX	♁	0.01	♁	A2-A2m	1.033	0.1832	0.1869	Limão_~1900BP	-	286612	142279	0.3X	This work
		SK - 14	SAM014.A0101	Kaingang - Jaw - Sk-hu-2026 Jê speaker, Tooth	MAMS-28711	100 ± 22	251-6***	XY	2.44	0.31	Q1b1a1a1p	B2	0.763	0.0455	0.0505	Kaingang burial_100BP	-	228393	119151	0.5X	This work
	Central Brazil	Pains 19	PAI001.A0101	Loca do Suin - Burial 01C #19, Pars Petrosa	MAMS-28708	8172 ± 32	9264-8996	XY	0.33	0.01	Q1b1	C4c	2.178	0.1066	0.1198	LocaDoSuin_9100BP	-	353464	176189	0.4X	This work
	Northeast of Brazil	ALE1	TDA002.A0101/2	Pedra do Alexandre - Burial 2, Pars Petrosa	MAMS-34577 / MAMS-35718	no collagen	no collagen	XY	0.83	0.01	Q1b1a1a1p	C1b	3.947	0.44	0.45	PedraDoAlexandre_2_undated	-	249351	127424	0.3X	-
		PUC_GO-24	VSM001.A0101	Vau - Sta.M.Vitória ind.23 - Individual ID not confirmed, it was located in the same box as ind 23 - originally identified as Aratu tradition, later re-classified to Una, Pars Petrosa	MAMS-45782	629 ± 21	655-554	XY	0.32	0.01	Q1b1a1a1	B2b3a	36.432	0.0662	0.0802	Vau_Una_600BP	-	734562	365137	1.5X	This work
	Southeast Amazonia	Palmeira 121	PLM001.A0101	Palmeiras-Xingu - Burial 2, Tooth	MAMS-43998	477 ± 21	535-500	XY	1.26	0.01	Q1b1a	B2b-N	0.852	0.2588	0.2605	Palmeiras Xingu_500BP	-	367897	180965	0.5X	This work
	Sample IDs reported here were provided by the Laboratório de Arqueologia e Antropologia Ambiental e Evolutiva (LAAAE); " * " calibrated using OxCal 4.4 (Bronk Ramsey 2021) - SHCal20 (Hogg et al., 2020); "♁ " genetically assigned to be a female individual; ); "**" sample with very low collagen yield (0,2%) and susceptible to contamination; "(rel. xxx.xxx)" Library ID/ MPI ID for first degree relat…
	The mean coverage of 1240K Snps was calculated using Qualimap v2.2.2-dev, executed via nf-core/eager v. 2.4.5, and reflects the mean number of times a SNP was covered by a read.
	References:
	DeBlasis, P., Farias, D. S. & Kneip, A. (2014) Velhas tradições e gente nova no pedaço: perspectivas longevas de arquitetura funerária na paisagem do litoral sul catarinense. Rev. do Mus. Arqueol. e Etnol. 24, 109-136. doi:10.11606/issn.2448-1750.revmae.2014.109328
	Hogg, A., Heaton, T., Hua, Q., Palmer, J., Turney, C., Southon, J., . . . Wacker, L. (2020). SHCal20 Southern Hemisphere Calibration, 0–55,000 Years cal BP. Radiocarbon, 62(4), 759-778. doi:10.1017/RDC.2020.59
	Kneip, A., Farias, D. & DeBlasis, P. (2018) Longa duração e territorialidade da ocupação sambaquieira na laguna de Santa Marta, Santa Catarina. Rev. Arqueol. 31, 25–51. doi: 10.24885/sab.v31i1.526
	Posth, C., Nakatsuka, N., Lazaridis, I., Skoglund, P., Mallik, S. . . . Reich, D. (2018) Reconstructing the Deep Population History of Central and South America. Cell 175, 1185-1197.e22. doi: 10.1016/j.cell.2018.10.027
	Konstantin Okonechnikov, Ana Conesa, Fernando García-Alcalde, Qualimap 2: advanced multi-sample quality control for high-throughput sequencing data, Bioinformatics, Volume 32, Issue 2, January 2016, Pages 292–294, https://doi.org/10.1093/bioinformatics/btv566

## Sheet: Data S1B - not sufficient aDNA
		Data S1B - Data overview for the 48 ancient individuals non-aDNA preserved reported in this study: Archaeological information, radiocarbon dating and ancient DNA summary statistics.
		Samples ID	Library ID	Site - Burial, Anatomical element	*AMS Sample ID	*Cal. BC/AD (95.4%)	Sex	X contamination (%)	mtDNA cont.	Y-chromosome haplogroup	MtDNA-haplogroup	Endogenous DNA after shotgun screening (%)	Damage pattern (3' - 5')
	Amazon region	MPEG-06	AMZ001.A0101	Not informed - Urna Antropomorfa T-8 (box: 29), Pars Petrosa	n/a	n/a	n/a	n/a	n/a	n/a	n/a	0.167	0.0165	0.005
		MPEG - 32	GRC001.A0101	Gruta das Caretas - Campo 2206/291, Cadastro: GC 31 (box 18) (Nº Cat.: 1150), Pars Petrosa	n/a	n/a	n/a	n/a	n/a	n/a	n/a	0.045	0.0171	0.0581
		MUAM-01	HTH001.A0101	Hatahara - no information, Pars Petrosa	n/a	n/a	n/a	n/a	n/a	n/a	n/a	0.006	0	0.1163
		Marabaixo-4	MRB001.A0101	Marabaixo-Macapá (AP) - Urna A sample #2, Pars Petrosa	n/a	n/a	n/a	n/a	n/a	n/a	n/a	0.012	0.0417	0.0667
		Palmeira 100	PLM002.A0101	Palmeiras-Xingu - no information, Tooth	n/a	n/a	n/a	n/a	n/a	n/a	n/a	0.024	0.1579	0.28
	Atlantic South Coast	CABE-01	CBE001.A0101	Cabeçuda - Burial 11, Pars Petrosa	n/a	n/a	n/a	n/a	n/a	n/a	n/a	0.029	0.0125	0.0625
		CABE-02	CBE002.A0101	Cabeçuda - Burial 12, Pars Petrosa	n/a	n/a	n/a	n/a	n/a	n/a	n/a	0.084	0.18	0.287
		GALHE4-01	GA4001.A0101	Galheta IV - Burial 01, Pars Petrosa	n/a	n/a	n/a	n/a	n/a	n/a	n/a	0.009	0.1935	0.2188
		GALHE4-05	GA4003.A0101	Galheta IV - Burial 04, Pars Petrosa	MAMS-40645	cal AD 1044-1205	XX	♁	0.25	♁	C1c -T	0.147	0.2583	0.2793
		GALHE4-09	GA4005.A0101	Galheta IV - Burial 07, Pars Petrosa	n/a	n/a	n/a	n/a	n/a	n/a	n/a	0.043	0.1833	0.0862
		GALHE4-07	GA4004.A0101/2	Galheta IV - Burial 05, Pars Petrosa	MAMS-40646	cal AD 894-985	XY	n/a	n/a	n/a	Low cov.	0.01	0.19	0.24
		JAB-18	JBT008.A0101/2	Jabuticabeira II - Burial 2A (L6-E3), Pars Petrosa	n/a	n/a	XY	n/a	n/a	n/a	Low cov.	0.04	0.2779	0.2857
		JAB-26	JBT016.A0101	Jabuticabeira II - Sep. 114-L6, Pars Petrosa	n/a	n/a	n/a	n/a	n/a	n/a	n/a	0.044	0.0435	0.0805
		JAB-27	JBT017.A0101	Jabuticabeira II - Sep. 17A, Pars Petrosa	n/a	n/a	n/a	n/a	n/a	n/a	C-C1c	0.058	0.3712	0.3524
		JAB-36	JBT024.A0101	Jabuticabeira II - Sep. 115B (L6), Pars Petrosa	n/a	n/a	n/a	n/a	n/a	n/a	n/a	0.01	0.0921	0.1159
	Atlantic Southeast Coast	Capelinha 3	CAP001.A0101	Capelinha - Burial 4, Pars Petrosa	MAMS-34569	cal BC 7589-7516	XY	**	0.01	**	Low cov.	0.094	0.009	0.528
		Capelinha 5	CAP002.A0101	Capelinha - Burial 5a, Pars Petrosa	n/a	n/a	n/a	n/a	n/a	n/a	n/a	0.053	0.0654	0.0242
		Capelinha 2	CAP004.A0101/2	Capelinha - Burial 3, Tooth	MAMS-38995	cal BC 8600-8340	XY	n/a	n/a	n/a	M8-C1d	0.169	0.1818	0.1879
		CUBA - 6	CUB001.A0101	Cubatão - Burial 7, tooth	MAMS-34570	cal BC 803-560	U	n/a	0.02	n/a	C5 -C1d1	0.164	0.0038	0.5478
		CUBA - 2	CUB003.A0101	Cubatão - Burial 01B, Tooth	n/a	n/a	n/a	n/a	n/a	n/a	n/a	0.016	0.0667	0.0426
		CUBA - 4	CUB005.A0101	Cubatão - Burial 5, Tooth	n/a	n/a	XY	0	0.01	Q1b	C1c	0.184	0.1862	0.1833
		ES-06	EPS006.A0101	Sambaqui Limão - Burial id not provided - box 8.580, Tooth	n/a	n/a	n/a	n/a	n/a	n/a	n/a	0.015	0.1678	0.2067
		ES-07	EPS007.A0101	Sambaqui Limão - Burial id not provided - box 8.580, Tooth	n/a	n/a	n/a	n/a	n/a	n/a	n/a	0.027	0.0214	0.0192
		ES-08	EPS008.A0101	Sambaqui Limão - Burial id not provided - box 1.354 , Tooth	n/a	n/a	XY	n/a	0.19	**	A2-A2ap	0.27	0.1126	0.1088
		ES-09	EPS009.A0101	Sambaqui Limão - Burial id not provided - box 8.680, Tooth	n/a	n/a	n/a	n/a	n/a	n/a	n/a	0.009	0.0246	0.0435
		ES-10	EPS010.A0101	Sambaqui Limão - Burial id not provided - box 8.580, Tooth	n/a	n/a	n/a	n/a	n/a	n/a	n/a	N.D	N.D	N.D
		Estreito 01	EST001.A0101	Estreito - no information, Tooth	n/a	n/a	n/a	n/a	n/a	n/a	n/a	0.015	0.0593	0.1062
		LARAN - 1	LAR003.A0101	Laranjal - Burial 2, Tooth	n/a	n/a	n/a	n/a	n/a	n/a	n/a	0.03	0.1111	0.075
		LARAN - 3	LAR004.A0101	Laranjal - Burial 3, Tooth	n/a	n/a	n/a	n/a	n/a	n/a	n/a	0.012	0.0391	0.0526
		MORAES - 1	MOS002.A0101	Moraes - Burial 42, tooth	n/a	n/a	n/a	n/a	n/a	n/a	n/a	0.016	0.0964	0.0988
		MORAES - 3	MOS003.A0101	Moraes - Burial 25, Tooth	n/a	n/a	n/a	n/a	n/a	n/a	n/a	0.015	0.0673	0.0842
		MORAES - 4	MOS004.A0101	Moraes - Burial 41 A, Tooth	n/a	n/a	n/a	n/a	n/a	n/a	n/a	0.023	0.146	0.1278
		PAVAO - 1	PVA001.A0101	Pavão XVI - Burial 1, Tooth	MAMS-39012	cal AD 427-557	U	n/a	0.01	n/a	C1b	0.201	0.1199	0.1367
		SK - 15	SAM015.A0101	Kaingang - Mandíbula Sk-hu-2091 -Jaw - Sk-hu-2091 Jê speaker, Tooth	n/a	n/a	XY	n/a	0.01	n/a	B2	0.835	0.1375	0.1422
	Central Brazil	PAINS 05	LDS002.A0101	Loca do Suin - Burial 1b, Tooth	n/a	n/a	n/a	n/a	n/a	n/a	n/a	0.016	0.0336	0.0309
		PAINS 06	LDS003.A0101	Loca do Suin - Burial 1a, Tooth	n/a	n/a	n/a	n/a	n/a	n/a	n/a	0.06	0.0903	0.0967
		lapa 03	LAP012.A0101	Lapa do Santo - Burial 3 (Individual #2, PN-01.08.0637), Pars Petrosa	MAMS-40651	No collagen	XY	2.65	0.06	n/a	B2	1.347	0.1479	0.1438
		lapa 011	LAP013.A0101	Lapa do Santo - Burial 11, Pars Petrosa	MAMS-40652 *	cal BC 7570-7358	XY	13.46	0.04	n/a	Low cov.	0.442	0.18	0.1792
		Pains-04	LDS001.A0101	Loca do Suin - Burial 01a, Pars Petrosa	MAMS-34574	cal BC 7054-6771	XY	**	0.01	n/a	A2	0.177	0.005	0.4711
		PUC_GO-08	RNO001.A0101	Sítio Ramuse Nóbrega (GO-RS-01) - Sep. 8, Long bone -femur part	n/a	n/a	n/a	n/a	n/a	n/a	n/a	0.067	0.0873	0.1145
	Northeast of Brazil	MAX-28	JER001.A0101	Jerimum - Burial 4 – Adulto, Pars Petrosa	n/a	n/a	n/a	n/a	n/a	n/a	n/a	0.015	0.037	0.037
		MAX-32	JER002.A0101	Jerimum - Burial 8 – Adulto, Pars Petrosa	n/a	n/a	n/a	n/a	n/a	n/a	n/a	0.012	0	0.0645
		MAX-06*	JUS001.A0101	Justino - Burial 161 – Cemitério D – Adulto, Pars Petrosa	n/a	n/a	n/a	n/a	n/a	n/a	n/a	0.042	0.0469	0.0311
		MAX-13*	JUS002.A0101	Justino - Burial 162 – Cemitério C – Subadulto, Pars Petrosa	n/a	n/a	n/a	n/a	n/a	n/a	n/a	0.021	0.0746	0.0526
		MAX-19*	JUS003.A0101	Justino - Burial 139 – Cemitério B – Adulto, Pars Petrosa	n/a	n/a	n/a	n/a	n/a	n/a	n/a	0.019	0.008	0.019
		MAX-23	JUS004.A0101	Justino - Burial 53 – Cemitério A – Subadulto, Pars Petrosa	n/a	n/a	n/a	n/a	n/a	n/a	n/a	0.051	0.0299	0.0488
		MAX-25	SJ2001.A0101	São José II - Burial 20 – Subadulto, Pars Petrosa	n/a	n/a	n/a	n/a	n/a	n/a	n/a	0.018	0.0101	0.0449
		ALE 02	TDA005.A0101	Toca do Alexandre - Burial 7a, Pars Petrosa	n/a	n/a	n/a	n/a	n/a	n/a	n/a	0.073	0.021	0.0362
	Sample IDs reported here were provided by the Laboratório de Arqueologia e Antropologia Ambiental e Evolutiva (LAAAE); "♁ " genetically assigned to be a female individual; " * " newly reported radiocarbon dates, "**" sample with very low collagen yield (0.3%) and susceptible to contamination;
