# Supplementary material for: Genomic history of coastal societies from eastern South America
Source: Nat Ecol Evol. 2023 Jul 31;7(8):1315–30. doi: 10.1038/s41559-023-02114-9 (PMC10406606; doi:10.1038/s41559-023-02114-9)
Supplement: Supplementary file 4 — f4 and f3 outgroup statistics 1240k dataset. [file 41559_2023_2114_MOESM4_ESM.xlsx]

## Sheet: Data.S2 - figure 2 and Extended
outgroup	Test	Ancient group A	Ancient group B	f4	Z	ABBA	BABA	SNPs
Mbuti.DG	Cabeçuda ~3200BP	Kaingang burial 100BP	Cubatão I ~2700BP	0.003625	3.028	2.367	2.189	49.118
Mbuti.DG	Cabeçuda ~3200BP	Limão 2700BP	Cubatão I ~2700BP	0.002994	3.048	3.861	3.619	80.681
Mbuti.DG	Cabeçuda ~3200BP	JabuticabeiraII 102	Cubatão I ~2700BP	0.003108	3.278	4.378	4.097	90.607
Mbuti.DG	Cabeçuda ~3200BP	Limão 500BP	Cubatão I ~2700BP	0.003481	4.213	6.301	5.848	130.208
Mbuti.DG	Cabeçuda ~3200BP	Vau Una 600BP	Cubatão I ~2700BP	0.004498	5.277	6.526	5.931	132.482
Mbuti.DG	Cabeçuda ~3200BP	Limão ~1900BP	Cubatão I ~2700BP	0.004227	6.329	6.674	6.091	138.068
Mbuti.DG	Cabeçuda ~3200BP	Limão 500BP	GalhetaIV 1200BP	0.002626	3.496	7.573	7.153	159.812
Mbuti.DG	Cabeçuda ~3200BP	JabuticabeiraII 111/112 ~2200BP	GalhetaIV 1200BP	0.00247	3.512	7.381	6.99	158.298
Mbuti.DG	Cabeçuda ~3200BP	Kaingang burial 100BP	GalhetaIV 1200BP	0.003839	3.557	2.906	2.671	61.142
Mbuti.DG	Cabeçuda ~3200BP	Limão 2700BP	GalhetaIV 1200BP	0.004128	4.677	4.994	4.573	101.875
Mbuti.DG	Cabeçuda ~3200BP	JabuticabeiraII 102	GalhetaIV 1200BP	0.004338	5.014	5.524	5.03	113.711
Mbuti.DG	Cabeçuda ~3200BP	Vau Una 600BP	GalhetaIV 1200BP	0.003857	5.104	7.788	7.163	162.187
Mbuti.DG	Cabeçuda ~3200BP	Limão ~1900BP	GalhetaIV 1200BP	0.003723	6.276	8.084	7.455	169.093
Mbuti.DG	Cabeçuda ~3200BP	Cubatão I ~2700BP	JabuticabeiraII ~2400BP	0.004322	7.183	7.574	6.894	157.486
Mbuti.DG	Cabeçuda ~3200BP	GalhetaIV 1200BP	JabuticabeiraII ~2400BP	0.004226	7.904	8.956	8.15	190.55
Mbuti.DG	Cabeçuda ~3200BP	Kaingang burial 100BP	JabuticabeiraII ~2400BP	0.007927	11.935	8.129	6.866	159.27
Mbuti.DG	Cabeçuda ~3200BP	JabuticabeiraII 111/112 ~2200BP	JabuticabeiraII ~2400BP	0.005874	12.212	22.435	19.738	459.057
Mbuti.DG	Cabeçuda ~3200BP	Palmeiras Xingu 500BP	JabuticabeiraII ~2400BP	0.006844	12.39	13.211	11.421	261.532
Mbuti.DG	Cabeçuda ~3200BP	Limão 2700BP	JabuticabeiraII ~2400BP	0.007504	13.638	13.044	11.124	255.915
Mbuti.DG	Cabeçuda ~3200BP	JabuticabeiraII 102	JabuticabeiraII ~2400BP	0.008086	14.219	15.673	13.211	304.46
Mbuti.DG	Cabeçuda ~3200BP	Limão 500BP	JabuticabeiraII ~2400BP	0.007567	14.671	23.467	19.977	461.233
Mbuti.DG	Cabeçuda ~3200BP	Vau Una 600BP	JabuticabeiraII ~2400BP	0.008201	16.563	24.31	20.419	474.424
Mbuti.DG	Cabeçuda ~3200BP	Limão ~1900BP	JabuticabeiraII ~2400BP	0.008171	21.48	25.535	21.452	499.68
Mbuti.DG	Cabeçuda ~3200BP	JabuticabeiraII 102	JabuticabeiraII 111/112 ~2200BP	0.002213	3.24	11.321	10.782	243.679
Mbuti.DG	Cabeçuda ~3200BP	Vau Una 600BP	JabuticabeiraII 111/112 ~2200BP	0.002066	3.294	17.603	16.842	368.335
Mbuti.DG	Cabeçuda ~3200BP	Limão ~1900BP	JabuticabeiraII 111/112 ~2200BP	0.002129	3.844	18.343	17.522	385.363
Mbuti.DG	Cubatão I ~2700BP	Limão 2700BP	Cabeçuda ~3200BP	0.002976	3.091	3.861	3.621	80.681
Mbuti.DG	Cubatão I ~2700BP	JabuticabeiraII 102	Cabeçuda ~3200BP	0.003034	3.139	4.378	4.104	90.607
Mbuti.DG	Cubatão I ~2700BP	Limão 500BP	Cabeçuda ~3200BP	0.003486	4.145	6.301	5.847	130.208
Mbuti.DG	Cubatão I ~2700BP	Vau Una 600BP	Cabeçuda ~3200BP	0.003677	4.217	6.526	6.039	132.482
Mbuti.DG	Cubatão I ~2700BP	Limão ~1900BP	Cabeçuda ~3200BP	0.003114	4.802	6.674	6.244	138.068
Mbuti.DG	Cubatão I ~2700BP	JabuticabeiraII 111/112 ~2200BP	Cabeçuda ~3200BP	0.004063	5.065	6.131	5.609	128.438
Mbuti.DG	Cubatão I ~2700BP	JabuticabeiraII 102	JabuticabeiraII ~2400BP	0.003011	3.894	5.442	5.103	112.532
Mbuti.DG	Cubatão I ~2700BP	Limão 2700BP	JabuticabeiraII ~2400BP	0.003081	4.011	4.683	4.382	97.568
Mbuti.DG	Cubatão I ~2700BP	Limão 500BP	JabuticabeiraII ~2400BP	0.00317	4.65	8.085	7.555	167.082
Mbuti.DG	Cubatão I ~2700BP	Vau Una 600BP	JabuticabeiraII ~2400BP	0.003027	4.71	8.234	7.718	170.585
Mbuti.DG	Cubatão I ~2700BP	Limão ~1900BP	JabuticabeiraII ~2400BP	0.002492	5.132	8.548	8.103	178.59
Mbuti.DG	Cubatão I ~2700BP	JabuticabeiraII 111/112 ~2200BP	JabuticabeiraII ~2400BP	0.003274	5.403	7.717	7.177	164.966
Mbuti.DG	JabuticabeiraII ~2400BP	GalhetaIV 1200BP	Cabeçuda ~3200BP	0.003173	6.244	8.956	8.351	190.55
Mbuti.DG	JabuticabeiraII ~2400BP	Cubatão I ~2700BP	Cabeçuda ~3200BP	0.004755	8.435	7.574	6.826	157.486
Mbuti.DG	JabuticabeiraII ~2400BP	JabuticabeiraII 111/112 ~2200BP	Cabeçuda ~3200BP	0.004591	9.912	22.435	20.327	459.057
Mbuti.DG	JabuticabeiraII ~2400BP	Kaingang burial 100BP	Cabeçuda ~3200BP	0.007912	12.593	8.129	6.869	159.27
Mbuti.DG	JabuticabeiraII ~2400BP	Palmeiras Xingu 500BP	Cabeçuda ~3200BP	0.007292	13.857	13.211	11.304	261.532
Mbuti.DG	JabuticabeiraII ~2400BP	Limão 2700BP	Cabeçuda ~3200BP	0.007725	14.268	13.044	11.067	255.915
Mbuti.DG	JabuticabeiraII ~2400BP	JabuticabeiraII 102	Cabeçuda ~3200BP	0.007875	14.918	15.673	13.275	304.46
Mbuti.DG	JabuticabeiraII ~2400BP	Limão 500BP	Cabeçuda ~3200BP	0.007508	15.368	23.467	20.004	461.233
Mbuti.DG	JabuticabeiraII ~2400BP	Vau Una 600BP	Cabeçuda ~3200BP	0.007774	15.801	24.31	20.622	474.424
Mbuti.DG	JabuticabeiraII ~2400BP	Limão ~1900BP	Cabeçuda ~3200BP	0.007615	19.501	25.535	21.73	499.68
Mbuti.DG	JabuticabeiraII ~2400BP	JabuticabeiraII 102	Cubatão I ~2700BP	0.002287	3.371	5.442	5.185	112.532
Mbuti.DG	JabuticabeiraII ~2400BP	Limão 2700BP	Cubatão I ~2700BP	0.002779	3.824	4.683	4.412	97.568
Mbuti.DG	JabuticabeiraII ~2400BP	Kaingang burial 100BP	Cubatão I ~2700BP	0.003769	4.371	2.933	2.706	60.395
Mbuti.DG	JabuticabeiraII ~2400BP	Vau Una 600BP	Cubatão I ~2700BP	0.002804	4.564	8.234	7.756	170.585
Mbuti.DG	JabuticabeiraII ~2400BP	Limão 500BP	Cubatão I ~2700BP	0.003048	4.829	8.085	7.576	167.082
Mbuti.DG	JabuticabeiraII ~2400BP	Limão ~1900BP	Cubatão I ~2700BP	0.002517	4.891	8.548	8.099	178.59
Mbuti.DG	JabuticabeiraII ~2400BP	Cubatão I ~2700BP	GalhetaIV 1200BP	0.002428	3.238	3.483	3.304	73.432
Mbuti.DG	JabuticabeiraII ~2400BP	Palmeiras Xingu 500BP	GalhetaIV 1200BP	0.003959	5.9	5.955	5.473	121.848
Mbuti.DG	JabuticabeiraII ~2400BP	Kaingang burial 100BP	GalhetaIV 1200BP	0.005031	6.187	3.559	3.19	73.512
Mbuti.DG	JabuticabeiraII ~2400BP	Vau Una 600BP	GalhetaIV 1200BP	0.00406	6.72	9.815	8.992	202.767
Mbuti.DG	JabuticabeiraII ~2400BP	JabuticabeiraII 102	GalhetaIV 1200BP	0.004682	7.087	6.74	6.094	137.934
Mbuti.DG	JabuticabeiraII ~2400BP	Limão 500BP	GalhetaIV 1200BP	0.004197	7.186	9.672	8.836	199.319
Mbuti.DG	JabuticabeiraII ~2400BP	Limão 2700BP	GalhetaIV 1200BP	0.005327	8.102	6.02	5.378	120.503
Mbuti.DG	JabuticabeiraII ~2400BP	Limão ~1900BP	GalhetaIV 1200BP	0.004383	9.257	10.325	9.394	212.364
Mbuti.DG	JabuticabeiraII ~2400BP	Palmeiras Xingu 500BP	JabuticabeiraII 111/112 ~2200BP	0.002493	4.306	13.103	12.427	271.121
Mbuti.DG	JabuticabeiraII ~2400BP	Kaingang burial 100BP	JabuticabeiraII 111/112 ~2200BP	0.003177	4.877	7.937	7.406	167.147
Mbuti.DG	JabuticabeiraII ~2400BP	Limão 2700BP	JabuticabeiraII 111/112 ~2200BP	0.003181	5.391	12.956	12.109	266.31
Mbuti.DG	JabuticabeiraII ~2400BP	Limão 500BP	JabuticabeiraII 111/112 ~2200BP	0.002981	5.719	23.691	22.234	488.818
Mbuti.DG	JabuticabeiraII ~2400BP	Vau Una 600BP	JabuticabeiraII 111/112 ~2200BP	0.002995	5.726	24.449	22.942	503.071
Mbuti.DG	JabuticabeiraII ~2400BP	JabuticabeiraII 102	JabuticabeiraII 111/112 ~2200BP	0.003609	6.406	15.183	14.029	319.711
Mbuti.DG	JabuticabeiraII ~2400BP	Limão ~1900BP	JabuticabeiraII 111/112 ~2200BP	0.003043	7.004	25.542	23.935	528.226
Mbuti.DG	Limão ~1900BP	Cabeçuda ~3200BP	PedraDoAlexandre 2 undated	0.002542	3.855	7.327	6.934	154.438
Mbuti.DG	Limão ~1900BP	JabuticabeiraII ~2400BP	PedraDoAlexandre 2 undated	0.002103	3.985	9.443	9.023	199.408
Mbuti.DG	Limão ~1900BP	Cabeçuda ~3200BP	Palmeiras Xingu 500BP	0.001829	3.154	10.776	10.36	227.72
Mbuti.DG	Limão 2700BP	JabuticabeiraII ~2400BP	PedraDoAlexandre 2 undated	0.002895	3.76	5.167	4.854	108.106
Mbuti.DG	Limão 2700BP	JabuticabeiraII ~2400BP	Limão ~1900BP	0.001696	3.641	13.747	13.26	287.28
Mbuti.DG	JabuticabeiraII 111/112 ~2200BP	Limão 500BP	Cabeçuda ~3200BP	0.002007	3.106	17.102	16.379	360.179
Mbuti.DG	JabuticabeiraII 111/112 ~2200BP	Limão ~1900BP	Cabeçuda ~3200BP	0.001685	3.198	18.343	17.693	385.363
Mbuti.DG	JabuticabeiraII 111/112 ~2200BP	Limão 2700BP	GalhetaIV 1200BP	0.002851	3.044	5.034	4.737	104.101
Mbuti.DG	JabuticabeiraII 111/112 ~2200BP	Cubatão I ~2700BP	GalhetaIV 1200BP	0.00332	3.149	2.984	2.774	63.17
Mbuti.DG	JabuticabeiraII 111/112 ~2200BP	Limão 500BP	GalhetaIV 1200BP	0.002893	3.718	7.846	7.368	165.326
Mbuti.DG	JabuticabeiraII 111/112 ~2200BP	Palmeiras Xingu 500BP	JabuticabeiraII ~2400BP	0.002833	4.438	13.103	12.335	271.121
Mbuti.DG	JabuticabeiraII 111/112 ~2200BP	Limão 2700BP	JabuticabeiraII ~2400BP	0.003086	4.818	12.956	12.134	266.31
Mbuti.DG	JabuticabeiraII 111/112 ~2200BP	Limão 500BP	JabuticabeiraII ~2400BP	0.003286	5.971	23.691	22.085	488.818
Mbuti.DG	JabuticabeiraII 111/112 ~2200BP	Vau Una 600BP	JabuticabeiraII ~2400BP	0.003354	6.069	24.449	22.762	503.071
Mbuti.DG	JabuticabeiraII 111/112 ~2200BP	Cubatão I ~2700BP	JabuticabeiraII ~2400BP	0.003778	6.167	7.8	7.177	164.966
Mbuti.DG	JabuticabeiraII 111/112 ~2200BP	Limão ~1900BP	JabuticabeiraII ~2400BP	0.002928	6.626	25.542	23.996	528.226
Mbuti.DG	JabuticabeiraII 111/112 ~2200BP	Limão 500BP	JabuticabeiraII 102	0.003285	4.249	12.377	11.531	257.598
Mbuti.DG	JabuticabeiraII 111/112 ~2200BP	Vau Una 600BP	JabuticabeiraII 102	0.003506	4.524	12.806	11.885	262.79
Mbuti.DG	JabuticabeiraII 111/112 ~2200BP	Limão ~1900BP	JabuticabeiraII 102	0.003013	4.537	13.138	12.315	273.182
Mbuti.DG	JabuticabeiraII 111/112 ~2200BP	Limão 2700BP	JabuticabeiraII 102	0.004347	4.815	7.656	6.983	154.865
Mbuti.DG	GalhetaIV 1200BP	Cubatão I ~2700BP	Cabeçuda ~3200BP	0.003267	3.145	2.894	2.693	61.558
Mbuti.DG	GalhetaIV 1200BP	JabuticabeiraII 102	Cabeçuda ~3200BP	0.002996	3.471	5.524	5.183	113.711
Mbuti.DG	GalhetaIV 1200BP	Vau Una 600BP	Cabeçuda ~3200BP	0.002741	3.474	7.788	7.343	162.187
Mbuti.DG	GalhetaIV 1200BP	Palmeiras Xingu 500BP	Cabeçuda ~3200BP	0.003078	3.551	4.839	4.526	101.61
Mbuti.DG	GalhetaIV 1200BP	Limão 500BP	Cabeçuda ~3200BP	0.00268	3.56	7.573	7.144	159.812
Mbuti.DG	GalhetaIV 1200BP	Limão ~1900BP	Cabeçuda ~3200BP	0.002877	4.486	8.084	7.598	169.093
Mbuti.DG	GalhetaIV 1200BP	Limão 2700BP	Cabeçuda ~3200BP	0.004555	5.02	4.994	4.53	101.875
Mbuti.DG	GalhetaIV 1200BP	JabuticabeiraII 111/112 ~2200BP	JabuticabeiraII ~2400BP	0.002082	3.432	9.155	8.744	197.513
Mbuti.DG	GalhetaIV 1200BP	Kaingang burial 100BP	JabuticabeiraII ~2400BP	0.003567	4.042	3.559	3.297	73.512
Mbuti.DG	GalhetaIV 1200BP	Cubatão I ~2700BP	JabuticabeiraII ~2400BP	0.003747	4.728	3.483	3.207	73.432
Mbuti.DG	GalhetaIV 1200BP	JabuticabeiraII 102	JabuticabeiraII ~2400BP	0.003509	4.92	6.74	6.256	137.934
Mbuti.DG	GalhetaIV 1200BP	Vau Una 600BP	JabuticabeiraII ~2400BP	0.003523	5.455	9.815	9.1	202.767
Mbuti.DG	GalhetaIV 1200BP	Palmeiras Xingu 500BP	JabuticabeiraII ~2400BP	0.003962	5.504	5.955	5.472	121.848
Mbuti.DG	GalhetaIV 1200BP	Limão 500BP	JabuticabeiraII ~2400BP	0.003787	5.865	9.672	8.917	199.319
Mbuti.DG	GalhetaIV 1200BP	Limão 2700BP	JabuticabeiraII ~2400BP	0.005436	7.624	6.02	5.365	120.503
Mbuti.DG	GalhetaIV 1200BP	Limão ~1900BP	JabuticabeiraII ~2400BP	0.004123	8.346	10.325	9.45	212.364
Mbuti.DG	GalhetaIV 1200BP	Limão ~1900BP	JabuticabeiraII 111/112 ~2200BP	0.002183	3.131	8.241	7.86	174.548
Mbuti.DG	GalhetaIV 1200BP	Limão 2700BP	JabuticabeiraII 111/112 ~2200BP	0.003378	3.745	5.034	4.683	104.101
Mbuti.DG	JabuticabeiraII 102	Cubatão I ~2700BP	JabuticabeiraII 111/112 ~2200BP	0.003175	3.129	4.54	4.242	93.969
Mbuti.DG	JabuticabeiraII 102	GalhetaIV 1200BP	JabuticabeiraII 111/112 ~2200BP	0.002982	3.169	5.518	5.17	116.856
Mbuti.DG	JabuticabeiraII 102	Vau Una 600BP	JabuticabeiraII 111/112 ~2200BP	0.003167	4.189	12.806	11.974	262.79
Mbuti.DG	JabuticabeiraII 102	Limão ~1900BP	JabuticabeiraII 111/112 ~2200BP	0.002816	4.315	13.138	12.368	273.182
Mbuti.DG	JabuticabeiraII 102	Limão 2700BP	JabuticabeiraII 111/112 ~2200BP	0.004256	4.837	7.656	6.997	154.865
Mbuti.DG	JabuticabeiraII 102	Cabeçuda ~3200BP	JabuticabeiraII 111/112 ~2200BP	0.003784	5.29	11.704	10.782	243.679
Mbuti.DG	JabuticabeiraII 102	JabuticabeiraII ~2400BP	JabuticabeiraII 111/112 ~2200BP	0.003302	5.606	15.085	14.029	319.711
Mbuti.DG	JabuticabeiraII 102	Limão 500BP	Kaingang burial 100BP	0.003838	3.654	4.65	4.282	95.817
Mbuti.DG	JabuticabeiraII 102	Limão 2700BP	Kaingang burial 100BP	0.005575	4.261	3	2.663	60.524
Mbuti.DG	JabuticabeiraII 102	Cabeçuda ~3200BP	Kaingang burial 100BP	0.00446	4.352	4.447	4.041	91.137
Mbuti.DG	JabuticabeiraII 102	Vau Una 600BP	Kaingang burial 100BP	0.004872	4.75	4.791	4.314	97.888
Mbuti.DG	JabuticabeiraII 102	Limão ~1900BP	Kaingang burial 100BP	0.004156	4.761	4.925	4.506	100.85
Mbuti.DG	JabuticabeiraII 102	JabuticabeiraII ~2400BP	Kaingang burial 100BP	0.004065	5.073	5.601	5.136	114.268
Mbuti.DG	Limão 500BP	Limão ~1900BP	Palmeiras Xingu 500BP	0.002119	3.029	11.342	10.839	237.137
Mbuti.DG	Limão 500BP	JabuticabeiraII 102	Palmeiras Xingu 500BP	0.00298	3.468	7.555	7.094	154.664
Mbuti.DG	Limão 500BP	Cabeçuda ~3200BP	Palmeiras Xingu 500BP	0.00294	3.868	10.21	9.584	213.089
Mbuti.DG	Limão 500BP	GalhetaIV 1200BP	Palmeiras Xingu 500BP	0.003775	3.908	5.13	4.735	104.738
Mbuti.DG	Limão 500BP	Kaingang burial 100BP	Palmeiras Xingu 500BP	0.004376	3.972	4.037	3.675	82.738
Mbuti.DG	Limão 500BP	JabuticabeiraII 111/112 ~2200BP	Palmeiras Xingu 500BP	0.0034	4.182	10.747	9.997	220.693
Mbuti.DG	Limão 500BP	JabuticabeiraII ~2400BP	Palmeiras Xingu 500BP	0.002993	4.766	13.253	12.437	272.541
Mbuti.DG	Limão 500BP	JabuticabeiraII ~2400BP	Vau Una 600BP	0.001943	3.422	24.339	23.351	508.471
Extended data figure 3 - tests
outgroup	Test	Ancient group A	Ancient group B	f4	Z	ABBA	BABA	SNPs
Mbuti.DG	PedraDoAlexandre 2 undated	LapaDoSanto ~9600BP	Kaingang burial 100BP	0.003638	3.908	3.205	2.966	65.655
Mbuti.DG	PedraDoAlexandre 2 undated	LapaDoSanto ~9600BP	Palmeiras Xingu 500BP	0.002318	3.009	5.27	5.014	110.062
Mbuti.DG	PedraDoAlexandre 2 undated	Capelinha 10400BP	Palmeiras Xingu 500BP	0.005079	4.062	2.867	2.575	57.504
Mbuti.DG	PedraDoAlexandre 2 undated	LocaDoSuin 9100BP	Limão ~1900BP	0.003	3.236	4.459	4.181	92.868
Mbuti.DG	PedraDoAlexandre 2 undated	Capelinha 10400BP	Limão ~1900BP	0.003012	3.243	4.556	4.272	94.462
Mbuti.DG	PedraDoAlexandre 2 undated	Sumidouro ~10100BP	Limão ~1900BP	0.00318	3.333	1.86	1.735	39.138
Mbuti.DG	PedraDoAlexandre 2 undated	LapaDoSanto ~9600BP	Limão ~1900BP	0.002087	3.994	9.498	9.084	198.518
Mbuti.DG	PedraDoAlexandre 2 undated	Sumidouro ~10100BP	Limão 500BP	0.004582	3.749	1.747	1.582	36.065
Mbuti.DG	PedraDoAlexandre 2 undated	LapaDoSanto ~9600BP	Limão 500BP	0.00255	3.798	8.891	8.422	183.71
Mbuti.DG	PedraDoAlexandre 2 undated	LapaDoSanto ~9600BP	Vau Una 600BP	0.00205	3.014	9.065	8.678	188.515
Mbuti.DG	Moraes ~5800BP	LapaDoSanto ~9600BP	JabuticabeiraII ~2400BP	0.001313	3.03	13.82	13.437	291.321
Mbuti.DG	Moraes ~5800BP	Sumidouro ~10100BP	JabuticabeiraII ~2400BP	0.0027	3.631	2.599	2.452	54.34
Mbuti.DG	Moraes ~5800BP	Palmeiras Xingu 500BP	Laranjal ~6700BP	0.003232	3.527	5.053	4.714	105.135
Mbuti.DG	Moraes ~5800BP	GalhetaIV 1200BP	Laranjal ~6700BP	0.004186	4.101	3.88	3.548	79.402
Mbuti.DG	Moraes ~5800BP	Capelinha 10400BP	Laranjal ~6700BP	0.003918	4.161	4.928	4.528	102.04
Mbuti.DG	Moraes ~5800BP	PedraDoAlexandre 2 undated	Laranjal ~6700BP	0.004243	4.178	3.535	3.222	73.735
Mbuti.DG	Moraes ~5800BP	Limão 2700BP	Laranjal ~6700BP	0.004102	4.584	5.111	4.684	104.045
Mbuti.DG	Moraes ~5800BP	Vau Una 600BP	Laranjal ~6700BP	0.004048	5.126	8.325	7.636	170.227
Mbuti.DG	Moraes ~5800BP	LocaDoSuin 9100BP	Laranjal ~6700BP	0.005483	5.555	4.813	4.28	97.362
Mbuti.DG	Moraes ~5800BP	Cabeçuda ~3200BP	Laranjal ~6700BP	0.004175	5.672	7.908	7.226	163.268
Mbuti.DG	Moraes ~5800BP	Limão 500BP	Laranjal ~6700BP	0.004632	6.022	8.168	7.396	166.732
Mbuti.DG	Moraes ~5800BP	Limão ~1900BP	Laranjal ~6700BP	0.004021	6.033	8.811	8.09	179.33
Mbuti.DG	Moraes ~5800BP	JabuticabeiraII 102	Laranjal ~6700BP	0.005282	6.122	5.913	5.295	117.085
Mbuti.DG	Moraes ~5800BP	Sumidouro ~10100BP	Laranjal ~6700BP	0.006923	6.251	1.86	1.6	37.515
Mbuti.DG	Moraes ~5800BP	JabuticabeiraII ~2400BP	Laranjal ~6700BP	0.003563	6.312	10.036	9.301	206.34
Mbuti.DG	Moraes ~5800BP	JabuticabeiraII 111/112 ~2200BP	Laranjal ~6700BP	0.005138	6.789	8.293	7.438	166.501
Mbuti.DG	Moraes ~5800BP	LapaDoSanto ~9600BP	Laranjal ~6700BP	0.00478	8.335	10.14	9.157	205.586
Mbuti.DG	Laranjal ~6700BP	JabuticabeiraII 102	Cabeçuda ~3200BP	0.001872	3.008	10.64	10.221	223.681
Mbuti.DG	Laranjal ~6700BP	Sumidouro ~10100BP	Cubatão I ~2700BP	0.005044	4.107	1.418	1.273	28.783
Mbuti.DG	Laranjal ~6700BP	JabuticabeiraII 102	JabuticabeiraII ~2400BP	0.001623	3.102	13.57	13.105	286.3
Mbuti.DG	Laranjal ~6700BP	JabuticabeiraII 111/112 ~2200BP	JabuticabeiraII ~2400BP	0.001483	3.177	19.692	19.056	428.659
Mbuti.DG	Laranjal ~6700BP	Sumidouro ~10100BP	JabuticabeiraII ~2400BP	0.001882	3.328	5.129	4.928	107.273
Mbuti.DG	Laranjal ~6700BP	Capelinha 10400BP	Moraes ~5800BP	0.003615	3.754	4.928	4.559	102.04
Mbuti.DG	Laranjal ~6700BP	Palmeiras Xingu 500BP	Moraes ~5800BP	0.003486	3.884	5.053	4.687	105.135
Mbuti.DG	Laranjal ~6700BP	Kaingang burial 100BP	Moraes ~5800BP	0.004839	4.288	2.983	2.686	61.302
Mbuti.DG	Laranjal ~6700BP	LocaDoSuin 9100BP	Moraes ~5800BP	0.004523	4.581	4.813	4.373	97.362
Mbuti.DG	Laranjal ~6700BP	GalhetaIV 1200BP	Moraes ~5800BP	0.00497	4.778	3.88	3.486	79.402
Mbuti.DG	Laranjal ~6700BP	Cabeçuda ~3200BP	Moraes ~5800BP	0.003762	5.098	7.908	7.294	163.268
Mbuti.DG	Laranjal ~6700BP	Limão 500BP	Moraes ~5800BP	0.004245	5.414	8.168	7.46	166.732
Mbuti.DG	Laranjal ~6700BP	Limão 2700BP	Moraes ~5800BP	0.005177	5.749	5.111	4.572	104.045
Mbuti.DG	Laranjal ~6700BP	Sumidouro ~10100BP	Moraes ~5800BP	0.007085	5.835	1.86	1.594	37.515
Mbuti.DG	Laranjal ~6700BP	Vau Una 600BP	Moraes ~5800BP	0.004814	6.114	8.325	7.505	170.227
Mbuti.DG	Laranjal ~6700BP	JabuticabeiraII ~2400BP	Moraes ~5800BP	0.004191	6.761	10.036	9.171	206.34
Mbuti.DG	Laranjal ~6700BP	JabuticabeiraII 102	Moraes ~5800BP	0.006263	7.166	5.913	5.18	117.085
Mbuti.DG	Laranjal ~6700BP	Limão ~1900BP	Moraes ~5800BP	0.005034	7.178	8.811	7.908	179.33
Mbuti.DG	Laranjal ~6700BP	LapaDoSanto ~9600BP	Moraes ~5800BP	0.004827	7.953	10.14	9.147	205.586
Mbuti.DG	Laranjal ~6700BP	JabuticabeiraII 111/112 ~2200BP	Moraes ~5800BP	0.006367	8.402	8.293	7.233	166.501
Mbuti.DG	Laranjal ~6700BP	LapaDoSanto ~9600BP	PedraDoAlexandre 2 undated	0.001803	3.012	8.025	7.72	169.128
Mbuti.DG	Laranjal ~6700BP	JabuticabeiraII 102	PedraDoAlexandre 2 undated	0.002815	3.079	4.59	4.315	97.472
Mbuti.DG	Laranjal ~6700BP	LapaDoSanto ~9600BP	Palmeiras Xingu 500BP	0.001723	3.196	11.652	11.227	246.486
Mbuti.DG	Laranjal ~6700BP	JabuticabeiraII 111/112 ~2200BP	Palmeiras Xingu 500BP	0.002502	3.535	9.614	9.11	201.634
Mbuti.DG	Laranjal ~6700BP	JabuticabeiraII 102	Palmeiras Xingu 500BP	0.002886	3.835	6.862	6.451	142.554
Mbuti.DG	Sumidouro ~10100BP	Moraes ~5800BP	LapaDoSanto ~9600BP	0.002458	3.122	2.52	2.388	53.783
Mbuti.DG	Sumidouro ~10100BP	PedraDoAlexandre 2 undated	LapaDoSanto ~9600BP	0.002984	3.461	2.222	2.082	46.703
Mbuti.DG	Sumidouro ~10100BP	Capelinha 10400BP	LapaDoSanto ~9600BP	0.002667	3.53	3.066	2.895	64.265
Mbuti.DG	Sumidouro ~10100BP	Vau Una 600BP	LapaDoSanto ~9600BP	0.002185	3.536	6.259	5.973	130.781
Mbuti.DG	Sumidouro ~10100BP	JabuticabeiraII 102	LapaDoSanto ~9600BP	0.002573	3.608	3.943	3.734	81.228
Mbuti.DG	Sumidouro ~10100BP	LocaDoSuin 9100BP	LapaDoSanto ~9600BP	0.003002	3.864	3.019	2.827	63.943
Mbuti.DG	Sumidouro ~10100BP	GalhetaIV 1200BP	LapaDoSanto ~9600BP	0.003085	3.945	2.469	2.309	51.93
Mbuti.DG	Sumidouro ~10100BP	Cabeçuda ~3200BP	LapaDoSanto ~9600BP	0.002108	3.955	5.651	5.399	119.448
Mbuti.DG	Sumidouro ~10100BP	Limão ~1900BP	LapaDoSanto ~9600BP	0.002203	4.47	6.602	6.296	138.765
Mbuti.DG	Sumidouro ~10100BP	Laranjal ~6700BP	LapaDoSanto ~9600BP	0.00256	4.516	5.044	4.773	106.036
Mbuti.DG	Sumidouro ~10100BP	Limão 2700BP	LapaDoSanto ~9600BP	0.003419	4.552	3.099	2.879	64.202
Mbuti.DG	Sumidouro ~10100BP	Limão 500BP	LapaDoSanto ~9600BP	0.002835	4.696	6.08	5.722	126.283
Mbuti.DG	Sumidouro ~10100BP	JabuticabeiraII 111/112 ~2200BP	LapaDoSanto ~9600BP	0.003467	5.688	6.184	5.744	127.079
Mbuti.DG	Sumidouro ~10100BP	JabuticabeiraII ~2400BP	LapaDoSanto ~9600BP	0.002364	6.021	9.357	8.897	194.648
Mbuti.DG	Capelinha 10400BP	Sumidouro ~10100BP	Cubatão I ~2700BP	0.005148	3.059	935	837	18.926
Mbuti.DG	LapaDoSanto ~9600BP	JabuticabeiraII 102	Cabeçuda ~3200BP	0.001793	3.516	14.419	13.876	302.84
Mbuti.DG	LapaDoSanto ~9600BP	JabuticabeiraII 111/112 ~2200BP	JabuticabeiraII ~2400BP	0.001165	3.227	30.623	29.847	666.381
Mbuti.DG	LapaDoSanto ~9600BP	JabuticabeiraII 102	JabuticabeiraII ~2400BP	0.00129	3.237	20.097	19.552	423.096
Mbuti.DG	LapaDoSanto ~9600BP	Vau Una 600BP	Palmeiras Xingu 500BP	0.00163	3.036	13.105	12.651	278.175
Mbuti.DG	LapaDoSanto ~9600BP	Laranjal ~6700BP	Palmeiras Xingu 500BP	0.001579	3.178	11.616	11.227	246.486
Mbuti.DG	LapaDoSanto ~9600BP	Capelinha 10400BP	Palmeiras Xingu 500BP	0.002332	3.522	7.361	7.006	152.145
Mbuti.DG	LapaDoSanto ~9600BP	JabuticabeiraII 111/112 ~2200BP	Palmeiras Xingu 500BP	0.001934	3.617	12.886	12.364	269.929
Mbuti.DG	LapaDoSanto ~9600BP	JabuticabeiraII 102	Palmeiras Xingu 500BP	0.00257	4.399	8.935	8.46	184.668
Mbuti.DG	LapaDoSanto ~9600BP	Vau Una 600BP	Sumidouro ~10100BP	0.001957	3.156	6.259	6.003	130.781
Mbuti.DG	LapaDoSanto ~9600BP	JabuticabeiraII 102	Sumidouro ~10100BP	0.002137	3.185	3.943	3.77	81.228
Mbuti.DG	LapaDoSanto ~9600BP	JabuticabeiraII ~2400BP	Sumidouro ~10100BP	0.00143	3.537	9.357	9.079	194.648
Mbuti.DG	LapaDoSanto ~9600BP	Limão 500BP	Sumidouro ~10100BP	0.002198	3.7	6.08	5.802	126.283
Mbuti.DG	LapaDoSanto ~9600BP	JabuticabeiraII 111/112 ~2200BP	Sumidouro ~10100BP	0.002864	4.696	6.184	5.821	127.079
Mbuti.DG	LocaDoSuin 9100BP	Sumidouro ~10100BP	LapaDoSanto ~9600BP	0.00239	3.53	2.98	2.827	63.943
Mbuti.DG	Kaingang burial 100BP	Vau Una 600BP	JabuticabeiraII 102	0.003399	3.234	4.791	4.458	97.888
Mbuti.DG	Kaingang burial 100BP	Limão 2700BP	JabuticabeiraII 102	0.004755	3.67	3	2.713	60.524
Mbuti.DG	Kaingang burial 100BP	Cabeçuda ~3200BP	JabuticabeiraII 102	0.003921	3.841	4.447	4.09	91.137
Mbuti.DG	Kaingang burial 100BP	Limão 500BP	JabuticabeiraII 102	0.004228	4.055	4.65	4.245	95.817
Mbuti.DG	Kaingang burial 100BP	Limão ~1900BP	JabuticabeiraII 102	0.003813	4.226	4.925	4.54	100.85
Mbuti.DG	Kaingang burial 100BP	JabuticabeiraII ~2400BP	JabuticabeiraII 102	0.003965	4.845	5.601	5.148	114.268
Mbuti.DG	Palmeiras Xingu 500BP	Vau Una 600BP	Limão 500BP	0.002457	3.076	10.798	10.24	227.36
Mbuti.DG	Palmeiras Xingu 500BP	Cabeçuda ~3200BP	Limão 500BP	0.002604	3.593	10.21	9.655	213.089
Mbuti.DG	Palmeiras Xingu 500BP	GalhetaIV 1200BP	Limão 500BP	0.003831	3.803	5.13	4.729	104.738
Mbuti.DG	Palmeiras Xingu 500BP	JabuticabeiraII 111/112 ~2200BP	Limão 500BP	0.003085	3.813	10.747	10.066	220.693
Mbuti.DG	Palmeiras Xingu 500BP	JabuticabeiraII 102	Limão 500BP	0.003612	4.142	7.555	6.996	154.664
Mbuti.DG	Palmeiras Xingu 500BP	JabuticabeiraII ~2400BP	Limão 500BP	0.002854	4.755	13.253	12.475	272.541
Mbuti.DG	Vau Una 600BP	JabuticabeiraII ~2400BP	Limão 500BP	0.001991	3.426	24.339	23.326	508.471
Mbuti.DG	Vau Una 600BP	Cabeçuda ~3200BP	Limão 500BP	0.002527	3.822	17.819	16.878	372.534

## Sheet: Data.S2 - all f4 tests
1240k dataset
outgroup	Test	Ancient group A	Ancient group B	f4	z	ABBA	BABA	SNPs
Mbuti.DG	Cabeçuda ~3200BP	Sumidouro ~10100BP	Capelinha 10400BP	0.002465	2.304	2323	2204	48179
Mbuti.DG	Cabeçuda ~3200BP	Laranjal ~6700BP	Capelinha 10400BP	0.000862	1.251	8780	8617	188184
Mbuti.DG	Cabeçuda ~3200BP	Vau Una 600BP	Capelinha 10400BP	0.000565	0.743	9761	9645	205305
Mbuti.DG	Cabeçuda ~3200BP	Moraes ~5800BP	Capelinha 10400BP	0.000523	0.561	4829	4775	104205
Mbuti.DG	Cabeçuda ~3200BP	LapaDoSanto ~9600BP	Capelinha 10400BP	0.000368	0.636	11576	11486	245452
Mbuti.DG	Cabeçuda ~3200BP	Limão ~1900BP	Capelinha 10400BP	0.000178	0.278	10154	10116	215356
Mbuti.DG	Cabeçuda ~3200BP	JabuticabeiraII 102 1300BP	Capelinha 10400BP	0.000172	0.197	6714	6690	141036
Mbuti.DG	Cabeçuda ~3200BP	Limão 2700BP	Capelinha 10400BP	0.000148	0.182	5910	5892	125962
Mbuti.DG	Cabeçuda ~3200BP	LocaDoSuin 9100BP	Capelinha 10400BP	4.2e-05	0.047	5480	5475	118445
Mbuti.DG	Cabeçuda ~3200BP	Sumidouro ~10100BP	Cubatão I ~2700BP	0.006277	5.231	1565	1369	31227
Mbuti.DG	Cabeçuda ~3200BP	Vau Una 600BP	Cubatão I ~2700BP	0.004498	5.277	6526	5931	132482
Mbuti.DG	Cabeçuda ~3200BP	Limão ~1900BP	Cubatão I ~2700BP	0.004227	6.329	6674	6091	138068
Mbuti.DG	Cabeçuda ~3200BP	Capelinha 10400BP	Cubatão I ~2700BP	0.003975	3.735	3720	3414	77065
Mbuti.DG	Cabeçuda ~3200BP	LapaDoSanto ~9600BP	Cubatão I ~2700BP	0.003958	6.239	7644	7023	156875
Mbuti.DG	Cabeçuda ~3200BP	Laranjal ~6700BP	Cubatão I ~2700BP	0.003676	4.824	5704	5266	118997
Mbuti.DG	Cabeçuda ~3200BP	Limão 500BP	Cubatão I ~2700BP	0.003481	4.213	6301	5848	130208
Mbuti.DG	Cabeçuda ~3200BP	JabuticabeiraII 102 1300BP	Cubatão I ~2700BP	0.003108	3.278	4378	4097	90607
Mbuti.DG	Cabeçuda ~3200BP	Limão 2700BP	Cubatão I ~2700BP	0.002994	3.048	3861	3619	80681
Mbuti.DG	Cabeçuda ~3200BP	PedraDoAlexandre 2 undated	Cubatão I ~2700BP	0.002875	2.548	2676	2518	55065
Mbuti.DG	Cabeçuda ~3200BP	Palmeiras Xingu 500BP	Cubatão I ~2700BP	0.002644	2.839	3792	3581	79639
Mbuti.DG	Cabeçuda ~3200BP	Moraes ~5800BP	Cubatão I ~2700BP	0.00259	2.406	3050	2882	64887
Mbuti.DG	Cabeçuda ~3200BP	LocaDoSuin 9100BP	Cubatão I ~2700BP	0.001858	1.772	3688	3545	77249
Mbuti.DG	Cabeçuda ~3200BP	JabuticabeiraII 111/112 ~2200BP	Cubatão I ~2700BP	0.001854	2.267	6131	5893	128438
Mbuti.DG	Cabeçuda ~3200BP	Sumidouro ~10100BP	GalhetaIV 1200BP	0.006376	5.956	2007	1752	40042
Mbuti.DG	Cabeçuda ~3200BP	Laranjal ~6700BP	GalhetaIV 1200BP	0.004488	6.6	7166	6505	147312
Mbuti.DG	Cabeçuda ~3200BP	JabuticabeiraII 102 1300BP	GalhetaIV 1200BP	0.004338	5.014	5524	5030	113711
Mbuti.DG	Cabeçuda ~3200BP	LapaDoSanto ~9600BP	GalhetaIV 1200BP	0.004159	7.523	9291	8501	189957
Mbuti.DG	Cabeçuda ~3200BP	Limão 2700BP	GalhetaIV 1200BP	0.004128	4.677	4994	4573	101875
Mbuti.DG	Cabeçuda ~3200BP	Vau Una 600BP	GalhetaIV 1200BP	0.003857	5.104	7788	7163	162187
Mbuti.DG	Cabeçuda ~3200BP	Limão ~1900BP	GalhetaIV 1200BP	0.003723	6.276	8084	7455	169093
Mbuti.DG	Cabeçuda ~3200BP	Moraes ~5800BP	GalhetaIV 1200BP	0.003596	3.735	3893	3600	81568
Mbuti.DG	Cabeçuda ~3200BP	LocaDoSuin 9100BP	GalhetaIV 1200BP	0.003532	3.917	4612	4277	94854
Mbuti.DG	Cabeçuda ~3200BP	PedraDoAlexandre 2 undated	GalhetaIV 1200BP	0.003521	3.657	3285	3043	68665
Mbuti.DG	Cabeçuda ~3200BP	Capelinha 10400BP	GalhetaIV 1200BP	0.003485	3.788	4656	4323	95398
Mbuti.DG	Cabeçuda ~3200BP	Limão 500BP	GalhetaIV 1200BP	0.002626	3.496	7573	7153	159812
Mbuti.DG	Cabeçuda ~3200BP	Palmeiras Xingu 500BP	GalhetaIV 1200BP	0.002556	2.933	4839	4579	101610
Mbuti.DG	Cabeçuda ~3200BP	JabuticabeiraII 111/112 ~2200BP	GalhetaIV 1200BP	0.00247	3.512	7381	6990	158298
Mbuti.DG	Cabeçuda ~3200BP	Cubatão I ~2700BP	GalhetaIV 1200BP	0.001703	1.738	2894	2789	61558
Mbuti.DG	Cabeçuda ~3200BP	Sumidouro ~10100BP	JabuticabeiraII ~2400BP	0.009492	16.917	6326	5174	121307
Mbuti.DG	Cabeçuda ~3200BP	LapaDoSanto ~9600BP	JabuticabeiraII ~2400BP	0.008255	22.583	32253	27099	624232
Mbuti.DG	Cabeçuda ~3200BP	Laranjal ~6700BP	JabuticabeiraII ~2400BP	0.008241	18.142	21099	17708	411534
Mbuti.DG	Cabeçuda ~3200BP	Moraes ~5800BP	JabuticabeiraII ~2400BP	0.008202	12.635	10901	9141	214549
Mbuti.DG	Cabeçuda ~3200BP	Vau Una 600BP	JabuticabeiraII ~2400BP	0.008201	16.563	24310	20419	474424
Mbuti.DG	Cabeçuda ~3200BP	Limão ~1900BP	JabuticabeiraII ~2400BP	0.008171	21.48	25535	21452	499680
Mbuti.DG	Cabeçuda ~3200BP	JabuticabeiraII 102 1300BP	JabuticabeiraII ~2400BP	0.008086	14.219	15673	13211	304460
Mbuti.DG	Cabeçuda ~3200BP	Capelinha 10400BP	JabuticabeiraII ~2400BP	0.007934	13.625	12626	10670	246486
Mbuti.DG	Cabeçuda ~3200BP	LocaDoSuin 9100BP	JabuticabeiraII ~2400BP	0.007857	13.311	12703	10749	248662
Mbuti.DG	Cabeçuda ~3200BP	Limão 500BP	JabuticabeiraII ~2400BP	0.007567	14.671	23467	19977	461233
Mbuti.DG	Cabeçuda ~3200BP	Limão 2700BP	JabuticabeiraII ~2400BP	0.007504	13.638	13044	11124	255915
Mbuti.DG	Cabeçuda ~3200BP	Palmeiras Xingu 500BP	JabuticabeiraII ~2400BP	0.006844	12.39	13211	11421	261532
Mbuti.DG	Cabeçuda ~3200BP	PedraDoAlexandre 2 undated	JabuticabeiraII ~2400BP	0.006767	11.054	8918	7719	177202
Mbuti.DG	Cabeçuda ~3200BP	JabuticabeiraII 111/112 ~2200BP	JabuticabeiraII ~2400BP	0.005874	12.212	22435	19738	459057
Mbuti.DG	Cabeçuda ~3200BP	Cubatão I ~2700BP	JabuticabeiraII ~2400BP	0.004322	7.183	7574	6894	157486
Mbuti.DG	Cabeçuda ~3200BP	GalhetaIV 1200BP	JabuticabeiraII ~2400BP	0.004226	7.904	8956	8150	190550
Mbuti.DG	Cabeçuda ~3200BP	Sumidouro ~10100BP	JabuticabeiraII 102 1300BP	0.002394	2.485	2881	2740	59003
Mbuti.DG	Cabeçuda ~3200BP	Vau Una 600BP	JabuticabeiraII 102 1300BP	0.000533	0.77	11783	11649	251364
Mbuti.DG	Cabeçuda ~3200BP	Moraes ~5800BP	JabuticabeiraII 102 1300BP	0.000451	0.52	5717	5662	120772
Mbuti.DG	Cabeçuda ~3200BP	Limão ~1900BP	JabuticabeiraII 102 1300BP	0.000174	0.281	12267	12221	262064
Mbuti.DG	Cabeçuda ~3200BP	LapaDoSanto ~9600BP	JabuticabeiraII 102 1300BP	6.6e-05	0.117	14439	14419	302840
Mbuti.DG	Cabeçuda ~3200BP	Sumidouro ~10100BP	JabuticabeiraII 111/112 ~2200BP	0.003927	4.817	4345	3998	88247
Mbuti.DG	Cabeçuda ~3200BP	Laranjal ~6700BP	JabuticabeiraII 111/112 ~2200BP	0.002371	3.982	15712	14943	324339
Mbuti.DG	Cabeçuda ~3200BP	LapaDoSanto ~9600BP	JabuticabeiraII 111/112 ~2200BP	0.002294	4.466	22196	21150	455925
Mbuti.DG	Cabeçuda ~3200BP	Moraes ~5800BP	JabuticabeiraII 111/112 ~2200BP	0.002293	2.754	8302	7908	171929
Mbuti.DG	Cabeçuda ~3200BP	JabuticabeiraII 102 1300BP	JabuticabeiraII 111/112 ~2200BP	0.002213	3.24	11321	10782	243679
Mbuti.DG	Cabeçuda ~3200BP	Limão ~1900BP	JabuticabeiraII 111/112 ~2200BP	0.002129	3.844	18343	17522	385363
Mbuti.DG	Cabeçuda ~3200BP	Vau Una 600BP	JabuticabeiraII 111/112 ~2200BP	0.002066	3.294	17603	16842	368335
Mbuti.DG	Cabeçuda ~3200BP	LocaDoSuin 9100BP	JabuticabeiraII 111/112 ~2200BP	0.001956	2.516	9767	9371	202326
Mbuti.DG	Cabeçuda ~3200BP	PedraDoAlexandre 2 undated	JabuticabeiraII 111/112 ~2200BP	0.001711	2.12	6734	6489	143268
Mbuti.DG	Cabeçuda ~3200BP	Limão 500BP	JabuticabeiraII 111/112 ~2200BP	0.001493	2.264	17102	16564	360179
Mbuti.DG	Cabeçuda ~3200BP	Limão 2700BP	JabuticabeiraII 111/112 ~2200BP	0.001321	1.79	9989	9710	210594
Mbuti.DG	Cabeçuda ~3200BP	Capelinha 10400BP	JabuticabeiraII 111/112 ~2200BP	0.001278	1.646	9509	9254	199968
Mbuti.DG	Cabeçuda ~3200BP	Palmeiras Xingu 500BP	JabuticabeiraII 111/112 ~2200BP	0.000549	0.744	9998	9882	211604
Mbuti.DG	Cabeçuda ~3200BP	Sumidouro ~10100BP	LapaDoSanto ~9600BP	0.000703	1.366	5483	5399	119448
Mbuti.DG	Cabeçuda ~3200BP	Moraes ~5800BP	LapaDoSanto ~9600BP	6.6e-05	0.103	9993	9979	213641
Mbuti.DG	Cabeçuda ~3200BP	Limão 2700BP	Sumidouro ~10100BP	7.4e-05	0.071	2339	2335	49143
Mbuti.DG	Cabeçuda ~3200BP	Sumidouro ~10100BP	Laranjal ~6700BP	0.001558	1.966	3662	3542	77071
Mbuti.DG	Cabeçuda ~3200BP	Moraes ~5800BP	Laranjal ~6700BP	0.000412	0.564	7294	7226	163268
Mbuti.DG	Cabeçuda ~3200BP	LocaDoSuin 9100BP	Laranjal ~6700BP	0.00038	0.545	8622	8552	185478
Mbuti.DG	Cabeçuda ~3200BP	Vau Una 600BP	Laranjal ~6700BP	0.000196	0.338	15626	15560	333770
Mbuti.DG	Cabeçuda ~3200BP	JabuticabeiraII 102 1300BP	Laranjal ~6700BP	0.000107	0.161	10640	10616	223681
Mbuti.DG	Cabeçuda ~3200BP	LapaDoSanto ~9600BP	Laranjal ~6700BP	8.7e-05	0.186	19254	19218	409499
Mbuti.DG	Cabeçuda ~3200BP	Limão ~1900BP	Laranjal ~6700BP	6.4e-05	0.125	16387	16365	350720
Mbuti.DG	Cabeçuda ~3200BP	Sumidouro ~10100BP	LocaDoSuin 9100BP	0.001689	1.569	2279	2199	47495
Mbuti.DG	Cabeçuda ~3200BP	Vau Una 600BP	LocaDoSuin 9100BP	0.000731	0.969	9876	9723	209331
Mbuti.DG	Cabeçuda ~3200BP	Moraes ~5800BP	LocaDoSuin 9100BP	0.000557	0.56	4717	4661	100316
Mbuti.DG	Cabeçuda ~3200BP	LapaDoSanto ~9600BP	LocaDoSuin 9100BP	0.000378	0.63	11545	11452	247691
Mbuti.DG	Cabeçuda ~3200BP	Limão ~1900BP	LocaDoSuin 9100BP	0.0002	0.298	10100	10057	216993
Mbuti.DG	Cabeçuda ~3200BP	Limão 2700BP	LocaDoSuin 9100BP	4.9e-05	0.058	5840	5833	125900
Mbuti.DG	Cabeçuda ~3200BP	JabuticabeiraII 102 1300BP	LocaDoSuin 9100BP	4.1e-05	0.049	6667	6661	142426
Mbuti.DG	Cabeçuda ~3200BP	Sumidouro ~10100BP	Moraes ~5800BP	0.002604	2.209	1910	1805	40202
Mbuti.DG	Cabeçuda ~3200BP	Vau Una 600BP	Moraes ~5800BP	0.000193	0.254	8143	8109	176107
Mbuti.DG	Cabeçuda ~3200BP	Limão 2700BP	Moraes ~5800BP	9.2e-05	0.102	4953	4943	106777
Mbuti.DG	Cabeçuda ~3200BP	Moraes ~5800BP	PedraDoAlexandre 2 undated	0.0024	2.431	3554	3374	75185
Mbuti.DG	Cabeçuda ~3200BP	Sumidouro ~10100BP	PedraDoAlexandre 2 undated	0.002205	1.851	1671	1594	34932
Mbuti.DG	Cabeçuda ~3200BP	Limão ~1900BP	PedraDoAlexandre 2 undated	0.0016	2.386	7181	6934	154438
Mbuti.DG	Cabeçuda ~3200BP	LapaDoSanto ~9600BP	PedraDoAlexandre 2 undated	0.001268	2.108	8370	8146	176525
Mbuti.DG	Cabeçuda ~3200BP	Capelinha 10400BP	PedraDoAlexandre 2 undated	0.001163	1.204	4069	3968	86379
Mbuti.DG	Cabeçuda ~3200BP	Laranjal ~6700BP	PedraDoAlexandre 2 undated	0.001119	1.457	6297	6146	134832
Mbuti.DG	Cabeçuda ~3200BP	Vau Una 600BP	PedraDoAlexandre 2 undated	0.000885	1.145	6833	6703	147170
Mbuti.DG	Cabeçuda ~3200BP	Limão 2700BP	PedraDoAlexandre 2 undated	0.000704	0.766	4132	4069	89090
Mbuti.DG	Cabeçuda ~3200BP	LocaDoSuin 9100BP	PedraDoAlexandre 2 undated	0.000553	0.583	3974	3928	84254
Mbuti.DG	Cabeçuda ~3200BP	JabuticabeiraII 102 1300BP	PedraDoAlexandre 2 undated	0.000483	0.548	4685	4636	100929
Mbuti.DG	Cabeçuda ~3200BP	Palmeiras Xingu 500BP	PedraDoAlexandre 2 undated	0.000329	0.353	4128	4099	90211
Mbuti.DG	Cabeçuda ~3200BP	Sumidouro ~10100BP	Palmeiras Xingu 500BP	0.003404	3.338	2497	2324	50928
Mbuti.DG	Cabeçuda ~3200BP	Capelinha 10400BP	Palmeiras Xingu 500BP	0.002037	2.415	6050	5795	125205
Mbuti.DG	Cabeçuda ~3200BP	Laranjal ~6700BP	Palmeiras Xingu 500BP	0.001477	2.139	9298	9006	197076
Mbuti.DG	Cabeçuda ~3200BP	LapaDoSanto ~9600BP	Palmeiras Xingu 500BP	0.001351	2.522	12330	11978	260526
Mbuti.DG	Cabeçuda ~3200BP	LocaDoSuin 9100BP	Palmeiras Xingu 500BP	0.001348	1.515	5943	5776	124341
Mbuti.DG	Cabeçuda ~3200BP	JabuticabeiraII 102 1300BP	Palmeiras Xingu 500BP	0.001129	1.389	7067	6898	148996
Mbuti.DG	Cabeçuda ~3200BP	Limão ~1900BP	Palmeiras Xingu 500BP	0.001085	1.755	10607	10360	227720
Mbuti.DG	Cabeçuda ~3200BP	Vau Una 600BP	Palmeiras Xingu 500BP	0.000807	1.128	10146	9971	217453
Mbuti.DG	Cabeçuda ~3200BP	Limão 2700BP	Palmeiras Xingu 500BP	0.00075	0.932	6104	6005	131592
Mbuti.DG	Cabeçuda ~3200BP	Moraes ~5800BP	Palmeiras Xingu 500BP	0.000565	0.646	5020	4959	108081
Mbuti.DG	Cabeçuda ~3200BP	Limão 500BP	Palmeiras Xingu 500BP	0.000336	0.477	9655	9584	213089
Mbuti.DG	Cabeçuda ~3200BP	Sumidouro ~10100BP	Limão ~1900BP	0.001546	2.265	4555	4407	95801
Mbuti.DG	Cabeçuda ~3200BP	Moraes ~5800BP	Limão ~1900BP	0.000245	0.37	8614	8569	185225
Mbuti.DG	Cabeçuda ~3200BP	LapaDoSanto ~9600BP	Limão ~1900BP	0.000139	0.36	23330	23261	496403
Mbuti.DG	Cabeçuda ~3200BP	Vau Una 600BP	Limão ~1900BP	5.6e-05	0.107	18365	18343	398441
Mbuti.DG	Cabeçuda ~3200BP	Sumidouro ~10100BP	Limão 500BP	0.00195	2.323	4232	4060	88387
Mbuti.DG	Cabeçuda ~3200BP	Laranjal ~6700BP	Limão 500BP	0.000965	1.569	15326	15011	326202
Mbuti.DG	Cabeçuda ~3200BP	Capelinha 10400BP	Limão 500BP	0.000821	1.079	9625	9460	201426
Mbuti.DG	Cabeçuda ~3200BP	LapaDoSanto ~9600BP	Limão 500BP	0.000794	1.525	21778	21414	458472
Mbuti.DG	Cabeçuda ~3200BP	Moraes ~5800BP	Limão 500BP	0.000755	0.942	8143	8013	172799
Mbuti.DG	Cabeçuda ~3200BP	Vau Una 600BP	Limão 500BP	0.00075	1.198	17157	16878	372534
Mbuti.DG	Cabeçuda ~3200BP	JabuticabeiraII 102 1300BP	Limão 500BP	0.000747	1.116	11488	11304	246296
Mbuti.DG	Cabeçuda ~3200BP	Limão ~1900BP	Limão 500BP	0.000531	0.97	18080	17874	389287
Mbuti.DG	Cabeçuda ~3200BP	PedraDoAlexandre 2 undated	Limão 500BP	0.00025	0.318	6577	6540	144171
Mbuti.DG	Cabeçuda ~3200BP	LocaDoSuin 9100BP	Limão 500BP	0.000169	0.233	9530	9495	204881
Mbuti.DG	Cabeçuda ~3200BP	JabuticabeiraII 102 1300BP	Limão 2700BP	0.001116	1.382	7184	7016	149881
Mbuti.DG	Cabeçuda ~3200BP	Vau Una 600BP	Limão 2700BP	0.000872	1.22	10215	10026	216836
Mbuti.DG	Cabeçuda ~3200BP	Laranjal ~6700BP	Limão 2700BP	0.000759	1.142	9196	9048	195456
Mbuti.DG	Cabeçuda ~3200BP	LapaDoSanto ~9600BP	Limão 2700BP	0.000701	1.232	12054	11875	255189
Mbuti.DG	Cabeçuda ~3200BP	Limão ~1900BP	Limão 2700BP	0.000248	0.407	10385	10329	225632
Mbuti.DG	Cabeçuda ~3200BP	Limão 500BP	Limão 2700BP	3.7e-05	0.052	9815	9807	212758
Mbuti.DG	Cabeçuda ~3200BP	Sumidouro ~10100BP	Kaingang burial 100BP	0.001467	1.153	1457	1411	31227
Mbuti.DG	Cabeçuda ~3200BP	LocaDoSuin 9100BP	Kaingang burial 100BP	0.001325	1.265	3654	3552	77449
Mbuti.DG	Cabeçuda ~3200BP	Vau Una 600BP	Kaingang burial 100BP	0.000959	1.104	6187	6059	133749
Mbuti.DG	Cabeçuda ~3200BP	LapaDoSanto ~9600BP	Kaingang burial 100BP	0.000627	0.954	7467	7368	158550
Mbuti.DG	Cabeçuda ~3200BP	JabuticabeiraII 102 1300BP	Kaingang burial 100BP	0.000539	0.579	4090	4041	91137
Mbuti.DG	Cabeçuda ~3200BP	Laranjal ~6700BP	Kaingang burial 100BP	0.00046	0.563	5532	5477	117981
Mbuti.DG	Cabeçuda ~3200BP	Limão ~1900BP	Kaingang burial 100BP	0.000306	0.42	6407	6364	138260
Mbuti.DG	Cabeçuda ~3200BP	Sumidouro ~10100BP	Vau Una 600BP	0.001967	2.368	4309	4130	90834
Mbuti.DG	Cabeçuda ~3200BP	LapaDoSanto ~9600BP	Vau Una 600BP	9.5e-05	0.186	22228	22183	471282
Mbuti.DG	Capelinha 10400BP	Sumidouro ~10100BP	Cabeçuda ~3200BP	0.003053	2.949	2323	2175	48179
Mbuti.DG	Capelinha 10400BP	Vau Una 600BP	Cabeçuda ~3200BP	0.001503	1.928	9761	9453	205305
Mbuti.DG	Capelinha 10400BP	Limão 500BP	Cabeçuda ~3200BP	0.001388	1.828	9460	9181	201426
Mbuti.DG	Capelinha 10400BP	Limão ~1900BP	Cabeçuda ~3200BP	0.001096	1.748	10154	9918	215356
Mbuti.DG	Capelinha 10400BP	JabuticabeiraII 111/112 ~2200BP	Cabeçuda ~3200BP	0.000956	1.284	9254	9063	199968
Mbuti.DG	Capelinha 10400BP	PedraDoAlexandre 2 undated	Cabeçuda ~3200BP	0.000931	0.914	3968	3888	86379
Mbuti.DG	Capelinha 10400BP	JabuticabeiraII 102 1300BP	Cabeçuda ~3200BP	0.000841	1.004	6714	6595	141036
Mbuti.DG	Capelinha 10400BP	LapaDoSanto ~9600BP	Cabeçuda ~3200BP	0.000732	1.253	11576	11396	245452
Mbuti.DG	Capelinha 10400BP	Palmeiras Xingu 500BP	Cabeçuda ~3200BP	0.000622	0.696	5795	5717	125205
Mbuti.DG	Capelinha 10400BP	GalhetaIV 1200BP	Cabeçuda ~3200BP	0.000554	0.633	4323	4271	95398
Mbuti.DG	Capelinha 10400BP	Limão 2700BP	Cabeçuda ~3200BP	0.000291	0.327	5910	5874	125962
Mbuti.DG	Capelinha 10400BP	JabuticabeiraII ~2400BP	Cabeçuda ~3200BP	0.000174	0.365	10670	10628	246486
Mbuti.DG	Capelinha 10400BP	Sumidouro ~10100BP	Cubatão I ~2700BP	0.005148	3.059	935	837	18926
Mbuti.DG	Capelinha 10400BP	Limão 500BP	Cubatão I ~2700BP	0.002818	2.521	3828	3602	80099
Mbuti.DG	Capelinha 10400BP	Limão ~1900BP	Cubatão I ~2700BP	0.002476	2.693	4052	3842	84770
Mbuti.DG	Capelinha 10400BP	LapaDoSanto ~9600BP	Cubatão I ~2700BP	0.00203	2.415	4454	4264	93757
Mbuti.DG	Capelinha 10400BP	JabuticabeiraII 102 1300BP	Cubatão I ~2700BP	0.001992	1.609	2757	2643	57207
Mbuti.DG	Capelinha 10400BP	JabuticabeiraII 111/112 ~2200BP	Cubatão I ~2700BP	0.001891	1.763	3746	3596	79273
Mbuti.DG	Capelinha 10400BP	Vau Una 600BP	Cubatão I ~2700BP	0.001856	1.697	3866	3715	81238
Mbuti.DG	Capelinha 10400BP	GalhetaIV 1200BP	Cubatão I ~2700BP	0.001557	1.185	1884	1822	40095
Mbuti.DG	Capelinha 10400BP	PedraDoAlexandre 2 undated	Cubatão I ~2700BP	0.001435	0.96	1686	1635	35544
Mbuti.DG	Capelinha 10400BP	JabuticabeiraII ~2400BP	Cubatão I ~2700BP	0.001406	1.762	4329	4197	94021
Mbuti.DG	Capelinha 10400BP	Palmeiras Xingu 500BP	Cubatão I ~2700BP	0.001369	1.092	2366	2296	51124
Mbuti.DG	Capelinha 10400BP	Limão 2700BP	Cubatão I ~2700BP	0.001349	0.989	2470	2399	52398
Mbuti.DG	Capelinha 10400BP	Cabeçuda ~3200BP	Cubatão I ~2700BP	0.000873	0.827	3481	3414	77065
Mbuti.DG	Capelinha 10400BP	Laranjal ~6700BP	Cubatão I ~2700BP	0.000719	0.719	3475	3421	74852
Mbuti.DG	Capelinha 10400BP	Moraes ~5800BP	Cubatão I ~2700BP	0.000562	0.413	1983	1959	42403
Mbuti.DG	Capelinha 10400BP	LocaDoSuin 9100BP	Cubatão I ~2700BP	0.000152	0.111	2322	2315	49403
Mbuti.DG	Capelinha 10400BP	Limão 500BP	GalhetaIV 1200BP	0.000902	0.933	4577	4489	98227
Mbuti.DG	Capelinha 10400BP	Limão 2700BP	GalhetaIV 1200BP	3.5e-05	0.03	3081	3079	65648
Mbuti.DG	Capelinha 10400BP	Sumidouro ~10100BP	JabuticabeiraII ~2400BP	0.001415	1.966	3114	3023	64930
Mbuti.DG	Capelinha 10400BP	Limão 500BP	JabuticabeiraII ~2400BP	0.001228	1.927	12156	11840	257183
Mbuti.DG	Capelinha 10400BP	Vau Una 600BP	JabuticabeiraII ~2400BP	0.00106	1.611	12465	12186	263106
Mbuti.DG	Capelinha 10400BP	JabuticabeiraII 111/112 ~2200BP	JabuticabeiraII ~2400BP	0.0007	1.197	11684	11505	255377
Mbuti.DG	Capelinha 10400BP	JabuticabeiraII 102 1300BP	JabuticabeiraII ~2400BP	0.000675	0.968	8257	8139	174446
Mbuti.DG	Capelinha 10400BP	Limão ~1900BP	JabuticabeiraII ~2400BP	0.000667	1.303	13027	12842	277103
Mbuti.DG	Capelinha 10400BP	GalhetaIV 1200BP	JabuticabeiraII ~2400BP	0.00054	0.783	5087	5026	113719
Mbuti.DG	Capelinha 10400BP	LapaDoSanto ~9600BP	JabuticabeiraII ~2400BP	0.000521	1.148	15692	15520	331586
Mbuti.DG	Capelinha 10400BP	PedraDoAlexandre 2 undated	JabuticabeiraII ~2400BP	0.000225	0.287	4848	4824	105325
Mbuti.DG	Capelinha 10400BP	Limão 2700BP	JabuticabeiraII ~2400BP	3.6e-05	0.049	7138	7133	151540
Mbuti.DG	Capelinha 10400BP	Sumidouro ~10100BP	JabuticabeiraII 102 1300BP	0.001357	1.02	1663	1617	34180
Mbuti.DG	Capelinha 10400BP	Vau Una 600BP	JabuticabeiraII 102 1300BP	0.000848	0.939	7026	6900	148731
Mbuti.DG	Capelinha 10400BP	GalhetaIV 1200BP	JabuticabeiraII 102 1300BP	0.00038	0.358	3313	3286	71811
Mbuti.DG	Capelinha 10400BP	Limão ~1900BP	JabuticabeiraII 102 1300BP	0.000283	0.371	7259	7215	154857
Mbuti.DG	Capelinha 10400BP	Limão 500BP	JabuticabeiraII 102 1300BP	0.000258	0.29	6813	6775	146391
Mbuti.DG	Capelinha 10400BP	Sumidouro ~10100BP	JabuticabeiraII 111/112 ~2200BP	0.001459	1.327	2389	2316	49809
Mbuti.DG	Capelinha 10400BP	JabuticabeiraII 102 1300BP	JabuticabeiraII 111/112 ~2200BP	0.000817	0.94	6598	6479	144996
Mbuti.DG	Capelinha 10400BP	Limão 500BP	JabuticabeiraII 111/112 ~2200BP	0.000631	0.765	9734	9603	208339
Mbuti.DG	Capelinha 10400BP	GalhetaIV 1200BP	JabuticabeiraII 111/112 ~2200BP	0.000308	0.318	4440	4409	97425
Mbuti.DG	Capelinha 10400BP	Palmeiras Xingu 500BP	JabuticabeiraII 111/112 ~2200BP	0.00022	0.237	5987	5959	127660
Mbuti.DG	Capelinha 10400BP	Limão ~1900BP	JabuticabeiraII 111/112 ~2200BP	0.000106	0.15	10332	10309	222017
Mbuti.DG	Capelinha 10400BP	Sumidouro ~10100BP	LapaDoSanto ~9600BP	0.001412	2.135	2986	2895	64265
Mbuti.DG	Capelinha 10400BP	Vau Una 600BP	LapaDoSanto ~9600BP	0.000822	1.238	12442	12227	261885
Mbuti.DG	Capelinha 10400BP	Limão 500BP	LapaDoSanto ~9600BP	0.000684	1.052	12139	11964	256126
Mbuti.DG	Capelinha 10400BP	GalhetaIV 1200BP	LapaDoSanto ~9600BP	0.000463	0.636	5350	5298	113493
Mbuti.DG	Capelinha 10400BP	JabuticabeiraII 111/112 ~2200BP	LapaDoSanto ~9600BP	0.000227	0.334	12036	11978	254165
Mbuti.DG	Capelinha 10400BP	Limão ~1900BP	LapaDoSanto ~9600BP	0.000192	0.381	12972	12919	275832
Mbuti.DG	Capelinha 10400BP	JabuticabeiraII 102 1300BP	LapaDoSanto ~9600BP	0.000188	0.26	8301	8269	173800
Mbuti.DG	Capelinha 10400BP	GalhetaIV 1200BP	Sumidouro ~10100BP	0.000745	0.506	1143	1125	23940
Mbuti.DG	Capelinha 10400BP	Sumidouro ~10100BP	Laranjal ~6700BP	0.003053	2.957	2164	2028	44808
Mbuti.DG	Capelinha 10400BP	Limão 500BP	Laranjal ~6700BP	0.00162	2.068	9186	8872	193605
Mbuti.DG	Capelinha 10400BP	Vau Una 600BP	Laranjal ~6700BP	0.001407	1.826	9408	9131	197295
Mbuti.DG	Capelinha 10400BP	Limão ~1900BP	Laranjal ~6700BP	0.001312	2.026	9854	9582	207213
Mbuti.DG	Capelinha 10400BP	JabuticabeiraII 102 1300BP	Laranjal ~6700BP	0.001238	1.455	6601	6432	136076
Mbuti.DG	Capelinha 10400BP	LapaDoSanto ~9600BP	Laranjal ~6700BP	0.000982	1.703	11164	10933	234989
Mbuti.DG	Capelinha 10400BP	PedraDoAlexandre 2 undated	Laranjal ~6700BP	0.000816	0.81	3864	3795	84220
Mbuti.DG	Capelinha 10400BP	JabuticabeiraII 111/112 ~2200BP	Laranjal ~6700BP	0.000729	0.958	9147	9006	192283
Mbuti.DG	Capelinha 10400BP	GalhetaIV 1200BP	Laranjal ~6700BP	0.000575	0.635	4361	4308	92417
Mbuti.DG	Capelinha 10400BP	Moraes ~5800BP	Laranjal ~6700BP	0.000303	0.325	4559	4528	102040
Mbuti.DG	Capelinha 10400BP	JabuticabeiraII ~2400BP	Laranjal ~6700BP	0.000239	0.425	11102	11046	235806
Mbuti.DG	Capelinha 10400BP	Palmeiras Xingu 500BP	Laranjal ~6700BP	0.000115	0.127	5635	5621	121267
Mbuti.DG	Capelinha 10400BP	Cabeçuda ~3200BP	Laranjal ~6700BP	5.9e-05	0.086	8791	8780	188184
Mbuti.DG	Capelinha 10400BP	LocaDoSuin 9100BP	Laranjal ~6700BP	2.2e-05	0.025	5325	5323	114341
Mbuti.DG	Capelinha 10400BP	Vau Una 600BP	LocaDoSuin 9100BP	0.002147	2.208	6052	5782	125698
Mbuti.DG	Capelinha 10400BP	Limão 500BP	LocaDoSuin 9100BP	0.002103	2.186	5868	5608	123592
Mbuti.DG	Capelinha 10400BP	Limão ~1900BP	LocaDoSuin 9100BP	0.001781	2.099	6145	5913	130236
Mbuti.DG	Capelinha 10400BP	GalhetaIV 1200BP	LocaDoSuin 9100BP	0.001651	1.365	2907	2806	60764
Mbuti.DG	Capelinha 10400BP	LapaDoSanto ~9600BP	LocaDoSuin 9100BP	0.0015	1.976	6844	6628	144584
Mbuti.DG	Capelinha 10400BP	JabuticabeiraII 111/112 ~2200BP	LocaDoSuin 9100BP	0.001232	1.261	5809	5658	122023
Mbuti.DG	Capelinha 10400BP	Limão 2700BP	LocaDoSuin 9100BP	0.001095	0.983	3786	3698	80007
Mbuti.DG	Capelinha 10400BP	PedraDoAlexandre 2 undated	LocaDoSuin 9100BP	0.000968	0.781	2546	2494	53750
Mbuti.DG	Capelinha 10400BP	Moraes ~5800BP	LocaDoSuin 9100BP	0.000958	0.8	3041	2979	64161
Mbuti.DG	Capelinha 10400BP	Sumidouro ~10100BP	LocaDoSuin 9100BP	0.000923	0.645	1333	1307	28123
Mbuti.DG	Capelinha 10400BP	JabuticabeiraII ~2400BP	LocaDoSuin 9100BP	0.000895	1.153	6865	6735	145005
Mbuti.DG	Capelinha 10400BP	JabuticabeiraII 102 1300BP	LocaDoSuin 9100BP	0.000398	0.362	4206	4171	88227
Mbuti.DG	Capelinha 10400BP	Cabeçuda ~3200BP	LocaDoSuin 9100BP	0.000316	0.35	5518	5480	118445
Mbuti.DG	Capelinha 10400BP	GalhetaIV 1200BP	Moraes ~5800BP	0.002665	2.136	2520	2378	52986
Mbuti.DG	Capelinha 10400BP	Sumidouro ~10100BP	Moraes ~5800BP	0.002591	1.737	1151	1088	24197
Mbuti.DG	Capelinha 10400BP	Limão 500BP	Moraes ~5800BP	0.001761	1.665	5077	4890	106232
Mbuti.DG	Capelinha 10400BP	Limão ~1900BP	Moraes ~5800BP	0.001717	1.962	5382	5187	113528
Mbuti.DG	Capelinha 10400BP	Vau Una 600BP	Moraes ~5800BP	0.001457	1.42	5106	4948	108069
Mbuti.DG	Capelinha 10400BP	JabuticabeiraII 111/112 ~2200BP	Moraes ~5800BP	0.001136	1.17	5016	4895	105744
Mbuti.DG	Capelinha 10400BP	LapaDoSanto ~9600BP	Moraes ~5800BP	0.001032	1.295	5998	5866	127190
Mbuti.DG	Capelinha 10400BP	Palmeiras Xingu 500BP	Moraes ~5800BP	0.00085	0.749	3162	3103	68950
Mbuti.DG	Capelinha 10400BP	Limão 2700BP	Moraes ~5800BP	0.00079	0.674	3237	3182	69121
Mbuti.DG	Capelinha 10400BP	JabuticabeiraII 102 1300BP	Moraes ~5800BP	0.000567	0.483	3597	3553	76108
Mbuti.DG	Capelinha 10400BP	JabuticabeiraII ~2400BP	Moraes ~5800BP	0.000307	0.389	5952	5913	127557
Mbuti.DG	Capelinha 10400BP	Cabeçuda ~3200BP	Moraes ~5800BP	3.7e-05	0.039	4833	4829	104205
Mbuti.DG	Capelinha 10400BP	Limão 500BP	PedraDoAlexandre 2 undated	0.001232	1.201	4065	3956	88604
Mbuti.DG	Capelinha 10400BP	Moraes ~5800BP	PedraDoAlexandre 2 undated	0.00109	0.846	2233	2180	48603
Mbuti.DG	Capelinha 10400BP	Sumidouro ~10100BP	PedraDoAlexandre 2 undated	0.000985	0.636	984	964	21097
Mbuti.DG	Capelinha 10400BP	Vau Una 600BP	PedraDoAlexandre 2 undated	0.000775	0.774	4120	4050	90176
Mbuti.DG	Capelinha 10400BP	Limão ~1900BP	PedraDoAlexandre 2 undated	0.000591	0.67	4272	4216	94462
Mbuti.DG	Capelinha 10400BP	JabuticabeiraII 111/112 ~2200BP	PedraDoAlexandre 2 undated	0.00034	0.322	3997	3967	88024
Mbuti.DG	Capelinha 10400BP	LapaDoSanto ~9600BP	PedraDoAlexandre 2 undated	0.000334	0.412	4865	4830	105028
Mbuti.DG	Capelinha 10400BP	GalhetaIV 1200BP	PedraDoAlexandre 2 undated	0.000225	0.178	2033	2023	44398
Mbuti.DG	Capelinha 10400BP	Limão 2700BP	PedraDoAlexandre 2 undated	6.3e-05	0.051	2606	2602	57766
Mbuti.DG	Capelinha 10400BP	JabuticabeiraII 102 1300BP	PedraDoAlexandre 2 undated	1.4e-05	0.012	2906	2905	63751
Mbuti.DG	Capelinha 10400BP	Sumidouro ~10100BP	Palmeiras Xingu 500BP	0.002155	1.598	1438	1373	29966
Mbuti.DG	Capelinha 10400BP	JabuticabeiraII 102 1300BP	Palmeiras Xingu 500BP	0.001375	1.353	4340	4213	92272
Mbuti.DG	Capelinha 10400BP	Vau Una 600BP	Palmeiras Xingu 500BP	0.001105	1.15	6077	5932	130659
Mbuti.DG	Capelinha 10400BP	Limão 2700BP	Palmeiras Xingu 500BP	0.000836	0.746	3905	3835	83604
Mbuti.DG	Capelinha 10400BP	LapaDoSanto ~9600BP	Palmeiras Xingu 500BP	0.000803	1.091	7128	7006	152145
Mbuti.DG	Capelinha 10400BP	GalhetaIV 1200BP	Palmeiras Xingu 500BP	0.000555	0.501	3031	2995	64880
Mbuti.DG	Capelinha 10400BP	Limão ~1900BP	Palmeiras Xingu 500BP	0.000473	0.61	6267	6202	136565
Mbuti.DG	Capelinha 10400BP	Limão 500BP	Palmeiras Xingu 500BP	0.000235	0.247	5839	5809	128683
Mbuti.DG	Capelinha 10400BP	LocaDoSuin 9100BP	Palmeiras Xingu 500BP	0.000196	0.172	3684	3669	77915
Mbuti.DG	Capelinha 10400BP	PedraDoAlexandre 2 undated	Palmeiras Xingu 500BP	0.000193	0.163	2586	2575	57504
Mbuti.DG	Capelinha 10400BP	JabuticabeiraII ~2400BP	Palmeiras Xingu 500BP	3.6e-05	0.048	7114	7108	152557
Mbuti.DG	Capelinha 10400BP	Sumidouro ~10100BP	Limão ~1900BP	0.001868	2.005	2558	2458	53722
Mbuti.DG	Capelinha 10400BP	Limão 500BP	Limão ~1900BP	0.000742	1.032	10493	10326	224370
Mbuti.DG	Capelinha 10400BP	Vau Una 600BP	Limão ~1900BP	0.000437	0.624	10626	10526	228648
Mbuti.DG	Capelinha 10400BP	GalhetaIV 1200BP	Limão ~1900BP	0.000294	0.372	4772	4742	103468
Mbuti.DG	Capelinha 10400BP	Sumidouro ~10100BP	Limão 500BP	0.001294	1.125	2407	2342	49913
Mbuti.DG	Capelinha 10400BP	Vau Una 600BP	Limão 500BP	7.1e-05	0.089	9805	9790	214711
Mbuti.DG	Capelinha 10400BP	Sumidouro ~10100BP	Limão 2700BP	0.001895	1.392	1450	1394	29411
Mbuti.DG	Capelinha 10400BP	Limão 500BP	Limão 2700BP	0.001054	1.155	6053	5916	129921
Mbuti.DG	Capelinha 10400BP	JabuticabeiraII 102 1300BP	Limão 2700BP	0.000994	0.936	4519	4425	93908
Mbuti.DG	Capelinha 10400BP	Limão ~1900BP	Limão 2700BP	0.000726	0.903	6342	6242	137065
Mbuti.DG	Capelinha 10400BP	Vau Una 600BP	Limão 2700BP	0.000573	0.597	6185	6109	131870
Mbuti.DG	Capelinha 10400BP	JabuticabeiraII 111/112 ~2200BP	Limão 2700BP	0.000475	0.5	6029	5968	128703
Mbuti.DG	Capelinha 10400BP	LapaDoSanto ~9600BP	Limão 2700BP	0.000147	0.191	7156	7134	151224
Mbuti.DG	Capelinha 10400BP	Laranjal ~6700BP	Limão 2700BP	0.000115	0.126	5744	5730	121799
Mbuti.DG	Capelinha 10400BP	Sumidouro ~10100BP	Kaingang burial 100BP	0.001383	0.825	846	821	18101
Mbuti.DG	Capelinha 10400BP	Vau Una 600BP	Kaingang burial 100BP	0.000837	0.773	3712	3645	79366
Mbuti.DG	Capelinha 10400BP	Limão ~1900BP	Kaingang burial 100BP	0.000789	0.832	3807	3742	82125
Mbuti.DG	Capelinha 10400BP	Limão 500BP	Kaingang burial 100BP	0.000489	0.443	3650	3612	77945
Mbuti.DG	Capelinha 10400BP	LocaDoSuin 9100BP	Kaingang burial 100BP	0.000113	0.085	2272	2266	47908
Mbuti.DG	Capelinha 10400BP	LapaDoSanto ~9600BP	Kaingang burial 100BP	0.000104	0.122	4270	4261	91351
Mbuti.DG	Capelinha 10400BP	Sumidouro ~10100BP	Vau Una 600BP	0.001311	1.207	2452	2385	50988
Mbuti.DG	Capelinha 10400BP	GalhetaIV 1200BP	Vau Una 600BP	0.000221	0.233	4615	4594	99322
Mbuti.DG	Capelinha 10400BP	JabuticabeiraII 111/112 ~2200BP	Vau Una 600BP	8.1e-05	0.096	9927	9910	212223
Mbuti.DG	Cubatão I ~2700BP	Sumidouro ~10100BP	Cabeçuda ~3200BP	0.004883	3.89	1565	1412	31227
Mbuti.DG	Cubatão I ~2700BP	PedraDoAlexandre 2 undated	Cabeçuda ~3200BP	0.004401	3.775	2676	2434	55065
Mbuti.DG	Cubatão I ~2700BP	JabuticabeiraII 111/112 ~2200BP	Cabeçuda ~3200BP	0.004063	5.065	6131	5609	128438
Mbuti.DG	Cubatão I ~2700BP	Vau Una 600BP	Cabeçuda ~3200BP	0.003677	4.217	6526	6039	132482
Mbuti.DG	Cubatão I ~2700BP	LapaDoSanto ~9600BP	Cabeçuda ~3200BP	0.003519	5.875	7644	7092	156875
Mbuti.DG	Cubatão I ~2700BP	Limão 500BP	Cabeçuda ~3200BP	0.003486	4.145	6301	5847	130208
Mbuti.DG	Cubatão I ~2700BP	Limão ~1900BP	Cabeçuda ~3200BP	0.003114	4.802	6674	6244	138068
Mbuti.DG	Cubatão I ~2700BP	Capelinha 10400BP	Cabeçuda ~3200BP	0.003102	3.016	3720	3481	77065
Mbuti.DG	Cubatão I ~2700BP	JabuticabeiraII 102 1300BP	Cabeçuda ~3200BP	0.003034	3.139	4378	4104	90607
Mbuti.DG	Cubatão I ~2700BP	Limão 2700BP	Cabeçuda ~3200BP	0.002976	3.091	3861	3621	80681
Mbuti.DG	Cubatão I ~2700BP	LocaDoSuin 9100BP	Cabeçuda ~3200BP	0.002882	2.82	3688	3466	77249
Mbuti.DG	Cubatão I ~2700BP	Laranjal ~6700BP	Cabeçuda ~3200BP	0.002556	3.3	5704	5400	118997
Mbuti.DG	Cubatão I ~2700BP	Palmeiras Xingu 500BP	Cabeçuda ~3200BP	0.002311	2.335	3792	3608	79639
Mbuti.DG	Cubatão I ~2700BP	GalhetaIV 1200BP	Cabeçuda ~3200BP	0.001564	1.566	2789	2693	61558
Mbuti.DG	Cubatão I ~2700BP	Moraes ~5800BP	Cabeçuda ~3200BP	0.001212	1.128	3050	2971	64887
Mbuti.DG	Cubatão I ~2700BP	JabuticabeiraII ~2400BP	Cabeçuda ~3200BP	0.000433	0.815	6894	6826	157486
Mbuti.DG	Cubatão I ~2700BP	Sumidouro ~10100BP	Capelinha 10400BP	0.003109	1.815	935	876	18926
Mbuti.DG	Cubatão I ~2700BP	Laranjal ~6700BP	Capelinha 10400BP	0.001236	1.274	3475	3382	74852
Mbuti.DG	Cubatão I ~2700BP	PedraDoAlexandre 2 undated	Capelinha 10400BP	0.001215	0.834	1686	1643	35544
Mbuti.DG	Cubatão I ~2700BP	Limão 2700BP	Capelinha 10400BP	0.001171	0.952	2470	2409	52398
Mbuti.DG	Cubatão I ~2700BP	Limão 500BP	Capelinha 10400BP	0.00111	1.026	3828	3739	80099
Mbuti.DG	Cubatão I ~2700BP	Vau Una 600BP	Capelinha 10400BP	0.001088	0.999	3866	3777	81238
Mbuti.DG	Cubatão I ~2700BP	LocaDoSuin 9100BP	Capelinha 10400BP	0.001005	0.784	2322	2272	49403
Mbuti.DG	Cubatão I ~2700BP	Limão ~1900BP	Capelinha 10400BP	0.000927	1.004	4052	3973	84770
Mbuti.DG	Cubatão I ~2700BP	LapaDoSanto ~9600BP	Capelinha 10400BP	0.000841	1.046	4454	4376	93757
Mbuti.DG	Cubatão I ~2700BP	JabuticabeiraII 111/112 ~2200BP	Capelinha 10400BP	0.000459	0.433	3746	3709	79273
Mbuti.DG	Cubatão I ~2700BP	JabuticabeiraII 102 1300BP	Capelinha 10400BP	0.000213	0.165	2757	2745	57207
Mbuti.DG	Cubatão I ~2700BP	Sumidouro ~10100BP	GalhetaIV 1200BP	0.003231	1.918	772	720	15814
Mbuti.DG	Cubatão I ~2700BP	PedraDoAlexandre 2 undated	GalhetaIV 1200BP	0.002793	1.714	1352	1272	28581
Mbuti.DG	Cubatão I ~2700BP	Limão 2700BP	GalhetaIV 1200BP	0.002551	1.95	2035	1926	42502
Mbuti.DG	Cubatão I ~2700BP	Vau Una 600BP	GalhetaIV 1200BP	0.002077	1.825	3080	2946	64651
Mbuti.DG	Cubatão I ~2700BP	Limão 500BP	GalhetaIV 1200BP	0.001655	1.464	2985	2879	64002
Mbuti.DG	Cubatão I ~2700BP	JabuticabeiraII 111/112 ~2200BP	GalhetaIV 1200BP	0.001512	1.441	2870	2774	63170
Mbuti.DG	Cubatão I ~2700BP	Moraes ~5800BP	GalhetaIV 1200BP	0.001343	0.9	1546	1502	33421
Mbuti.DG	Cubatão I ~2700BP	LapaDoSanto ~9600BP	GalhetaIV 1200BP	0.00128	1.54	3501	3407	73296
Mbuti.DG	Cubatão I ~2700BP	Capelinha 10400BP	GalhetaIV 1200BP	0.001253	0.899	1935	1884	40095
Mbuti.DG	Cubatão I ~2700BP	Laranjal ~6700BP	GalhetaIV 1200BP	0.000788	0.783	2782	2735	59233
Mbuti.DG	Cubatão I ~2700BP	Palmeiras Xingu 500BP	GalhetaIV 1200BP	0.000758	0.578	1974	1942	41980
Mbuti.DG	Cubatão I ~2700BP	Limão ~1900BP	GalhetaIV 1200BP	0.000607	0.66	3140	3100	67019
Mbuti.DG	Cubatão I ~2700BP	JabuticabeiraII 102 1300BP	GalhetaIV 1200BP	0.000342	0.27	2131	2115	46596
Mbuti.DG	Cubatão I ~2700BP	Sumidouro ~10100BP	JabuticabeiraII ~2400BP	0.005041	6.404	2116	1903	42162
Mbuti.DG	Cubatão I ~2700BP	JabuticabeiraII 111/112 ~2200BP	JabuticabeiraII ~2400BP	0.003274	5.403	7717	7177	164966
Mbuti.DG	Cubatão I ~2700BP	PedraDoAlexandre 2 undated	JabuticabeiraII ~2400BP	0.003258	3.787	3215	2997	67047
Mbuti.DG	Cubatão I ~2700BP	Limão 500BP	JabuticabeiraII ~2400BP	0.00317	4.65	8085	7555	167082
Mbuti.DG	Cubatão I ~2700BP	Limão 2700BP	JabuticabeiraII ~2400BP	0.003081	4.011	4683	4382	97568
Mbuti.DG	Cubatão I ~2700BP	LapaDoSanto ~9600BP	JabuticabeiraII ~2400BP	0.003079	7.313	10315	9659	212975
Mbuti.DG	Cubatão I ~2700BP	Vau Una 600BP	JabuticabeiraII ~2400BP	0.003027	4.71	8234	7718	170585
Mbuti.DG	Cubatão I ~2700BP	JabuticabeiraII 102 1300BP	JabuticabeiraII ~2400BP	0.003011	3.894	5442	5103	112532
Mbuti.DG	Cubatão I ~2700BP	LocaDoSuin 9100BP	JabuticabeiraII ~2400BP	0.002648	3.397	4548	4297	95062
Mbuti.DG	Cubatão I ~2700BP	Limão ~1900BP	JabuticabeiraII ~2400BP	0.002492	5.132	8548	8103	178590
Mbuti.DG	Cubatão I ~2700BP	Laranjal ~6700BP	JabuticabeiraII ~2400BP	0.002215	3.904	7148	6817	149558
Mbuti.DG	Cubatão I ~2700BP	Capelinha 10400BP	JabuticabeiraII ~2400BP	0.001932	2.375	4510	4329	94021
Mbuti.DG	Cubatão I ~2700BP	Palmeiras Xingu 500BP	JabuticabeiraII ~2400BP	0.001641	2.183	4588	4428	97403
Mbuti.DG	Cubatão I ~2700BP	GalhetaIV 1200BP	JabuticabeiraII ~2400BP	0.00132	1.744	3304	3207	73432
Mbuti.DG	Cubatão I ~2700BP	Moraes ~5800BP	JabuticabeiraII ~2400BP	0.000662	0.787	3677	3624	79524
Mbuti.DG	Cubatão I ~2700BP	Limão 2700BP	JabuticabeiraII 102 1300BP	0.002102	1.719	2899	2771	60642
Mbuti.DG	Cubatão I ~2700BP	PedraDoAlexandre 2 undated	JabuticabeiraII 102 1300BP	0.000706	0.512	1894	1866	40623
Mbuti.DG	Cubatão I ~2700BP	LocaDoSuin 9100BP	JabuticabeiraII 102 1300BP	0.000517	0.423	2715	2685	58015
Mbuti.DG	Cubatão I ~2700BP	Vau Una 600BP	JabuticabeiraII 102 1300BP	0.000447	0.44	4513	4469	96863
Mbuti.DG	Cubatão I ~2700BP	Moraes ~5800BP	JabuticabeiraII 102 1300BP	0.000251	0.186	2268	2256	47771
Mbuti.DG	Cubatão I ~2700BP	Limão ~1900BP	JabuticabeiraII 102 1300BP	1.4e-05	0.016	4669	4667	100197
Mbuti.DG	Cubatão I ~2700BP	Limão 500BP	JabuticabeiraII 102 1300BP	7e-06	0.007	4401	4400	95380
Mbuti.DG	Cubatão I ~2700BP	Sumidouro ~10100BP	JabuticabeiraII 111/112 ~2200BP	0.000537	0.429	1564	1547	32690
Mbuti.DG	Cubatão I ~2700BP	PedraDoAlexandre 2 undated	JabuticabeiraII 111/112 ~2200BP	0.000507	0.407	2590	2562	56371
Mbuti.DG	Cubatão I ~2700BP	JabuticabeiraII 102 1300BP	JabuticabeiraII 111/112 ~2200BP	0.000286	0.29	4269	4242	93969
Mbuti.DG	Cubatão I ~2700BP	Sumidouro ~10100BP	LapaDoSanto ~9600BP	0.001195	1.532	1938	1888	41726
Mbuti.DG	Cubatão I ~2700BP	PedraDoAlexandre 2 undated	LapaDoSanto ~9600BP	0.000585	0.641	3115	3076	66862
Mbuti.DG	Cubatão I ~2700BP	Limão 2700BP	LapaDoSanto ~9600BP	0.000328	0.408	4567	4535	97358
Mbuti.DG	Cubatão I ~2700BP	JabuticabeiraII 102 1300BP	LapaDoSanto ~9600BP	0.000266	0.337	5349	5319	112169
Mbuti.DG	Cubatão I ~2700BP	JabuticabeiraII 111/112 ~2200BP	LapaDoSanto ~9600BP	0.000153	0.229	7721	7696	164235
Mbuti.DG	Cubatão I ~2700BP	Vau Una 600BP	LapaDoSanto ~9600BP	4.3e-05	0.066	7979	7971	169853
Mbuti.DG	Cubatão I ~2700BP	PedraDoAlexandre 2 undated	Sumidouro ~10100BP	0.004242	2.203	672	615	13568
Mbuti.DG	Cubatão I ~2700BP	Limão 2700BP	Sumidouro ~10100BP	0.000235	0.14	933	929	19270
Mbuti.DG	Cubatão I ~2700BP	JabuticabeiraII 102 1300BP	Sumidouro ~10100BP	0.000173	0.111	1081	1077	22407
Mbuti.DG	Cubatão I ~2700BP	Sumidouro ~10100BP	Laranjal ~6700BP	0.00377	2.953	1418	1309	28783
Mbuti.DG	Cubatão I ~2700BP	PedraDoAlexandre 2 undated	Laranjal ~6700BP	0.001448	1.313	2495	2417	53385
Mbuti.DG	Cubatão I ~2700BP	LocaDoSuin 9100BP	Laranjal ~6700BP	0.001234	1.196	3495	3404	74157
Mbuti.DG	Cubatão I ~2700BP	Vau Una 600BP	Laranjal ~6700BP	0.001119	1.401	6004	5863	126408
Mbuti.DG	Cubatão I ~2700BP	Limão 2700BP	Laranjal ~6700BP	0.001055	1.095	3676	3594	77678
Mbuti.DG	Cubatão I ~2700BP	JabuticabeiraII 102 1300BP	Laranjal ~6700BP	0.001028	1.102	4156	4066	86844
Mbuti.DG	Cubatão I ~2700BP	Limão 500BP	Laranjal ~6700BP	0.000967	1.089	5801	5681	124130
Mbuti.DG	Cubatão I ~2700BP	LapaDoSanto ~9600BP	Laranjal ~6700BP	0.000743	1.251	7000	6889	149102
Mbuti.DG	Cubatão I ~2700BP	JabuticabeiraII 111/112 ~2200BP	Laranjal ~6700BP	0.000646	0.79	5766	5687	122804
Mbuti.DG	Cubatão I ~2700BP	Limão ~1900BP	Laranjal ~6700BP	0.000319	0.47	6211	6169	132065
Mbuti.DG	Cubatão I ~2700BP	Palmeiras Xingu 500BP	Laranjal ~6700BP	0.000231	0.233	3511	3493	76848
Mbuti.DG	Cubatão I ~2700BP	JabuticabeiraII 111/112 ~2200BP	LocaDoSuin 9100BP	0.001451	1.416	3800	3684	80143
Mbuti.DG	Cubatão I ~2700BP	Sumidouro ~10100BP	LocaDoSuin 9100BP	0.00145	0.884	909	882	18798
Mbuti.DG	Cubatão I ~2700BP	Vau Una 600BP	LocaDoSuin 9100BP	0.001114	1.074	3933	3841	82942
Mbuti.DG	Cubatão I ~2700BP	Limão 2700BP	LocaDoSuin 9100BP	0.000961	0.804	2455	2405	52403
Mbuti.DG	Cubatão I ~2700BP	Limão 500BP	LocaDoSuin 9100BP	0.000727	0.686	3788	3729	81504
Mbuti.DG	Cubatão I ~2700BP	GalhetaIV 1200BP	LocaDoSuin 9100BP	0.000249	0.18	1850	1840	39914
Mbuti.DG	Cubatão I ~2700BP	LapaDoSanto ~9600BP	LocaDoSuin 9100BP	0.000197	0.242	4377	4358	94833
Mbuti.DG	Cubatão I ~2700BP	PedraDoAlexandre 2 undated	LocaDoSuin 9100BP	7.6e-05	0.052	1634	1631	34877
Mbuti.DG	Cubatão I ~2700BP	Sumidouro ~10100BP	Moraes ~5800BP	0.002575	1.389	726	686	15289
Mbuti.DG	Cubatão I ~2700BP	JabuticabeiraII 111/112 ~2200BP	Moraes ~5800BP	0.002506	2.312	3176	3010	66413
Mbuti.DG	Cubatão I ~2700BP	LocaDoSuin 9100BP	Moraes ~5800BP	0.002318	1.656	1923	1829	40778
Mbuti.DG	Cubatão I ~2700BP	Vau Una 600BP	Moraes ~5800BP	0.002302	2.059	3237	3080	68058
Mbuti.DG	Cubatão I ~2700BP	LapaDoSanto ~9600BP	Moraes ~5800BP	0.002039	2.311	3769	3607	79335
Mbuti.DG	Cubatão I ~2700BP	Limão 2700BP	Moraes ~5800BP	0.001958	1.441	2061	1976	43445
Mbuti.DG	Cubatão I ~2700BP	PedraDoAlexandre 2 undated	Moraes ~5800BP	0.001841	1.165	1444	1388	30327
Mbuti.DG	Cubatão I ~2700BP	Limão 500BP	Moraes ~5800BP	0.001725	1.475	3174	3058	66978
Mbuti.DG	Cubatão I ~2700BP	Palmeiras Xingu 500BP	Moraes ~5800BP	0.001112	0.835	1986	1938	43117
Mbuti.DG	Cubatão I ~2700BP	Laranjal ~6700BP	Moraes ~5800BP	0.001053	0.996	2868	2801	63407
Mbuti.DG	Cubatão I ~2700BP	Limão ~1900BP	Moraes ~5800BP	0.000902	0.948	3356	3292	71144
Mbuti.DG	Cubatão I ~2700BP	Capelinha 10400BP	Moraes ~5800BP	1.7e-05	0.013	1983	1983	42403
Mbuti.DG	Cubatão I ~2700BP	Sumidouro ~10100BP	Palmeiras Xingu 500BP	0.003454	2.085	952	884	19495
Mbuti.DG	Cubatão I ~2700BP	Limão 2700BP	Palmeiras Xingu 500BP	0.002222	1.806	2480	2361	53407
Mbuti.DG	Cubatão I ~2700BP	LocaDoSuin 9100BP	Palmeiras Xingu 500BP	0.001505	1.213	2398	2321	50645
Mbuti.DG	Cubatão I ~2700BP	JabuticabeiraII 111/112 ~2200BP	Palmeiras Xingu 500BP	0.00134	1.316	3815	3705	82056
Mbuti.DG	Cubatão I ~2700BP	Capelinha 10400BP	Palmeiras Xingu 500BP	0.001046	0.849	2419	2366	51124
Mbuti.DG	Cubatão I ~2700BP	PedraDoAlexandre 2 undated	Palmeiras Xingu 500BP	0.001002	0.718	1657	1620	36601
Mbuti.DG	Cubatão I ~2700BP	LapaDoSanto ~9600BP	Palmeiras Xingu 500BP	0.000989	1.275	4536	4440	97158
Mbuti.DG	Cubatão I ~2700BP	Limão ~1900BP	Palmeiras Xingu 500BP	0.000842	0.966	4064	3990	87583
Mbuti.DG	Cubatão I ~2700BP	Vau Una 600BP	Palmeiras Xingu 500BP	0.000733	0.724	3890	3829	84110
Mbuti.DG	Cubatão I ~2700BP	Limão 500BP	Palmeiras Xingu 500BP	0.00051	0.502	3756	3713	82866
Mbuti.DG	Cubatão I ~2700BP	JabuticabeiraII 102 1300BP	Palmeiras Xingu 500BP	0.000504	0.433	2735	2706	59222
Mbuti.DG	Cubatão I ~2700BP	Sumidouro ~10100BP	Limão ~1900BP	0.003016	2.926	1705	1599	35127
Mbuti.DG	Cubatão I ~2700BP	JabuticabeiraII 111/112 ~2200BP	Limão ~1900BP	0.001014	1.427	6727	6581	143807
Mbuti.DG	Cubatão I ~2700BP	LapaDoSanto ~9600BP	Limão ~1900BP	0.000662	1.337	8341	8223	177816
Mbuti.DG	Cubatão I ~2700BP	PedraDoAlexandre 2 undated	Limão ~1900BP	0.000571	0.555	2767	2732	60300
Mbuti.DG	Cubatão I ~2700BP	Limão 500BP	Limão ~1900BP	0.000395	0.51	6806	6749	146150
Mbuti.DG	Cubatão I ~2700BP	Vau Una 600BP	Limão ~1900BP	0.000319	0.434	6878	6831	148571
Mbuti.DG	Cubatão I ~2700BP	LocaDoSuin 9100BP	Limão ~1900BP	0.000291	0.334	3979	3954	85388
Mbuti.DG	Cubatão I ~2700BP	Limão 2700BP	Limão ~1900BP	0.0001	0.112	4098	4089	88616
Mbuti.DG	Cubatão I ~2700BP	Sumidouro ~10100BP	Limão 500BP	0.001866	1.402	1596	1535	32843
Mbuti.DG	Cubatão I ~2700BP	PedraDoAlexandre 2 undated	Limão 500BP	0.001244	1.048	2634	2563	56851
Mbuti.DG	Cubatão I ~2700BP	JabuticabeiraII 111/112 ~2200BP	Limão 500BP	0.000411	0.456	6380	6324	135883
Mbuti.DG	Cubatão I ~2700BP	Vau Una 600BP	Limão 500BP	0.000141	0.16	6494	6474	140576
Mbuti.DG	Cubatão I ~2700BP	LapaDoSanto ~9600BP	Limão 500BP	0.000116	0.165	7828	7809	166388
Mbuti.DG	Cubatão I ~2700BP	Limão 500BP	Limão 2700BP	0.000629	0.628	3936	3883	84292
Mbuti.DG	Cubatão I ~2700BP	Vau Una 600BP	Limão 2700BP	0.000588	0.55	4021	3971	85596
Mbuti.DG	Cubatão I ~2700BP	JabuticabeiraII 111/112 ~2200BP	Limão 2700BP	0.000294	0.286	3860	3836	83154
Mbuti.DG	Cubatão I ~2700BP	PedraDoAlexandre 2 undated	Limão 2700BP	5.6e-05	0.039	1653	1650	36787
Mbuti.DG	Cubatão I ~2700BP	Vau Una 600BP	Kaingang burial 100BP	0.001945	1.558	2476	2374	52531
Mbuti.DG	Cubatão I ~2700BP	LocaDoSuin 9100BP	Kaingang burial 100BP	0.001939	1.302	1505	1444	31897
Mbuti.DG	Cubatão I ~2700BP	Moraes ~5800BP	Kaingang burial 100BP	0.000992	0.58	1191	1165	25840
Mbuti.DG	Cubatão I ~2700BP	JabuticabeiraII 111/112 ~2200BP	Kaingang burial 100BP	0.000624	0.509	2329	2297	50724
Mbuti.DG	Cubatão I ~2700BP	Limão 2700BP	Kaingang burial 100BP	0.000582	0.376	1574	1554	33257
Mbuti.DG	Cubatão I ~2700BP	PedraDoAlexandre 2 undated	Kaingang burial 100BP	0.000508	0.285	1022	1010	22126
Mbuti.DG	Cubatão I ~2700BP	Limão ~1900BP	Kaingang burial 100BP	0.000494	0.465	2532	2505	54080
Mbuti.DG	Cubatão I ~2700BP	LapaDoSanto ~9600BP	Kaingang burial 100BP	0.000464	0.486	2861	2833	60194
Mbuti.DG	Cubatão I ~2700BP	Laranjal ~6700BP	Kaingang burial 100BP	0.000207	0.169	2213	2203	46967
Mbuti.DG	Cubatão I ~2700BP	JabuticabeiraII 102 1300BP	Kaingang burial 100BP	6e-05	0.041	1685	1683	36821
Mbuti.DG	Cubatão I ~2700BP	Sumidouro ~10100BP	Vau Una 600BP	0.00215	1.636	1631	1559	33506
Mbuti.DG	Cubatão I ~2700BP	PedraDoAlexandre 2 undated	Vau Una 600BP	0.00068	0.579	2679	2640	57833
Mbuti.DG	Cubatão I ~2700BP	JabuticabeiraII 111/112 ~2200BP	Vau Una 600BP	0.000375	0.44	6453	6401	138062
Mbuti.DG	GalhetaIV 1200BP	Sumidouro ~10100BP	Cabeçuda ~3200BP	0.006646	6.189	2007	1741	40042
Mbuti.DG	GalhetaIV 1200BP	LapaDoSanto ~9600BP	Cabeçuda ~3200BP	0.004626	8.208	9291	8412	189957
Mbuti.DG	GalhetaIV 1200BP	Limão 2700BP	Cabeçuda ~3200BP	0.004555	5.02	4994	4530	101875
Mbuti.DG	GalhetaIV 1200BP	LocaDoSuin 9100BP	Cabeçuda ~3200BP	0.004208	4.451	4612	4213	94854
Mbuti.DG	GalhetaIV 1200BP	Laranjal ~6700BP	Cabeçuda ~3200BP	0.004088	5.819	7166	6564	147312
Mbuti.DG	GalhetaIV 1200BP	Capelinha 10400BP	Cabeçuda ~3200BP	0.004039	4.312	4656	4271	95398
Mbuti.DG	GalhetaIV 1200BP	Moraes ~5800BP	Cabeçuda ~3200BP	0.003929	3.97	3893	3573	81568
Mbuti.DG	GalhetaIV 1200BP	Cubatão I ~2700BP	Cabeçuda ~3200BP	0.003267	3.145	2894	2693	61558
Mbuti.DG	GalhetaIV 1200BP	Palmeiras Xingu 500BP	Cabeçuda ~3200BP	0.003078	3.551	4839	4526	101610
Mbuti.DG	GalhetaIV 1200BP	JabuticabeiraII 102 1300BP	Cabeçuda ~3200BP	0.002996	3.471	5524	5183	113711
Mbuti.DG	GalhetaIV 1200BP	Limão ~1900BP	Cabeçuda ~3200BP	0.002877	4.486	8084	7598	169093
Mbuti.DG	GalhetaIV 1200BP	Vau Una 600BP	Cabeçuda ~3200BP	0.002741	3.474	7788	7343	162187
Mbuti.DG	GalhetaIV 1200BP	PedraDoAlexandre 2 undated	Cabeçuda ~3200BP	0.002688	2.643	3285	3100	68665
Mbuti.DG	GalhetaIV 1200BP	Limão 500BP	Cabeçuda ~3200BP	0.00268	3.56	7573	7144	159812
Mbuti.DG	GalhetaIV 1200BP	JabuticabeiraII 111/112 ~2200BP	Cabeçuda ~3200BP	0.001657	2.22	7381	7119	158298
Mbuti.DG	GalhetaIV 1200BP	Laranjal ~6700BP	Capelinha 10400BP	0.000457	0.524	4308	4266	92417
Mbuti.DG	GalhetaIV 1200BP	Sumidouro ~10100BP	Capelinha 10400BP	1.5e-05	0.01	1125	1124	23940
Mbuti.DG	GalhetaIV 1200BP	LapaDoSanto ~9600BP	Capelinha 10400BP	6e-06	0.008	5298	5297	113493
Mbuti.DG	GalhetaIV 1200BP	Sumidouro ~10100BP	Cubatão I ~2700BP	0.00412	2.349	772	706	15814
Mbuti.DG	GalhetaIV 1200BP	Capelinha 10400BP	Cubatão I ~2700BP	0.002809	2.097	1935	1822	40095
Mbuti.DG	GalhetaIV 1200BP	LapaDoSanto ~9600BP	Cubatão I ~2700BP	0.002522	3.08	3501	3316	73296
Mbuti.DG	GalhetaIV 1200BP	Moraes ~5800BP	Cubatão I ~2700BP	0.001566	1.097	1546	1494	33421
Mbuti.DG	GalhetaIV 1200BP	Limão 2700BP	Cubatão I ~2700BP	0.001399	1.039	2035	1975	42502
Mbuti.DG	GalhetaIV 1200BP	Laranjal ~6700BP	Cubatão I ~2700BP	0.001	0.951	2782	2723	59233
Mbuti.DG	GalhetaIV 1200BP	Limão ~1900BP	Cubatão I ~2700BP	0.000948	1.037	3140	3077	67019
Mbuti.DG	GalhetaIV 1200BP	Vau Una 600BP	Cubatão I ~2700BP	0.000884	0.786	3080	3023	64651
Mbuti.DG	GalhetaIV 1200BP	PedraDoAlexandre 2 undated	Cubatão I ~2700BP	0.000454	0.289	1352	1339	28581
Mbuti.DG	GalhetaIV 1200BP	Sumidouro ~10100BP	JabuticabeiraII ~2400BP	0.007075	9.926	2636	2265	52334
Mbuti.DG	GalhetaIV 1200BP	LapaDoSanto ~9600BP	JabuticabeiraII ~2400BP	0.005861	14.161	12387	10930	248484
Mbuti.DG	GalhetaIV 1200BP	Capelinha 10400BP	JabuticabeiraII ~2400BP	0.005599	7.431	5662	5026	113719
Mbuti.DG	GalhetaIV 1200BP	Limão 2700BP	JabuticabeiraII ~2400BP	0.005436	7.624	6020	5365	120503
Mbuti.DG	GalhetaIV 1200BP	LocaDoSuin 9100BP	JabuticabeiraII ~2400BP	0.005182	6.618	5602	5012	114015
Mbuti.DG	GalhetaIV 1200BP	Laranjal ~6700BP	JabuticabeiraII ~2400BP	0.005122	9.022	8925	8001	180452
Mbuti.DG	GalhetaIV 1200BP	Moraes ~5800BP	JabuticabeiraII ~2400BP	0.00479	6.025	4743	4274	97803
Mbuti.DG	GalhetaIV 1200BP	Limão ~1900BP	JabuticabeiraII ~2400BP	0.004123	8.346	10325	9450	212364
Mbuti.DG	GalhetaIV 1200BP	Palmeiras Xingu 500BP	JabuticabeiraII ~2400BP	0.003962	5.504	5955	5472	121848
Mbuti.DG	GalhetaIV 1200BP	Limão 500BP	JabuticabeiraII ~2400BP	0.003787	5.865	9672	8917	199319
Mbuti.DG	GalhetaIV 1200BP	Cubatão I ~2700BP	JabuticabeiraII ~2400BP	0.003747	4.728	3483	3207	73432
Mbuti.DG	GalhetaIV 1200BP	Vau Una 600BP	JabuticabeiraII ~2400BP	0.003523	5.455	9815	9100	202767
Mbuti.DG	GalhetaIV 1200BP	JabuticabeiraII 102 1300BP	JabuticabeiraII ~2400BP	0.003509	4.92	6740	6256	137934
Mbuti.DG	GalhetaIV 1200BP	PedraDoAlexandre 2 undated	JabuticabeiraII ~2400BP	0.003286	4.033	3981	3711	82029
Mbuti.DG	GalhetaIV 1200BP	JabuticabeiraII 111/112 ~2200BP	JabuticabeiraII ~2400BP	0.002082	3.432	9155	8744	197513
Mbuti.DG	GalhetaIV 1200BP	Cabeçuda ~3200BP	JabuticabeiraII ~2400BP	0.001053	2.12	8351	8150	190550
Mbuti.DG	GalhetaIV 1200BP	Sumidouro ~10100BP	JabuticabeiraII 102 1300BP	0.003067	2.425	1409	1320	28857
Mbuti.DG	GalhetaIV 1200BP	LapaDoSanto ~9600BP	JabuticabeiraII 102 1300BP	0.002835	4.012	6698	6308	137571
Mbuti.DG	GalhetaIV 1200BP	Capelinha 10400BP	JabuticabeiraII 102 1300BP	0.002473	2.221	3464	3286	71811
Mbuti.DG	GalhetaIV 1200BP	Laranjal ~6700BP	JabuticabeiraII 102 1300BP	0.001967	2.217	5264	5050	108595
Mbuti.DG	GalhetaIV 1200BP	Limão 2700BP	JabuticabeiraII 102 1300BP	0.001758	1.603	3690	3555	77092
Mbuti.DG	GalhetaIV 1200BP	LocaDoSuin 9100BP	JabuticabeiraII 102 1300BP	0.001618	1.436	3430	3313	71968
Mbuti.DG	GalhetaIV 1200BP	Moraes ~5800BP	JabuticabeiraII 102 1300BP	0.001465	1.251	2901	2812	60763
Mbuti.DG	GalhetaIV 1200BP	Cubatão I ~2700BP	JabuticabeiraII 102 1300BP	0.001243	0.995	2189	2131	46596
Mbuti.DG	GalhetaIV 1200BP	Vau Una 600BP	JabuticabeiraII 102 1300BP	0.000994	1.084	5660	5541	119734
Mbuti.DG	GalhetaIV 1200BP	Limão 500BP	JabuticabeiraII 102 1300BP	0.000736	0.818	5519	5432	118222
Mbuti.DG	GalhetaIV 1200BP	Limão ~1900BP	JabuticabeiraII 102 1300BP	0.000578	0.734	5809	5738	124135
Mbuti.DG	GalhetaIV 1200BP	Sumidouro ~10100BP	JabuticabeiraII 111/112 ~2200BP	0.00462	4.039	2033	1842	41266
Mbuti.DG	GalhetaIV 1200BP	LapaDoSanto ~9600BP	JabuticabeiraII 111/112 ~2200BP	0.003591	5.659	9602	8895	196867
Mbuti.DG	GalhetaIV 1200BP	LocaDoSuin 9100BP	JabuticabeiraII 111/112 ~2200BP	0.003528	3.471	4744	4399	97867
Mbuti.DG	GalhetaIV 1200BP	Capelinha 10400BP	JabuticabeiraII 111/112 ~2200BP	0.003439	3.459	4744	4409	97425
Mbuti.DG	GalhetaIV 1200BP	Limão 2700BP	JabuticabeiraII 111/112 ~2200BP	0.003378	3.745	5034	4683	104101
Mbuti.DG	GalhetaIV 1200BP	Laranjal ~6700BP	JabuticabeiraII 111/112 ~2200BP	0.003344	4.405	7362	6858	150825
Mbuti.DG	GalhetaIV 1200BP	Moraes ~5800BP	JabuticabeiraII 111/112 ~2200BP	0.002279	2.224	3973	3784	82941
Mbuti.DG	GalhetaIV 1200BP	Limão 500BP	JabuticabeiraII 111/112 ~2200BP	0.002277	2.793	7846	7470	165326
Mbuti.DG	GalhetaIV 1200BP	Limão ~1900BP	JabuticabeiraII 111/112 ~2200BP	0.002183	3.131	8241	7860	174548
Mbuti.DG	GalhetaIV 1200BP	Palmeiras Xingu 500BP	JabuticabeiraII 111/112 ~2200BP	0.001944	2.047	4956	4754	103803
Mbuti.DG	GalhetaIV 1200BP	Vau Una 600BP	JabuticabeiraII 111/112 ~2200BP	0.001923	2.316	7905	7583	167418
Mbuti.DG	GalhetaIV 1200BP	Cubatão I ~2700BP	JabuticabeiraII 111/112 ~2200BP	0.001809	1.596	2984	2870	63170
Mbuti.DG	GalhetaIV 1200BP	JabuticabeiraII 102 1300BP	JabuticabeiraII 111/112 ~2200BP	0.001347	1.519	5327	5170	116856
Mbuti.DG	GalhetaIV 1200BP	PedraDoAlexandre 2 undated	JabuticabeiraII 111/112 ~2200BP	0.001111	1.069	3246	3168	70062
Mbuti.DG	GalhetaIV 1200BP	Sumidouro ~10100BP	LapaDoSanto ~9600BP	0.001012	1.463	2361	2309	51930
Mbuti.DG	GalhetaIV 1200BP	Limão 2700BP	Sumidouro ~10100BP	0.001252	0.894	1215	1183	25169
Mbuti.DG	GalhetaIV 1200BP	LapaDoSanto ~9600BP	Laranjal ~6700BP	0.000737	1.306	8458	8326	180016
Mbuti.DG	GalhetaIV 1200BP	LocaDoSuin 9100BP	Laranjal ~6700BP	0.000705	0.72	4255	4191	90912
Mbuti.DG	GalhetaIV 1200BP	Sumidouro ~10100BP	Laranjal ~6700BP	0.000405	0.381	1717	1702	36981
Mbuti.DG	GalhetaIV 1200BP	Limão 2700BP	Laranjal ~6700BP	0.00037	0.419	4604	4568	97585
Mbuti.DG	GalhetaIV 1200BP	Capelinha 10400BP	LocaDoSuin 9100BP	0.000784	0.637	2854	2806	60764
Mbuti.DG	GalhetaIV 1200BP	Sumidouro ~10100BP	LocaDoSuin 9100BP	0.000559	0.369	1117	1104	23573
Mbuti.DG	GalhetaIV 1200BP	Limão 2700BP	LocaDoSuin 9100BP	0.000516	0.447	3098	3064	65460
Mbuti.DG	GalhetaIV 1200BP	LapaDoSanto ~9600BP	LocaDoSuin 9100BP	0.000311	0.4	5269	5234	113819
Mbuti.DG	GalhetaIV 1200BP	Cubatão I ~2700BP	LocaDoSuin 9100BP	0.000187	0.141	1847	1840	39914
Mbuti.DG	GalhetaIV 1200BP	Moraes ~5800BP	LocaDoSuin 9100BP	8.8e-05	0.065	2389	2384	51157
Mbuti.DG	GalhetaIV 1200BP	Sumidouro ~10100BP	Moraes ~5800BP	0.002533	1.587	944	894	19810
Mbuti.DG	GalhetaIV 1200BP	Capelinha 10400BP	Moraes ~5800BP	0.001845	1.479	2476	2378	52986
Mbuti.DG	GalhetaIV 1200BP	Limão 2700BP	Moraes ~5800BP	0.000791	0.657	2597	2553	55534
Mbuti.DG	GalhetaIV 1200BP	Laranjal ~6700BP	Moraes ~5800BP	0.000783	0.817	3548	3486	79402
Mbuti.DG	GalhetaIV 1200BP	LapaDoSanto ~9600BP	Moraes ~5800BP	0.000612	0.76	4541	4481	97612
Mbuti.DG	GalhetaIV 1200BP	PedraDoAlexandre 2 undated	Moraes ~5800BP	8.2e-05	0.06	1766	1762	38382
Mbuti.DG	GalhetaIV 1200BP	Capelinha 10400BP	PedraDoAlexandre 2 undated	0.003016	2.331	2157	2023	44398
Mbuti.DG	GalhetaIV 1200BP	Limão 2700BP	PedraDoAlexandre 2 undated	0.002334	1.883	2201	2092	46693
Mbuti.DG	GalhetaIV 1200BP	LocaDoSuin 9100BP	PedraDoAlexandre 2 undated	0.002277	1.593	2110	2012	43383
Mbuti.DG	GalhetaIV 1200BP	Laranjal ~6700BP	PedraDoAlexandre 2 undated	0.001834	1.848	3069	2948	66380
Mbuti.DG	GalhetaIV 1200BP	LapaDoSanto ~9600BP	PedraDoAlexandre 2 undated	0.001781	2.193	3885	3739	81880
Mbuti.DG	GalhetaIV 1200BP	Limão ~1900BP	PedraDoAlexandre 2 undated	0.000981	1.066	3452	3378	74525
Mbuti.DG	GalhetaIV 1200BP	Palmeiras Xingu 500BP	PedraDoAlexandre 2 undated	0.000446	0.367	2124	2103	46833
Mbuti.DG	GalhetaIV 1200BP	JabuticabeiraII 102 1300BP	PedraDoAlexandre 2 undated	0.000376	0.308	2379	2360	51368
Mbuti.DG	GalhetaIV 1200BP	Vau Una 600BP	PedraDoAlexandre 2 undated	0.00022	0.203	3311	3295	71474
Mbuti.DG	GalhetaIV 1200BP	Sumidouro ~10100BP	PedraDoAlexandre 2 undated	8e-06	0.005	829	829	17625
Mbuti.DG	GalhetaIV 1200BP	Sumidouro ~10100BP	Palmeiras Xingu 500BP	0.003822	2.797	1232	1134	25640
Mbuti.DG	GalhetaIV 1200BP	Laranjal ~6700BP	Palmeiras Xingu 500BP	0.001749	1.975	4586	4415	97565
Mbuti.DG	GalhetaIV 1200BP	Capelinha 10400BP	Palmeiras Xingu 500BP	0.001683	1.602	3104	2995	64880
Mbuti.DG	GalhetaIV 1200BP	LapaDoSanto ~9600BP	Palmeiras Xingu 500BP	0.001655	2.346	5730	5529	121618
Mbuti.DG	GalhetaIV 1200BP	Moraes ~5800BP	Palmeiras Xingu 500BP	0.00143	1.169	2608	2529	55369
Mbuti.DG	GalhetaIV 1200BP	LocaDoSuin 9100BP	Palmeiras Xingu 500BP	0.001095	0.959	3031	2961	63892
Mbuti.DG	GalhetaIV 1200BP	Limão 2700BP	Palmeiras Xingu 500BP	0.000641	0.579	3193	3148	69023
Mbuti.DG	GalhetaIV 1200BP	Cubatão I ~2700BP	Palmeiras Xingu 500BP	0.0002	0.152	1983	1974	41980
Mbuti.DG	GalhetaIV 1200BP	JabuticabeiraII 102 1300BP	Palmeiras Xingu 500BP	9.1e-05	0.089	3604	3597	76223
Mbuti.DG	GalhetaIV 1200BP	Sumidouro ~10100BP	Limão ~1900BP	0.001864	2.037	2094	2012	44296
Mbuti.DG	GalhetaIV 1200BP	LapaDoSanto ~9600BP	Limão ~1900BP	0.001797	3.774	10048	9667	211620
Mbuti.DG	GalhetaIV 1200BP	Capelinha 10400BP	Limão ~1900BP	0.00179	2.118	4927	4742	103468
Mbuti.DG	GalhetaIV 1200BP	Limão 2700BP	Limão ~1900BP	0.001139	1.42	5128	5003	110215
Mbuti.DG	GalhetaIV 1200BP	Laranjal ~6700BP	Limão ~1900BP	0.0011	1.678	7574	7397	161104
Mbuti.DG	GalhetaIV 1200BP	LocaDoSuin 9100BP	Limão ~1900BP	0.000968	1.125	4829	4729	103653
Mbuti.DG	GalhetaIV 1200BP	Moraes ~5800BP	Limão ~1900BP	0.000673	0.76	4088	4028	88333
Mbuti.DG	GalhetaIV 1200BP	Palmeiras Xingu 500BP	Limão ~1900BP	0.000143	0.184	5091	5075	110312
Mbuti.DG	GalhetaIV 1200BP	Sumidouro ~10100BP	Limão 500BP	0.002783	2.327	2026	1910	41532
Mbuti.DG	GalhetaIV 1200BP	Capelinha 10400BP	Limão 500BP	0.002125	2.132	4786	4577	98227
Mbuti.DG	GalhetaIV 1200BP	LapaDoSanto ~9600BP	Limão 500BP	0.001889	3.032	9466	9090	198693
Mbuti.DG	GalhetaIV 1200BP	Moraes ~5800BP	Limão 500BP	0.001767	1.702	3904	3757	83503
Mbuti.DG	GalhetaIV 1200BP	Laranjal ~6700BP	Limão 500BP	0.001597	2.039	7185	6942	152128
Mbuti.DG	GalhetaIV 1200BP	LocaDoSuin 9100BP	Limão 500BP	0.001452	1.484	4626	4482	99092
Mbuti.DG	GalhetaIV 1200BP	PedraDoAlexandre 2 undated	Limão 500BP	0.000468	0.42	3271	3238	70611
Mbuti.DG	GalhetaIV 1200BP	Limão 2700BP	Limão 500BP	0.000447	0.47	4903	4856	105327
Mbuti.DG	GalhetaIV 1200BP	Cubatão I ~2700BP	Limão 500BP	7.6e-05	0.065	2990	2985	64002
Mbuti.DG	GalhetaIV 1200BP	Palmeiras Xingu 500BP	Limão 500BP	5.6e-05	0.059	4735	4729	104738
Mbuti.DG	GalhetaIV 1200BP	Limão ~1900BP	Limão 500BP	5.5e-05	0.08	8130	8120	176570
Mbuti.DG	GalhetaIV 1200BP	LapaDoSanto ~9600BP	Limão 2700BP	0.000433	0.611	5641	5589	120303
Mbuti.DG	GalhetaIV 1200BP	Capelinha 10400BP	Limão 2700BP	5.4e-05	0.047	3085	3081	65648
Mbuti.DG	GalhetaIV 1200BP	LapaDoSanto ~9600BP	Kaingang burial 100BP	0.0021	2.326	3487	3333	73354
Mbuti.DG	GalhetaIV 1200BP	Capelinha 10400BP	Kaingang burial 100BP	0.001589	1.161	1836	1775	38842
Mbuti.DG	GalhetaIV 1200BP	Limão 2700BP	Kaingang burial 100BP	0.001257	0.911	1970	1918	42016
Mbuti.DG	GalhetaIV 1200BP	LocaDoSuin 9100BP	Kaingang burial 100BP	0.000914	0.626	1861	1824	39634
Mbuti.DG	GalhetaIV 1200BP	Moraes ~5800BP	Kaingang burial 100BP	0.000817	0.523	1514	1487	32656
Mbuti.DG	GalhetaIV 1200BP	Vau Una 600BP	Kaingang burial 100BP	0.000767	0.665	2982	2932	64640
Mbuti.DG	GalhetaIV 1200BP	Laranjal ~6700BP	Kaingang burial 100BP	0.000762	0.672	2720	2676	58423
Mbuti.DG	GalhetaIV 1200BP	Sumidouro ~10100BP	Kaingang burial 100BP	0.000668	0.37	718	707	15463
Mbuti.DG	GalhetaIV 1200BP	PedraDoAlexandre 2 undated	Kaingang burial 100BP	0.000592	0.362	1263	1246	27810
Mbuti.DG	GalhetaIV 1200BP	Limão ~1900BP	Kaingang burial 100BP	0.000332	0.338	3056	3033	66627
Mbuti.DG	GalhetaIV 1200BP	Sumidouro ~10100BP	Vau Una 600BP	0.004617	4.188	2050	1855	42177
Mbuti.DG	GalhetaIV 1200BP	LocaDoSuin 9100BP	Vau Una 600BP	0.001965	1.987	4790	4592	100430
Mbuti.DG	GalhetaIV 1200BP	LapaDoSanto ~9600BP	Vau Una 600BP	0.001892	2.982	9634	9252	202081
Mbuti.DG	GalhetaIV 1200BP	Laranjal ~6700BP	Vau Una 600BP	0.001744	2.236	7294	7025	154278
Mbuti.DG	GalhetaIV 1200BP	Capelinha 10400BP	Vau Una 600BP	0.001689	1.707	4761	4594	99322
Mbuti.DG	GalhetaIV 1200BP	Limão 2700BP	Vau Una 600BP	0.001316	1.387	5001	4861	106434
Mbuti.DG	GalhetaIV 1200BP	Palmeiras Xingu 500BP	Vau Una 600BP	0.000557	0.622	4858	4799	105921
Mbuti.DG	GalhetaIV 1200BP	Limão ~1900BP	Vau Una 600BP	0.000463	0.679	8281	8198	179084
Mbuti.DG	GalhetaIV 1200BP	Limão 500BP	Vau Una 600BP	0.000452	0.575	7748	7671	169769
Mbuti.DG	GalhetaIV 1200BP	Moraes ~5800BP	Vau Una 600BP	0.000402	0.376	3921	3887	84557
Mbuti.DG	JabuticabeiraII ~2400BP	Sumidouro ~10100BP	Cabeçuda ~3200BP	0.00988	17.914	6326	5127	121307
Mbuti.DG	JabuticabeiraII ~2400BP	LapaDoSanto ~9600BP	Cabeçuda ~3200BP	0.008309	22.112	32253	27066	624232
Mbuti.DG	JabuticabeiraII ~2400BP	Capelinha 10400BP	Cabeçuda ~3200BP	0.008108	15.094	12626	10628	246486
Mbuti.DG	JabuticabeiraII ~2400BP	Laranjal ~6700BP	Cabeçuda ~3200BP	0.008054	17.535	21099	17785	411534
Mbuti.DG	JabuticabeiraII ~2400BP	JabuticabeiraII 102 1300BP	Cabeçuda ~3200BP	0.007875	14.918	15673	13275	304460
Mbuti.DG	JabuticabeiraII ~2400BP	Vau Una 600BP	Cabeçuda ~3200BP	0.007774	15.801	24310	20622	474424
Mbuti.DG	JabuticabeiraII ~2400BP	Limão 2700BP	Cabeçuda ~3200BP	0.007725	14.268	13044	11067	255915
Mbuti.DG	JabuticabeiraII ~2400BP	Limão ~1900BP	Cabeçuda ~3200BP	0.007615	19.501	25535	21730	499680
Mbuti.DG	JabuticabeiraII ~2400BP	LocaDoSuin 9100BP	Cabeçuda ~3200BP	0.007589	13.483	12703	10815	248662
Mbuti.DG	JabuticabeiraII ~2400BP	Limão 500BP	Cabeçuda ~3200BP	0.007508	15.368	23467	20004	461233
Mbuti.DG	JabuticabeiraII ~2400BP	Palmeiras Xingu 500BP	Cabeçuda ~3200BP	0.007292	13.857	13211	11304	261532
Mbuti.DG	JabuticabeiraII ~2400BP	PedraDoAlexandre 2 undated	Cabeçuda ~3200BP	0.007095	12.831	8918	7661	177202
Mbuti.DG	JabuticabeiraII ~2400BP	Moraes ~5800BP	Cabeçuda ~3200BP	0.007082	11.827	10901	9381	214549
Mbuti.DG	JabuticabeiraII ~2400BP	Cubatão I ~2700BP	Cabeçuda ~3200BP	0.004755	8.435	7574	6826	157486
Mbuti.DG	JabuticabeiraII ~2400BP	JabuticabeiraII 111/112 ~2200BP	Cabeçuda ~3200BP	0.004591	9.912	22435	20327	459057
Mbuti.DG	JabuticabeiraII ~2400BP	GalhetaIV 1200BP	Cabeçuda ~3200BP	0.003173	6.244	8956	8351	190550
Mbuti.DG	JabuticabeiraII ~2400BP	Sumidouro ~10100BP	Capelinha 10400BP	0.001537	2.034	3114	3015	64930
Mbuti.DG	JabuticabeiraII ~2400BP	Laranjal ~6700BP	Capelinha 10400BP	0.000644	1.19	11046	10894	235806
Mbuti.DG	JabuticabeiraII ~2400BP	LapaDoSanto ~9600BP	Capelinha 10400BP	0.000198	0.441	15692	15627	331586
Mbuti.DG	JabuticabeiraII ~2400BP	Sumidouro ~10100BP	Cubatão I ~2700BP	0.006262	7.514	2116	1852	42162
Mbuti.DG	JabuticabeiraII ~2400BP	Capelinha 10400BP	Cubatão I ~2700BP	0.003338	4.457	4510	4197	94021
Mbuti.DG	JabuticabeiraII ~2400BP	LapaDoSanto ~9600BP	Cubatão I ~2700BP	0.003143	6.826	10315	9645	212975
Mbuti.DG	JabuticabeiraII ~2400BP	Limão 500BP	Cubatão I ~2700BP	0.003048	4.829	8085	7576	167082
Mbuti.DG	JabuticabeiraII ~2400BP	Laranjal ~6700BP	Cubatão I ~2700BP	0.002806	4.915	7148	6728	149558
Mbuti.DG	JabuticabeiraII ~2400BP	Vau Una 600BP	Cubatão I ~2700BP	0.002804	4.564	8234	7756	170585
Mbuti.DG	JabuticabeiraII ~2400BP	Limão 2700BP	Cubatão I ~2700BP	0.002779	3.824	4683	4412	97568
Mbuti.DG	JabuticabeiraII ~2400BP	Limão ~1900BP	Cubatão I ~2700BP	0.002517	4.891	8548	8099	178590
Mbuti.DG	JabuticabeiraII ~2400BP	JabuticabeiraII 102 1300BP	Cubatão I ~2700BP	0.002287	3.371	5442	5185	112532
Mbuti.DG	JabuticabeiraII ~2400BP	PedraDoAlexandre 2 undated	Cubatão I ~2700BP	0.001842	2.312	3215	3092	67047
Mbuti.DG	JabuticabeiraII ~2400BP	LocaDoSuin 9100BP	Cubatão I ~2700BP	0.00168	2.304	4548	4389	95062
Mbuti.DG	JabuticabeiraII ~2400BP	Palmeiras Xingu 500BP	Cubatão I ~2700BP	0.001604	2.218	4588	4432	97403
Mbuti.DG	JabuticabeiraII ~2400BP	Moraes ~5800BP	Cubatão I ~2700BP	0.001034	1.358	3677	3594	79524
Mbuti.DG	JabuticabeiraII ~2400BP	Sumidouro ~10100BP	GalhetaIV 1200BP	0.006228	7.931	2636	2310	52334
Mbuti.DG	JabuticabeiraII ~2400BP	Limão 2700BP	GalhetaIV 1200BP	0.005327	8.102	6020	5378	120503
Mbuti.DG	JabuticabeiraII ~2400BP	LapaDoSanto ~9600BP	GalhetaIV 1200BP	0.005106	11.893	12387	11118	248484
Mbuti.DG	JabuticabeiraII ~2400BP	Capelinha 10400BP	GalhetaIV 1200BP	0.005058	6.983	5662	5087	113719
Mbuti.DG	JabuticabeiraII ~2400BP	Laranjal ~6700BP	GalhetaIV 1200BP	0.004784	8.797	8925	8062	180452
Mbuti.DG	JabuticabeiraII ~2400BP	JabuticabeiraII 102 1300BP	GalhetaIV 1200BP	0.004682	7.087	6740	6094	137934
Mbuti.DG	JabuticabeiraII ~2400BP	PedraDoAlexandre 2 undated	GalhetaIV 1200BP	0.004403	6.284	3981	3620	82029
Mbuti.DG	JabuticabeiraII ~2400BP	Limão ~1900BP	GalhetaIV 1200BP	0.004383	9.257	10325	9394	212364
Mbuti.DG	JabuticabeiraII ~2400BP	Moraes ~5800BP	GalhetaIV 1200BP	0.004323	5.766	4743	4320	97803
Mbuti.DG	JabuticabeiraII ~2400BP	Limão 500BP	GalhetaIV 1200BP	0.004197	7.186	9672	8836	199319
Mbuti.DG	JabuticabeiraII ~2400BP	LocaDoSuin 9100BP	GalhetaIV 1200BP	0.004155	5.62	5602	5129	114015
Mbuti.DG	JabuticabeiraII ~2400BP	Vau Una 600BP	GalhetaIV 1200BP	0.00406	6.72	9815	8992	202767
Mbuti.DG	JabuticabeiraII ~2400BP	Palmeiras Xingu 500BP	GalhetaIV 1200BP	0.003959	5.9	5955	5473	121848
Mbuti.DG	JabuticabeiraII ~2400BP	Cubatão I ~2700BP	GalhetaIV 1200BP	0.002428	3.238	3483	3304	73432
Mbuti.DG	JabuticabeiraII ~2400BP	JabuticabeiraII 111/112 ~2200BP	GalhetaIV 1200BP	0.001041	1.827	9155	8949	197513
Mbuti.DG	JabuticabeiraII ~2400BP	Sumidouro ~10100BP	JabuticabeiraII 102 1300BP	0.002015	3.081	4032	3867	82348
Mbuti.DG	JabuticabeiraII ~2400BP	LapaDoSanto ~9600BP	JabuticabeiraII 102 1300BP	0.000698	1.633	20393	20097	423096
Mbuti.DG	JabuticabeiraII ~2400BP	Capelinha 10400BP	JabuticabeiraII 102 1300BP	0.000546	0.788	8352	8257	174446
Mbuti.DG	JabuticabeiraII ~2400BP	Limão 2700BP	JabuticabeiraII 102 1300BP	0.000543	0.863	8760	8660	184154
Mbuti.DG	JabuticabeiraII ~2400BP	Laranjal ~6700BP	JabuticabeiraII 102 1300BP	0.000433	0.854	13694	13570	286300
Mbuti.DG	JabuticabeiraII ~2400BP	Vau Una 600BP	JabuticabeiraII 102 1300BP	0.000246	0.444	15567	15486	330966
Mbuti.DG	JabuticabeiraII ~2400BP	Moraes ~5800BP	JabuticabeiraII 102 1300BP	0.000204	0.294	7110	7080	150489
Mbuti.DG	JabuticabeiraII ~2400BP	LocaDoSuin 9100BP	JabuticabeiraII 102 1300BP	5.7e-05	0.086	8429	8419	178327
Mbuti.DG	JabuticabeiraII ~2400BP	Sumidouro ~10100BP	JabuticabeiraII 111/112 ~2200BP	0.004667	7.968	6441	5837	129410
Mbuti.DG	JabuticabeiraII ~2400BP	LapaDoSanto ~9600BP	JabuticabeiraII 111/112 ~2200BP	0.003673	8.812	33071	30623	666381
Mbuti.DG	JabuticabeiraII ~2400BP	JabuticabeiraII 102 1300BP	JabuticabeiraII 111/112 ~2200BP	0.003609	6.406	15183	14029	319711
Mbuti.DG	JabuticabeiraII ~2400BP	Laranjal ~6700BP	JabuticabeiraII 111/112 ~2200BP	0.003534	7.161	21207	19692	428659
Mbuti.DG	JabuticabeiraII ~2400BP	Capelinha 10400BP	JabuticabeiraII 111/112 ~2200BP	0.003183	5.448	12497	11684	255377
Mbuti.DG	JabuticabeiraII ~2400BP	Limão 2700BP	JabuticabeiraII 111/112 ~2200BP	0.003181	5.391	12956	12109	266310
Mbuti.DG	JabuticabeiraII ~2400BP	LocaDoSuin 9100BP	JabuticabeiraII 111/112 ~2200BP	0.003179	5.143	12794	11963	261534
Mbuti.DG	JabuticabeiraII ~2400BP	Limão ~1900BP	JabuticabeiraII 111/112 ~2200BP	0.003043	7.004	25542	23935	528226
Mbuti.DG	JabuticabeiraII ~2400BP	Vau Una 600BP	JabuticabeiraII 111/112 ~2200BP	0.002995	5.726	24449	22942	503071
Mbuti.DG	JabuticabeiraII ~2400BP	Limão 500BP	JabuticabeiraII 111/112 ~2200BP	0.002981	5.719	23691	22234	488818
Mbuti.DG	JabuticabeiraII ~2400BP	PedraDoAlexandre 2 undated	JabuticabeiraII 111/112 ~2200BP	0.002624	4.275	8762	8280	183669
Mbuti.DG	JabuticabeiraII ~2400BP	Palmeiras Xingu 500BP	JabuticabeiraII 111/112 ~2200BP	0.002493	4.306	13103	12427	271121
Mbuti.DG	JabuticabeiraII ~2400BP	Moraes ~5800BP	JabuticabeiraII 111/112 ~2200BP	0.002489	4.086	10701	10149	221544
Mbuti.DG	JabuticabeiraII ~2400BP	Cubatão I ~2700BP	JabuticabeiraII 111/112 ~2200BP	0.000504	0.851	7800	7717	164966
Mbuti.DG	JabuticabeiraII ~2400BP	Sumidouro ~10100BP	LapaDoSanto ~9600BP	0.000934	2.469	9079	8897	194648
Mbuti.DG	JabuticabeiraII ~2400BP	Sumidouro ~10100BP	Laranjal ~6700BP	0.001723	3.156	5129	4945	107273
Mbuti.DG	JabuticabeiraII ~2400BP	LocaDoSuin 9100BP	Laranjal ~6700BP	0.000419	0.791	11005	10907	234524
Mbuti.DG	JabuticabeiraII ~2400BP	LapaDoSanto ~9600BP	Laranjal ~6700BP	0.000273	0.79	27231	27074	574690
Mbuti.DG	JabuticabeiraII ~2400BP	Sumidouro ~10100BP	LocaDoSuin 9100BP	0.001251	1.62	3075	2994	64601
Mbuti.DG	JabuticabeiraII ~2400BP	LapaDoSanto ~9600BP	LocaDoSuin 9100BP	0.000561	1.215	15918	15727	339136
Mbuti.DG	JabuticabeiraII ~2400BP	Capelinha 10400BP	LocaDoSuin 9100BP	0.000253	0.357	6772	6735	145005
Mbuti.DG	JabuticabeiraII ~2400BP	Limão 2700BP	LocaDoSuin 9100BP	4.4e-05	0.064	7207	7200	153268
Mbuti.DG	JabuticabeiraII ~2400BP	Moraes ~5800BP	LocaDoSuin 9100BP	2.9e-05	0.039	5777	5773	123633
Mbuti.DG	JabuticabeiraII ~2400BP	Sumidouro ~10100BP	Moraes ~5800BP	0.002555	3.08	2599	2460	54340
Mbuti.DG	JabuticabeiraII ~2400BP	LapaDoSanto ~9600BP	Moraes ~5800BP	0.000784	1.648	13820	13591	291321
Mbuti.DG	JabuticabeiraII ~2400BP	Laranjal ~6700BP	Moraes ~5800BP	0.000629	1.178	9301	9171	206340
Mbuti.DG	JabuticabeiraII ~2400BP	Limão ~1900BP	Moraes ~5800BP	0.00032	0.617	11259	11182	240250
Mbuti.DG	JabuticabeiraII ~2400BP	Capelinha 10400BP	Moraes ~5800BP	0.000289	0.41	5950	5913	127557
Mbuti.DG	JabuticabeiraII ~2400BP	Vau Una 600BP	Moraes ~5800BP	0.000244	0.406	10628	10573	227249
Mbuti.DG	JabuticabeiraII ~2400BP	Palmeiras Xingu 500BP	Moraes ~5800BP	8.8e-05	0.132	6139	6127	132747
Mbuti.DG	JabuticabeiraII ~2400BP	Limão 2700BP	Moraes ~5800BP	5.7e-05	0.083	6058	6050	129722
Mbuti.DG	JabuticabeiraII ~2400BP	Capelinha 10400BP	PedraDoAlexandre 2 undated	0.001399	1.951	4996	4848	105325
Mbuti.DG	JabuticabeiraII ~2400BP	Limão 2700BP	PedraDoAlexandre 2 undated	0.001378	2.01	5003	4854	108106
Mbuti.DG	JabuticabeiraII ~2400BP	LapaDoSanto ~9600BP	PedraDoAlexandre 2 undated	0.001371	3.051	11383	11055	239051
Mbuti.DG	JabuticabeiraII ~2400BP	Limão ~1900BP	PedraDoAlexandre 2 undated	0.001062	2.093	9235	9023	199408
Mbuti.DG	JabuticabeiraII ~2400BP	Sumidouro ~10100BP	PedraDoAlexandre 2 undated	0.000832	0.98	2201	2161	47155
Mbuti.DG	JabuticabeiraII ~2400BP	Laranjal ~6700BP	PedraDoAlexandre 2 undated	0.000807	1.464	7917	7780	169690
Mbuti.DG	JabuticabeiraII ~2400BP	LocaDoSuin 9100BP	PedraDoAlexandre 2 undated	0.000792	1.111	4914	4832	103635
Mbuti.DG	JabuticabeiraII ~2400BP	Vau Una 600BP	PedraDoAlexandre 2 undated	0.000675	1.122	8777	8649	189312
Mbuti.DG	JabuticabeiraII ~2400BP	JabuticabeiraII 102 1300BP	PedraDoAlexandre 2 undated	0.000352	0.546	5808	5764	125434
Mbuti.DG	JabuticabeiraII ~2400BP	Limão 500BP	PedraDoAlexandre 2 undated	0.000175	0.289	8474	8442	184429
Mbuti.DG	JabuticabeiraII ~2400BP	Moraes ~5800BP	PedraDoAlexandre 2 undated	4.7e-05	0.065	4270	4266	92424
Mbuti.DG	JabuticabeiraII ~2400BP	Palmeiras Xingu 500BP	PedraDoAlexandre 2 undated	3e-06	0.005	5041	5041	110334
Mbuti.DG	JabuticabeiraII ~2400BP	Sumidouro ~10100BP	Palmeiras Xingu 500BP	0.001551	2.186	3263	3157	68337
Mbuti.DG	JabuticabeiraII ~2400BP	Capelinha 10400BP	Palmeiras Xingu 500BP	0.001402	2.078	7322	7108	152557
Mbuti.DG	JabuticabeiraII ~2400BP	LapaDoSanto ~9600BP	Palmeiras Xingu 500BP	0.001001	2.213	16761	16408	352151
Mbuti.DG	JabuticabeiraII ~2400BP	Vau Una 600BP	Palmeiras Xingu 500BP	0.000977	1.761	13124	12851	279300
Mbuti.DG	JabuticabeiraII ~2400BP	Laranjal ~6700BP	Palmeiras Xingu 500BP	0.000896	1.655	11648	11426	247335
Mbuti.DG	JabuticabeiraII ~2400BP	JabuticabeiraII 102 1300BP	Palmeiras Xingu 500BP	0.000889	1.443	8836	8671	185296
Mbuti.DG	JabuticabeiraII ~2400BP	LocaDoSuin 9100BP	Palmeiras Xingu 500BP	0.000699	1.009	7292	7185	152625
Mbuti.DG	JabuticabeiraII ~2400BP	Limão 2700BP	Palmeiras Xingu 500BP	0.000591	0.915	7433	7339	159395
Mbuti.DG	JabuticabeiraII ~2400BP	Limão ~1900BP	Palmeiras Xingu 500BP	0.000227	0.479	13738	13671	293990
Mbuti.DG	JabuticabeiraII ~2400BP	Limão 500BP	Palmeiras Xingu 500BP	0.000139	0.255	12475	12437	272541
Mbuti.DG	JabuticabeiraII ~2400BP	Sumidouro ~10100BP	Limão ~1900BP	0.001996	4.108	6806	6525	141116
Mbuti.DG	JabuticabeiraII ~2400BP	LapaDoSanto ~9600BP	Limão ~1900BP	0.000773	2.532	34790	34226	730533
Mbuti.DG	JabuticabeiraII ~2400BP	Capelinha 10400BP	Limão ~1900BP	0.00042	0.805	13143	13027	277103
Mbuti.DG	JabuticabeiraII ~2400BP	Limão 2700BP	Limão ~1900BP	0.0003	0.633	13346	13260	287280
Mbuti.DG	JabuticabeiraII ~2400BP	Laranjal ~6700BP	Limão ~1900BP	0.000242	0.622	21964	21851	466697
Mbuti.DG	JabuticabeiraII ~2400BP	LocaDoSuin 9100BP	Limão ~1900BP	0.000191	0.374	13243	13189	282780
Mbuti.DG	JabuticabeiraII ~2400BP	Vau Una 600BP	Limão ~1900BP	5.2e-05	0.121	25469	25440	548483
Mbuti.DG	JabuticabeiraII ~2400BP	JabuticabeiraII 102 1300BP	Limão ~1900BP	8e-06	0.017	16182	16179	346101
Mbuti.DG	JabuticabeiraII ~2400BP	Sumidouro ~10100BP	Limão 500BP	0.001916	3.191	6160	5914	128250
Mbuti.DG	JabuticabeiraII ~2400BP	Capelinha 10400BP	Limão 500BP	0.000774	1.327	12355	12156	257183
Mbuti.DG	JabuticabeiraII ~2400BP	LapaDoSanto ~9600BP	Limão 500BP	0.000656	1.587	31842	31405	666038
Mbuti.DG	JabuticabeiraII ~2400BP	JabuticabeiraII 102 1300BP	Limão 500BP	0.000458	0.858	15121	14973	322603
Mbuti.DG	JabuticabeiraII ~2400BP	Laranjal ~6700BP	Limão 500BP	0.000336	0.689	20231	20087	430276
Mbuti.DG	JabuticabeiraII ~2400BP	Limão 2700BP	Limão 500BP	0.000276	0.488	12545	12471	268980
Mbuti.DG	JabuticabeiraII ~2400BP	LocaDoSuin 9100BP	Limão 500BP	0.000165	0.28	12374	12330	265035
Mbuti.DG	JabuticabeiraII ~2400BP	Moraes ~5800BP	Limão 500BP	7.3e-05	0.124	10406	10390	221482
Mbuti.DG	JabuticabeiraII ~2400BP	Vau Una 600BP	Limão 500BP	4.8e-05	0.096	23351	23326	508471
Mbuti.DG	JabuticabeiraII ~2400BP	Limão ~1900BP	Limão 500BP	4.1e-05	0.098	24803	24782	532477
Mbuti.DG	JabuticabeiraII ~2400BP	Sumidouro ~10100BP	Limão 2700BP	0.000362	0.481	3081	3058	64685
Mbuti.DG	JabuticabeiraII ~2400BP	Capelinha 10400BP	Limão 2700BP	0.000114	0.175	7155	7138	151540
Mbuti.DG	JabuticabeiraII ~2400BP	LapaDoSanto ~9600BP	Limão 2700BP	9.7e-05	0.216	16013	15980	338848
Mbuti.DG	JabuticabeiraII ~2400BP	Laranjal ~6700BP	Limão 2700BP	7.8e-05	0.149	11433	11414	242602
Mbuti.DG	JabuticabeiraII ~2400BP	Sumidouro ~10100BP	Kaingang burial 100BP	0.001185	1.35	1997	1946	42499
Mbuti.DG	JabuticabeiraII ~2400BP	LocaDoSuin 9100BP	Kaingang burial 100BP	0.000849	1.097	4523	4442	95902
Mbuti.DG	JabuticabeiraII ~2400BP	LapaDoSanto ~9600BP	Kaingang burial 100BP	0.000242	0.495	10318	10265	218272
Mbuti.DG	JabuticabeiraII ~2400BP	Capelinha 10400BP	Kaingang burial 100BP	0.000171	0.212	4316	4300	91609
Mbuti.DG	JabuticabeiraII ~2400BP	JabuticabeiraII 102 1300BP	Kaingang burial 100BP	0.0001	0.144	5148	5136	114268
Mbuti.DG	JabuticabeiraII ~2400BP	Laranjal ~6700BP	Kaingang burial 100BP	3e-05	0.049	7044	7039	149278
Mbuti.DG	JabuticabeiraII ~2400BP	Sumidouro ~10100BP	Vau Una 600BP	0.002066	3.584	6391	6117	132965
Mbuti.DG	JabuticabeiraII ~2400BP	LapaDoSanto ~9600BP	Vau Una 600BP	0.000683	1.662	32976	32504	691255
Mbuti.DG	JabuticabeiraII ~2400BP	Capelinha 10400BP	Vau Una 600BP	0.000367	0.602	12561	12465	263106
Mbuti.DG	JabuticabeiraII ~2400BP	Laranjal ~6700BP	Vau Una 600BP	0.000265	0.564	20904	20787	442712
Mbuti.DG	JabuticabeiraII ~2400BP	Limão 2700BP	Vau Una 600BP	0.000215	0.382	12905	12846	275070
Mbuti.DG	JabuticabeiraII ~2400BP	LocaDoSuin 9100BP	Vau Una 600BP	1e-05	0.016	12854	12851	272031
Mbuti.DG	JabuticabeiraII 102 1300BP	Sumidouro ~10100BP	Cabeçuda ~3200BP	0.00324	3.364	2881	2690	59003
Mbuti.DG	JabuticabeiraII 102 1300BP	LapaDoSanto ~9600BP	Cabeçuda ~3200BP	0.001859	3.582	14439	13876	302840
Mbuti.DG	JabuticabeiraII 102 1300BP	Laranjal ~6700BP	Cabeçuda ~3200BP	0.001765	2.624	10616	10221	223681
Mbuti.DG	JabuticabeiraII 102 1300BP	Moraes ~5800BP	Cabeçuda ~3200BP	0.000862	0.927	5717	5612	120772
Mbuti.DG	JabuticabeiraII 102 1300BP	LocaDoSuin 9100BP	Cabeçuda ~3200BP	0.000783	0.929	6661	6550	142426
Mbuti.DG	JabuticabeiraII 102 1300BP	Capelinha 10400BP	Cabeçuda ~3200BP	0.00067	0.776	6690	6595	141036
Mbuti.DG	JabuticabeiraII 102 1300BP	Limão 2700BP	Cabeçuda ~3200BP	0.000598	0.721	7016	6927	149881
Mbuti.DG	JabuticabeiraII 102 1300BP	Sumidouro ~10100BP	Capelinha 10400BP	0.00187	1.443	1663	1600	34180
Mbuti.DG	JabuticabeiraII 102 1300BP	Laranjal ~6700BP	Capelinha 10400BP	0.001046	1.218	6432	6290	136076
Mbuti.DG	JabuticabeiraII 102 1300BP	LapaDoSanto ~9600BP	Capelinha 10400BP	0.000708	1.037	8269	8146	173800
Mbuti.DG	JabuticabeiraII 102 1300BP	LocaDoSuin 9100BP	Capelinha 10400BP	0.000251	0.229	4171	4149	88227
Mbuti.DG	JabuticabeiraII 102 1300BP	Moraes ~5800BP	Capelinha 10400BP	4.8e-05	0.04	3553	3550	76108
Mbuti.DG	JabuticabeiraII 102 1300BP	Sumidouro ~10100BP	Cubatão I ~2700BP	0.003899	2.615	1077	990	22407
Mbuti.DG	JabuticabeiraII 102 1300BP	Capelinha 10400BP	Cubatão I ~2700BP	0.001779	1.484	2745	2643	57207
Mbuti.DG	JabuticabeiraII 102 1300BP	LapaDoSanto ~9600BP	Cubatão I ~2700BP	0.001685	2.267	5319	5130	112169
Mbuti.DG	JabuticabeiraII 102 1300BP	Laranjal ~6700BP	Cubatão I ~2700BP	0.001456	1.514	4066	3940	86844
Mbuti.DG	JabuticabeiraII 102 1300BP	Moraes ~5800BP	Cubatão I ~2700BP	0.001415	1.063	2268	2201	47771
Mbuti.DG	JabuticabeiraII 102 1300BP	Limão 2700BP	Cubatão I ~2700BP	0.001317	1.118	2899	2819	60642
Mbuti.DG	JabuticabeiraII 102 1300BP	Cabeçuda ~3200BP	Cubatão I ~2700BP	7.4e-05	0.083	4104	4097	90607
Mbuti.DG	JabuticabeiraII 102 1300BP	Laranjal ~6700BP	GalhetaIV 1200BP	0.003111	3.363	5264	4926	108595
Mbuti.DG	JabuticabeiraII 102 1300BP	LapaDoSanto ~9600BP	GalhetaIV 1200BP	0.002844	4.107	6698	6307	137571
Mbuti.DG	JabuticabeiraII 102 1300BP	Sumidouro ~10100BP	GalhetaIV 1200BP	0.002539	1.872	1409	1336	28857
Mbuti.DG	JabuticabeiraII 102 1300BP	Capelinha 10400BP	GalhetaIV 1200BP	0.002093	1.841	3464	3313	71811
Mbuti.DG	JabuticabeiraII 102 1300BP	Moraes ~5800BP	GalhetaIV 1200BP	0.001927	1.662	2901	2784	60763
Mbuti.DG	JabuticabeiraII 102 1300BP	Cubatão I ~2700BP	GalhetaIV 1200BP	0.001585	1.256	2189	2115	46596
Mbuti.DG	JabuticabeiraII 102 1300BP	Cabeçuda ~3200BP	GalhetaIV 1200BP	0.001342	1.608	5183	5030	113711
Mbuti.DG	JabuticabeiraII 102 1300BP	JabuticabeiraII ~2400BP	GalhetaIV 1200BP	0.001173	1.756	6256	6094	137934
Mbuti.DG	JabuticabeiraII 102 1300BP	Limão 2700BP	GalhetaIV 1200BP	0.001105	1.006	3690	3605	77092
Mbuti.DG	JabuticabeiraII 102 1300BP	Palmeiras Xingu 500BP	GalhetaIV 1200BP	0.000889	0.815	3597	3530	76223
Mbuti.DG	JabuticabeiraII 102 1300BP	Vau Una 600BP	GalhetaIV 1200BP	0.000684	0.723	5660	5578	119734
Mbuti.DG	JabuticabeiraII 102 1300BP	Limão ~1900BP	GalhetaIV 1200BP	0.000651	0.83	5809	5729	124135
Mbuti.DG	JabuticabeiraII 102 1300BP	LocaDoSuin 9100BP	GalhetaIV 1200BP	0.000599	0.552	3430	3387	71968
Mbuti.DG	JabuticabeiraII 102 1300BP	Sumidouro ~10100BP	JabuticabeiraII ~2400BP	0.002829	4.495	4032	3799	82348
Mbuti.DG	JabuticabeiraII 102 1300BP	Laranjal ~6700BP	JabuticabeiraII ~2400BP	0.002057	3.925	13694	13105	286300
Mbuti.DG	JabuticabeiraII 102 1300BP	LapaDoSanto ~9600BP	JabuticabeiraII ~2400BP	0.001988	5.187	20393	19552	423096
Mbuti.DG	JabuticabeiraII 102 1300BP	Capelinha 10400BP	JabuticabeiraII ~2400BP	0.001221	1.766	8352	8139	174446
Mbuti.DG	JabuticabeiraII 102 1300BP	Limão 2700BP	JabuticabeiraII ~2400BP	0.000941	1.393	8760	8586	184154
Mbuti.DG	JabuticabeiraII 102 1300BP	Moraes ~5800BP	JabuticabeiraII ~2400BP	0.000878	1.236	7110	6978	150489
Mbuti.DG	JabuticabeiraII 102 1300BP	LocaDoSuin 9100BP	JabuticabeiraII ~2400BP	0.000833	1.222	8429	8281	178327
Mbuti.DG	JabuticabeiraII 102 1300BP	Cubatão I ~2700BP	JabuticabeiraII ~2400BP	0.000724	0.981	5185	5103	112532
Mbuti.DG	JabuticabeiraII 102 1300BP	Cabeçuda ~3200BP	JabuticabeiraII ~2400BP	0.000211	0.45	13275	13211	304460
Mbuti.DG	JabuticabeiraII 102 1300BP	Sumidouro ~10100BP	JabuticabeiraII 111/112 ~2200BP	0.005893	6.018	3143	2779	61720
Mbuti.DG	JabuticabeiraII 102 1300BP	Laranjal ~6700BP	JabuticabeiraII 111/112 ~2200BP	0.005253	7.027	11579	10364	231375
Mbuti.DG	JabuticabeiraII 102 1300BP	LapaDoSanto ~9600BP	JabuticabeiraII 111/112 ~2200BP	0.005174	8.411	15885	14241	317808
Mbuti.DG	JabuticabeiraII 102 1300BP	LocaDoSuin 9100BP	JabuticabeiraII 111/112 ~2200BP	0.005015	5.557	7380	6637	148283
Mbuti.DG	JabuticabeiraII 102 1300BP	Capelinha 10400BP	JabuticabeiraII 111/112 ~2200BP	0.004921	5.503	7193	6479	144996
Mbuti.DG	JabuticabeiraII 102 1300BP	Limão 2700BP	JabuticabeiraII 111/112 ~2200BP	0.004256	4.837	7656	6997	154865
Mbuti.DG	JabuticabeiraII 102 1300BP	Cabeçuda ~3200BP	JabuticabeiraII 111/112 ~2200BP	0.003784	5.29	11704	10782	243679
Mbuti.DG	JabuticabeiraII 102 1300BP	Moraes ~5800BP	JabuticabeiraII 111/112 ~2200BP	0.003627	3.804	6081	5633	123665
Mbuti.DG	JabuticabeiraII 102 1300BP	JabuticabeiraII ~2400BP	JabuticabeiraII 111/112 ~2200BP	0.003302	5.606	15085	14029	319711
Mbuti.DG	JabuticabeiraII 102 1300BP	Cubatão I ~2700BP	JabuticabeiraII 111/112 ~2200BP	0.003175	3.129	4540	4242	93969
Mbuti.DG	JabuticabeiraII 102 1300BP	Vau Una 600BP	JabuticabeiraII 111/112 ~2200BP	0.003167	4.189	12806	11974	262790
Mbuti.DG	JabuticabeiraII 102 1300BP	GalhetaIV 1200BP	JabuticabeiraII 111/112 ~2200BP	0.002982	3.169	5518	5170	116856
Mbuti.DG	JabuticabeiraII 102 1300BP	Limão ~1900BP	JabuticabeiraII 111/112 ~2200BP	0.002816	4.315	13138	12368	273182
Mbuti.DG	JabuticabeiraII 102 1300BP	PedraDoAlexandre 2 undated	JabuticabeiraII 111/112 ~2200BP	0.002461	2.403	4902	4647	103737
Mbuti.DG	JabuticabeiraII 102 1300BP	Limão 500BP	JabuticabeiraII 111/112 ~2200BP	0.00232	2.925	12377	11779	257598
Mbuti.DG	JabuticabeiraII 102 1300BP	Palmeiras Xingu 500BP	JabuticabeiraII 111/112 ~2200BP	0.002038	2.264	7360	7047	153459
Mbuti.DG	JabuticabeiraII 102 1300BP	Sumidouro ~10100BP	LapaDoSanto ~9600BP	0.000436	0.715	3770	3734	81228
Mbuti.DG	JabuticabeiraII 102 1300BP	Sumidouro ~10100BP	Laranjal ~6700BP	0.000518	0.532	2551	2523	53888
Mbuti.DG	JabuticabeiraII 102 1300BP	LapaDoSanto ~9600BP	Laranjal ~6700BP	5.2e-05	0.098	13375	13361	285079
Mbuti.DG	JabuticabeiraII 102 1300BP	Sumidouro ~10100BP	LocaDoSuin 9100BP	0.001741	1.346	1651	1591	34126
Mbuti.DG	JabuticabeiraII 102 1300BP	LapaDoSanto ~9600BP	LocaDoSuin 9100BP	0.000997	1.472	8352	8175	177772
Mbuti.DG	JabuticabeiraII 102 1300BP	Laranjal ~6700BP	LocaDoSuin 9100BP	0.000906	1.052	6389	6266	135949
Mbuti.DG	JabuticabeiraII 102 1300BP	Cubatão I ~2700BP	LocaDoSuin 9100BP	0.000591	0.493	2749	2715	58015
Mbuti.DG	JabuticabeiraII 102 1300BP	Limão 2700BP	LocaDoSuin 9100BP	0.000246	0.243	4425	4401	94723
Mbuti.DG	JabuticabeiraII 102 1300BP	LapaDoSanto ~9600BP	Moraes ~5800BP	0.001259	1.732	7191	7003	149959
Mbuti.DG	JabuticabeiraII 102 1300BP	Limão 2700BP	Moraes ~5800BP	0.001145	1.04	3724	3633	79353
Mbuti.DG	JabuticabeiraII 102 1300BP	Laranjal ~6700BP	Moraes ~5800BP	0.000981	1.14	5295	5180	117085
Mbuti.DG	JabuticabeiraII 102 1300BP	Sumidouro ~10100BP	Moraes ~5800BP	0.000795	0.547	1369	1347	28296
Mbuti.DG	JabuticabeiraII 102 1300BP	LocaDoSuin 9100BP	Moraes ~5800BP	0.000245	0.211	3523	3505	74227
Mbuti.DG	JabuticabeiraII 102 1300BP	Moraes ~5800BP	PedraDoAlexandre 2 undated	0.00344	2.75	2627	2439	54858
Mbuti.DG	JabuticabeiraII 102 1300BP	Laranjal ~6700BP	PedraDoAlexandre 2 undated	0.003136	3.368	4621	4315	97472
Mbuti.DG	JabuticabeiraII 102 1300BP	LapaDoSanto ~9600BP	PedraDoAlexandre 2 undated	0.002948	3.95	6022	5653	125036
Mbuti.DG	JabuticabeiraII 102 1300BP	Limão 2700BP	PedraDoAlexandre 2 undated	0.002772	2.348	3149	2965	66520
Mbuti.DG	JabuticabeiraII 102 1300BP	LocaDoSuin 9100BP	PedraDoAlexandre 2 undated	0.002613	2.231	3020	2856	62873
Mbuti.DG	JabuticabeiraII 102 1300BP	Capelinha 10400BP	PedraDoAlexandre 2 undated	0.002471	2.115	3062	2905	63751
Mbuti.DG	JabuticabeiraII 102 1300BP	Sumidouro ~10100BP	PedraDoAlexandre 2 undated	0.002086	1.379	1209	1157	24814
Mbuti.DG	JabuticabeiraII 102 1300BP	Limão ~1900BP	PedraDoAlexandre 2 undated	0.001281	1.535	5123	4980	111148
Mbuti.DG	JabuticabeiraII 102 1300BP	JabuticabeiraII ~2400BP	PedraDoAlexandre 2 undated	0.001037	1.363	5894	5764	125434
Mbuti.DG	JabuticabeiraII 102 1300BP	Palmeiras Xingu 500BP	PedraDoAlexandre 2 undated	0.000883	0.754	3039	2980	66264
Mbuti.DG	JabuticabeiraII 102 1300BP	Cabeçuda ~3200BP	PedraDoAlexandre 2 undated	0.000856	0.947	4722	4636	100929
Mbuti.DG	JabuticabeiraII 102 1300BP	Cubatão I ~2700BP	PedraDoAlexandre 2 undated	0.000831	0.622	1928	1894	40623
Mbuti.DG	JabuticabeiraII 102 1300BP	Vau Una 600BP	PedraDoAlexandre 2 undated	0.000488	0.51	4961	4909	106762
Mbuti.DG	JabuticabeiraII 102 1300BP	GalhetaIV 1200BP	PedraDoAlexandre 2 undated	0.000253	0.207	2373	2360	51368
Mbuti.DG	JabuticabeiraII 102 1300BP	Sumidouro ~10100BP	Palmeiras Xingu 500BP	0.003641	2.925	1793	1661	36063
Mbuti.DG	JabuticabeiraII 102 1300BP	Capelinha 10400BP	Palmeiras Xingu 500BP	0.003162	3.113	4505	4213	92272
Mbuti.DG	JabuticabeiraII 102 1300BP	LapaDoSanto ~9600BP	Palmeiras Xingu 500BP	0.002885	4.421	8993	8460	184668
Mbuti.DG	JabuticabeiraII 102 1300BP	Laranjal ~6700BP	Palmeiras Xingu 500BP	0.002765	3.353	6845	6451	142554
Mbuti.DG	JabuticabeiraII 102 1300BP	Moraes ~5800BP	Palmeiras Xingu 500BP	0.002499	2.335	3773	3575	79013
Mbuti.DG	JabuticabeiraII 102 1300BP	LocaDoSuin 9100BP	Palmeiras Xingu 500BP	0.001745	1.651	4469	4307	92544
Mbuti.DG	JabuticabeiraII 102 1300BP	Limão 2700BP	Palmeiras Xingu 500BP	0.001619	1.663	4637	4479	98080
Mbuti.DG	JabuticabeiraII 102 1300BP	Cubatão I ~2700BP	Palmeiras Xingu 500BP	0.001465	1.273	2792	2706	59222
Mbuti.DG	JabuticabeiraII 102 1300BP	Cabeçuda ~3200BP	Palmeiras Xingu 500BP	0.000795	0.973	7017	6898	148996
Mbuti.DG	JabuticabeiraII 102 1300BP	Vau Una 600BP	Palmeiras Xingu 500BP	0.000758	0.88	7506	7387	157445
Mbuti.DG	JabuticabeiraII 102 1300BP	JabuticabeiraII ~2400BP	Palmeiras Xingu 500BP	0.000692	1.027	8799	8671	185296
Mbuti.DG	JabuticabeiraII 102 1300BP	Sumidouro ~10100BP	Limão ~1900BP	0.00245	3.086	3230	3067	66669
Mbuti.DG	JabuticabeiraII 102 1300BP	LapaDoSanto ~9600BP	Limão ~1900BP	0.00231	5.22	16597	15802	344088
Mbuti.DG	JabuticabeiraII 102 1300BP	Laranjal ~6700BP	Limão ~1900BP	0.002191	3.646	11931	11387	248349
Mbuti.DG	JabuticabeiraII 102 1300BP	Capelinha 10400BP	Limão ~1900BP	0.001459	1.936	7485	7259	154857
Mbuti.DG	JabuticabeiraII 102 1300BP	LocaDoSuin 9100BP	Limão ~1900BP	0.001425	1.821	7469	7244	158032
Mbuti.DG	JabuticabeiraII 102 1300BP	Limão 2700BP	Limão ~1900BP	0.001209	1.661	7727	7528	164780
Mbuti.DG	JabuticabeiraII 102 1300BP	Moraes ~5800BP	Limão ~1900BP	0.001126	1.368	6285	6136	132484
Mbuti.DG	JabuticabeiraII 102 1300BP	JabuticabeiraII ~2400BP	Limão ~1900BP	0.000359	0.801	16303	16179	346101
Mbuti.DG	JabuticabeiraII 102 1300BP	Cabeçuda ~3200BP	Limão ~1900BP	0.000336	0.547	12355	12267	262064
Mbuti.DG	JabuticabeiraII 102 1300BP	Cubatão I ~2700BP	Limão ~1900BP	0.000333	0.397	4702	4669	100197
Mbuti.DG	JabuticabeiraII 102 1300BP	Palmeiras Xingu 500BP	Limão ~1900BP	0.000286	0.4	7676	7629	164193
Mbuti.DG	JabuticabeiraII 102 1300BP	Sumidouro ~10100BP	Limão 500BP	0.003327	3.397	3046	2839	62001
Mbuti.DG	JabuticabeiraII 102 1300BP	LapaDoSanto ~9600BP	Limão 500BP	0.002921	5.029	15613	14675	320853
Mbuti.DG	JabuticabeiraII 102 1300BP	Laranjal ~6700BP	Limão 500BP	0.002795	3.821	11261	10609	233259
Mbuti.DG	JabuticabeiraII 102 1300BP	Capelinha 10400BP	Limão 500BP	0.002701	2.978	7208	6813	146391
Mbuti.DG	JabuticabeiraII 102 1300BP	Moraes ~5800BP	Limão 500BP	0.002244	2.399	6004	5725	124465
Mbuti.DG	JabuticabeiraII 102 1300BP	Limão 2700BP	Limão 500BP	0.001957	2.259	7450	7144	156652
Mbuti.DG	JabuticabeiraII 102 1300BP	LocaDoSuin 9100BP	Limão 500BP	0.001867	2.124	7159	6878	150362
Mbuti.DG	JabuticabeiraII 102 1300BP	Cubatão I ~2700BP	Limão 500BP	0.001219	1.211	4517	4401	95380
Mbuti.DG	JabuticabeiraII 102 1300BP	Cabeçuda ~3200BP	Limão 500BP	0.00116	1.625	11589	11304	246296
Mbuti.DG	JabuticabeiraII 102 1300BP	JabuticabeiraII ~2400BP	Limão 500BP	0.000896	1.528	15262	14973	322603
Mbuti.DG	JabuticabeiraII 102 1300BP	Palmeiras Xingu 500BP	Limão 500BP	0.000633	0.756	7094	6996	154664
Mbuti.DG	JabuticabeiraII 102 1300BP	PedraDoAlexandre 2 undated	Limão 500BP	0.000621	0.651	4783	4718	104684
Mbuti.DG	JabuticabeiraII 102 1300BP	Limão ~1900BP	Limão 500BP	0.000509	0.813	12997	12856	277003
Mbuti.DG	JabuticabeiraII 102 1300BP	Vau Una 600BP	Limão 500BP	0.000204	0.274	12331	12276	266862
Mbuti.DG	JabuticabeiraII 102 1300BP	GalhetaIV 1200BP	Limão 500BP	1.2e-05	0.013	5520	5519	118222
Mbuti.DG	JabuticabeiraII 102 1300BP	Laranjal ~6700BP	Limão 2700BP	0.001718	2.098	6861	6615	143464
Mbuti.DG	JabuticabeiraII 102 1300BP	Sumidouro ~10100BP	Limão 2700BP	0.001177	0.937	1714	1672	35509
Mbuti.DG	JabuticabeiraII 102 1300BP	LapaDoSanto ~9600BP	Limão 2700BP	0.0009	1.318	8776	8611	183726
Mbuti.DG	JabuticabeiraII 102 1300BP	Capelinha 10400BP	Limão 2700BP	0.000641	0.642	4486	4425	93908
Mbuti.DG	JabuticabeiraII 102 1300BP	LocaDoSuin 9100BP	Kaingang burial 100BP	0.007053	5.496	2908	2498	58128
Mbuti.DG	JabuticabeiraII 102 1300BP	Moraes ~5800BP	Kaingang burial 100BP	0.006756	4.885	2343	2027	46868
Mbuti.DG	JabuticabeiraII 102 1300BP	LapaDoSanto ~9600BP	Kaingang burial 100BP	0.006234	7.837	5722	5013	113803
Mbuti.DG	JabuticabeiraII 102 1300BP	Laranjal ~6700BP	Kaingang burial 100BP	0.006222	6.274	4338	3800	86436
Mbuti.DG	JabuticabeiraII 102 1300BP	Sumidouro ~10100BP	Kaingang burial 100BP	0.006204	4.117	1107	969	22244
Mbuti.DG	JabuticabeiraII 102 1300BP	Capelinha 10400BP	Kaingang burial 100BP	0.005882	4.545	2859	2530	55945
Mbuti.DG	JabuticabeiraII 102 1300BP	Limão 2700BP	Kaingang burial 100BP	0.005575	4.261	3000	2663	60524
Mbuti.DG	JabuticabeiraII 102 1300BP	Vau Una 600BP	Kaingang burial 100BP	0.004872	4.75	4791	4314	97888
Mbuti.DG	JabuticabeiraII 102 1300BP	Cabeçuda ~3200BP	Kaingang burial 100BP	0.00446	4.352	4447	4041	91137
Mbuti.DG	JabuticabeiraII 102 1300BP	Limão ~1900BP	Kaingang burial 100BP	0.004156	4.761	4925	4506	100850
Mbuti.DG	JabuticabeiraII 102 1300BP	JabuticabeiraII ~2400BP	Kaingang burial 100BP	0.004065	5.073	5601	5136	114268
Mbuti.DG	JabuticabeiraII 102 1300BP	Limão 500BP	Kaingang burial 100BP	0.003838	3.654	4650	4282	95817
Mbuti.DG	JabuticabeiraII 102 1300BP	PedraDoAlexandre 2 undated	Kaingang burial 100BP	0.003366	2.509	1839	1705	39921
Mbuti.DG	JabuticabeiraII 102 1300BP	Cubatão I ~2700BP	Kaingang burial 100BP	0.003317	2.23	1805	1683	36821
Mbuti.DG	JabuticabeiraII 102 1300BP	Palmeiras Xingu 500BP	Kaingang burial 100BP	0.002988	2.439	2827	2651	59121
Mbuti.DG	JabuticabeiraII 102 1300BP	GalhetaIV 1200BP	Kaingang burial 100BP	0.002691	1.927	2194	2069	46360
Mbuti.DG	JabuticabeiraII 102 1300BP	JabuticabeiraII 111/112 ~2200BP	Kaingang burial 100BP	0.000966	0.938	4376	4285	94410
Mbuti.DG	JabuticabeiraII 102 1300BP	Sumidouro ~10100BP	Vau Una 600BP	0.003047	3.135	3100	2906	63481
Mbuti.DG	JabuticabeiraII 102 1300BP	LapaDoSanto ~9600BP	Vau Una 600BP	0.002228	3.788	15992	15258	329075
Mbuti.DG	JabuticabeiraII 102 1300BP	Laranjal ~6700BP	Vau Una 600BP	0.002107	2.854	11471	10970	238009
Mbuti.DG	JabuticabeiraII 102 1300BP	Limão 2700BP	Vau Una 600BP	0.001639	1.832	7696	7435	159257
Mbuti.DG	JabuticabeiraII 102 1300BP	Capelinha 10400BP	Vau Una 600BP	0.001525	1.68	7252	7026	148731
Mbuti.DG	JabuticabeiraII 102 1300BP	LocaDoSuin 9100BP	Vau Una 600BP	0.001278	1.428	7352	7155	153413
Mbuti.DG	JabuticabeiraII 102 1300BP	Cubatão I ~2700BP	Vau Una 600BP	0.000741	0.744	4584	4513	96863
Mbuti.DG	JabuticabeiraII 102 1300BP	Cabeçuda ~3200BP	Vau Una 600BP	0.000568	0.78	11926	11783	251364
Mbuti.DG	JabuticabeiraII 102 1300BP	Moraes ~5800BP	Vau Una 600BP	0.000262	0.286	5968	5935	126585
Mbuti.DG	JabuticabeiraII 102 1300BP	Limão ~1900BP	Vau Una 600BP	0.000223	0.342	13218	13155	282642
Mbuti.DG	JabuticabeiraII 102 1300BP	JabuticabeiraII ~2400BP	Vau Una 600BP	0.000155	0.265	15619	15567	330966
Mbuti.DG	JabuticabeiraII 111/112 ~2200BP	Sumidouro ~10100BP	Cabeçuda ~3200BP	0.00527	6.759	4345	3879	88247
Mbuti.DG	JabuticabeiraII 111/112 ~2200BP	Laranjal ~6700BP	Cabeçuda ~3200BP	0.003589	5.954	15712	14548	324339
Mbuti.DG	JabuticabeiraII 111/112 ~2200BP	LapaDoSanto ~9600BP	Cabeçuda ~3200BP	0.003562	7.225	22196	20572	455925
Mbuti.DG	JabuticabeiraII 111/112 ~2200BP	LocaDoSuin 9100BP	Cabeçuda ~3200BP	0.002897	3.616	9767	9180	202326
Mbuti.DG	JabuticabeiraII 111/112 ~2200BP	Moraes ~5800BP	Cabeçuda ~3200BP	0.002586	3.143	8302	7857	171929
Mbuti.DG	JabuticabeiraII 111/112 ~2200BP	Capelinha 10400BP	Cabeçuda ~3200BP	0.002233	2.793	9509	9063	199968
Mbuti.DG	JabuticabeiraII 111/112 ~2200BP	Cubatão I ~2700BP	Cabeçuda ~3200BP	0.002209	2.808	5893	5609	128438
Mbuti.DG	JabuticabeiraII 111/112 ~2200BP	Limão 500BP	Cabeçuda ~3200BP	0.002007	3.106	17102	16379	360179
Mbuti.DG	JabuticabeiraII 111/112 ~2200BP	Vau Una 600BP	Cabeçuda ~3200BP	0.001874	2.818	17603	16913	368335
Mbuti.DG	JabuticabeiraII 111/112 ~2200BP	Limão ~1900BP	Cabeçuda ~3200BP	0.001685	3.198	18343	17693	385363
Mbuti.DG	JabuticabeiraII 111/112 ~2200BP	Palmeiras Xingu 500BP	Cabeçuda ~3200BP	0.001594	2.086	9998	9661	211604
Mbuti.DG	JabuticabeiraII 111/112 ~2200BP	Limão 2700BP	Cabeçuda ~3200BP	0.001557	2.052	9989	9661	210594
Mbuti.DG	JabuticabeiraII 111/112 ~2200BP	PedraDoAlexandre 2 undated	Cabeçuda ~3200BP	0.001227	1.544	6734	6558	143268
Mbuti.DG	JabuticabeiraII 111/112 ~2200BP	Sumidouro ~10100BP	Capelinha 10400BP	0.002372	2.189	2389	2270	49809
Mbuti.DG	JabuticabeiraII 111/112 ~2200BP	Laranjal ~6700BP	Capelinha 10400BP	0.001496	1.836	9006	8719	192283
Mbuti.DG	JabuticabeiraII 111/112 ~2200BP	LapaDoSanto ~9600BP	Capelinha 10400BP	0.000605	0.938	11978	11825	254165
Mbuti.DG	JabuticabeiraII 111/112 ~2200BP	LocaDoSuin 9100BP	Capelinha 10400BP	0.000305	0.313	5658	5621	122023
Mbuti.DG	JabuticabeiraII 111/112 ~2200BP	Moraes ~5800BP	Capelinha 10400BP	0.000302	0.306	4895	4863	105744
Mbuti.DG	JabuticabeiraII 111/112 ~2200BP	Sumidouro ~10100BP	Cubatão I ~2700BP	0.003556	2.874	1564	1448	32690
Mbuti.DG	JabuticabeiraII 111/112 ~2200BP	Capelinha 10400BP	Cubatão I ~2700BP	0.001432	1.337	3709	3596	79273
Mbuti.DG	JabuticabeiraII 111/112 ~2200BP	LapaDoSanto ~9600BP	Cubatão I ~2700BP	0.001098	1.736	7696	7516	164235
Mbuti.DG	JabuticabeiraII 111/112 ~2200BP	Laranjal ~6700BP	Cubatão I ~2700BP	0.000613	0.775	5687	5612	122804
Mbuti.DG	JabuticabeiraII 111/112 ~2200BP	Limão 500BP	Cubatão I ~2700BP	0.000399	0.466	6324	6270	135883
Mbuti.DG	JabuticabeiraII 111/112 ~2200BP	Sumidouro ~10100BP	GalhetaIV 1200BP	0.005095	4.627	2033	1823	41266
Mbuti.DG	JabuticabeiraII 111/112 ~2200BP	Laranjal ~6700BP	GalhetaIV 1200BP	0.00414	5.72	7362	6738	150825
Mbuti.DG	JabuticabeiraII 111/112 ~2200BP	LapaDoSanto ~9600BP	GalhetaIV 1200BP	0.003768	6.062	9602	8860	196867
Mbuti.DG	JabuticabeiraII 111/112 ~2200BP	Moraes ~5800BP	GalhetaIV 1200BP	0.003671	3.557	3973	3668	82941
Mbuti.DG	JabuticabeiraII 111/112 ~2200BP	LocaDoSuin 9100BP	GalhetaIV 1200BP	0.003503	3.484	4744	4401	97867
Mbuti.DG	JabuticabeiraII 111/112 ~2200BP	Cubatão I ~2700BP	GalhetaIV 1200BP	0.00332	3.149	2984	2774	63170
Mbuti.DG	JabuticabeiraII 111/112 ~2200BP	Capelinha 10400BP	GalhetaIV 1200BP	0.00313	3.226	4744	4440	97425
Mbuti.DG	JabuticabeiraII 111/112 ~2200BP	Limão 500BP	GalhetaIV 1200BP	0.002893	3.718	7846	7368	165326
Mbuti.DG	JabuticabeiraII 111/112 ~2200BP	Limão 2700BP	GalhetaIV 1200BP	0.002851	3.044	5034	4737	104101
Mbuti.DG	JabuticabeiraII 111/112 ~2200BP	Palmeiras Xingu 500BP	GalhetaIV 1200BP	0.002234	2.387	4956	4724	103803
Mbuti.DG	JabuticabeiraII 111/112 ~2200BP	Vau Una 600BP	GalhetaIV 1200BP	0.002199	2.755	7905	7537	167418
Mbuti.DG	JabuticabeiraII 111/112 ~2200BP	Limão ~1900BP	GalhetaIV 1200BP	0.001796	2.662	8241	7928	174548
Mbuti.DG	JabuticabeiraII 111/112 ~2200BP	Cabeçuda ~3200BP	GalhetaIV 1200BP	0.000813	1.151	7119	6990	158298
Mbuti.DG	JabuticabeiraII 111/112 ~2200BP	Sumidouro ~10100BP	JabuticabeiraII ~2400BP	0.005627	9.83	6441	5713	129410
Mbuti.DG	JabuticabeiraII 111/112 ~2200BP	Laranjal ~6700BP	JabuticabeiraII ~2400BP	0.005018	10.061	21207	19056	428659
Mbuti.DG	JabuticabeiraII 111/112 ~2200BP	LapaDoSanto ~9600BP	JabuticabeiraII ~2400BP	0.004839	12.066	33071	29847	666381
Mbuti.DG	JabuticabeiraII 111/112 ~2200BP	LocaDoSuin 9100BP	JabuticabeiraII ~2400BP	0.004022	6.032	12794	11743	261534
Mbuti.DG	JabuticabeiraII 111/112 ~2200BP	Capelinha 10400BP	JabuticabeiraII ~2400BP	0.003883	5.958	12497	11505	255377
Mbuti.DG	JabuticabeiraII 111/112 ~2200BP	Moraes ~5800BP	JabuticabeiraII ~2400BP	0.003791	5.827	10701	9861	221544
Mbuti.DG	JabuticabeiraII 111/112 ~2200BP	Cubatão I ~2700BP	JabuticabeiraII ~2400BP	0.003778	6.167	7800	7177	164966
Mbuti.DG	JabuticabeiraII 111/112 ~2200BP	Vau Una 600BP	JabuticabeiraII ~2400BP	0.003354	6.069	24449	22762	503071
Mbuti.DG	JabuticabeiraII 111/112 ~2200BP	Limão 500BP	JabuticabeiraII ~2400BP	0.003286	5.971	23691	22085	488818
Mbuti.DG	JabuticabeiraII 111/112 ~2200BP	Limão 2700BP	JabuticabeiraII ~2400BP	0.003086	4.818	12956	12134	266310
Mbuti.DG	JabuticabeiraII 111/112 ~2200BP	Limão ~1900BP	JabuticabeiraII ~2400BP	0.002928	6.626	25542	23996	528226
Mbuti.DG	JabuticabeiraII 111/112 ~2200BP	Palmeiras Xingu 500BP	JabuticabeiraII ~2400BP	0.002833	4.438	13103	12335	271121
Mbuti.DG	JabuticabeiraII 111/112 ~2200BP	PedraDoAlexandre 2 undated	JabuticabeiraII ~2400BP	0.001725	2.569	8762	8445	183669
Mbuti.DG	JabuticabeiraII 111/112 ~2200BP	Cabeçuda ~3200BP	JabuticabeiraII ~2400BP	0.001284	2.98	20327	19738	459057
Mbuti.DG	JabuticabeiraII 111/112 ~2200BP	GalhetaIV 1200BP	JabuticabeiraII ~2400BP	0.001041	1.839	8949	8744	197513
Mbuti.DG	JabuticabeiraII 111/112 ~2200BP	JabuticabeiraII 102 1300BP	JabuticabeiraII ~2400BP	0.000307	0.472	15183	15085	319711
Mbuti.DG	JabuticabeiraII 111/112 ~2200BP	Sumidouro ~10100BP	JabuticabeiraII 102 1300BP	0.006604	6.576	3143	2735	61720
Mbuti.DG	JabuticabeiraII 111/112 ~2200BP	Laranjal ~6700BP	JabuticabeiraII 102 1300BP	0.004906	6.765	11579	10444	231375
Mbuti.DG	JabuticabeiraII 111/112 ~2200BP	LocaDoSuin 9100BP	JabuticabeiraII 102 1300BP	0.004721	5.058	7380	6680	148283
Mbuti.DG	JabuticabeiraII 111/112 ~2200BP	LapaDoSanto ~9600BP	JabuticabeiraII 102 1300BP	0.004611	7.167	15885	14420	317808
Mbuti.DG	JabuticabeiraII 111/112 ~2200BP	Limão 2700BP	JabuticabeiraII 102 1300BP	0.004347	4.815	7656	6983	154865
Mbuti.DG	JabuticabeiraII 111/112 ~2200BP	Capelinha 10400BP	JabuticabeiraII 102 1300BP	0.004104	4.385	7193	6598	144996
Mbuti.DG	JabuticabeiraII 111/112 ~2200BP	Moraes ~5800BP	JabuticabeiraII 102 1300BP	0.003719	4.021	6081	5621	123665
Mbuti.DG	JabuticabeiraII 111/112 ~2200BP	Vau Una 600BP	JabuticabeiraII 102 1300BP	0.003506	4.524	12806	11885	262790
Mbuti.DG	JabuticabeiraII 111/112 ~2200BP	Limão 500BP	JabuticabeiraII 102 1300BP	0.003285	4.249	12377	11531	257598
Mbuti.DG	JabuticabeiraII 111/112 ~2200BP	Limão ~1900BP	JabuticabeiraII 102 1300BP	0.003013	4.537	13138	12315	273182
Mbuti.DG	JabuticabeiraII 111/112 ~2200BP	Cubatão I ~2700BP	JabuticabeiraII 102 1300BP	0.002889	2.798	4540	4269	93969
Mbuti.DG	JabuticabeiraII 111/112 ~2200BP	GalhetaIV 1200BP	JabuticabeiraII 102 1300BP	0.001635	1.685	5518	5327	116856
Mbuti.DG	JabuticabeiraII 111/112 ~2200BP	Palmeiras Xingu 500BP	JabuticabeiraII 102 1300BP	0.001624	1.748	7360	7111	153459
Mbuti.DG	JabuticabeiraII 111/112 ~2200BP	Cabeçuda ~3200BP	JabuticabeiraII 102 1300BP	0.001571	2.123	11704	11321	243679
Mbuti.DG	JabuticabeiraII 111/112 ~2200BP	PedraDoAlexandre 2 undated	JabuticabeiraII 102 1300BP	0.001347	1.297	4902	4763	103737
Mbuti.DG	JabuticabeiraII 111/112 ~2200BP	Sumidouro ~10100BP	LapaDoSanto ~9600BP	0.000603	1.137	5821	5744	127079
Mbuti.DG	JabuticabeiraII 111/112 ~2200BP	Laranjal ~6700BP	LapaDoSanto ~9600BP	0.000277	0.614	20023	19905	426251
Mbuti.DG	JabuticabeiraII 111/112 ~2200BP	Sumidouro ~10100BP	Laranjal ~6700BP	0.001613	1.966	3764	3635	79845
Mbuti.DG	JabuticabeiraII 111/112 ~2200BP	Sumidouro ~10100BP	LocaDoSuin 9100BP	0.001957	1.732	2374	2277	49675
Mbuti.DG	JabuticabeiraII 111/112 ~2200BP	Cubatão I ~2700BP	LocaDoSuin 9100BP	0.000888	0.861	3755	3684	80143
Mbuti.DG	JabuticabeiraII 111/112 ~2200BP	LapaDoSanto ~9600BP	LocaDoSuin 9100BP	0.0008	1.249	12209	12001	260288
Mbuti.DG	JabuticabeiraII 111/112 ~2200BP	Laranjal ~6700BP	LocaDoSuin 9100BP	0.000637	0.802	9018	8896	192055
Mbuti.DG	JabuticabeiraII 111/112 ~2200BP	Moraes ~5800BP	LocaDoSuin 9100BP	0.000539	0.5	4802	4747	103114
Mbuti.DG	JabuticabeiraII 111/112 ~2200BP	Sumidouro ~10100BP	Moraes ~5800BP	0.002632	2.178	1966	1858	41201
Mbuti.DG	JabuticabeiraII 111/112 ~2200BP	Laranjal ~6700BP	Moraes ~5800BP	0.001229	1.694	7438	7233	166501
Mbuti.DG	JabuticabeiraII 111/112 ~2200BP	LapaDoSanto ~9600BP	Moraes ~5800BP	0.000637	1.025	10368	10228	220568
Mbuti.DG	JabuticabeiraII 111/112 ~2200BP	Cubatão I ~2700BP	Moraes ~5800BP	0.000439	0.425	3039	3010	66413
Mbuti.DG	JabuticabeiraII 111/112 ~2200BP	Palmeiras Xingu 500BP	Moraes ~5800BP	2.6e-05	0.026	5077	5074	109932
Mbuti.DG	JabuticabeiraII 111/112 ~2200BP	LocaDoSuin 9100BP	PedraDoAlexandre 2 undated	0.00277	2.559	4202	3961	86970
Mbuti.DG	JabuticabeiraII 111/112 ~2200BP	Laranjal ~6700BP	PedraDoAlexandre 2 undated	0.002474	3.165	6554	6213	137944
Mbuti.DG	JabuticabeiraII 111/112 ~2200BP	LapaDoSanto ~9600BP	PedraDoAlexandre 2 undated	0.002464	3.885	8798	8348	182840
Mbuti.DG	JabuticabeiraII 111/112 ~2200BP	Capelinha 10400BP	PedraDoAlexandre 2 undated	0.002409	2.325	4179	3967	88024
Mbuti.DG	JabuticabeiraII 111/112 ~2200BP	Limão 2700BP	PedraDoAlexandre 2 undated	0.002372	2.361	4270	4053	91436
Mbuti.DG	JabuticabeiraII 111/112 ~2200BP	Moraes ~5800BP	PedraDoAlexandre 2 undated	0.001679	1.547	3579	3450	76349
Mbuti.DG	JabuticabeiraII 111/112 ~2200BP	Palmeiras Xingu 500BP	PedraDoAlexandre 2 undated	0.001504	1.486	4236	4098	92017
Mbuti.DG	JabuticabeiraII 111/112 ~2200BP	Cubatão I ~2700BP	PedraDoAlexandre 2 undated	0.001421	1.192	2670	2590	56371
Mbuti.DG	JabuticabeiraII 111/112 ~2200BP	Limão 500BP	PedraDoAlexandre 2 undated	0.001394	1.604	6983	6775	149222
Mbuti.DG	JabuticabeiraII 111/112 ~2200BP	Sumidouro ~10100BP	PedraDoAlexandre 2 undated	0.001331	1.118	1709	1661	36152
Mbuti.DG	JabuticabeiraII 111/112 ~2200BP	Vau Una 600BP	PedraDoAlexandre 2 undated	0.001322	1.603	7092	6891	152044
Mbuti.DG	JabuticabeiraII 111/112 ~2200BP	Limão ~1900BP	PedraDoAlexandre 2 undated	0.001321	1.874	7390	7180	159255
Mbuti.DG	JabuticabeiraII 111/112 ~2200BP	GalhetaIV 1200BP	PedraDoAlexandre 2 undated	2.5e-05	0.024	3247	3246	70062
Mbuti.DG	JabuticabeiraII 111/112 ~2200BP	Sumidouro ~10100BP	Palmeiras Xingu 500BP	0.003109	2.989	2516	2353	52313
Mbuti.DG	JabuticabeiraII 111/112 ~2200BP	Laranjal ~6700BP	Palmeiras Xingu 500BP	0.002583	3.429	9630	9110	201634
Mbuti.DG	JabuticabeiraII 111/112 ~2200BP	LocaDoSuin 9100BP	Palmeiras Xingu 500BP	0.002158	2.356	6235	5959	128076
Mbuti.DG	JabuticabeiraII 111/112 ~2200BP	LapaDoSanto ~9600BP	Palmeiras Xingu 500BP	0.001929	3.064	12885	12364	269929
Mbuti.DG	JabuticabeiraII 111/112 ~2200BP	Cubatão I ~2700BP	Palmeiras Xingu 500BP	0.00149	1.451	3828	3705	82056
Mbuti.DG	JabuticabeiraII 111/112 ~2200BP	Limão 2700BP	Palmeiras Xingu 500BP	0.001428	1.562	6355	6162	134805
Mbuti.DG	JabuticabeiraII 111/112 ~2200BP	Capelinha 10400BP	Palmeiras Xingu 500BP	0.000907	0.92	6103	5987	127660
Mbuti.DG	JabuticabeiraII 111/112 ~2200BP	Vau Una 600BP	Palmeiras Xingu 500BP	0.000551	0.708	10450	10326	224868
Mbuti.DG	JabuticabeiraII 111/112 ~2200BP	Limão 500BP	Palmeiras Xingu 500BP	0.000315	0.422	10066	9997	220693
Mbuti.DG	JabuticabeiraII 111/112 ~2200BP	Sumidouro ~10100BP	Limão ~1900BP	0.002539	3.658	4870	4614	100887
Mbuti.DG	JabuticabeiraII 111/112 ~2200BP	Laranjal ~6700BP	Limão ~1900BP	0.002098	3.922	17396	16633	363437
Mbuti.DG	JabuticabeiraII 111/112 ~2200BP	LapaDoSanto ~9600BP	Limão ~1900BP	0.001799	4.425	25076	24134	524211
Mbuti.DG	JabuticabeiraII 111/112 ~2200BP	Capelinha 10400BP	Limão ~1900BP	0.001183	1.631	10595	10332	222017
Mbuti.DG	JabuticabeiraII 111/112 ~2200BP	LocaDoSuin 9100BP	Limão ~1900BP	0.000953	1.391	10643	10427	226808
Mbuti.DG	JabuticabeiraII 111/112 ~2200BP	Cubatão I ~2700BP	Limão ~1900BP	0.000633	0.893	6672	6581	143807
Mbuti.DG	JabuticabeiraII 111/112 ~2200BP	Moraes ~5800BP	Limão ~1900BP	0.000543	0.76	8856	8752	190569
Mbuti.DG	JabuticabeiraII 111/112 ~2200BP	Vau Una 600BP	Limão ~1900BP	0.000508	0.879	19427	19214	418861
Mbuti.DG	JabuticabeiraII 111/112 ~2200BP	Limão 500BP	Limão ~1900BP	0.000441	0.771	19075	18895	409317
Mbuti.DG	JabuticabeiraII 111/112 ~2200BP	Palmeiras Xingu 500BP	Limão ~1900BP	0.000361	0.56	10870	10785	235113
Mbuti.DG	JabuticabeiraII 111/112 ~2200BP	Sumidouro ~10100BP	Limão 500BP	0.002897	3.38	4493	4223	93138
Mbuti.DG	JabuticabeiraII 111/112 ~2200BP	Laranjal ~6700BP	Limão 500BP	0.001993	3.032	16117	15441	339292
Mbuti.DG	JabuticabeiraII 111/112 ~2200BP	LapaDoSanto ~9600BP	Limão 500BP	0.001596	3.069	23245	22470	485357
Mbuti.DG	JabuticabeiraII 111/112 ~2200BP	Moraes ~5800BP	Limão 500BP	0.001381	1.675	8415	8169	178048
Mbuti.DG	JabuticabeiraII 111/112 ~2200BP	Capelinha 10400BP	Limão 500BP	0.001321	1.556	10009	9734	208339
Mbuti.DG	JabuticabeiraII 111/112 ~2200BP	LocaDoSuin 9100BP	Limão 500BP	0.000909	1.173	10041	9846	214715
Mbuti.DG	JabuticabeiraII 111/112 ~2200BP	Sumidouro ~10100BP	Limão 2700BP	0.002471	2.241	2471	2346	50839
Mbuti.DG	JabuticabeiraII 111/112 ~2200BP	Laranjal ~6700BP	Limão 2700BP	0.001565	2.108	9590	9276	200973
Mbuti.DG	JabuticabeiraII 111/112 ~2200BP	LapaDoSanto ~9600BP	Limão 2700BP	0.00144	2.241	12693	12311	265404
Mbuti.DG	JabuticabeiraII 111/112 ~2200BP	Capelinha 10400BP	Limão 2700BP	0.000919	0.973	6086	5968	128703
Mbuti.DG	JabuticabeiraII 111/112 ~2200BP	LocaDoSuin 9100BP	Limão 2700BP	0.000691	0.735	6160	6070	130203
Mbuti.DG	JabuticabeiraII 111/112 ~2200BP	Cubatão I ~2700BP	Limão 2700BP	0.000398	0.38	3869	3836	83154
Mbuti.DG	JabuticabeiraII 111/112 ~2200BP	Limão ~1900BP	Limão 2700BP	0.000243	0.349	10791	10734	233681
Mbuti.DG	JabuticabeiraII 111/112 ~2200BP	Vau Una 600BP	Limão 2700BP	0.000153	0.189	10586	10552	225047
Mbuti.DG	JabuticabeiraII 111/112 ~2200BP	Limão 500BP	Limão 2700BP	0.000129	0.163	10209	10181	221012
Mbuti.DG	JabuticabeiraII 111/112 ~2200BP	Moraes ~5800BP	Limão 2700BP	6.6e-05	0.065	5059	5052	109046
Mbuti.DG	JabuticabeiraII 111/112 ~2200BP	Laranjal ~6700BP	Kaingang burial 100BP	0.003886	4.38	5945	5471	121932
Mbuti.DG	JabuticabeiraII 111/112 ~2200BP	Sumidouro ~10100BP	Kaingang burial 100BP	0.003856	2.862	1549	1424	32350
Mbuti.DG	JabuticabeiraII 111/112 ~2200BP	LapaDoSanto ~9600BP	Kaingang burial 100BP	0.003746	5.462	8088	7465	166210
Mbuti.DG	JabuticabeiraII 111/112 ~2200BP	LocaDoSuin 9100BP	Kaingang burial 100BP	0.003252	2.993	3866	3605	80228
Mbuti.DG	JabuticabeiraII 111/112 ~2200BP	Cubatão I ~2700BP	Kaingang burial 100BP	0.002828	2.244	2440	2297	50724
Mbuti.DG	JabuticabeiraII 111/112 ~2200BP	PedraDoAlexandre 2 undated	Kaingang burial 100BP	0.002566	2.162	2561	2420	55051
Mbuti.DG	JabuticabeiraII 111/112 ~2200BP	Vau Una 600BP	Kaingang burial 100BP	0.002459	2.802	6610	6266	139794
Mbuti.DG	JabuticabeiraII 111/112 ~2200BP	Moraes ~5800BP	Kaingang burial 100BP	0.002313	2.016	3021	2870	65008
Mbuti.DG	JabuticabeiraII 111/112 ~2200BP	Capelinha 10400BP	Kaingang burial 100BP	0.002004	1.864	3703	3549	76991
Mbuti.DG	JabuticabeiraII 111/112 ~2200BP	Limão 2700BP	Kaingang burial 100BP	0.00175	1.589	3897	3753	82650
Mbuti.DG	JabuticabeiraII 111/112 ~2200BP	Limão ~1900BP	Kaingang burial 100BP	0.001748	2.26	6763	6511	144134
Mbuti.DG	JabuticabeiraII 111/112 ~2200BP	Limão 500BP	Kaingang burial 100BP	0.001511	1.731	6435	6229	136477
Mbuti.DG	JabuticabeiraII 111/112 ~2200BP	Palmeiras Xingu 500BP	Kaingang burial 100BP	0.001463	1.297	3850	3730	81804
Mbuti.DG	JabuticabeiraII 111/112 ~2200BP	Cabeçuda ~3200BP	Kaingang burial 100BP	0.000945	1.091	6035	5913	128830
Mbuti.DG	JabuticabeiraII 111/112 ~2200BP	Sumidouro ~10100BP	Vau Una 600BP	0.002855	3.416	4624	4350	95701
Mbuti.DG	JabuticabeiraII 111/112 ~2200BP	Laranjal ~6700BP	Vau Una 600BP	0.001779	2.862	16548	15931	346824
Mbuti.DG	JabuticabeiraII 111/112 ~2200BP	LapaDoSanto ~9600BP	Vau Una 600BP	0.0014	2.595	23849	23150	499066
Mbuti.DG	JabuticabeiraII 111/112 ~2200BP	Capelinha 10400BP	Vau Una 600BP	0.001189	1.421	10163	9910	212223
Mbuti.DG	JabuticabeiraII 111/112 ~2200BP	LocaDoSuin 9100BP	Vau Una 600BP	0.000957	1.193	10434	10224	219168
Mbuti.DG	JabuticabeiraII 111/112 ~2200BP	Cubatão I ~2700BP	Vau Una 600BP	0.000403	0.478	6457	6401	138062
Mbuti.DG	JabuticabeiraII 111/112 ~2200BP	Moraes ~5800BP	Vau Una 600BP	7e-05	0.087	8370	8358	181515
Mbuti.DG	JabuticabeiraII 111/112 ~2200BP	Limão 500BP	Vau Una 600BP	3.4e-05	0.05	18085	18071	392839
Mbuti.DG	LapaDoSanto ~9600BP	JabuticabeiraII 102 1300BP	Cabeçuda ~3200BP	0.001793	3.516	14419	13876	302840
Mbuti.DG	LapaDoSanto ~9600BP	JabuticabeiraII 111/112 ~2200BP	Cabeçuda ~3200BP	0.001267	2.86	21150	20572	455925
Mbuti.DG	LapaDoSanto ~9600BP	Laranjal ~6700BP	Cabeçuda ~3200BP	0.000668	1.526	19218	18945	409499
Mbuti.DG	LapaDoSanto ~9600BP	Vau Una 600BP	Cabeçuda ~3200BP	0.000577	1.226	22183	21911	471282
Mbuti.DG	LapaDoSanto ~9600BP	Limão 500BP	Cabeçuda ~3200BP	0.000501	1.075	21414	21184	458472
Mbuti.DG	LapaDoSanto ~9600BP	GalhetaIV 1200BP	Cabeçuda ~3200BP	0.000467	0.948	8501	8412	189957
Mbuti.DG	LapaDoSanto ~9600BP	Moraes ~5800BP	Cabeçuda ~3200BP	0.000445	0.763	9993	9898	213641
Mbuti.DG	LapaDoSanto ~9600BP	Capelinha 10400BP	Cabeçuda ~3200BP	0.000364	0.64	11486	11396	245452
Mbuti.DG	LapaDoSanto ~9600BP	Limão ~1900BP	Cabeçuda ~3200BP	0.000341	0.903	23261	23092	496403
Mbuti.DG	LapaDoSanto ~9600BP	JabuticabeiraII ~2400BP	Cabeçuda ~3200BP	5.4e-05	0.187	27099	27066	624232
Mbuti.DG	LapaDoSanto ~9600BP	JabuticabeiraII 102 1300BP	Capelinha 10400BP	0.000896	1.321	8301	8146	173800
Mbuti.DG	LapaDoSanto ~9600BP	JabuticabeiraII 111/112 ~2200BP	Capelinha 10400BP	0.000832	1.413	12036	11825	254165
Mbuti.DG	LapaDoSanto ~9600BP	GalhetaIV 1200BP	Capelinha 10400BP	0.000469	0.643	5350	5297	113493
Mbuti.DG	LapaDoSanto ~9600BP	Laranjal ~6700BP	Capelinha 10400BP	0.00043	0.791	10933	10832	234989
Mbuti.DG	LapaDoSanto ~9600BP	Limão 2700BP	Capelinha 10400BP	0.000211	0.311	7134	7102	151224
Mbuti.DG	LapaDoSanto ~9600BP	Vau Una 600BP	Capelinha 10400BP	0.000108	0.173	12442	12414	261885
Mbuti.DG	LapaDoSanto ~9600BP	JabuticabeiraII 102 1300BP	Cubatão I ~2700BP	0.00195	2.865	5349	5130	112169
Mbuti.DG	LapaDoSanto ~9600BP	Limão 500BP	Cubatão I ~2700BP	0.001319	2.149	7809	7589	166388
Mbuti.DG	LapaDoSanto ~9600BP	JabuticabeiraII 111/112 ~2200BP	Cubatão I ~2700BP	0.001251	2.11	7721	7516	164235
Mbuti.DG	LapaDoSanto ~9600BP	GalhetaIV 1200BP	Cubatão I ~2700BP	0.001241	1.66	3407	3316	73296
Mbuti.DG	LapaDoSanto ~9600BP	Capelinha 10400BP	Cubatão I ~2700BP	0.00119	1.613	4376	4264	93757
Mbuti.DG	LapaDoSanto ~9600BP	Vau Una 600BP	Cubatão I ~2700BP	0.000946	1.592	7979	7818	169853
Mbuti.DG	LapaDoSanto ~9600BP	Limão 2700BP	Cubatão I ~2700BP	0.000906	1.236	4567	4479	97358
Mbuti.DG	LapaDoSanto ~9600BP	Laranjal ~6700BP	Cubatão I ~2700BP	0.000733	1.308	6889	6780	149102
Mbuti.DG	LapaDoSanto ~9600BP	Cabeçuda ~3200BP	Cubatão I ~2700BP	0.000439	0.793	7092	7023	156875
Mbuti.DG	LapaDoSanto ~9600BP	Limão ~1900BP	Cubatão I ~2700BP	0.000321	0.641	8223	8166	177816
Mbuti.DG	LapaDoSanto ~9600BP	JabuticabeiraII ~2400BP	Cubatão I ~2700BP	6.4e-05	0.149	9659	9645	212975
Mbuti.DG	LapaDoSanto ~9600BP	Sumidouro ~10100BP	Cubatão I ~2700BP	5.2e-05	0.062	1938	1936	41726
Mbuti.DG	LapaDoSanto ~9600BP	Moraes ~5800BP	Cubatão I ~2700BP	2.3e-05	0.03	3607	3605	79335
Mbuti.DG	LapaDoSanto ~9600BP	Moraes ~5800BP	GalhetaIV 1200BP	0.000246	0.328	4481	4457	97612
Mbuti.DG	LapaDoSanto ~9600BP	JabuticabeiraII 111/112 ~2200BP	GalhetaIV 1200BP	0.000177	0.312	8895	8860	196867
Mbuti.DG	LapaDoSanto ~9600BP	JabuticabeiraII 102 1300BP	GalhetaIV 1200BP	9e-06	0.014	6308	6307	137571
Mbuti.DG	LapaDoSanto ~9600BP	JabuticabeiraII 102 1300BP	JabuticabeiraII ~2400BP	0.00129	3.237	20097	19552	423096
Mbuti.DG	LapaDoSanto ~9600BP	JabuticabeiraII 111/112 ~2200BP	JabuticabeiraII ~2400BP	0.001165	3.227	30623	29847	666381
Mbuti.DG	LapaDoSanto ~9600BP	GalhetaIV 1200BP	JabuticabeiraII ~2400BP	0.000756	1.892	11118	10930	248484
Mbuti.DG	LapaDoSanto ~9600BP	Laranjal ~6700BP	JabuticabeiraII ~2400BP	0.000684	2.042	27074	26681	574690
Mbuti.DG	LapaDoSanto ~9600BP	Limão 500BP	JabuticabeiraII ~2400BP	0.000679	1.731	31405	30953	666038
Mbuti.DG	LapaDoSanto ~9600BP	Moraes ~5800BP	JabuticabeiraII ~2400BP	0.000529	1.143	13591	13437	291321
Mbuti.DG	LapaDoSanto ~9600BP	Vau Una 600BP	JabuticabeiraII ~2400BP	0.000497	1.283	32504	32160	691255
Mbuti.DG	LapaDoSanto ~9600BP	Capelinha 10400BP	JabuticabeiraII ~2400BP	0.000324	0.675	15627	15520	331586
Mbuti.DG	LapaDoSanto ~9600BP	Limão ~1900BP	JabuticabeiraII ~2400BP	0.000207	0.71	34226	34074	730533
Mbuti.DG	LapaDoSanto ~9600BP	Limão 2700BP	JabuticabeiraII ~2400BP	0.00018	0.416	15980	15919	338848
Mbuti.DG	LapaDoSanto ~9600BP	JabuticabeiraII 102 1300BP	JabuticabeiraII 111/112 ~2200BP	0.000564	1.087	14420	14241	317808
Mbuti.DG	LapaDoSanto ~9600BP	JabuticabeiraII 111/112 ~2200BP	Sumidouro ~10100BP	0.002864	4.696	6184	5821	127079
Mbuti.DG	LapaDoSanto ~9600BP	PedraDoAlexandre 2 undated	Sumidouro ~10100BP	0.002435	2.764	2222	2108	46703
Mbuti.DG	LapaDoSanto ~9600BP	Limão 500BP	Sumidouro ~10100BP	0.002198	3.7	6080	5802	126283
Mbuti.DG	LapaDoSanto ~9600BP	JabuticabeiraII 102 1300BP	Sumidouro ~10100BP	0.002137	3.185	3943	3770	81228
Mbuti.DG	LapaDoSanto ~9600BP	GalhetaIV 1200BP	Sumidouro ~10100BP	0.002073	2.669	2469	2361	51930
Mbuti.DG	LapaDoSanto ~9600BP	Vau Una 600BP	Sumidouro ~10100BP	0.001957	3.156	6259	6003	130781
Mbuti.DG	LapaDoSanto ~9600BP	Limão 2700BP	Sumidouro ~10100BP	0.001681	2.322	3099	2991	64202
Mbuti.DG	LapaDoSanto ~9600BP	Laranjal ~6700BP	Sumidouro ~10100BP	0.001498	2.655	5044	4885	106036
Mbuti.DG	LapaDoSanto ~9600BP	JabuticabeiraII ~2400BP	Sumidouro ~10100BP	0.00143	3.537	9357	9079	194648
Mbuti.DG	LapaDoSanto ~9600BP	Cabeçuda ~3200BP	Sumidouro ~10100BP	0.001405	2.534	5651	5483	119448
Mbuti.DG	LapaDoSanto ~9600BP	Limão ~1900BP	Sumidouro ~10100BP	0.001354	2.853	6602	6414	138765
Mbuti.DG	LapaDoSanto ~9600BP	Capelinha 10400BP	Sumidouro ~10100BP	0.001255	1.549	3066	2986	64265
Mbuti.DG	LapaDoSanto ~9600BP	Moraes ~5800BP	Sumidouro ~10100BP	0.0011	1.387	2520	2461	53783
Mbuti.DG	LapaDoSanto ~9600BP	Palmeiras Xingu 500BP	Sumidouro ~10100BP	0.000695	0.95	3205	3158	67680
Mbuti.DG	LapaDoSanto ~9600BP	LocaDoSuin 9100BP	Sumidouro ~10100BP	0.000612	0.796	3019	2980	63943
Mbuti.DG	LapaDoSanto ~9600BP	JabuticabeiraII 102 1300BP	Laranjal ~6700BP	0.000897	1.794	13616	13361	285079
Mbuti.DG	LapaDoSanto ~9600BP	GalhetaIV 1200BP	Laranjal ~6700BP	0.00047	0.882	8410	8326	180016
Mbuti.DG	LapaDoSanto ~9600BP	JabuticabeiraII 111/112 ~2200BP	Laranjal ~6700BP	0.000444	0.968	20212	20023	426251
Mbuti.DG	LapaDoSanto ~9600BP	Limão 500BP	Laranjal ~6700BP	1.8e-05	0.038	19931	19924	428090
Mbuti.DG	LapaDoSanto ~9600BP	JabuticabeiraII 102 1300BP	LocaDoSuin 9100BP	0.001875	2.831	8508	8175	177772
Mbuti.DG	LapaDoSanto ~9600BP	JabuticabeiraII 111/112 ~2200BP	LocaDoSuin 9100BP	0.001723	2.893	12450	12001	260288
Mbuti.DG	LapaDoSanto ~9600BP	GalhetaIV 1200BP	LocaDoSuin 9100BP	0.001551	2.176	5411	5234	113819
Mbuti.DG	LapaDoSanto ~9600BP	Moraes ~5800BP	LocaDoSuin 9100BP	0.001401	1.906	5835	5662	123327
Mbuti.DG	LapaDoSanto ~9600BP	Vau Una 600BP	LocaDoSuin 9100BP	0.001256	2.14	12915	12575	270809
Mbuti.DG	LapaDoSanto ~9600BP	Capelinha 10400BP	LocaDoSuin 9100BP	0.001225	1.717	6805	6628	144584
Mbuti.DG	LapaDoSanto ~9600BP	Limão 500BP	LocaDoSuin 9100BP	0.001203	2.031	12428	12110	263891
Mbuti.DG	LapaDoSanto ~9600BP	Cubatão I ~2700BP	LocaDoSuin 9100BP	0.001072	1.412	4460	4358	94833
Mbuti.DG	LapaDoSanto ~9600BP	Limão ~1900BP	LocaDoSuin 9100BP	0.001003	2.063	13210	12928	281547
Mbuti.DG	LapaDoSanto ~9600BP	Laranjal ~6700BP	LocaDoSuin 9100BP	0.000776	1.41	10964	10783	233744
Mbuti.DG	LapaDoSanto ~9600BP	JabuticabeiraII ~2400BP	LocaDoSuin 9100BP	0.000767	1.675	15988	15727	339136
Mbuti.DG	LapaDoSanto ~9600BP	Limão 2700BP	LocaDoSuin 9100BP	0.000713	1.092	7230	7121	152980
Mbuti.DG	LapaDoSanto ~9600BP	PedraDoAlexandre 2 undated	LocaDoSuin 9100BP	0.000659	0.976	4881	4813	103368
Mbuti.DG	LapaDoSanto ~9600BP	Cabeçuda ~3200BP	LocaDoSuin 9100BP	0.00064	1.178	11610	11452	247691
Mbuti.DG	LapaDoSanto ~9600BP	JabuticabeiraII 111/112 ~2200BP	Moraes ~5800BP	0.000776	1.348	10399	10228	220568
Mbuti.DG	LapaDoSanto ~9600BP	JabuticabeiraII 102 1300BP	Moraes ~5800BP	0.000547	0.803	7085	7003	149959
Mbuti.DG	LapaDoSanto ~9600BP	Capelinha 10400BP	Moraes ~5800BP	0.000237	0.334	5897	5866	127190
Mbuti.DG	LapaDoSanto ~9600BP	Limão ~1900BP	Moraes ~5800BP	0.000156	0.302	11133	11096	239172
Mbuti.DG	LapaDoSanto ~9600BP	Laranjal ~6700BP	Moraes ~5800BP	4.7e-05	0.089	9157	9147	205586
Mbuti.DG	LapaDoSanto ~9600BP	Vau Una 600BP	Moraes ~5800BP	3.9e-05	0.063	10500	10491	226252
Mbuti.DG	LapaDoSanto ~9600BP	JabuticabeiraII 102 1300BP	PedraDoAlexandre 2 undated	0.001411	2.112	5829	5653	125036
Mbuti.DG	LapaDoSanto ~9600BP	Moraes ~5800BP	PedraDoAlexandre 2 undated	0.001118	1.515	4309	4206	92173
Mbuti.DG	LapaDoSanto ~9600BP	Capelinha 10400BP	PedraDoAlexandre 2 undated	0.001078	1.426	4944	4830	105028
Mbuti.DG	LapaDoSanto ~9600BP	Limão 2700BP	PedraDoAlexandre 2 undated	0.000884	1.263	4967	4872	107914
Mbuti.DG	LapaDoSanto ~9600BP	JabuticabeiraII 111/112 ~2200BP	PedraDoAlexandre 2 undated	0.000718	1.178	8479	8348	182840
Mbuti.DG	LapaDoSanto ~9600BP	JabuticabeiraII ~2400BP	PedraDoAlexandre 2 undated	0.000428	0.954	11158	11055	239051
Mbuti.DG	LapaDoSanto ~9600BP	Limão 500BP	PedraDoAlexandre 2 undated	0.000407	0.67	8422	8348	183710
Mbuti.DG	LapaDoSanto ~9600BP	GalhetaIV 1200BP	PedraDoAlexandre 2 undated	0.000398	0.532	3772	3739	81880
Mbuti.DG	LapaDoSanto ~9600BP	Vau Una 600BP	PedraDoAlexandre 2 undated	0.000387	0.671	8678	8605	188515
Mbuti.DG	LapaDoSanto ~9600BP	Laranjal ~6700BP	PedraDoAlexandre 2 undated	0.000364	0.674	7782	7720	169128
Mbuti.DG	LapaDoSanto ~9600BP	Limão ~1900BP	PedraDoAlexandre 2 undated	0.000301	0.604	9084	9024	198518
Mbuti.DG	LapaDoSanto ~9600BP	Cubatão I ~2700BP	PedraDoAlexandre 2 undated	0.000244	0.306	3131	3115	66862
Mbuti.DG	LapaDoSanto ~9600BP	Cabeçuda ~3200BP	PedraDoAlexandre 2 undated	1.8e-05	0.032	8149	8146	176525
Mbuti.DG	LapaDoSanto ~9600BP	JabuticabeiraII 102 1300BP	Palmeiras Xingu 500BP	0.00257	4.399	8935	8460	184668
Mbuti.DG	LapaDoSanto ~9600BP	Capelinha 10400BP	Palmeiras Xingu 500BP	0.002332	3.522	7361	7006	152145
Mbuti.DG	LapaDoSanto ~9600BP	JabuticabeiraII 111/112 ~2200BP	Palmeiras Xingu 500BP	0.001934	3.617	12886	12364	269929
Mbuti.DG	LapaDoSanto ~9600BP	GalhetaIV 1200BP	Palmeiras Xingu 500BP	0.001722	2.627	5739	5529	121618
Mbuti.DG	LapaDoSanto ~9600BP	Vau Una 600BP	Palmeiras Xingu 500BP	0.00163	3.036	13105	12651	278175
Mbuti.DG	LapaDoSanto ~9600BP	Laranjal ~6700BP	Palmeiras Xingu 500BP	0.001579	3.178	11616	11227	246486
Mbuti.DG	LapaDoSanto ~9600BP	Limão 500BP	Palmeiras Xingu 500BP	0.001361	2.496	12578	12209	271478
Mbuti.DG	LapaDoSanto ~9600BP	Limão 2700BP	Palmeiras Xingu 500BP	0.00119	1.857	7473	7283	159101
Mbuti.DG	LapaDoSanto ~9600BP	Moraes ~5800BP	Palmeiras Xingu 500BP	0.00101	1.507	6170	6036	132382
Mbuti.DG	LapaDoSanto ~9600BP	JabuticabeiraII ~2400BP	Palmeiras Xingu 500BP	0.000785	1.815	16685	16408	352151
Mbuti.DG	LapaDoSanto ~9600BP	Cubatão I ~2700BP	Palmeiras Xingu 500BP	0.000773	1.107	4515	4440	97158
Mbuti.DG	LapaDoSanto ~9600BP	Limão ~1900BP	Palmeiras Xingu 500BP	0.000754	1.622	13678	13458	292695
Mbuti.DG	LapaDoSanto ~9600BP	Cabeçuda ~3200BP	Palmeiras Xingu 500BP	0.000664	1.352	12151	11978	260526
Mbuti.DG	LapaDoSanto ~9600BP	LocaDoSuin 9100BP	Palmeiras Xingu 500BP	0.000258	0.389	7237	7198	152252
Mbuti.DG	LapaDoSanto ~9600BP	PedraDoAlexandre 2 undated	Palmeiras Xingu 500BP	0.0001	0.145	5025	5014	110062
Mbuti.DG	LapaDoSanto ~9600BP	JabuticabeiraII 102 1300BP	Limão ~1900BP	0.001051	2.333	16163	15802	344088
Mbuti.DG	LapaDoSanto ~9600BP	JabuticabeiraII 111/112 ~2200BP	Limão ~1900BP	0.000839	2.053	24573	24134	524211
Mbuti.DG	LapaDoSanto ~9600BP	GalhetaIV 1200BP	Limão ~1900BP	0.000496	1.083	9772	9667	211620
Mbuti.DG	LapaDoSanto ~9600BP	Limão 500BP	Limão ~1900BP	0.000362	0.853	24540	24349	528744
Mbuti.DG	LapaDoSanto ~9600BP	Vau Una 600BP	Limão ~1900BP	0.00036	0.838	25214	25018	544373
Mbuti.DG	LapaDoSanto ~9600BP	Laranjal ~6700BP	Limão ~1900BP	0.000214	0.576	21750	21650	464100
Mbuti.DG	LapaDoSanto ~9600BP	Capelinha 10400BP	Limão ~1900BP	2.1e-05	0.041	12978	12972	275832
Mbuti.DG	LapaDoSanto ~9600BP	JabuticabeiraII 102 1300BP	Limão 500BP	0.001132	2.11	15039	14675	320853
Mbuti.DG	LapaDoSanto ~9600BP	JabuticabeiraII 111/112 ~2200BP	Limão 500BP	0.000541	1.06	22733	22470	485357
Mbuti.DG	LapaDoSanto ~9600BP	GalhetaIV 1200BP	Limão 500BP	0.000521	0.884	9194	9090	198693
Mbuti.DG	LapaDoSanto ~9600BP	Moraes ~5800BP	Limão 500BP	0.000214	0.345	10325	10277	220572
Mbuti.DG	LapaDoSanto ~9600BP	Capelinha 10400BP	Limão 500BP	7.6e-05	0.123	12158	12139	256126
Mbuti.DG	LapaDoSanto ~9600BP	Vau Una 600BP	Limão 500BP	2.1e-05	0.044	23067	23057	504911
Mbuti.DG	LapaDoSanto ~9600BP	JabuticabeiraII 111/112 ~2200BP	Limão 2700BP	0.00083	1.471	12531	12311	265404
Mbuti.DG	LapaDoSanto ~9600BP	Limão 500BP	Limão 2700BP	0.000701	1.282	12510	12322	268113
Mbuti.DG	LapaDoSanto ~9600BP	JabuticabeiraII 102 1300BP	Limão 2700BP	0.000496	0.818	8702	8611	183726
Mbuti.DG	LapaDoSanto ~9600BP	GalhetaIV 1200BP	Limão 2700BP	0.00046	0.678	5644	5589	120303
Mbuti.DG	LapaDoSanto ~9600BP	Laranjal ~6700BP	Limão 2700BP	0.000381	0.725	11411	11319	242035
Mbuti.DG	LapaDoSanto ~9600BP	Vau Una 600BP	Limão 2700BP	0.000288	0.517	12867	12788	274182
Mbuti.DG	LapaDoSanto ~9600BP	Limão ~1900BP	Limão 2700BP	0.000234	0.497	13269	13202	286331
Mbuti.DG	LapaDoSanto ~9600BP	Moraes ~5800BP	Limão 2700BP	0.00023	0.336	6068	6038	129488
Mbuti.DG	LapaDoSanto ~9600BP	Cabeçuda ~3200BP	Limão 2700BP	0.000202	0.381	11927	11875	255189
Mbuti.DG	LapaDoSanto ~9600BP	JabuticabeiraII 102 1300BP	Kaingang burial 100BP	0.001404	2.105	5172	5013	113803
Mbuti.DG	LapaDoSanto ~9600BP	JabuticabeiraII 111/112 ~2200BP	Kaingang burial 100BP	0.001079	1.748	7644	7465	166210
Mbuti.DG	LapaDoSanto ~9600BP	Capelinha 10400BP	Kaingang burial 100BP	0.000564	0.7	4312	4261	91351
Mbuti.DG	LapaDoSanto ~9600BP	Laranjal ~6700BP	Kaingang burial 100BP	0.000446	0.741	7014	6947	148740
Mbuti.DG	LapaDoSanto ~9600BP	LocaDoSuin 9100BP	Kaingang burial 100BP	0.000227	0.306	4455	4433	95628
Mbuti.DG	LapaDoSanto ~9600BP	GalhetaIV 1200BP	Kaingang burial 100BP	0.000223	0.271	3349	3333	73354
Mbuti.DG	LapaDoSanto ~9600BP	PedraDoAlexandre 2 undated	Kaingang burial 100BP	0.000161	0.188	2977	2966	65655
Mbuti.DG	LapaDoSanto ~9600BP	Moraes ~5800BP	Kaingang burial 100BP	0.00012	0.145	3600	3591	78035
Mbuti.DG	LapaDoSanto ~9600BP	Cabeçuda ~3200BP	Kaingang burial 100BP	0.000106	0.176	7385	7368	158550
Mbuti.DG	LapaDoSanto ~9600BP	Vau Una 600BP	Kaingang burial 100BP	4.1e-05	0.064	7999	7992	173461
Mbuti.DG	LapaDoSanto ~9600BP	JabuticabeiraII 111/112 ~2200BP	Vau Una 600BP	0.000721	1.429	23510	23150	499066
Mbuti.DG	LapaDoSanto ~9600BP	JabuticabeiraII 102 1300BP	Vau Una 600BP	0.000622	1.168	15463	15258	329075
Mbuti.DG	LapaDoSanto ~9600BP	GalhetaIV 1200BP	Vau Una 600BP	0.000564	0.957	9365	9252	202081
Mbuti.DG	LapaDoSanto ~9600BP	Laranjal ~6700BP	Vau Una 600BP	6.9e-05	0.149	20664	20633	440351
Mbuti.DG	Sumidouro ~10100BP	JabuticabeiraII 111/112 ~2200BP	Cabeçuda ~3200BP	0.001343	1.744	3998	3879	88247
Mbuti.DG	Sumidouro ~10100BP	Limão 2700BP	Cabeçuda ~3200BP	0.001298	1.317	2339	2275	49143
Mbuti.DG	Sumidouro ~10100BP	PedraDoAlexandre 2 undated	Cabeçuda ~3200BP	0.000913	0.839	1594	1562	34932
Mbuti.DG	Sumidouro ~10100BP	LocaDoSuin 9100BP	Cabeçuda ~3200BP	0.000892	0.886	2199	2156	47495
Mbuti.DG	Sumidouro ~10100BP	JabuticabeiraII 102 1300BP	Cabeçuda ~3200BP	0.000846	0.93	2740	2690	59003
Mbuti.DG	Sumidouro ~10100BP	Capelinha 10400BP	Cabeçuda ~3200BP	0.000587	0.594	2204	2175	48179
Mbuti.DG	Sumidouro ~10100BP	Moraes ~5800BP	Cabeçuda ~3200BP	0.000465	0.442	1805	1787	40202
Mbuti.DG	Sumidouro ~10100BP	Limão ~1900BP	Cabeçuda ~3200BP	0.000419	0.636	4407	4367	95801
Mbuti.DG	Sumidouro ~10100BP	JabuticabeiraII ~2400BP	Cabeçuda ~3200BP	0.000388	0.822	5174	5127	121307
Mbuti.DG	Sumidouro ~10100BP	Laranjal ~6700BP	Cabeçuda ~3200BP	0.000332	0.436	3542	3517	77071
Mbuti.DG	Sumidouro ~10100BP	Limão 500BP	Cabeçuda ~3200BP	0.000324	0.415	4060	4031	88387
Mbuti.DG	Sumidouro ~10100BP	GalhetaIV 1200BP	Cabeçuda ~3200BP	0.00027	0.282	1752	1741	40042
Mbuti.DG	Sumidouro ~10100BP	Palmeiras Xingu 500BP	Cabeçuda ~3200BP	1.6e-05	0.016	2324	2323	50928
Mbuti.DG	Sumidouro ~10100BP	Limão 2700BP	Capelinha 10400BP	0.001212	0.972	1394	1359	29411
Mbuti.DG	Sumidouro ~10100BP	JabuticabeiraII 111/112 ~2200BP	Capelinha 10400BP	0.000912	0.874	2316	2270	49809
Mbuti.DG	Sumidouro ~10100BP	Limão 500BP	Capelinha 10400BP	0.00076	0.727	2342	2304	49913
Mbuti.DG	Sumidouro ~10100BP	GalhetaIV 1200BP	Capelinha 10400BP	0.00076	0.52	1143	1124	23940
Mbuti.DG	Sumidouro ~10100BP	JabuticabeiraII 102 1300BP	Capelinha 10400BP	0.000513	0.416	1617	1600	34180
Mbuti.DG	Sumidouro ~10100BP	LocaDoSuin 9100BP	Capelinha 10400BP	0.000144	0.105	1307	1303	28123
Mbuti.DG	Sumidouro ~10100BP	JabuticabeiraII ~2400BP	Capelinha 10400BP	0.000122	0.17	3023	3015	64930
Mbuti.DG	Sumidouro ~10100BP	JabuticabeiraII 102 1300BP	Cubatão I ~2700BP	0.004072	2.835	1081	990	22407
Mbuti.DG	Sumidouro ~10100BP	PedraDoAlexandre 2 undated	Cubatão I ~2700BP	0.003691	2.05	672	622	13568
Mbuti.DG	Sumidouro ~10100BP	Limão 2700BP	Cubatão I ~2700BP	0.003263	2.058	933	870	19270
Mbuti.DG	Sumidouro ~10100BP	JabuticabeiraII 111/112 ~2200BP	Cubatão I ~2700BP	0.003019	2.491	1547	1448	32690
Mbuti.DG	Sumidouro ~10100BP	LocaDoSuin 9100BP	Cubatão I ~2700BP	0.00227	1.48	882	839	18798
Mbuti.DG	Sumidouro ~10100BP	Capelinha 10400BP	Cubatão I ~2700BP	0.002039	1.339	876	837	18926
Mbuti.DG	Sumidouro ~10100BP	Limão 500BP	Cubatão I ~2700BP	0.001798	1.467	1535	1476	32843
Mbuti.DG	Sumidouro ~10100BP	Vau Una 600BP	Cubatão I ~2700BP	0.00166	1.408	1559	1503	33506
Mbuti.DG	Sumidouro ~10100BP	Cabeçuda ~3200BP	Cubatão I ~2700BP	0.001394	1.25	1412	1369	31227
Mbuti.DG	Sumidouro ~10100BP	Laranjal ~6700BP	Cubatão I ~2700BP	0.001274	1.098	1309	1273	28783
Mbuti.DG	Sumidouro ~10100BP	JabuticabeiraII ~2400BP	Cubatão I ~2700BP	0.001222	1.491	1903	1852	42162
Mbuti.DG	Sumidouro ~10100BP	GalhetaIV 1200BP	Cubatão I ~2700BP	0.000889	0.556	720	706	15814
Mbuti.DG	Sumidouro ~10100BP	Moraes ~5800BP	Cubatão I ~2700BP	0.000372	0.219	686	681	15289
Mbuti.DG	Sumidouro ~10100BP	Palmeiras Xingu 500BP	Cubatão I ~2700BP	7.3e-05	0.049	884	883	19495
Mbuti.DG	Sumidouro ~10100BP	Limão ~1900BP	Cubatão I ~2700BP	1.9e-05	0.018	1599	1598	35127
Mbuti.DG	Sumidouro ~10100BP	PedraDoAlexandre 2 undated	GalhetaIV 1200BP	0.001524	0.959	829	802	17625
Mbuti.DG	Sumidouro ~10100BP	Limão 2700BP	GalhetaIV 1200BP	0.001186	0.896	1215	1185	25169
Mbuti.DG	Sumidouro ~10100BP	LocaDoSuin 9100BP	GalhetaIV 1200BP	0.000477	0.338	1104	1093	23573
Mbuti.DG	Sumidouro ~10100BP	JabuticabeiraII 111/112 ~2200BP	GalhetaIV 1200BP	0.000475	0.442	1842	1823	41266
Mbuti.DG	Sumidouro ~10100BP	Moraes ~5800BP	GalhetaIV 1200BP	0.00047	0.323	894	885	19810
Mbuti.DG	Sumidouro ~10100BP	Limão 500BP	GalhetaIV 1200BP	2.6e-05	0.025	1910	1909	41532
Mbuti.DG	Sumidouro ~10100BP	JabuticabeiraII 111/112 ~2200BP	JabuticabeiraII ~2400BP	0.00096	1.753	5837	5713	129410
Mbuti.DG	Sumidouro ~10100BP	GalhetaIV 1200BP	JabuticabeiraII ~2400BP	0.000847	1.155	2310	2265	52334
Mbuti.DG	Sumidouro ~10100BP	Limão 2700BP	JabuticabeiraII ~2400BP	0.00082	1.093	3058	3005	64685
Mbuti.DG	Sumidouro ~10100BP	JabuticabeiraII 102 1300BP	JabuticabeiraII ~2400BP	0.000814	1.186	3867	3799	82348
Mbuti.DG	Sumidouro ~10100BP	LocaDoSuin 9100BP	JabuticabeiraII ~2400BP	0.000625	0.816	2994	2954	64601
Mbuti.DG	Sumidouro ~10100BP	PedraDoAlexandre 2 undated	JabuticabeiraII ~2400BP	0.000575	0.693	2161	2134	47155
Mbuti.DG	Sumidouro ~10100BP	Laranjal ~6700BP	JabuticabeiraII ~2400BP	0.000159	0.293	4945	4928	107273
Mbuti.DG	Sumidouro ~10100BP	Moraes ~5800BP	JabuticabeiraII ~2400BP	0.000145	0.182	2460	2452	54340
Mbuti.DG	Sumidouro ~10100BP	Limão ~1900BP	JabuticabeiraII ~2400BP	9.8e-05	0.214	6525	6511	141116
Mbuti.DG	Sumidouro ~10100BP	Moraes ~5800BP	JabuticabeiraII 102 1300BP	0.001898	1.45	1347	1293	28296
Mbuti.DG	Sumidouro ~10100BP	PedraDoAlexandre 2 undated	JabuticabeiraII 102 1300BP	0.001272	0.959	1157	1125	24814
Mbuti.DG	Sumidouro ~10100BP	LocaDoSuin 9100BP	JabuticabeiraII 102 1300BP	0.000937	0.766	1591	1559	34126
Mbuti.DG	Sumidouro ~10100BP	JabuticabeiraII 111/112 ~2200BP	JabuticabeiraII 102 1300BP	0.000711	0.758	2779	2735	61720
Mbuti.DG	Sumidouro ~10100BP	GalhetaIV 1200BP	JabuticabeiraII 102 1300BP	0.000528	0.41	1336	1320	28857
Mbuti.DG	Sumidouro ~10100BP	Laranjal ~6700BP	JabuticabeiraII 102 1300BP	7e-06	0.007	2523	2523	53888
Mbuti.DG	Sumidouro ~10100BP	JabuticabeiraII 111/112 ~2200BP	LapaDoSanto ~9600BP	0.003467	5.688	6184	5744	127079
Mbuti.DG	Sumidouro ~10100BP	Limão 2700BP	LapaDoSanto ~9600BP	0.003419	4.552	3099	2879	64202
Mbuti.DG	Sumidouro ~10100BP	GalhetaIV 1200BP	LapaDoSanto ~9600BP	0.003085	3.945	2469	2309	51930
Mbuti.DG	Sumidouro ~10100BP	LocaDoSuin 9100BP	LapaDoSanto ~9600BP	0.003002	3.864	3019	2827	63943
Mbuti.DG	Sumidouro ~10100BP	PedraDoAlexandre 2 undated	LapaDoSanto ~9600BP	0.002984	3.461	2222	2082	46703
Mbuti.DG	Sumidouro ~10100BP	Limão 500BP	LapaDoSanto ~9600BP	0.002835	4.696	6080	5722	126283
Mbuti.DG	Sumidouro ~10100BP	Capelinha 10400BP	LapaDoSanto ~9600BP	0.002667	3.53	3066	2895	64265
Mbuti.DG	Sumidouro ~10100BP	JabuticabeiraII 102 1300BP	LapaDoSanto ~9600BP	0.002573	3.608	3943	3734	81228
Mbuti.DG	Sumidouro ~10100BP	Laranjal ~6700BP	LapaDoSanto ~9600BP	0.00256	4.516	5044	4773	106036
Mbuti.DG	Sumidouro ~10100BP	Moraes ~5800BP	LapaDoSanto ~9600BP	0.002458	3.122	2520	2388	53783
Mbuti.DG	Sumidouro ~10100BP	JabuticabeiraII ~2400BP	LapaDoSanto ~9600BP	0.002364	6.021	9357	8897	194648
Mbuti.DG	Sumidouro ~10100BP	Limão ~1900BP	LapaDoSanto ~9600BP	0.002203	4.47	6602	6296	138765
Mbuti.DG	Sumidouro ~10100BP	Vau Una 600BP	LapaDoSanto ~9600BP	0.002185	3.536	6259	5973	130781
Mbuti.DG	Sumidouro ~10100BP	Cabeçuda ~3200BP	LapaDoSanto ~9600BP	0.002108	3.955	5651	5399	119448
Mbuti.DG	Sumidouro ~10100BP	Palmeiras Xingu 500BP	LapaDoSanto ~9600BP	0.002031	2.838	3205	3067	67680
Mbuti.DG	Sumidouro ~10100BP	Cubatão I ~2700BP	LapaDoSanto ~9600BP	0.001144	1.332	1936	1888	41726
Mbuti.DG	Sumidouro ~10100BP	PedraDoAlexandre 2 undated	Laranjal ~6700BP	0.001792	1.534	1511	1453	32665
Mbuti.DG	Sumidouro ~10100BP	LocaDoSuin 9100BP	Laranjal ~6700BP	0.001554	1.535	2039	1972	43413
Mbuti.DG	Sumidouro ~10100BP	JabuticabeiraII 111/112 ~2200BP	Laranjal ~6700BP	0.001326	1.662	3741	3635	79845
Mbuti.DG	Sumidouro ~10100BP	Limão 2700BP	Laranjal ~6700BP	0.001051	1.062	2118	2071	45279
Mbuti.DG	Sumidouro ~10100BP	Limão ~1900BP	Laranjal ~6700BP	0.000657	1.008	4012	3955	86653
Mbuti.DG	Sumidouro ~10100BP	GalhetaIV 1200BP	Laranjal ~6700BP	0.000477	0.449	1720	1702	36981
Mbuti.DG	Sumidouro ~10100BP	Palmeiras Xingu 500BP	Laranjal ~6700BP	0.00037	0.376	2165	2147	46789
Mbuti.DG	Sumidouro ~10100BP	Limão 500BP	Laranjal ~6700BP	0.000227	0.282	3649	3631	79919
Mbuti.DG	Sumidouro ~10100BP	Capelinha 10400BP	Laranjal ~6700BP	0.000126	0.136	2033	2028	44808
Mbuti.DG	Sumidouro ~10100BP	JabuticabeiraII 111/112 ~2200BP	LocaDoSuin 9100BP	5.6e-05	0.052	2280	2277	49675
Mbuti.DG	Sumidouro ~10100BP	Capelinha 10400BP	Moraes ~5800BP	0.001153	0.799	1116	1088	24197
Mbuti.DG	Sumidouro ~10100BP	Limão 2700BP	Moraes ~5800BP	0.001023	0.76	1101	1077	23969
Mbuti.DG	Sumidouro ~10100BP	PedraDoAlexandre 2 undated	Moraes ~5800BP	0.000987	0.598	818	800	17712
Mbuti.DG	Sumidouro ~10100BP	Palmeiras Xingu 500BP	Moraes ~5800BP	0.000901	0.687	1138	1116	25068
Mbuti.DG	Sumidouro ~10100BP	Limão ~1900BP	Moraes ~5800BP	0.00083	0.881	2020	1983	44589
Mbuti.DG	Sumidouro ~10100BP	JabuticabeiraII 111/112 ~2200BP	Moraes ~5800BP	0.000616	0.566	1883	1858	41201
Mbuti.DG	Sumidouro ~10100BP	Limão 500BP	Moraes ~5800BP	0.000574	0.524	1888	1864	40985
Mbuti.DG	Sumidouro ~10100BP	LocaDoSuin 9100BP	Moraes ~5800BP	0.000562	0.398	1043	1030	22975
Mbuti.DG	Sumidouro ~10100BP	Laranjal ~6700BP	Moraes ~5800BP	0.000162	0.156	1600	1594	37515
Mbuti.DG	Sumidouro ~10100BP	Limão 2700BP	PedraDoAlexandre 2 undated	0.00197	1.38	972	930	21194
Mbuti.DG	Sumidouro ~10100BP	Capelinha 10400BP	PedraDoAlexandre 2 undated	0.001366	0.919	992	964	21097
Mbuti.DG	Sumidouro ~10100BP	JabuticabeiraII 111/112 ~2200BP	PedraDoAlexandre 2 undated	0.001062	0.912	1699	1661	36152
Mbuti.DG	Sumidouro ~10100BP	LocaDoSuin 9100BP	PedraDoAlexandre 2 undated	0.000228	0.15	943	939	20244
Mbuti.DG	Sumidouro ~10100BP	LocaDoSuin 9100BP	Palmeiras Xingu 500BP	0.003098	2.365	1439	1348	29470
Mbuti.DG	Sumidouro ~10100BP	GalhetaIV 1200BP	Palmeiras Xingu 500BP	0.002124	1.636	1189	1134	25640
Mbuti.DG	Sumidouro ~10100BP	Capelinha 10400BP	Palmeiras Xingu 500BP	0.00193	1.628	1431	1373	29966
Mbuti.DG	Sumidouro ~10100BP	JabuticabeiraII 111/112 ~2200BP	Palmeiras Xingu 500BP	0.001819	1.837	2449	2353	52313
Mbuti.DG	Sumidouro ~10100BP	PedraDoAlexandre 2 undated	Palmeiras Xingu 500BP	0.001349	0.914	1015	986	21895
Mbuti.DG	Sumidouro ~10100BP	Limão 2700BP	Palmeiras Xingu 500BP	0.001203	0.978	1438	1401	30779
Mbuti.DG	Sumidouro ~10100BP	JabuticabeiraII 102 1300BP	Palmeiras Xingu 500BP	0.000979	0.866	1697	1661	36063
Mbuti.DG	Sumidouro ~10100BP	Limão ~1900BP	Palmeiras Xingu 500BP	0.000687	0.81	2588	2549	56716
Mbuti.DG	Sumidouro ~10100BP	Vau Una 600BP	Palmeiras Xingu 500BP	0.000569	0.58	2469	2438	53867
Mbuti.DG	Sumidouro ~10100BP	Limão 500BP	Palmeiras Xingu 500BP	0.000549	0.551	2426	2397	52696
Mbuti.DG	Sumidouro ~10100BP	JabuticabeiraII ~2400BP	Palmeiras Xingu 500BP	0.000247	0.356	3173	3157	68337
Mbuti.DG	Sumidouro ~10100BP	JabuticabeiraII 111/112 ~2200BP	Limão ~1900BP	0.001089	1.536	4724	4614	100887
Mbuti.DG	Sumidouro ~10100BP	GalhetaIV 1200BP	Limão ~1900BP	0.001031	1.117	2057	2012	44296
Mbuti.DG	Sumidouro ~10100BP	Capelinha 10400BP	Limão ~1900BP	0.000565	0.633	2488	2458	53722
Mbuti.DG	Sumidouro ~10100BP	PedraDoAlexandre 2 undated	Limão ~1900BP	0.000532	0.526	1756	1735	39138
Mbuti.DG	Sumidouro ~10100BP	Limão 2700BP	Limão ~1900BP	0.000421	0.507	2513	2490	54758
Mbuti.DG	Sumidouro ~10100BP	JabuticabeiraII 102 1300BP	Limão ~1900BP	0.000395	0.485	3093	3067	66669
Mbuti.DG	Sumidouro ~10100BP	Limão 500BP	Limão ~1900BP	0.000265	0.41	4611	4584	101319
Mbuti.DG	Sumidouro ~10100BP	LocaDoSuin 9100BP	Limão ~1900BP	5.4e-05	0.059	2444	2441	53485
Mbuti.DG	Sumidouro ~10100BP	Vau Una 600BP	Limão ~1900BP	3e-06	0.004	4744	4743	104099
Mbuti.DG	Sumidouro ~10100BP	Limão 2700BP	Limão 500BP	0.002348	2.328	2427	2307	51209
Mbuti.DG	Sumidouro ~10100BP	PedraDoAlexandre 2 undated	Limão 500BP	0.001099	0.948	1621	1582	36065
Mbuti.DG	Sumidouro ~10100BP	JabuticabeiraII 111/112 ~2200BP	Limão 500BP	0.00096	1.197	4312	4223	93138
Mbuti.DG	Sumidouro ~10100BP	LocaDoSuin 9100BP	Limão 500BP	0.000809	0.773	2361	2321	50259
Mbuti.DG	Sumidouro ~10100BP	JabuticabeiraII 102 1300BP	Limão 500BP	8.1e-05	0.09	2844	2839	62001
Mbuti.DG	Sumidouro ~10100BP	JabuticabeiraII ~2400BP	Limão 500BP	3.1e-05	0.052	5918	5914	128250
Mbuti.DG	Sumidouro ~10100BP	JabuticabeiraII 102 1300BP	Limão 2700BP	0.000957	0.814	1706	1672	35509
Mbuti.DG	Sumidouro ~10100BP	JabuticabeiraII 111/112 ~2200BP	Limão 2700BP	0.000464	0.465	2369	2346	50839
Mbuti.DG	Sumidouro ~10100BP	LocaDoSuin 9100BP	Limão 2700BP	0.000262	0.195	1343	1335	29153
Mbuti.DG	Sumidouro ~10100BP	JabuticabeiraII 111/112 ~2200BP	Kaingang burial 100BP	0.001918	1.583	1486	1424	32350
Mbuti.DG	Sumidouro ~10100BP	Moraes ~5800BP	Kaingang burial 100BP	0.001701	0.957	688	663	14829
Mbuti.DG	Sumidouro ~10100BP	LocaDoSuin 9100BP	Kaingang burial 100BP	0.001603	1.013	846	816	18562
Mbuti.DG	Sumidouro ~10100BP	Cabeçuda ~3200BP	Kaingang burial 100BP	0.001456	1.203	1457	1411	31227
Mbuti.DG	Sumidouro ~10100BP	PedraDoAlexandre 2 undated	Kaingang burial 100BP	0.001418	0.801	601	582	13153
Mbuti.DG	Sumidouro ~10100BP	Limão 500BP	Kaingang burial 100BP	0.001304	1.024	1530	1487	32737
Mbuti.DG	Sumidouro ~10100BP	Palmeiras Xingu 500BP	Kaingang burial 100BP	0.000731	0.459	881	867	19273
Mbuti.DG	Sumidouro ~10100BP	GalhetaIV 1200BP	Kaingang burial 100BP	0.000611	0.352	717	707	15463
Mbuti.DG	Sumidouro ~10100BP	JabuticabeiraII 102 1300BP	Kaingang burial 100BP	0.000445	0.316	979	969	22244
Mbuti.DG	Sumidouro ~10100BP	Vau Una 600BP	Kaingang burial 100BP	0.000419	0.334	1538	1524	33644
Mbuti.DG	Sumidouro ~10100BP	Capelinha 10400BP	Kaingang burial 100BP	0.000386	0.237	828	821	18101
Mbuti.DG	Sumidouro ~10100BP	JabuticabeiraII ~2400BP	Kaingang burial 100BP	0.000378	0.437	1962	1946	42499
Mbuti.DG	Sumidouro ~10100BP	Limão 2700BP	Kaingang burial 100BP	0.000362	0.228	888	882	18991
Mbuti.DG	Sumidouro ~10100BP	Limão ~1900BP	Kaingang burial 100BP	0.000165	0.154	1618	1612	34930
Mbuti.DG	Sumidouro ~10100BP	GalhetaIV 1200BP	Vau Una 600BP	0.002635	2.505	1967	1855	42177
Mbuti.DG	Sumidouro ~10100BP	JabuticabeiraII 111/112 ~2200BP	Vau Una 600BP	0.001534	1.856	4497	4350	95701
Mbuti.DG	Sumidouro ~10100BP	LocaDoSuin 9100BP	Vau Una 600BP	0.001372	1.23	2449	2378	51428
Mbuti.DG	Sumidouro ~10100BP	JabuticabeiraII 102 1300BP	Vau Una 600BP	0.000889	0.934	2963	2906	63481
Mbuti.DG	Sumidouro ~10100BP	Moraes ~5800BP	Vau Una 600BP	0.000807	0.735	1925	1891	42020
Mbuti.DG	Sumidouro ~10100BP	Limão 2700BP	Vau Una 600BP	0.000799	0.752	2484	2442	52243
Mbuti.DG	Sumidouro ~10100BP	Laranjal ~6700BP	Vau Una 600BP	0.000505	0.655	3810	3769	81982
Mbuti.DG	Sumidouro ~10100BP	PedraDoAlexandre 2 undated	Vau Una 600BP	0.000429	0.356	1681	1665	37143
Mbuti.DG	Sumidouro ~10100BP	Limão 500BP	Vau Una 600BP	0.000356	0.456	4377	4343	96461
Mbuti.DG	Sumidouro ~10100BP	JabuticabeiraII ~2400BP	Vau Una 600BP	0.000335	0.568	6161	6117	132965
Mbuti.DG	Sumidouro ~10100BP	Cabeçuda ~3200BP	Vau Una 600BP	0.000218	0.281	4150	4130	90834
Mbuti.DG	Sumidouro ~10100BP	Capelinha 10400BP	Vau Una 600BP	2.4e-05	0.023	2386	2385	50988
Mbuti.DG	Laranjal ~6700BP	Sumidouro ~10100BP	Cabeçuda ~3200BP	0.00189	2.39	3662	3517	77071
Mbuti.DG	Laranjal ~6700BP	JabuticabeiraII 102 1300BP	Cabeçuda ~3200BP	0.001872	3.008	10640	10221	223681
Mbuti.DG	Laranjal ~6700BP	JabuticabeiraII 111/112 ~2200BP	Cabeçuda ~3200BP	0.001218	2.183	14943	14548	324339
Mbuti.DG	Laranjal ~6700BP	LapaDoSanto ~9600BP	Cabeçuda ~3200BP	0.000755	1.713	19254	18945	409499
Mbuti.DG	Laranjal ~6700BP	Vau Una 600BP	Cabeçuda ~3200BP	0.000649	1.118	15626	15409	333770
Mbuti.DG	Laranjal ~6700BP	Limão ~1900BP	Cabeçuda ~3200BP	0.000456	0.948	16387	16227	350720
Mbuti.DG	Laranjal ~6700BP	LocaDoSuin 9100BP	Cabeçuda ~3200BP	0.000207	0.293	8622	8584	185478
Mbuti.DG	Laranjal ~6700BP	Sumidouro ~10100BP	Capelinha 10400BP	0.002927	2.691	2164	2033	44808
Mbuti.DG	Laranjal ~6700BP	JabuticabeiraII 102 1300BP	Capelinha 10400BP	0.002285	2.62	6601	6290	136076
Mbuti.DG	Laranjal ~6700BP	JabuticabeiraII 111/112 ~2200BP	Capelinha 10400BP	0.002225	2.965	9147	8719	192283
Mbuti.DG	Laranjal ~6700BP	LapaDoSanto ~9600BP	Capelinha 10400BP	0.001412	2.323	11164	10832	234989
Mbuti.DG	Laranjal ~6700BP	Limão ~1900BP	Capelinha 10400BP	0.001294	1.96	9854	9586	207213
Mbuti.DG	Laranjal ~6700BP	Vau Una 600BP	Capelinha 10400BP	0.001248	1.622	9408	9162	197295
Mbuti.DG	Laranjal ~6700BP	GalhetaIV 1200BP	Capelinha 10400BP	0.001032	1.12	4361	4266	92417
Mbuti.DG	Laranjal ~6700BP	Cabeçuda ~3200BP	Capelinha 10400BP	0.000921	1.328	8791	8617	188184
Mbuti.DG	Laranjal ~6700BP	JabuticabeiraII ~2400BP	Capelinha 10400BP	0.000883	1.515	11102	10894	235806
Mbuti.DG	Laranjal ~6700BP	Limão 2700BP	Capelinha 10400BP	0.000735	0.859	5730	5640	121799
Mbuti.DG	Laranjal ~6700BP	LocaDoSuin 9100BP	Capelinha 10400BP	0.000723	0.781	5325	5243	114341
Mbuti.DG	Laranjal ~6700BP	Cubatão I ~2700BP	Capelinha 10400BP	0.000517	0.559	3421	3382	74852
Mbuti.DG	Laranjal ~6700BP	Limão 500BP	Capelinha 10400BP	0.000426	0.565	9186	9104	193605
Mbuti.DG	Laranjal ~6700BP	Sumidouro ~10100BP	Cubatão I ~2700BP	0.005044	4.107	1418	1273	28783
Mbuti.DG	Laranjal ~6700BP	JabuticabeiraII 102 1300BP	Cubatão I ~2700BP	0.002484	2.649	4156	3940	86844
Mbuti.DG	Laranjal ~6700BP	Limão ~1900BP	Cubatão I ~2700BP	0.001966	2.946	6211	5952	132065
Mbuti.DG	Laranjal ~6700BP	Vau Una 600BP	Cubatão I ~2700BP	0.001718	2.15	6004	5787	126408
Mbuti.DG	Laranjal ~6700BP	Limão 2700BP	Cubatão I ~2700BP	0.001677	1.77	3676	3546	77678
Mbuti.DG	Laranjal ~6700BP	LapaDoSanto ~9600BP	Cubatão I ~2700BP	0.001476	2.545	7000	6780	149102
Mbuti.DG	Laranjal ~6700BP	Limão 500BP	Cubatão I ~2700BP	0.001475	1.811	5801	5618	124130
Mbuti.DG	Laranjal ~6700BP	JabuticabeiraII 111/112 ~2200BP	Cubatão I ~2700BP	0.001259	1.654	5766	5612	122804
Mbuti.DG	Laranjal ~6700BP	Cabeçuda ~3200BP	Cubatão I ~2700BP	0.001121	1.533	5400	5266	118997
Mbuti.DG	Laranjal ~6700BP	JabuticabeiraII ~2400BP	Cubatão I ~2700BP	0.000591	1.042	6817	6728	149558
Mbuti.DG	Laranjal ~6700BP	LocaDoSuin 9100BP	Cubatão I ~2700BP	0.00049	0.483	3495	3459	74157
Mbuti.DG	Laranjal ~6700BP	GalhetaIV 1200BP	Cubatão I ~2700BP	0.000212	0.205	2735	2723	59233
Mbuti.DG	Laranjal ~6700BP	PedraDoAlexandre 2 undated	Cubatão I ~2700BP	9.4e-05	0.087	2495	2490	53385
Mbuti.DG	Laranjal ~6700BP	JabuticabeiraII 102 1300BP	GalhetaIV 1200BP	0.001145	1.375	5050	4926	108595
Mbuti.DG	Laranjal ~6700BP	JabuticabeiraII 111/112 ~2200BP	GalhetaIV 1200BP	0.000796	1.104	6858	6738	150825
Mbuti.DG	Laranjal ~6700BP	Limão 2700BP	GalhetaIV 1200BP	0.000742	0.871	4604	4531	97585
Mbuti.DG	Laranjal ~6700BP	Cabeçuda ~3200BP	GalhetaIV 1200BP	0.000401	0.612	6564	6505	147312
Mbuti.DG	Laranjal ~6700BP	LapaDoSanto ~9600BP	GalhetaIV 1200BP	0.000267	0.455	8458	8410	180016
Mbuti.DG	Laranjal ~6700BP	Sumidouro ~10100BP	JabuticabeiraII ~2400BP	0.001882	3.328	5129	4928	107273
Mbuti.DG	Laranjal ~6700BP	JabuticabeiraII 102 1300BP	JabuticabeiraII ~2400BP	0.001623	3.102	13570	13105	286300
Mbuti.DG	Laranjal ~6700BP	JabuticabeiraII 111/112 ~2200BP	JabuticabeiraII ~2400BP	0.001483	3.177	19692	19056	428659
Mbuti.DG	Laranjal ~6700BP	LapaDoSanto ~9600BP	JabuticabeiraII ~2400BP	0.000957	2.905	27231	26681	574690
Mbuti.DG	Laranjal ~6700BP	Vau Una 600BP	JabuticabeiraII ~2400BP	0.000899	1.856	20787	20389	442712
Mbuti.DG	Laranjal ~6700BP	Limão 2700BP	JabuticabeiraII ~2400BP	0.000651	1.215	11414	11256	242602
Mbuti.DG	Laranjal ~6700BP	Limão ~1900BP	JabuticabeiraII ~2400BP	0.000491	1.292	21851	21622	466697
Mbuti.DG	Laranjal ~6700BP	GalhetaIV 1200BP	JabuticabeiraII ~2400BP	0.000337	0.645	8062	8001	180452
Mbuti.DG	Laranjal ~6700BP	Limão 500BP	JabuticabeiraII ~2400BP	0.00026	0.515	20087	19975	430276
Mbuti.DG	Laranjal ~6700BP	LocaDoSuin 9100BP	JabuticabeiraII ~2400BP	0.000194	0.336	11005	10959	234524
Mbuti.DG	Laranjal ~6700BP	Cabeçuda ~3200BP	JabuticabeiraII ~2400BP	0.000187	0.49	17785	17708	411534
Mbuti.DG	Laranjal ~6700BP	Sumidouro ~10100BP	JabuticabeiraII 102 1300BP	0.000525	0.507	2551	2523	53888
Mbuti.DG	Laranjal ~6700BP	JabuticabeiraII 102 1300BP	JabuticabeiraII 111/112 ~2200BP	0.000347	0.517	10444	10364	231375
Mbuti.DG	Laranjal ~6700BP	Sumidouro ~10100BP	JabuticabeiraII 111/112 ~2200BP	0.000288	0.337	3764	3741	79845
Mbuti.DG	Laranjal ~6700BP	Sumidouro ~10100BP	LapaDoSanto ~9600BP	0.001061	1.964	4885	4773	106036
Mbuti.DG	Laranjal ~6700BP	JabuticabeiraII 102 1300BP	LapaDoSanto ~9600BP	0.000846	1.565	13616	13375	285079
Mbuti.DG	Laranjal ~6700BP	JabuticabeiraII 111/112 ~2200BP	LapaDoSanto ~9600BP	0.000721	1.489	20212	19905	426251
Mbuti.DG	Laranjal ~6700BP	GalhetaIV 1200BP	Sumidouro ~10100BP	7.1e-05	0.064	1720	1717	36981
Mbuti.DG	Laranjal ~6700BP	JabuticabeiraII 102 1300BP	LocaDoSuin 9100BP	0.001948	2.331	6530	6266	135949
Mbuti.DG	Laranjal ~6700BP	JabuticabeiraII 111/112 ~2200BP	LocaDoSuin 9100BP	0.000956	1.27	9080	8896	192055
Mbuti.DG	Laranjal ~6700BP	Limão 2700BP	LocaDoSuin 9100BP	0.000777	0.89	5721	5627	120901
Mbuti.DG	Laranjal ~6700BP	LapaDoSanto ~9600BP	LocaDoSuin 9100BP	0.000763	1.31	10961	10783	233744
Mbuti.DG	Laranjal ~6700BP	Sumidouro ~10100BP	LocaDoSuin 9100BP	0.000572	0.517	2064	2039	43413
Mbuti.DG	Laranjal ~6700BP	Limão ~1900BP	LocaDoSuin 9100BP	0.000439	0.682	9674	9584	206100
Mbuti.DG	Laranjal ~6700BP	GalhetaIV 1200BP	LocaDoSuin 9100BP	0.000363	0.381	4288	4255	90912
Mbuti.DG	Laranjal ~6700BP	Vau Una 600BP	LocaDoSuin 9100BP	0.000205	0.275	9358	9317	198730
Mbuti.DG	Laranjal ~6700BP	Sumidouro ~10100BP	Moraes ~5800BP	0.007085	5.835	1860	1594	37515
Mbuti.DG	Laranjal ~6700BP	JabuticabeiraII 111/112 ~2200BP	Moraes ~5800BP	0.006367	8.402	8293	7233	166501
Mbuti.DG	Laranjal ~6700BP	JabuticabeiraII 102 1300BP	Moraes ~5800BP	0.006263	7.166	5913	5180	117085
Mbuti.DG	Laranjal ~6700BP	Limão 2700BP	Moraes ~5800BP	0.005177	5.749	5111	4572	104045
Mbuti.DG	Laranjal ~6700BP	Limão ~1900BP	Moraes ~5800BP	0.005034	7.178	8811	7908	179330
Mbuti.DG	Laranjal ~6700BP	GalhetaIV 1200BP	Moraes ~5800BP	0.00497	4.778	3880	3486	79402
Mbuti.DG	Laranjal ~6700BP	LapaDoSanto ~9600BP	Moraes ~5800BP	0.004827	7.953	10140	9147	205586
Mbuti.DG	Laranjal ~6700BP	Vau Una 600BP	Moraes ~5800BP	0.004814	6.114	8325	7505	170227
Mbuti.DG	Laranjal ~6700BP	LocaDoSuin 9100BP	Moraes ~5800BP	0.004523	4.581	4813	4373	97362
Mbuti.DG	Laranjal ~6700BP	Limão 500BP	Moraes ~5800BP	0.004245	5.414	8168	7460	166732
Mbuti.DG	Laranjal ~6700BP	JabuticabeiraII ~2400BP	Moraes ~5800BP	0.004191	6.761	10036	9171	206340
Mbuti.DG	Laranjal ~6700BP	Cabeçuda ~3200BP	Moraes ~5800BP	0.003762	5.098	7908	7294	163268
Mbuti.DG	Laranjal ~6700BP	Capelinha 10400BP	Moraes ~5800BP	0.003615	3.754	4928	4559	102040
Mbuti.DG	Laranjal ~6700BP	Palmeiras Xingu 500BP	Moraes ~5800BP	0.003486	3.884	5053	4687	105135
Mbuti.DG	Laranjal ~6700BP	PedraDoAlexandre 2 undated	Moraes ~5800BP	0.002954	2.931	3535	3317	73735
Mbuti.DG	Laranjal ~6700BP	Cubatão I ~2700BP	Moraes ~5800BP	0.002742	2.579	2975	2801	63407
Mbuti.DG	Laranjal ~6700BP	JabuticabeiraII 102 1300BP	PedraDoAlexandre 2 undated	0.002815	3.079	4590	4315	97472
Mbuti.DG	Laranjal ~6700BP	Limão 2700BP	PedraDoAlexandre 2 undated	0.002047	2.364	4033	3855	86674
Mbuti.DG	Laranjal ~6700BP	GalhetaIV 1200BP	PedraDoAlexandre 2 undated	0.002011	2.08	3081	2948	66380
Mbuti.DG	Laranjal ~6700BP	JabuticabeiraII 111/112 ~2200BP	PedraDoAlexandre 2 undated	0.001929	2.538	6479	6213	137944
Mbuti.DG	Laranjal ~6700BP	Limão ~1900BP	PedraDoAlexandre 2 undated	0.001827	2.749	6940	6668	148760
Mbuti.DG	Laranjal ~6700BP	LapaDoSanto ~9600BP	PedraDoAlexandre 2 undated	0.001803	3.012	8025	7720	169128
Mbuti.DG	Laranjal ~6700BP	LocaDoSuin 9100BP	PedraDoAlexandre 2 undated	0.00179	1.844	3914	3768	81647
Mbuti.DG	Laranjal ~6700BP	Vau Una 600BP	PedraDoAlexandre 2 undated	0.001573	2.067	6632	6409	141649
Mbuti.DG	Laranjal ~6700BP	Capelinha 10400BP	PedraDoAlexandre 2 undated	0.001389	1.408	3981	3864	84220
Mbuti.DG	Laranjal ~6700BP	Limão 500BP	PedraDoAlexandre 2 undated	0.001279	1.564	6433	6255	138642
Mbuti.DG	Laranjal ~6700BP	Palmeiras Xingu 500BP	PedraDoAlexandre 2 undated	0.001277	1.377	4015	3903	87520
Mbuti.DG	Laranjal ~6700BP	JabuticabeiraII ~2400BP	PedraDoAlexandre 2 undated	0.001275	2.116	7996	7780	169690
Mbuti.DG	Laranjal ~6700BP	Cabeçuda ~3200BP	PedraDoAlexandre 2 undated	0.001203	1.651	6308	6146	134832
Mbuti.DG	Laranjal ~6700BP	Sumidouro ~10100BP	PedraDoAlexandre 2 undated	0.001167	0.956	1549	1511	32665
Mbuti.DG	Laranjal ~6700BP	JabuticabeiraII 102 1300BP	Palmeiras Xingu 500BP	0.002886	3.835	6862	6451	142554
Mbuti.DG	Laranjal ~6700BP	JabuticabeiraII 111/112 ~2200BP	Palmeiras Xingu 500BP	0.002502	3.535	9614	9110	201634
Mbuti.DG	Laranjal ~6700BP	Limão 2700BP	Palmeiras Xingu 500BP	0.00187	2.311	5932	5695	126445
Mbuti.DG	Laranjal ~6700BP	GalhetaIV 1200BP	Palmeiras Xingu 500BP	0.001788	2.038	4590	4415	97565
Mbuti.DG	Laranjal ~6700BP	Vau Una 600BP	Palmeiras Xingu 500BP	0.001759	2.438	9694	9330	206690
Mbuti.DG	Laranjal ~6700BP	LapaDoSanto ~9600BP	Palmeiras Xingu 500BP	0.001723	3.196	11652	11227	246486
Mbuti.DG	Laranjal ~6700BP	Sumidouro ~10100BP	Palmeiras Xingu 500BP	0.001473	1.44	2234	2165	46789
Mbuti.DG	Laranjal ~6700BP	LocaDoSuin 9100BP	Palmeiras Xingu 500BP	0.001404	1.589	5704	5537	119013
Mbuti.DG	Laranjal ~6700BP	Limão ~1900BP	Palmeiras Xingu 500BP	0.001378	2.306	10139	9840	216945
Mbuti.DG	Laranjal ~6700BP	Capelinha 10400BP	Palmeiras Xingu 500BP	0.001373	1.563	5801	5635	121267
Mbuti.DG	Laranjal ~6700BP	Cabeçuda ~3200BP	Palmeiras Xingu 500BP	0.00113	1.669	9229	9006	197076
Mbuti.DG	Laranjal ~6700BP	Cubatão I ~2700BP	Palmeiras Xingu 500BP	0.000819	0.85	3574	3511	76848
Mbuti.DG	Laranjal ~6700BP	JabuticabeiraII ~2400BP	Palmeiras Xingu 500BP	0.000762	1.395	11615	11426	247335
Mbuti.DG	Laranjal ~6700BP	Limão 500BP	Palmeiras Xingu 500BP	0.000543	0.763	9222	9112	202765
Mbuti.DG	Laranjal ~6700BP	Sumidouro ~10100BP	Limão ~1900BP	0.001337	1.869	4128	4012	86653
Mbuti.DG	Laranjal ~6700BP	JabuticabeiraII 102 1300BP	Limão ~1900BP	0.00103	1.716	11643	11387	248349
Mbuti.DG	Laranjal ~6700BP	JabuticabeiraII 111/112 ~2200BP	Limão ~1900BP	0.001024	1.923	17006	16633	363437
Mbuti.DG	Laranjal ~6700BP	Vau Una 600BP	Limão ~1900BP	0.000503	0.923	17389	17200	375395
Mbuti.DG	Laranjal ~6700BP	LapaDoSanto ~9600BP	Limão ~1900BP	0.00043	1.12	21850	21650	464100
Mbuti.DG	Laranjal ~6700BP	GalhetaIV 1200BP	Limão ~1900BP	1.5e-05	0.023	7399	7397	161104
Mbuti.DG	Laranjal ~6700BP	Sumidouro ~10100BP	Limão 500BP	0.002081	2.507	3816	3649	79919
Mbuti.DG	Laranjal ~6700BP	JabuticabeiraII 102 1300BP	Limão 500BP	0.001718	2.538	11009	10609	233259
Mbuti.DG	Laranjal ~6700BP	JabuticabeiraII 111/112 ~2200BP	Limão 500BP	0.001362	2.136	15903	15441	339292
Mbuti.DG	Laranjal ~6700BP	Limão 2700BP	Limão 500BP	0.000931	1.344	9401	9213	202442
Mbuti.DG	Laranjal ~6700BP	LapaDoSanto ~9600BP	Limão 500BP	0.000899	1.75	20316	19931	428090
Mbuti.DG	Laranjal ~6700BP	GalhetaIV 1200BP	Limão 500BP	0.000886	1.118	7077	6942	152128
Mbuti.DG	Laranjal ~6700BP	Vau Una 600BP	Limão 500BP	0.000688	1.117	16011	15769	350567
Mbuti.DG	Laranjal ~6700BP	Limão ~1900BP	Limão 500BP	0.000435	0.8	16983	16823	366520
Mbuti.DG	Laranjal ~6700BP	Cabeçuda ~3200BP	Limão 500BP	0.000183	0.314	15071	15011	326202
Mbuti.DG	Laranjal ~6700BP	LocaDoSuin 9100BP	Limão 500BP	0.0001	0.133	9015	8995	194417
Mbuti.DG	Laranjal ~6700BP	Sumidouro ~10100BP	Limão 2700BP	0.001687	1.563	2194	2118	45279
Mbuti.DG	Laranjal ~6700BP	JabuticabeiraII 102 1300BP	Limão 2700BP	0.000873	1.121	6740	6615	143464
Mbuti.DG	Laranjal ~6700BP	JabuticabeiraII 111/112 ~2200BP	Limão 2700BP	0.00074	1.053	9425	9276	200973
Mbuti.DG	Laranjal ~6700BP	Cabeçuda ~3200BP	Limão 2700BP	7.4e-05	0.11	9062	9048	195456
Mbuti.DG	Laranjal ~6700BP	Limão ~1900BP	Limão 2700BP	6.2e-05	0.103	9899	9886	214927
Mbuti.DG	Laranjal ~6700BP	LapaDoSanto ~9600BP	Limão 2700BP	2.7e-05	0.047	11325	11319	242035
Mbuti.DG	Laranjal ~6700BP	JabuticabeiraII 102 1300BP	Kaingang burial 100BP	0.001107	1.253	3896	3800	86436
Mbuti.DG	Laranjal ~6700BP	Sumidouro ~10100BP	Kaingang burial 100BP	0.000685	0.534	1319	1300	28331
Mbuti.DG	Laranjal ~6700BP	JabuticabeiraII 111/112 ~2200BP	Kaingang burial 100BP	0.000628	0.736	5548	5471	121932
Mbuti.DG	Laranjal ~6700BP	Vau Una 600BP	Kaingang burial 100BP	6e-05	0.07	5816	5808	126277
Mbuti.DG	Laranjal ~6700BP	Sumidouro ~10100BP	Vau Una 600BP	0.00137	1.61	3881	3769	81982
Mbuti.DG	Laranjal ~6700BP	JabuticabeiraII 111/112 ~2200BP	Vau Una 600BP	0.0008	1.27	16209	15931	346824
Mbuti.DG	Laranjal ~6700BP	JabuticabeiraII 102 1300BP	Vau Una 600BP	0.000522	0.764	11094	10970	238009
Mbuti.DG	Laranjal ~6700BP	GalhetaIV 1200BP	Vau Una 600BP	0.00047	0.619	7097	7025	154278
Mbuti.DG	Laranjal ~6700BP	LapaDoSanto ~9600BP	Vau Una 600BP	4e-05	0.08	20651	20633	440351
Mbuti.DG	Laranjal ~6700BP	Limão 2700BP	Vau Una 600BP	2.4e-05	0.033	9578	9574	206361
Mbuti.DG	LocaDoSuin 9100BP	Sumidouro ~10100BP	Cabeçuda ~3200BP	0.002581	2.485	2279	2156	47495
Mbuti.DG	LocaDoSuin 9100BP	Moraes ~5800BP	Cabeçuda ~3200BP	0.001097	1.062	4717	4607	100316
Mbuti.DG	LocaDoSuin 9100BP	Cubatão I ~2700BP	Cabeçuda ~3200BP	0.001024	1.044	3545	3466	77249
Mbuti.DG	LocaDoSuin 9100BP	JabuticabeiraII 111/112 ~2200BP	Cabeçuda ~3200BP	0.000941	1.246	9371	9180	202326
Mbuti.DG	LocaDoSuin 9100BP	JabuticabeiraII 102 1300BP	Cabeçuda ~3200BP	0.000825	0.95	6667	6550	142426
Mbuti.DG	LocaDoSuin 9100BP	GalhetaIV 1200BP	Cabeçuda ~3200BP	0.000677	0.789	4277	4213	94854
Mbuti.DG	LocaDoSuin 9100BP	Vau Una 600BP	Cabeçuda ~3200BP	0.000533	0.667	9876	9765	209331
Mbuti.DG	LocaDoSuin 9100BP	PedraDoAlexandre 2 undated	Cabeçuda ~3200BP	0.000351	0.346	3928	3898	84254
Mbuti.DG	LocaDoSuin 9100BP	Palmeiras Xingu 500BP	Cabeçuda ~3200BP	0.000336	0.375	5776	5734	124341
Mbuti.DG	LocaDoSuin 9100BP	Moraes ~5800BP	Capelinha 10400BP	0.002684	2.216	3041	2869	64161
Mbuti.DG	LocaDoSuin 9100BP	JabuticabeiraII 111/112 ~2200BP	Capelinha 10400BP	0.001538	1.56	5809	5621	122023
Mbuti.DG	LocaDoSuin 9100BP	Vau Una 600BP	Capelinha 10400BP	0.001111	1.083	6052	5912	125698
Mbuti.DG	LocaDoSuin 9100BP	PedraDoAlexandre 2 undated	Capelinha 10400BP	0.00109	0.833	2546	2487	53750
Mbuti.DG	LocaDoSuin 9100BP	Sumidouro ~10100BP	Capelinha 10400BP	0.001066	0.756	1333	1303	28123
Mbuti.DG	LocaDoSuin 9100BP	GalhetaIV 1200BP	Capelinha 10400BP	0.000867	0.702	2907	2854	60764
Mbuti.DG	LocaDoSuin 9100BP	Cubatão I ~2700BP	Capelinha 10400BP	0.000854	0.639	2315	2272	49403
Mbuti.DG	LocaDoSuin 9100BP	Limão ~1900BP	Capelinha 10400BP	0.000807	0.967	6145	6040	130236
Mbuti.DG	LocaDoSuin 9100BP	Laranjal ~6700BP	Capelinha 10400BP	0.0007	0.744	5323	5243	114341
Mbuti.DG	LocaDoSuin 9100BP	JabuticabeiraII 102 1300BP	Capelinha 10400BP	0.000649	0.582	4206	4149	88227
Mbuti.DG	LocaDoSuin 9100BP	JabuticabeiraII ~2400BP	Capelinha 10400BP	0.000642	0.837	6865	6772	145005
Mbuti.DG	LocaDoSuin 9100BP	Cabeçuda ~3200BP	Capelinha 10400BP	0.000358	0.381	5518	5475	118445
Mbuti.DG	LocaDoSuin 9100BP	LapaDoSanto ~9600BP	Capelinha 10400BP	0.000275	0.358	6844	6805	144584
Mbuti.DG	LocaDoSuin 9100BP	Limão 2700BP	Capelinha 10400BP	0.00014	0.122	3786	3775	80007
Mbuti.DG	LocaDoSuin 9100BP	Sumidouro ~10100BP	Cubatão I ~2700BP	0.003721	2.353	909	839	18798
Mbuti.DG	LocaDoSuin 9100BP	Vau Una 600BP	Cubatão I ~2700BP	0.000677	0.629	3933	3877	82942
Mbuti.DG	LocaDoSuin 9100BP	JabuticabeiraII 111/112 ~2200BP	Cubatão I ~2700BP	0.000563	0.53	3800	3755	80143
Mbuti.DG	LocaDoSuin 9100BP	GalhetaIV 1200BP	Cubatão I ~2700BP	6.2e-05	0.047	1850	1847	39914
Mbuti.DG	LocaDoSuin 9100BP	Sumidouro ~10100BP	GalhetaIV 1200BP	0.001035	0.691	1117	1093	23573
Mbuti.DG	LocaDoSuin 9100BP	Moraes ~5800BP	GalhetaIV 1200BP	0.000802	0.596	2389	2348	51157
Mbuti.DG	LocaDoSuin 9100BP	Palmeiras Xingu 500BP	GalhetaIV 1200BP	0.000372	0.333	2961	2937	63892
Mbuti.DG	LocaDoSuin 9100BP	Sumidouro ~10100BP	JabuticabeiraII ~2400BP	0.001876	2.718	3075	2954	64601
Mbuti.DG	LocaDoSuin 9100BP	GalhetaIV 1200BP	JabuticabeiraII ~2400BP	0.001028	1.519	5129	5012	114015
Mbuti.DG	LocaDoSuin 9100BP	Cubatão I ~2700BP	JabuticabeiraII ~2400BP	0.000969	1.262	4389	4297	95062
Mbuti.DG	LocaDoSuin 9100BP	Vau Una 600BP	JabuticabeiraII ~2400BP	0.000944	1.444	12851	12594	272031
Mbuti.DG	LocaDoSuin 9100BP	Moraes ~5800BP	JabuticabeiraII ~2400BP	0.000916	1.146	5777	5663	123633
Mbuti.DG	LocaDoSuin 9100BP	JabuticabeiraII 111/112 ~2200BP	JabuticabeiraII ~2400BP	0.000843	1.453	11963	11743	261534
Mbuti.DG	LocaDoSuin 9100BP	JabuticabeiraII 102 1300BP	JabuticabeiraII ~2400BP	0.000775	1.077	8419	8281	178327
Mbuti.DG	LocaDoSuin 9100BP	Palmeiras Xingu 500BP	JabuticabeiraII ~2400BP	0.000763	1.042	7185	7069	152625
Mbuti.DG	LocaDoSuin 9100BP	Cabeçuda ~3200BP	JabuticabeiraII ~2400BP	0.000268	0.557	10815	10749	248662
Mbuti.DG	LocaDoSuin 9100BP	Sumidouro ~10100BP	JabuticabeiraII 102 1300BP	0.002678	2.049	1651	1559	34126
Mbuti.DG	LocaDoSuin 9100BP	Cubatão I ~2700BP	JabuticabeiraII 102 1300BP	0.001107	0.943	2749	2685	58015
Mbuti.DG	LocaDoSuin 9100BP	GalhetaIV 1200BP	JabuticabeiraII 102 1300BP	0.001019	0.926	3387	3313	71968
Mbuti.DG	LocaDoSuin 9100BP	Moraes ~5800BP	JabuticabeiraII 102 1300BP	0.000833	0.711	3505	3443	74227
Mbuti.DG	LocaDoSuin 9100BP	Vau Una 600BP	JabuticabeiraII 102 1300BP	0.000427	0.462	7155	7090	153413
Mbuti.DG	LocaDoSuin 9100BP	Palmeiras Xingu 500BP	JabuticabeiraII 102 1300BP	3.8e-05	0.037	4307	4304	92544
Mbuti.DG	LocaDoSuin 9100BP	Sumidouro ~10100BP	JabuticabeiraII 111/112 ~2200BP	0.001901	1.737	2374	2280	49675
Mbuti.DG	LocaDoSuin 9100BP	JabuticabeiraII 102 1300BP	JabuticabeiraII 111/112 ~2200BP	0.000294	0.342	6680	6637	148283
Mbuti.DG	LocaDoSuin 9100BP	Moraes ~5800BP	JabuticabeiraII 111/112 ~2200BP	4.2e-05	0.04	4802	4798	103114
Mbuti.DG	LocaDoSuin 9100BP	GalhetaIV 1200BP	JabuticabeiraII 111/112 ~2200BP	2.5e-05	0.027	4401	4399	97867
Mbuti.DG	LocaDoSuin 9100BP	Sumidouro ~10100BP	LapaDoSanto ~9600BP	0.00239	3.53	2980	2827	63943
Mbuti.DG	LocaDoSuin 9100BP	GalhetaIV 1200BP	LapaDoSanto ~9600BP	0.00124	1.707	5411	5269	113819
Mbuti.DG	LocaDoSuin 9100BP	Moraes ~5800BP	LapaDoSanto ~9600BP	0.001201	1.437	5835	5687	123327
Mbuti.DG	LocaDoSuin 9100BP	Vau Una 600BP	LapaDoSanto ~9600BP	0.001082	1.694	12915	12622	270809
Mbuti.DG	LocaDoSuin 9100BP	Palmeiras Xingu 500BP	LapaDoSanto ~9600BP	0.000924	1.263	7198	7057	152252
Mbuti.DG	LocaDoSuin 9100BP	JabuticabeiraII 111/112 ~2200BP	LapaDoSanto ~9600BP	0.000922	1.484	12450	12209	260288
Mbuti.DG	LocaDoSuin 9100BP	JabuticabeiraII 102 1300BP	LapaDoSanto ~9600BP	0.000878	1.238	8508	8352	177772
Mbuti.DG	LocaDoSuin 9100BP	Cubatão I ~2700BP	LapaDoSanto ~9600BP	0.000875	1.099	4460	4377	94833
Mbuti.DG	LocaDoSuin 9100BP	Cabeçuda ~3200BP	LapaDoSanto ~9600BP	0.000262	0.445	11610	11545	247691
Mbuti.DG	LocaDoSuin 9100BP	JabuticabeiraII ~2400BP	LapaDoSanto ~9600BP	0.000206	0.481	15988	15918	339136
Mbuti.DG	LocaDoSuin 9100BP	PedraDoAlexandre 2 undated	LapaDoSanto ~9600BP	0.000191	0.229	4881	4861	103368
Mbuti.DG	LocaDoSuin 9100BP	Laranjal ~6700BP	LapaDoSanto ~9600BP	1.3e-05	0.021	10964	10961	233744
Mbuti.DG	LocaDoSuin 9100BP	Vau Una 600BP	Sumidouro ~10100BP	6.2e-05	0.056	2378	2375	51428
Mbuti.DG	LocaDoSuin 9100BP	Sumidouro ~10100BP	Laranjal ~6700BP	0.002126	2.016	2064	1972	43413
Mbuti.DG	LocaDoSuin 9100BP	Vau Una 600BP	Laranjal ~6700BP	0.001093	1.373	9358	9141	198730
Mbuti.DG	LocaDoSuin 9100BP	GalhetaIV 1200BP	Laranjal ~6700BP	0.001068	1.148	4288	4191	90912
Mbuti.DG	LocaDoSuin 9100BP	JabuticabeiraII 102 1300BP	Laranjal ~6700BP	0.001042	1.209	6530	6389	135949
Mbuti.DG	LocaDoSuin 9100BP	Moraes ~5800BP	Laranjal ~6700BP	0.00096	0.988	4373	4280	97362
Mbuti.DG	LocaDoSuin 9100BP	Cubatão I ~2700BP	Laranjal ~6700BP	0.000743	0.756	3459	3404	74157
Mbuti.DG	LocaDoSuin 9100BP	JabuticabeiraII 111/112 ~2200BP	Laranjal ~6700BP	0.00032	0.416	9080	9018	192055
Mbuti.DG	LocaDoSuin 9100BP	JabuticabeiraII ~2400BP	Laranjal ~6700BP	0.000225	0.399	10959	10907	234524
Mbuti.DG	LocaDoSuin 9100BP	Palmeiras Xingu 500BP	Laranjal ~6700BP	0.0002	0.223	5537	5513	119013
Mbuti.DG	LocaDoSuin 9100BP	Cabeçuda ~3200BP	Laranjal ~6700BP	0.000173	0.242	8584	8552	185478
Mbuti.DG	LocaDoSuin 9100BP	Limão ~1900BP	Laranjal ~6700BP	3.8e-05	0.06	9674	9666	206100
Mbuti.DG	LocaDoSuin 9100BP	Sumidouro ~10100BP	Moraes ~5800BP	0.001593	1.023	1066	1030	22975
Mbuti.DG	LocaDoSuin 9100BP	Cubatão I ~2700BP	Moraes ~5800BP	0.001242	0.89	1879	1829	40778
Mbuti.DG	LocaDoSuin 9100BP	Palmeiras Xingu 500BP	Moraes ~5800BP	0.000198	0.166	3033	3020	66296
Mbuti.DG	LocaDoSuin 9100BP	Vau Una 600BP	Moraes ~5800BP	7.7e-05	0.077	4860	4851	105690
Mbuti.DG	LocaDoSuin 9100BP	JabuticabeiraII 111/112 ~2200BP	PedraDoAlexandre 2 undated	0.001257	1.167	4071	3961	86970
Mbuti.DG	LocaDoSuin 9100BP	JabuticabeiraII 102 1300BP	PedraDoAlexandre 2 undated	0.00104	0.855	2921	2856	62873
Mbuti.DG	LocaDoSuin 9100BP	Cubatão I ~2700BP	PedraDoAlexandre 2 undated	0.001039	0.698	1670	1634	34877
Mbuti.DG	LocaDoSuin 9100BP	Sumidouro ~10100BP	PedraDoAlexandre 2 undated	0.00094	0.564	958	939	20244
Mbuti.DG	LocaDoSuin 9100BP	Moraes ~5800BP	PedraDoAlexandre 2 undated	0.000746	0.544	2150	2116	45994
Mbuti.DG	LocaDoSuin 9100BP	GalhetaIV 1200BP	PedraDoAlexandre 2 undated	0.000391	0.275	2029	2012	43383
Mbuti.DG	LocaDoSuin 9100BP	JabuticabeiraII ~2400BP	PedraDoAlexandre 2 undated	0.000358	0.429	4869	4832	103635
Mbuti.DG	LocaDoSuin 9100BP	Laranjal ~6700BP	PedraDoAlexandre 2 undated	0.000165	0.164	3781	3768	81647
Mbuti.DG	LocaDoSuin 9100BP	Vau Una 600BP	PedraDoAlexandre 2 undated	2.5e-05	0.024	4147	4145	89580
Mbuti.DG	LocaDoSuin 9100BP	Limão 2700BP	PedraDoAlexandre 2 undated	3e-06	0.003	2572	2572	56551
Mbuti.DG	LocaDoSuin 9100BP	Cubatão I ~2700BP	Palmeiras Xingu 500BP	0.000768	0.611	2360	2321	50645
Mbuti.DG	LocaDoSuin 9100BP	Sumidouro ~10100BP	Palmeiras Xingu 500BP	0.000734	0.546	1369	1348	29470
Mbuti.DG	LocaDoSuin 9100BP	JabuticabeiraII 111/112 ~2200BP	Palmeiras Xingu 500BP	0.000451	0.484	6016	5959	128076
Mbuti.DG	LocaDoSuin 9100BP	PedraDoAlexandre 2 undated	Palmeiras Xingu 500BP	0.000387	0.299	2561	2540	55693
Mbuti.DG	LocaDoSuin 9100BP	Vau Una 600BP	Palmeiras Xingu 500BP	0.000216	0.231	6130	6102	131902
Mbuti.DG	LocaDoSuin 9100BP	Capelinha 10400BP	Palmeiras Xingu 500BP	0.000134	0.12	3679	3669	77915
Mbuti.DG	LocaDoSuin 9100BP	Limão 2700BP	Palmeiras Xingu 500BP	8.5e-05	0.078	3866	3859	82968
Mbuti.DG	LocaDoSuin 9100BP	Sumidouro ~10100BP	Limão ~1900BP	0.002285	2.522	2563	2441	53485
Mbuti.DG	LocaDoSuin 9100BP	Vau Una 600BP	Limão ~1900BP	0.001211	1.755	11028	10742	235578
Mbuti.DG	LocaDoSuin 9100BP	PedraDoAlexandre 2 undated	Limão ~1900BP	0.00095	1.047	4269	4181	92868
Mbuti.DG	LocaDoSuin 9100BP	GalhetaIV 1200BP	Limão ~1900BP	0.000924	1.116	4824	4729	103653
Mbuti.DG	LocaDoSuin 9100BP	Moraes ~5800BP	Limão ~1900BP	0.000854	0.97	5147	5053	110084
Mbuti.DG	LocaDoSuin 9100BP	JabuticabeiraII 102 1300BP	Limão ~1900BP	0.000834	1.082	7376	7244	158032
Mbuti.DG	LocaDoSuin 9100BP	Palmeiras Xingu 500BP	Limão ~1900BP	0.000705	0.909	6370	6274	136626
Mbuti.DG	LocaDoSuin 9100BP	JabuticabeiraII 111/112 ~2200BP	Limão ~1900BP	0.000688	1.008	10583	10427	226808
Mbuti.DG	LocaDoSuin 9100BP	Cubatão I ~2700BP	Limão ~1900BP	0.000442	0.487	3991	3954	85388
Mbuti.DG	LocaDoSuin 9100BP	Cabeçuda ~3200BP	Limão ~1900BP	0.00032	0.485	10169	10100	216993
Mbuti.DG	LocaDoSuin 9100BP	JabuticabeiraII ~2400BP	Limão ~1900BP	0.000171	0.35	13237	13189	282780
Mbuti.DG	LocaDoSuin 9100BP	LapaDoSanto ~9600BP	Limão ~1900BP	4.1e-05	0.086	13222	13210	281547
Mbuti.DG	LocaDoSuin 9100BP	Limão 2700BP	Limão ~1900BP	2e-05	0.025	6417	6415	138475
Mbuti.DG	LocaDoSuin 9100BP	Limão 500BP	Limão ~1900BP	1.6e-05	0.024	10630	10626	230473
Mbuti.DG	LocaDoSuin 9100BP	GalhetaIV 1200BP	Limão 500BP	0.001987	1.99	4679	4482	99092
Mbuti.DG	LocaDoSuin 9100BP	Moraes ~5800BP	Limão 500BP	0.001676	1.534	4917	4743	103648
Mbuti.DG	LocaDoSuin 9100BP	Palmeiras Xingu 500BP	Limão 500BP	0.00163	1.795	5968	5757	129443
Mbuti.DG	LocaDoSuin 9100BP	JabuticabeiraII 102 1300BP	Limão 500BP	0.00115	1.218	7051	6878	150362
Mbuti.DG	LocaDoSuin 9100BP	Vau Una 600BP	Limão 500BP	0.001045	1.286	10296	10063	222973
Mbuti.DG	LocaDoSuin 9100BP	JabuticabeiraII 111/112 ~2200BP	Limão 500BP	0.00094	1.155	10047	9846	214715
Mbuti.DG	LocaDoSuin 9100BP	Sumidouro ~10100BP	Limão 500BP	0.000646	0.589	2353	2321	50259
Mbuti.DG	LocaDoSuin 9100BP	Cubatão I ~2700BP	Limão 500BP	0.00063	0.607	3839	3788	81504
Mbuti.DG	LocaDoSuin 9100BP	PedraDoAlexandre 2 undated	Limão 500BP	0.000549	0.52	4071	4023	87902
Mbuti.DG	LocaDoSuin 9100BP	Cabeçuda ~3200BP	Limão 500BP	0.000507	0.654	9599	9495	204881
Mbuti.DG	LocaDoSuin 9100BP	JabuticabeiraII ~2400BP	Limão 500BP	0.000369	0.579	12428	12330	265035
Mbuti.DG	LocaDoSuin 9100BP	Laranjal ~6700BP	Limão 500BP	0.000316	0.405	9057	8995	194417
Mbuti.DG	LocaDoSuin 9100BP	LapaDoSanto ~9600BP	Limão 500BP	0.00022	0.33	12486	12428	263891
Mbuti.DG	LocaDoSuin 9100BP	Capelinha 10400BP	Limão 500BP	9.9e-05	0.101	5880	5868	123592
Mbuti.DG	LocaDoSuin 9100BP	Limão 2700BP	Limão 500BP	8.9e-05	0.095	6099	6087	131975
Mbuti.DG	LocaDoSuin 9100BP	Sumidouro ~10100BP	Limão 2700BP	0.002528	1.886	1409	1335	29153
Mbuti.DG	LocaDoSuin 9100BP	JabuticabeiraII 111/112 ~2200BP	Limão 2700BP	0.001433	1.56	6257	6070	130203
Mbuti.DG	LocaDoSuin 9100BP	Vau Una 600BP	Limão 2700BP	0.001083	1.148	6363	6218	134437
Mbuti.DG	LocaDoSuin 9100BP	Cubatão I ~2700BP	Limão 2700BP	0.001078	0.882	2512	2455	52403
Mbuti.DG	LocaDoSuin 9100BP	JabuticabeiraII 102 1300BP	Limão 2700BP	0.00083	0.767	4503	4425	94723
Mbuti.DG	LocaDoSuin 9100BP	Moraes ~5800BP	Limão 2700BP	0.000737	0.616	3126	3077	66620
Mbuti.DG	LocaDoSuin 9100BP	Cabeçuda ~3200BP	Limão 2700BP	0.000554	0.615	5909	5840	125900
Mbuti.DG	LocaDoSuin 9100BP	GalhetaIV 1200BP	Limão 2700BP	0.000492	0.414	3130	3098	65460
Mbuti.DG	LocaDoSuin 9100BP	Laranjal ~6700BP	Limão 2700BP	0.000263	0.288	5752	5721	120901
Mbuti.DG	LocaDoSuin 9100BP	JabuticabeiraII ~2400BP	Limão 2700BP	0.000243	0.336	7244	7207	153268
Mbuti.DG	LocaDoSuin 9100BP	LapaDoSanto ~9600BP	Limão 2700BP	0.000155	0.206	7253	7230	152980
Mbuti.DG	LocaDoSuin 9100BP	Sumidouro ~10100BP	Kaingang burial 100BP	0.004188	2.471	894	816	18562
Mbuti.DG	LocaDoSuin 9100BP	Moraes ~5800BP	Kaingang burial 100BP	0.002408	1.68	1885	1788	39998
Mbuti.DG	LocaDoSuin 9100BP	JabuticabeiraII 102 1300BP	Kaingang burial 100BP	0.002039	1.71	2617	2498	58128
Mbuti.DG	LocaDoSuin 9100BP	JabuticabeiraII 111/112 ~2200BP	Kaingang burial 100BP	0.000955	0.887	3682	3605	80228
Mbuti.DG	LocaDoSuin 9100BP	Cubatão I ~2700BP	Kaingang burial 100BP	0.000894	0.584	1472	1444	31897
Mbuti.DG	LocaDoSuin 9100BP	Vau Una 600BP	Kaingang burial 100BP	0.000712	0.693	3838	3778	83577
Mbuti.DG	LocaDoSuin 9100BP	Cabeçuda ~3200BP	Kaingang burial 100BP	0.000672	0.655	3604	3552	77449
Mbuti.DG	LocaDoSuin 9100BP	JabuticabeiraII ~2400BP	Kaingang burial 100BP	0.000357	0.45	4476	4442	95902
Mbuti.DG	LocaDoSuin 9100BP	LapaDoSanto ~9600BP	Kaingang burial 100BP	0.000199	0.249	4452	4433	95628
Mbuti.DG	LocaDoSuin 9100BP	PedraDoAlexandre 2 undated	Kaingang burial 100BP	5.6e-05	0.039	1532	1530	33973
Mbuti.DG	LocaDoSuin 9100BP	GalhetaIV 1200BP	Vau Una 600BP	0.000864	0.853	4679	4592	100430
Mbuti.DG	LocaDoSuin 9100BP	JabuticabeiraII 111/112 ~2200BP	Vau Una 600BP	3.5e-05	0.044	10232	10224	219168
Mbuti.DG	Moraes ~5800BP	Sumidouro ~10100BP	Cabeçuda ~3200BP	0.003069	2.725	1910	1787	40202
Mbuti.DG	Moraes ~5800BP	LocaDoSuin 9100BP	Cabeçuda ~3200BP	0.000541	0.54	4661	4607	100316
Mbuti.DG	Moraes ~5800BP	JabuticabeiraII 102 1300BP	Cabeçuda ~3200BP	0.00041	0.466	5662	5612	120772
Mbuti.DG	Moraes ~5800BP	LapaDoSanto ~9600BP	Cabeçuda ~3200BP	0.000379	0.652	9979	9898	213641
Mbuti.DG	Moraes ~5800BP	GalhetaIV 1200BP	Cabeçuda ~3200BP	0.000334	0.346	3600	3573	81568
Mbuti.DG	Moraes ~5800BP	JabuticabeiraII 111/112 ~2200BP	Cabeçuda ~3200BP	0.000293	0.372	7908	7857	171929
Mbuti.DG	Moraes ~5800BP	Limão 500BP	Cabeçuda ~3200BP	0.000144	0.185	8013	7988	172799
Mbuti.DG	Moraes ~5800BP	Limão 2700BP	Cabeçuda ~3200BP	3.2e-05	0.034	4953	4950	106777
Mbuti.DG	Moraes ~5800BP	LocaDoSuin 9100BP	Capelinha 10400BP	0.001726	1.47	2979	2869	64161
Mbuti.DG	Moraes ~5800BP	Sumidouro ~10100BP	Capelinha 10400BP	0.001439	0.938	1151	1116	24197
Mbuti.DG	Moraes ~5800BP	JabuticabeiraII 111/112 ~2200BP	Capelinha 10400BP	0.001438	1.392	5016	4863	105744
Mbuti.DG	Moraes ~5800BP	Limão 500BP	Capelinha 10400BP	0.000854	0.818	5077	4986	106232
Mbuti.DG	Moraes ~5800BP	GalhetaIV 1200BP	Capelinha 10400BP	0.00082	0.635	2520	2476	52986
Mbuti.DG	Moraes ~5800BP	LapaDoSanto ~9600BP	Capelinha 10400BP	0.000795	1.03	5998	5897	127190
Mbuti.DG	Moraes ~5800BP	JabuticabeiraII 102 1300BP	Capelinha 10400BP	0.000615	0.521	3597	3550	76108
Mbuti.DG	Moraes ~5800BP	Cabeçuda ~3200BP	Capelinha 10400BP	0.00056	0.581	4833	4775	104205
Mbuti.DG	Moraes ~5800BP	Limão ~1900BP	Capelinha 10400BP	0.000539	0.622	5382	5321	113528
Mbuti.DG	Moraes ~5800BP	Limão 2700BP	Capelinha 10400BP	0.000389	0.346	3237	3210	69121
Mbuti.DG	Moraes ~5800BP	Vau Una 600BP	Capelinha 10400BP	0.000238	0.231	5106	5080	108069
Mbuti.DG	Moraes ~5800BP	JabuticabeiraII ~2400BP	Capelinha 10400BP	1.8e-05	0.024	5952	5950	127557
Mbuti.DG	Moraes ~5800BP	Sumidouro ~10100BP	Cubatão I ~2700BP	0.002946	1.696	726	681	15289
Mbuti.DG	Moraes ~5800BP	Limão 500BP	Cubatão I ~2700BP	0.002749	2.467	3174	2990	66978
Mbuti.DG	Moraes ~5800BP	Limão ~1900BP	Cubatão I ~2700BP	0.002332	2.503	3356	3191	71144
Mbuti.DG	Moraes ~5800BP	JabuticabeiraII 111/112 ~2200BP	Cubatão I ~2700BP	0.002067	1.943	3176	3039	66413
Mbuti.DG	Moraes ~5800BP	LapaDoSanto ~9600BP	Cubatão I ~2700BP	0.002062	2.503	3769	3605	79335
Mbuti.DG	Moraes ~5800BP	PedraDoAlexandre 2 undated	Cubatão I ~2700BP	0.001809	1.169	1444	1389	30327
Mbuti.DG	Moraes ~5800BP	Limão 2700BP	Cubatão I ~2700BP	0.001694	1.244	2061	1988	43445
Mbuti.DG	Moraes ~5800BP	Vau Una 600BP	Cubatão I ~2700BP	0.001661	1.485	3237	3124	68058
Mbuti.DG	Moraes ~5800BP	Cabeçuda ~3200BP	Cubatão I ~2700BP	0.001378	1.347	2971	2882	64887
Mbuti.DG	Moraes ~5800BP	JabuticabeiraII 102 1300BP	Cubatão I ~2700BP	0.001164	0.883	2256	2201	47771
Mbuti.DG	Moraes ~5800BP	LocaDoSuin 9100BP	Cubatão I ~2700BP	0.001076	0.738	1923	1879	40778
Mbuti.DG	Moraes ~5800BP	Capelinha 10400BP	Cubatão I ~2700BP	0.000579	0.432	1983	1959	42403
Mbuti.DG	Moraes ~5800BP	JabuticabeiraII ~2400BP	Cubatão I ~2700BP	0.000372	0.466	3624	3594	79524
Mbuti.DG	Moraes ~5800BP	GalhetaIV 1200BP	Cubatão I ~2700BP	0.000223	0.154	1502	1494	33421
Mbuti.DG	Moraes ~5800BP	Sumidouro ~10100BP	GalhetaIV 1200BP	0.003003	1.897	944	885	19810
Mbuti.DG	Moraes ~5800BP	JabuticabeiraII 111/112 ~2200BP	GalhetaIV 1200BP	0.001392	1.358	3784	3668	82941
Mbuti.DG	Moraes ~5800BP	LapaDoSanto ~9600BP	GalhetaIV 1200BP	0.000858	1.116	4541	4457	97612
Mbuti.DG	Moraes ~5800BP	LocaDoSuin 9100BP	GalhetaIV 1200BP	0.000714	0.556	2384	2348	51157
Mbuti.DG	Moraes ~5800BP	JabuticabeiraII 102 1300BP	GalhetaIV 1200BP	0.000462	0.389	2812	2784	60763
Mbuti.DG	Moraes ~5800BP	Limão 2700BP	GalhetaIV 1200BP	0.000269	0.216	2597	2582	55534
Mbuti.DG	Moraes ~5800BP	Sumidouro ~10100BP	JabuticabeiraII ~2400BP	0.0027	3.631	2599	2452	54340
Mbuti.DG	Moraes ~5800BP	LapaDoSanto ~9600BP	JabuticabeiraII ~2400BP	0.001313	3.03	13820	13437	291321
Mbuti.DG	Moraes ~5800BP	JabuticabeiraII 111/112 ~2200BP	JabuticabeiraII ~2400BP	0.001301	2.222	10149	9861	221544
Mbuti.DG	Moraes ~5800BP	Cabeçuda ~3200BP	JabuticabeiraII ~2400BP	0.001119	2.193	9381	9141	214549
Mbuti.DG	Moraes ~5800BP	LocaDoSuin 9100BP	JabuticabeiraII ~2400BP	0.000887	1.107	5773	5663	123633
Mbuti.DG	Moraes ~5800BP	Limão 500BP	JabuticabeiraII ~2400BP	0.000875	1.354	10390	10197	221482
Mbuti.DG	Moraes ~5800BP	JabuticabeiraII 102 1300BP	JabuticabeiraII ~2400BP	0.000673	0.996	7080	6978	150489
Mbuti.DG	Moraes ~5800BP	Vau Una 600BP	JabuticabeiraII ~2400BP	0.000508	0.799	10628	10513	227249
Mbuti.DG	Moraes ~5800BP	GalhetaIV 1200BP	JabuticabeiraII ~2400BP	0.000467	0.654	4320	4274	97803
Mbuti.DG	Moraes ~5800BP	Limão ~1900BP	JabuticabeiraII ~2400BP	0.000368	0.716	11259	11171	240250
Mbuti.DG	Moraes ~5800BP	Limão 2700BP	JabuticabeiraII ~2400BP	0.000306	0.414	6058	6018	129722
Mbuti.DG	Moraes ~5800BP	Sumidouro ~10100BP	JabuticabeiraII 102 1300BP	0.002693	1.971	1369	1293	28296
Mbuti.DG	Moraes ~5800BP	LocaDoSuin 9100BP	JabuticabeiraII 102 1300BP	0.001078	0.925	3523	3443	74227
Mbuti.DG	Moraes ~5800BP	LapaDoSanto ~9600BP	JabuticabeiraII 102 1300BP	0.000711	1.019	7191	7085	149959
Mbuti.DG	Moraes ~5800BP	JabuticabeiraII 111/112 ~2200BP	JabuticabeiraII 102 1300BP	9.2e-05	0.103	5633	5621	123665
Mbuti.DG	Moraes ~5800BP	Sumidouro ~10100BP	JabuticabeiraII 111/112 ~2200BP	0.002016	1.738	1966	1883	41201
Mbuti.DG	Moraes ~5800BP	Sumidouro ~10100BP	LapaDoSanto ~9600BP	0.001359	1.977	2461	2388	53783
Mbuti.DG	Moraes ~5800BP	JabuticabeiraII 111/112 ~2200BP	LapaDoSanto ~9600BP	0.000139	0.219	10399	10368	220568
Mbuti.DG	Moraes ~5800BP	Sumidouro ~10100BP	Laranjal ~6700BP	0.006923	6.251	1860	1600	37515
Mbuti.DG	Moraes ~5800BP	LocaDoSuin 9100BP	Laranjal ~6700BP	0.005483	5.555	4813	4280	97362
Mbuti.DG	Moraes ~5800BP	JabuticabeiraII 102 1300BP	Laranjal ~6700BP	0.005282	6.122	5913	5295	117085
Mbuti.DG	Moraes ~5800BP	JabuticabeiraII 111/112 ~2200BP	Laranjal ~6700BP	0.005138	6.789	8293	7438	166501
Mbuti.DG	Moraes ~5800BP	LapaDoSanto ~9600BP	Laranjal ~6700BP	0.00478	8.335	10140	9157	205586
Mbuti.DG	Moraes ~5800BP	Limão 500BP	Laranjal ~6700BP	0.004632	6.022	8168	7396	166732
Mbuti.DG	Moraes ~5800BP	PedraDoAlexandre 2 undated	Laranjal ~6700BP	0.004243	4.178	3535	3222	73735
Mbuti.DG	Moraes ~5800BP	GalhetaIV 1200BP	Laranjal ~6700BP	0.004186	4.101	3880	3548	79402
Mbuti.DG	Moraes ~5800BP	Cabeçuda ~3200BP	Laranjal ~6700BP	0.004175	5.672	7908	7226	163268
Mbuti.DG	Moraes ~5800BP	Limão 2700BP	Laranjal ~6700BP	0.004102	4.584	5111	4684	104045
Mbuti.DG	Moraes ~5800BP	Vau Una 600BP	Laranjal ~6700BP	0.004048	5.126	8325	7636	170227
Mbuti.DG	Moraes ~5800BP	Limão ~1900BP	Laranjal ~6700BP	0.004021	6.033	8811	8090	179330
Mbuti.DG	Moraes ~5800BP	Capelinha 10400BP	Laranjal ~6700BP	0.003918	4.161	4928	4528	102040
Mbuti.DG	Moraes ~5800BP	JabuticabeiraII ~2400BP	Laranjal ~6700BP	0.003563	6.312	10036	9301	206340
Mbuti.DG	Moraes ~5800BP	Palmeiras Xingu 500BP	Laranjal ~6700BP	0.003232	3.527	5053	4714	105135
Mbuti.DG	Moraes ~5800BP	Cubatão I ~2700BP	Laranjal ~6700BP	0.001689	1.595	2975	2868	63407
Mbuti.DG	Moraes ~5800BP	Sumidouro ~10100BP	LocaDoSuin 9100BP	0.001031	0.706	1066	1043	22975
Mbuti.DG	Moraes ~5800BP	JabuticabeiraII 111/112 ~2200BP	LocaDoSuin 9100BP	0.000497	0.481	4798	4747	103114
Mbuti.DG	Moraes ~5800BP	LapaDoSanto ~9600BP	LocaDoSuin 9100BP	0.0002	0.249	5687	5662	123327
Mbuti.DG	Moraes ~5800BP	Limão 2700BP	PedraDoAlexandre 2 undated	0.001672	1.31	2285	2202	49571
Mbuti.DG	Moraes ~5800BP	JabuticabeiraII 102 1300BP	PedraDoAlexandre 2 undated	0.001615	1.42	2527	2439	54858
Mbuti.DG	Moraes ~5800BP	Capelinha 10400BP	PedraDoAlexandre 2 undated	0.001419	1.113	2249	2180	48603
Mbuti.DG	Moraes ~5800BP	Cabeçuda ~3200BP	PedraDoAlexandre 2 undated	0.001365	1.373	3477	3374	75185
Mbuti.DG	Moraes ~5800BP	Limão 500BP	PedraDoAlexandre 2 undated	0.000966	0.883	3479	3405	76642
Mbuti.DG	Moraes ~5800BP	LapaDoSanto ~9600BP	PedraDoAlexandre 2 undated	0.000964	1.175	4295	4206	92173
Mbuti.DG	Moraes ~5800BP	LocaDoSuin 9100BP	PedraDoAlexandre 2 undated	0.000926	0.683	2159	2116	45994
Mbuti.DG	Moraes ~5800BP	Sumidouro ~10100BP	PedraDoAlexandre 2 undated	0.000781	0.452	832	818	17712
Mbuti.DG	Moraes ~5800BP	JabuticabeiraII 111/112 ~2200BP	PedraDoAlexandre 2 undated	0.000723	0.692	3506	3450	76349
Mbuti.DG	Moraes ~5800BP	GalhetaIV 1200BP	PedraDoAlexandre 2 undated	0.000692	0.477	1792	1766	38382
Mbuti.DG	Moraes ~5800BP	Vau Una 600BP	PedraDoAlexandre 2 undated	0.000315	0.297	3575	3550	78121
Mbuti.DG	Moraes ~5800BP	Limão ~1900BP	PedraDoAlexandre 2 undated	0.000248	0.277	3739	3718	82061
Mbuti.DG	Moraes ~5800BP	JabuticabeiraII ~2400BP	PedraDoAlexandre 2 undated	1.6e-05	0.021	4267	4266	92424
Mbuti.DG	Moraes ~5800BP	Sumidouro ~10100BP	Palmeiras Xingu 500BP	0.003553	2.453	1227	1138	25068
Mbuti.DG	Moraes ~5800BP	JabuticabeiraII 102 1300BP	Palmeiras Xingu 500BP	0.001841	1.753	3721	3575	79013
Mbuti.DG	Moraes ~5800BP	LapaDoSanto ~9600BP	Palmeiras Xingu 500BP	0.001556	2.143	6242	6036	132382
Mbuti.DG	Moraes ~5800BP	LocaDoSuin 9100BP	Palmeiras Xingu 500BP	0.001476	1.224	3131	3033	66296
Mbuti.DG	Moraes ~5800BP	Capelinha 10400BP	Palmeiras Xingu 500BP	0.0013	1.092	3251	3162	68950
Mbuti.DG	Moraes ~5800BP	PedraDoAlexandre 2 undated	Palmeiras Xingu 500BP	0.001264	0.991	2313	2249	50071
Mbuti.DG	Moraes ~5800BP	JabuticabeiraII 111/112 ~2200BP	Palmeiras Xingu 500BP	0.001132	1.15	5202	5077	109932
Mbuti.DG	Moraes ~5800BP	Cabeçuda ~3200BP	Palmeiras Xingu 500BP	0.000825	0.906	5048	4959	108081
Mbuti.DG	Moraes ~5800BP	Limão 500BP	Palmeiras Xingu 500BP	0.000806	0.843	5028	4939	110284
Mbuti.DG	Moraes ~5800BP	Limão 2700BP	Palmeiras Xingu 500BP	0.000692	0.61	3321	3272	71003
Mbuti.DG	Moraes ~5800BP	Limão ~1900BP	Palmeiras Xingu 500BP	0.000492	0.597	5459	5401	117833
Mbuti.DG	Moraes ~5800BP	JabuticabeiraII ~2400BP	Palmeiras Xingu 500BP	0.00041	0.566	6193	6139	132747
Mbuti.DG	Moraes ~5800BP	Vau Una 600BP	Palmeiras Xingu 500BP	0.000316	0.328	5206	5171	112302
Mbuti.DG	Moraes ~5800BP	Cubatão I ~2700BP	Palmeiras Xingu 500BP	6.6e-05	0.048	1989	1986	43117
Mbuti.DG	Moraes ~5800BP	GalhetaIV 1200BP	Palmeiras Xingu 500BP	4.1e-05	0.035	2531	2529	55369
Mbuti.DG	Moraes ~5800BP	Sumidouro ~10100BP	Limão ~1900BP	0.00296	2.982	2152	2020	44589
Mbuti.DG	Moraes ~5800BP	LocaDoSuin 9100BP	Limão ~1900BP	0.000995	1.075	5162	5053	110084
Mbuti.DG	Moraes ~5800BP	JabuticabeiraII 111/112 ~2200BP	Limão ~1900BP	0.000993	1.469	8942	8752	190569
Mbuti.DG	Moraes ~5800BP	LapaDoSanto ~9600BP	Limão ~1900BP	0.000846	1.638	11336	11133	239172
Mbuti.DG	Moraes ~5800BP	Cabeçuda ~3200BP	Limão ~1900BP	0.000746	1.098	8707	8569	185225
Mbuti.DG	Moraes ~5800BP	Limão 500BP	Limão ~1900BP	0.000393	0.541	8887	8811	191579
Mbuti.DG	Moraes ~5800BP	GalhetaIV 1200BP	Limão ~1900BP	0.000238	0.27	4049	4028	88333
Mbuti.DG	Moraes ~5800BP	JabuticabeiraII 102 1300BP	Limão ~1900BP	0.000228	0.281	6166	6136	132484
Mbuti.DG	Moraes ~5800BP	GalhetaIV 1200BP	Limão 500BP	0.000958	0.908	3837	3757	83503
Mbuti.DG	Moraes ~5800BP	Sumidouro ~10100BP	Limão 500BP	0.00088	0.715	1924	1888	40985
Mbuti.DG	Moraes ~5800BP	JabuticabeiraII 102 1300BP	Limão 500BP	0.000662	0.739	5807	5725	124465
Mbuti.DG	Moraes ~5800BP	LocaDoSuin 9100BP	Limão 500BP	0.000566	0.533	4802	4743	103648
Mbuti.DG	Moraes ~5800BP	LapaDoSanto ~9600BP	Limão 500BP	0.000384	0.584	10362	10277	220572
Mbuti.DG	Moraes ~5800BP	JabuticabeiraII 111/112 ~2200BP	Limão 500BP	0.00035	0.422	8231	8169	178048
Mbuti.DG	Moraes ~5800BP	Sumidouro ~10100BP	Limão 2700BP	0.003045	1.92	1174	1101	23969
Mbuti.DG	Moraes ~5800BP	Limão 500BP	Limão 2700BP	0.001026	1.079	5080	4967	109693
Mbuti.DG	Moraes ~5800BP	LapaDoSanto ~9600BP	Limão 2700BP	0.000718	0.956	6131	6038	129488
Mbuti.DG	Moraes ~5800BP	JabuticabeiraII 102 1300BP	Limão 2700BP	0.000605	0.549	3772	3724	79353
Mbuti.DG	Moraes ~5800BP	LocaDoSuin 9100BP	Limão 2700BP	0.000537	0.467	3113	3077	66620
Mbuti.DG	Moraes ~5800BP	JabuticabeiraII 111/112 ~2200BP	Limão 2700BP	0.000506	0.545	5107	5052	109046
Mbuti.DG	Moraes ~5800BP	Limão ~1900BP	Limão 2700BP	0.000294	0.354	5336	5301	116451
Mbuti.DG	Moraes ~5800BP	JabuticabeiraII 102 1300BP	Kaingang burial 100BP	0.003365	2.624	2184	2027	46868
Mbuti.DG	Moraes ~5800BP	Sumidouro ~10100BP	Kaingang burial 100BP	0.002881	1.509	706	663	14829
Mbuti.DG	Moraes ~5800BP	LocaDoSuin 9100BP	Kaingang burial 100BP	0.002848	1.848	1902	1788	39998
Mbuti.DG	Moraes ~5800BP	JabuticabeiraII 111/112 ~2200BP	Kaingang burial 100BP	0.002477	2.186	3031	2870	65008
Mbuti.DG	Moraes ~5800BP	Limão 500BP	Kaingang burial 100BP	0.002097	1.752	3115	2978	65561
Mbuti.DG	Moraes ~5800BP	Limão ~1900BP	Kaingang burial 100BP	0.001748	1.762	3286	3165	69435
Mbuti.DG	Moraes ~5800BP	LapaDoSanto ~9600BP	Kaingang burial 100BP	0.001736	1.864	3726	3591	78035
Mbuti.DG	Moraes ~5800BP	Vau Una 600BP	Kaingang burial 100BP	0.001699	1.441	3159	3045	67115
Mbuti.DG	Moraes ~5800BP	PedraDoAlexandre 2 undated	Kaingang burial 100BP	0.001674	1.07	1346	1297	29103
Mbuti.DG	Moraes ~5800BP	Cubatão I ~2700BP	Kaingang burial 100BP	0.00163	0.932	1208	1165	25840
Mbuti.DG	Moraes ~5800BP	Cabeçuda ~3200BP	Kaingang burial 100BP	0.001395	1.205	3003	2915	63371
Mbuti.DG	Moraes ~5800BP	Capelinha 10400BP	Kaingang burial 100BP	0.001323	0.906	1906	1853	40126
Mbuti.DG	Moraes ~5800BP	GalhetaIV 1200BP	Kaingang burial 100BP	0.001029	0.617	1521	1487	32656
Mbuti.DG	Moraes ~5800BP	JabuticabeiraII ~2400BP	Kaingang burial 100BP	0.000463	0.521	3679	3642	78241
Mbuti.DG	Moraes ~5800BP	Limão 2700BP	Kaingang burial 100BP	0.000273	0.189	1968	1957	42157
Mbuti.DG	Moraes ~5800BP	Sumidouro ~10100BP	Vau Una 600BP	0.002609	2.195	2001	1891	42020
Mbuti.DG	Moraes ~5800BP	LocaDoSuin 9100BP	Vau Una 600BP	0.001059	1.033	4971	4860	105690
Mbuti.DG	Moraes ~5800BP	LapaDoSanto ~9600BP	Vau Una 600BP	0.000897	1.352	10703	10500	226252
Mbuti.DG	Moraes ~5800BP	JabuticabeiraII 111/112 ~2200BP	Vau Una 600BP	0.000894	1.063	8520	8358	181515
Mbuti.DG	Moraes ~5800BP	Cabeçuda ~3200BP	Vau Una 600BP	0.000765	0.972	8277	8143	176107
Mbuti.DG	Moraes ~5800BP	Limão 2700BP	Vau Una 600BP	0.000482	0.518	5196	5142	111642
Mbuti.DG	Moraes ~5800BP	GalhetaIV 1200BP	Vau Una 600BP	0.000443	0.419	3925	3887	84557
Mbuti.DG	Moraes ~5800BP	Limão 500BP	Vau Una 600BP	0.00013	0.156	8359	8336	182703
Mbuti.DG	Moraes ~5800BP	JabuticabeiraII 102 1300BP	Vau Una 600BP	0.000111	0.119	5949	5935	126585
Mbuti.DG	Moraes ~5800BP	Limão ~1900BP	Vau Una 600BP	4e-05	0.056	9035	9027	195655
Mbuti.DG	PedraDoAlexandre 2 undated	Sumidouro ~10100BP	Cabeçuda ~3200BP	0.003118	2.709	1671	1562	34932
Mbuti.DG	PedraDoAlexandre 2 undated	Capelinha 10400BP	Cabeçuda ~3200BP	0.002095	2.048	4069	3888	86379
Mbuti.DG	PedraDoAlexandre 2 undated	Cubatão I ~2700BP	Cabeçuda ~3200BP	0.001526	1.364	2518	2434	55065
Mbuti.DG	PedraDoAlexandre 2 undated	LapaDoSanto ~9600BP	Cabeçuda ~3200BP	0.00125	2.114	8370	8149	176525
Mbuti.DG	PedraDoAlexandre 2 undated	Moraes ~5800BP	Cabeçuda ~3200BP	0.001035	1.032	3554	3477	75185
Mbuti.DG	PedraDoAlexandre 2 undated	LocaDoSuin 9100BP	Cabeçuda ~3200BP	0.000904	0.873	3974	3898	84254
Mbuti.DG	PedraDoAlexandre 2 undated	JabuticabeiraII ~2400BP	Cabeçuda ~3200BP	0.000328	0.646	7719	7661	177202
Mbuti.DG	PedraDoAlexandre 2 undated	LocaDoSuin 9100BP	Capelinha 10400BP	0.000122	0.095	2494	2487	53750
Mbuti.DG	PedraDoAlexandre 2 undated	Capelinha 10400BP	Cubatão I ~2700BP	0.00022	0.153	1643	1635	35544
Mbuti.DG	PedraDoAlexandre 2 undated	Capelinha 10400BP	GalhetaIV 1200BP	0.00279	2.074	2157	2033	44398
Mbuti.DG	PedraDoAlexandre 2 undated	Cubatão I ~2700BP	GalhetaIV 1200BP	0.00234	1.549	1339	1272	28581
Mbuti.DG	PedraDoAlexandre 2 undated	LocaDoSuin 9100BP	GalhetaIV 1200BP	0.001886	1.333	2110	2029	43383
Mbuti.DG	PedraDoAlexandre 2 undated	Sumidouro ~10100BP	GalhetaIV 1200BP	0.001532	0.956	829	802	17625
Mbuti.DG	PedraDoAlexandre 2 undated	LapaDoSanto ~9600BP	GalhetaIV 1200BP	0.001383	1.693	3885	3772	81880
Mbuti.DG	PedraDoAlexandre 2 undated	JabuticabeiraII ~2400BP	GalhetaIV 1200BP	0.001117	1.489	3711	3620	82029
Mbuti.DG	PedraDoAlexandre 2 undated	Cabeçuda ~3200BP	GalhetaIV 1200BP	0.000833	0.857	3100	3043	68665
Mbuti.DG	PedraDoAlexandre 2 undated	JabuticabeiraII 102 1300BP	GalhetaIV 1200BP	0.000123	0.102	2379	2373	51368
Mbuti.DG	PedraDoAlexandre 2 undated	Capelinha 10400BP	JabuticabeiraII ~2400BP	0.001625	1.974	4996	4824	105325
Mbuti.DG	PedraDoAlexandre 2 undated	Cubatão I ~2700BP	JabuticabeiraII ~2400BP	0.001415	1.668	3092	2997	67047
Mbuti.DG	PedraDoAlexandre 2 undated	Sumidouro ~10100BP	JabuticabeiraII ~2400BP	0.001407	1.84	2201	2134	47155
Mbuti.DG	PedraDoAlexandre 2 undated	LapaDoSanto ~9600BP	JabuticabeiraII ~2400BP	0.000943	2.261	11383	11158	239051
Mbuti.DG	PedraDoAlexandre 2 undated	LocaDoSuin 9100BP	JabuticabeiraII ~2400BP	0.000434	0.524	4914	4869	103635
Mbuti.DG	PedraDoAlexandre 2 undated	Moraes ~5800BP	JabuticabeiraII ~2400BP	3.1e-05	0.04	4270	4267	92424
Mbuti.DG	PedraDoAlexandre 2 undated	Sumidouro ~10100BP	JabuticabeiraII 102 1300BP	0.003358	2.281	1209	1125	24814
Mbuti.DG	PedraDoAlexandre 2 undated	Capelinha 10400BP	JabuticabeiraII 102 1300BP	0.002457	2.113	3062	2906	63751
Mbuti.DG	PedraDoAlexandre 2 undated	Moraes ~5800BP	JabuticabeiraII 102 1300BP	0.001825	1.474	2627	2527	54858
Mbuti.DG	PedraDoAlexandre 2 undated	LocaDoSuin 9100BP	JabuticabeiraII 102 1300BP	0.001573	1.289	3020	2921	62873
Mbuti.DG	PedraDoAlexandre 2 undated	LapaDoSanto ~9600BP	JabuticabeiraII 102 1300BP	0.001537	2.031	6022	5829	125036
Mbuti.DG	PedraDoAlexandre 2 undated	Cubatão I ~2700BP	JabuticabeiraII 102 1300BP	0.001537	1.108	1928	1866	40623
Mbuti.DG	PedraDoAlexandre 2 undated	JabuticabeiraII ~2400BP	JabuticabeiraII 102 1300BP	0.000685	0.932	5894	5808	125434
Mbuti.DG	PedraDoAlexandre 2 undated	Cabeçuda ~3200BP	JabuticabeiraII 102 1300BP	0.000373	0.418	4722	4685	100929
Mbuti.DG	PedraDoAlexandre 2 undated	Laranjal ~6700BP	JabuticabeiraII 102 1300BP	0.000321	0.336	4621	4590	97472
Mbuti.DG	PedraDoAlexandre 2 undated	Capelinha 10400BP	JabuticabeiraII 111/112 ~2200BP	0.002069	1.975	4179	3997	88024
Mbuti.DG	PedraDoAlexandre 2 undated	Cubatão I ~2700BP	JabuticabeiraII 111/112 ~2200BP	0.001928	1.593	2670	2562	56371
Mbuti.DG	PedraDoAlexandre 2 undated	LapaDoSanto ~9600BP	JabuticabeiraII 111/112 ~2200BP	0.001747	2.597	8798	8479	182840
Mbuti.DG	PedraDoAlexandre 2 undated	LocaDoSuin 9100BP	JabuticabeiraII 111/112 ~2200BP	0.001513	1.395	4202	4071	86970
Mbuti.DG	PedraDoAlexandre 2 undated	GalhetaIV 1200BP	JabuticabeiraII 111/112 ~2200BP	0.001136	1.1	3247	3168	70062
Mbuti.DG	PedraDoAlexandre 2 undated	JabuticabeiraII 102 1300BP	JabuticabeiraII 111/112 ~2200BP	0.001115	1.13	4763	4647	103737
Mbuti.DG	PedraDoAlexandre 2 undated	Moraes ~5800BP	JabuticabeiraII 111/112 ~2200BP	0.000957	0.875	3579	3506	76349
Mbuti.DG	PedraDoAlexandre 2 undated	JabuticabeiraII ~2400BP	JabuticabeiraII 111/112 ~2200BP	0.000899	1.437	8445	8280	183669
Mbuti.DG	PedraDoAlexandre 2 undated	Laranjal ~6700BP	JabuticabeiraII 111/112 ~2200BP	0.000545	0.668	6554	6479	137944
Mbuti.DG	PedraDoAlexandre 2 undated	Cabeçuda ~3200BP	JabuticabeiraII 111/112 ~2200BP	0.000484	0.611	6558	6489	143268
Mbuti.DG	PedraDoAlexandre 2 undated	Sumidouro ~10100BP	JabuticabeiraII 111/112 ~2200BP	0.000269	0.222	1709	1699	36152
Mbuti.DG	PedraDoAlexandre 2 undated	Cubatão I ~2700BP	LapaDoSanto ~9600BP	0.000829	0.944	3131	3076	66862
Mbuti.DG	PedraDoAlexandre 2 undated	Capelinha 10400BP	LapaDoSanto ~9600BP	0.000744	0.904	4944	4865	105028
Mbuti.DG	PedraDoAlexandre 2 undated	Sumidouro ~10100BP	LapaDoSanto ~9600BP	0.000549	0.746	2108	2082	46703
Mbuti.DG	PedraDoAlexandre 2 undated	Moraes ~5800BP	LapaDoSanto ~9600BP	0.000154	0.185	4309	4295	92173
Mbuti.DG	PedraDoAlexandre 2 undated	Cubatão I ~2700BP	Sumidouro ~10100BP	0.000552	0.307	622	615	13568
Mbuti.DG	PedraDoAlexandre 2 undated	Capelinha 10400BP	Sumidouro ~10100BP	0.00038	0.232	992	984	21097
Mbuti.DG	PedraDoAlexandre 2 undated	Sumidouro ~10100BP	Laranjal ~6700BP	0.002959	2.464	1549	1453	32665
Mbuti.DG	PedraDoAlexandre 2 undated	Capelinha 10400BP	Laranjal ~6700BP	0.002205	2.277	3981	3795	84220
Mbuti.DG	PedraDoAlexandre 2 undated	LocaDoSuin 9100BP	Laranjal ~6700BP	0.001625	1.593	3914	3781	81647
Mbuti.DG	PedraDoAlexandre 2 undated	LapaDoSanto ~9600BP	Laranjal ~6700BP	0.00144	2.437	8025	7782	169128
Mbuti.DG	PedraDoAlexandre 2 undated	Cubatão I ~2700BP	Laranjal ~6700BP	0.001354	1.154	2490	2417	53385
Mbuti.DG	PedraDoAlexandre 2 undated	Moraes ~5800BP	Laranjal ~6700BP	0.00129	1.292	3317	3222	73735
Mbuti.DG	PedraDoAlexandre 2 undated	JabuticabeiraII ~2400BP	Laranjal ~6700BP	0.000468	0.797	7996	7917	169690
Mbuti.DG	PedraDoAlexandre 2 undated	Vau Una 600BP	Laranjal ~6700BP	0.000221	0.27	6632	6600	141649
Mbuti.DG	PedraDoAlexandre 2 undated	GalhetaIV 1200BP	Laranjal ~6700BP	0.000177	0.182	3081	3069	66380
Mbuti.DG	PedraDoAlexandre 2 undated	Cabeçuda ~3200BP	Laranjal ~6700BP	8.5e-05	0.109	6308	6297	134832
Mbuti.DG	PedraDoAlexandre 2 undated	Cubatão I ~2700BP	LocaDoSuin 9100BP	0.001115	0.735	1670	1631	34877
Mbuti.DG	PedraDoAlexandre 2 undated	Sumidouro ~10100BP	LocaDoSuin 9100BP	0.000712	0.436	958	943	20244
Mbuti.DG	PedraDoAlexandre 2 undated	LapaDoSanto ~9600BP	LocaDoSuin 9100BP	0.000468	0.593	4861	4813	103368
Mbuti.DG	PedraDoAlexandre 2 undated	Sumidouro ~10100BP	Moraes ~5800BP	0.001768	1.039	832	800	17712
Mbuti.DG	PedraDoAlexandre 2 undated	GalhetaIV 1200BP	Moraes ~5800BP	0.000775	0.551	1792	1762	38382
Mbuti.DG	PedraDoAlexandre 2 undated	Capelinha 10400BP	Moraes ~5800BP	0.00033	0.242	2249	2233	48603
Mbuti.DG	PedraDoAlexandre 2 undated	LocaDoSuin 9100BP	Moraes ~5800BP	0.000181	0.133	2159	2150	45994
Mbuti.DG	PedraDoAlexandre 2 undated	Cubatão I ~2700BP	Moraes ~5800BP	3.2e-05	0.02	1389	1388	30327
Mbuti.DG	PedraDoAlexandre 2 undated	Capelinha 10400BP	Palmeiras Xingu 500BP	0.005079	4.062	2867	2575	57504
Mbuti.DG	PedraDoAlexandre 2 undated	Cubatão I ~2700BP	Palmeiras Xingu 500BP	0.003464	2.462	1747	1620	36601
Mbuti.DG	PedraDoAlexandre 2 undated	Moraes ~5800BP	Palmeiras Xingu 500BP	0.002758	2.057	2388	2249	50071
Mbuti.DG	PedraDoAlexandre 2 undated	LocaDoSuin 9100BP	Palmeiras Xingu 500BP	0.002737	2.158	2692	2540	55693
Mbuti.DG	PedraDoAlexandre 2 undated	GalhetaIV 1200BP	Palmeiras Xingu 500BP	0.002346	1.755	2234	2124	46833
Mbuti.DG	PedraDoAlexandre 2 undated	LapaDoSanto ~9600BP	Palmeiras Xingu 500BP	0.002318	3.009	5270	5014	110062
Mbuti.DG	PedraDoAlexandre 2 undated	JabuticabeiraII ~2400BP	Palmeiras Xingu 500BP	0.001874	2.334	5248	5041	110334
Mbuti.DG	PedraDoAlexandre 2 undated	JabuticabeiraII 102 1300BP	Palmeiras Xingu 500BP	0.0018	1.48	3158	3039	66264
Mbuti.DG	PedraDoAlexandre 2 undated	Laranjal ~6700BP	Palmeiras Xingu 500BP	0.001493	1.538	4146	4015	87520
Mbuti.DG	PedraDoAlexandre 2 undated	Sumidouro ~10100BP	Palmeiras Xingu 500BP	0.001414	0.93	1017	986	21895
Mbuti.DG	PedraDoAlexandre 2 undated	Cabeçuda ~3200BP	Palmeiras Xingu 500BP	0.001292	1.28	4245	4128	90211
Mbuti.DG	PedraDoAlexandre 2 undated	Limão 2700BP	Palmeiras Xingu 500BP	0.001035	0.852	2796	2734	59629
Mbuti.DG	PedraDoAlexandre 2 undated	Limão 500BP	Palmeiras Xingu 500BP	0.000816	0.78	4229	4154	92564
Mbuti.DG	PedraDoAlexandre 2 undated	Vau Una 600BP	Palmeiras Xingu 500BP	0.000757	0.715	4392	4321	94255
Mbuti.DG	PedraDoAlexandre 2 undated	JabuticabeiraII 111/112 ~2200BP	Palmeiras Xingu 500BP	0.000756	0.723	4305	4236	92017
Mbuti.DG	PedraDoAlexandre 2 undated	Limão ~1900BP	Palmeiras Xingu 500BP	0.000596	0.69	4554	4496	98630
Mbuti.DG	PedraDoAlexandre 2 undated	Sumidouro ~10100BP	Limão ~1900BP	0.00318	3.333	1860	1735	39138
Mbuti.DG	PedraDoAlexandre 2 undated	Capelinha 10400BP	Limão ~1900BP	0.003012	3.243	4556	4272	94462
Mbuti.DG	PedraDoAlexandre 2 undated	LocaDoSuin 9100BP	Limão ~1900BP	0.003	3.236	4459	4181	92868
Mbuti.DG	PedraDoAlexandre 2 undated	LapaDoSanto ~9600BP	Limão ~1900BP	0.002087	3.994	9498	9084	198518
Mbuti.DG	PedraDoAlexandre 2 undated	Cubatão I ~2700BP	Limão ~1900BP	0.001861	1.785	2844	2732	60300
Mbuti.DG	PedraDoAlexandre 2 undated	Moraes ~5800BP	Limão ~1900BP	0.001542	1.62	3865	3739	82061
Mbuti.DG	PedraDoAlexandre 2 undated	JabuticabeiraII ~2400BP	Limão ~1900BP	0.001041	1.983	9443	9235	199408
Mbuti.DG	PedraDoAlexandre 2 undated	Cabeçuda ~3200BP	Limão ~1900BP	0.000942	1.388	7327	7181	154438
Mbuti.DG	PedraDoAlexandre 2 undated	JabuticabeiraII 102 1300BP	Limão ~1900BP	0.000847	1.003	5217	5123	111148
Mbuti.DG	PedraDoAlexandre 2 undated	GalhetaIV 1200BP	Limão ~1900BP	0.0004	0.437	3481	3452	74525
Mbuti.DG	PedraDoAlexandre 2 undated	Laranjal ~6700BP	Limão ~1900BP	0.000378	0.564	6996	6940	148760
Mbuti.DG	PedraDoAlexandre 2 undated	JabuticabeiraII 111/112 ~2200BP	Limão ~1900BP	0.000272	0.363	7434	7390	159255
Mbuti.DG	PedraDoAlexandre 2 undated	Limão 2700BP	Limão ~1900BP	8.3e-05	0.093	4505	4497	97596
Mbuti.DG	PedraDoAlexandre 2 undated	Sumidouro ~10100BP	Limão 500BP	0.004582	3.749	1747	1582	36065
Mbuti.DG	PedraDoAlexandre 2 undated	Capelinha 10400BP	Limão 500BP	0.003262	2.946	4354	4065	88604
Mbuti.DG	PedraDoAlexandre 2 undated	Moraes ~5800BP	Limão 500BP	0.002668	2.464	3684	3479	76642
Mbuti.DG	PedraDoAlexandre 2 undated	LapaDoSanto ~9600BP	Limão 500BP	0.00255	3.798	8891	8422	183710
Mbuti.DG	PedraDoAlexandre 2 undated	LocaDoSuin 9100BP	Limão 500BP	0.002336	2.224	4228	4023	87902
Mbuti.DG	PedraDoAlexandre 2 undated	Cubatão I ~2700BP	Limão 500BP	0.002181	1.835	2687	2563	56851
Mbuti.DG	PedraDoAlexandre 2 undated	JabuticabeiraII 102 1300BP	Limão 500BP	0.001827	1.892	4909	4718	104684
Mbuti.DG	PedraDoAlexandre 2 undated	Cabeçuda ~3200BP	Limão 500BP	0.001551	1.936	6764	6540	144171
Mbuti.DG	PedraDoAlexandre 2 undated	JabuticabeiraII ~2400BP	Limão 500BP	0.001508	2.206	8753	8474	184429
Mbuti.DG	PedraDoAlexandre 2 undated	GalhetaIV 1200BP	Limão 500BP	0.000819	0.746	3296	3238	70611
Mbuti.DG	PedraDoAlexandre 2 undated	Laranjal ~6700BP	Limão 500BP	0.000715	0.878	6532	6433	138642
Mbuti.DG	PedraDoAlexandre 2 undated	Limão ~1900BP	Limão 500BP	0.000443	0.595	7455	7384	160621
Mbuti.DG	PedraDoAlexandre 2 undated	Limão 2700BP	Limão 500BP	0.000305	0.29	4261	4233	92162
Mbuti.DG	PedraDoAlexandre 2 undated	JabuticabeiraII 111/112 ~2200BP	Limão 500BP	0.000258	0.299	7021	6983	149222
Mbuti.DG	PedraDoAlexandre 2 undated	Sumidouro ~10100BP	Limão 2700BP	0.003234	2.003	1041	972	21194
Mbuti.DG	PedraDoAlexandre 2 undated	Cubatão I ~2700BP	Limão 2700BP	0.003022	2.083	1762	1650	36787
Mbuti.DG	PedraDoAlexandre 2 undated	Capelinha 10400BP	Limão 2700BP	0.0027	2.239	2762	2606	57766
Mbuti.DG	PedraDoAlexandre 2 undated	LocaDoSuin 9100BP	Limão 2700BP	0.002352	1.812	2705	2572	56551
Mbuti.DG	PedraDoAlexandre 2 undated	LapaDoSanto ~9600BP	Limão 2700BP	0.001852	2.313	5167	4967	107914
Mbuti.DG	PedraDoAlexandre 2 undated	JabuticabeiraII ~2400BP	Limão 2700BP	0.001518	1.954	5167	5003	108106
Mbuti.DG	PedraDoAlexandre 2 undated	Cabeçuda ~3200BP	Limão 2700BP	0.001132	1.138	4233	4132	89090
Mbuti.DG	PedraDoAlexandre 2 undated	Moraes ~5800BP	Limão 2700BP	0.000733	0.556	2321	2285	49571
Mbuti.DG	PedraDoAlexandre 2 undated	JabuticabeiraII 102 1300BP	Limão 2700BP	0.000705	0.592	3196	3149	66520
Mbuti.DG	PedraDoAlexandre 2 undated	Laranjal ~6700BP	Limão 2700BP	0.000633	0.638	4088	4033	86674
Mbuti.DG	PedraDoAlexandre 2 undated	GalhetaIV 1200BP	Limão 2700BP	0.000354	0.276	2218	2201	46693
Mbuti.DG	PedraDoAlexandre 2 undated	JabuticabeiraII 111/112 ~2200BP	Limão 2700BP	0.000191	0.184	4287	4270	91436
Mbuti.DG	PedraDoAlexandre 2 undated	Vau Una 600BP	Limão 2700BP	0.00012	0.115	4401	4390	93791
Mbuti.DG	PedraDoAlexandre 2 undated	LocaDoSuin 9100BP	Kaingang burial 100BP	0.003679	2.394	1655	1530	33973
Mbuti.DG	PedraDoAlexandre 2 undated	LapaDoSanto ~9600BP	Kaingang burial 100BP	0.003638	3.908	3205	2966	65655
Mbuti.DG	PedraDoAlexandre 2 undated	JabuticabeiraII 102 1300BP	Kaingang burial 100BP	0.002916	2.132	1821	1705	39921
Mbuti.DG	PedraDoAlexandre 2 undated	Moraes ~5800BP	Kaingang burial 100BP	0.002805	1.702	1379	1297	29103
Mbuti.DG	PedraDoAlexandre 2 undated	JabuticabeiraII 111/112 ~2200BP	Kaingang burial 100BP	0.002613	2.135	2564	2420	55051
Mbuti.DG	PedraDoAlexandre 2 undated	JabuticabeiraII ~2400BP	Kaingang burial 100BP	0.002343	2.499	3150	2996	65849
Mbuti.DG	PedraDoAlexandre 2 undated	Sumidouro ~10100BP	Kaingang burial 100BP	0.002298	1.188	613	582	13153
Mbuti.DG	PedraDoAlexandre 2 undated	Capelinha 10400BP	Kaingang burial 100BP	0.002246	1.429	1609	1533	33855
Mbuti.DG	PedraDoAlexandre 2 undated	Cubatão I ~2700BP	Kaingang burial 100BP	0.002025	1.088	1055	1010	22126
Mbuti.DG	PedraDoAlexandre 2 undated	Laranjal ~6700BP	Kaingang burial 100BP	0.001803	1.521	2457	2364	51671
Mbuti.DG	PedraDoAlexandre 2 undated	Cabeçuda ~3200BP	Kaingang burial 100BP	0.001778	1.528	2552	2457	53727
Mbuti.DG	PedraDoAlexandre 2 undated	Vau Una 600BP	Kaingang burial 100BP	0.001579	1.264	2679	2589	56769
Mbuti.DG	PedraDoAlexandre 2 undated	Limão ~1900BP	Kaingang burial 100BP	0.001494	1.384	2761	2673	58804
Mbuti.DG	PedraDoAlexandre 2 undated	Limão 500BP	Kaingang burial 100BP	0.001225	0.982	2607	2539	55655
Mbuti.DG	PedraDoAlexandre 2 undated	Limão 2700BP	Kaingang burial 100BP	0.001126	0.743	1701	1660	35886
Mbuti.DG	PedraDoAlexandre 2 undated	GalhetaIV 1200BP	Kaingang burial 100BP	0.000799	0.493	1268	1246	27810
Mbuti.DG	PedraDoAlexandre 2 undated	Sumidouro ~10100BP	Vau Una 600BP	0.003165	2.405	1782	1665	37143
Mbuti.DG	PedraDoAlexandre 2 undated	Capelinha 10400BP	Vau Una 600BP	0.002371	2.198	4333	4120	90176
Mbuti.DG	PedraDoAlexandre 2 undated	LocaDoSuin 9100BP	Vau Una 600BP	0.002126	2.001	4338	4147	89580
Mbuti.DG	PedraDoAlexandre 2 undated	LapaDoSanto ~9600BP	Vau Una 600BP	0.00205	3.014	9065	8678	188515
Mbuti.DG	PedraDoAlexandre 2 undated	Cubatão I ~2700BP	Vau Una 600BP	0.002018	1.655	2757	2640	57833
Mbuti.DG	PedraDoAlexandre 2 undated	JabuticabeiraII ~2400BP	Vau Una 600BP	0.00123	1.796	9009	8777	189312
Mbuti.DG	PedraDoAlexandre 2 undated	Cabeçuda ~3200BP	Vau Una 600BP	0.001121	1.347	6998	6833	147170
Mbuti.DG	PedraDoAlexandre 2 undated	Moraes ~5800BP	Vau Una 600BP	0.001016	0.914	3654	3575	78121
Mbuti.DG	PedraDoAlexandre 2 undated	GalhetaIV 1200BP	Vau Una 600BP	0.00091	0.791	3376	3311	71474
Mbuti.DG	PedraDoAlexandre 2 undated	JabuticabeiraII 102 1300BP	Vau Una 600BP	0.000509	0.528	5015	4961	106762
Mbuti.DG	PedraDoAlexandre 2 undated	JabuticabeiraII 111/112 ~2200BP	Vau Una 600BP	0.000393	0.459	7152	7092	152044
Mbuti.DG	PedraDoAlexandre 2 undated	Limão 500BP	Vau Una 600BP	0.000331	0.393	7097	7047	153925
Mbuti.DG	PedraDoAlexandre 2 undated	Limão ~1900BP	Vau Una 600BP	0.000108	0.146	7590	7572	163978
Mbuti.DG	Palmeiras Xingu 500BP	Sumidouro ~10100BP	Cabeçuda ~3200BP	0.00342	3.47	2497	2323	50928
Mbuti.DG	Palmeiras Xingu 500BP	Capelinha 10400BP	Cabeçuda ~3200BP	0.002659	3.06	6050	5717	125205
Mbuti.DG	Palmeiras Xingu 500BP	LocaDoSuin 9100BP	Cabeçuda ~3200BP	0.001684	1.933	5943	5734	124341
Mbuti.DG	Palmeiras Xingu 500BP	JabuticabeiraII 111/112 ~2200BP	Cabeçuda ~3200BP	0.001045	1.421	9882	9661	211604
Mbuti.DG	Palmeiras Xingu 500BP	LapaDoSanto ~9600BP	Cabeçuda ~3200BP	0.000687	1.311	12330	12151	260526
Mbuti.DG	Palmeiras Xingu 500BP	GalhetaIV 1200BP	Cabeçuda ~3200BP	0.000523	0.606	4579	4526	101610
Mbuti.DG	Palmeiras Xingu 500BP	JabuticabeiraII ~2400BP	Cabeçuda ~3200BP	0.000448	0.971	11421	11304	261532
Mbuti.DG	Palmeiras Xingu 500BP	Laranjal ~6700BP	Cabeçuda ~3200BP	0.000348	0.501	9298	9229	197076
Mbuti.DG	Palmeiras Xingu 500BP	JabuticabeiraII 102 1300BP	Cabeçuda ~3200BP	0.000334	0.408	7067	7017	148996
Mbuti.DG	Palmeiras Xingu 500BP	Sumidouro ~10100BP	Capelinha 10400BP	0.000225	0.168	1438	1431	29966
Mbuti.DG	Palmeiras Xingu 500BP	LocaDoSuin 9100BP	Capelinha 10400BP	6.2e-05	0.055	3684	3679	77915
Mbuti.DG	Palmeiras Xingu 500BP	Sumidouro ~10100BP	Cubatão I ~2700BP	0.003526	2.207	952	883	19495
Mbuti.DG	Palmeiras Xingu 500BP	Capelinha 10400BP	Cubatão I ~2700BP	0.002416	1.951	2419	2296	51124
Mbuti.DG	Palmeiras Xingu 500BP	LocaDoSuin 9100BP	Cubatão I ~2700BP	0.000736	0.592	2398	2360	50645
Mbuti.DG	Palmeiras Xingu 500BP	Cabeçuda ~3200BP	Cubatão I ~2700BP	0.000333	0.347	3608	3581	79639
Mbuti.DG	Palmeiras Xingu 500BP	LapaDoSanto ~9600BP	Cubatão I ~2700BP	0.000217	0.284	4536	4515	97158
Mbuti.DG	Palmeiras Xingu 500BP	Sumidouro ~10100BP	GalhetaIV 1200BP	0.001698	1.234	1232	1189	25640
Mbuti.DG	Palmeiras Xingu 500BP	LocaDoSuin 9100BP	GalhetaIV 1200BP	0.001467	1.309	3031	2937	63892
Mbuti.DG	Palmeiras Xingu 500BP	Moraes ~5800BP	GalhetaIV 1200BP	0.001389	1.13	2608	2531	55369
Mbuti.DG	Palmeiras Xingu 500BP	Capelinha 10400BP	GalhetaIV 1200BP	0.001128	0.98	3104	3031	64880
Mbuti.DG	Palmeiras Xingu 500BP	JabuticabeiraII 102 1300BP	GalhetaIV 1200BP	0.000981	0.879	3604	3530	76223
Mbuti.DG	Palmeiras Xingu 500BP	Cubatão I ~2700BP	GalhetaIV 1200BP	0.000958	0.713	1983	1942	41980
Mbuti.DG	Palmeiras Xingu 500BP	JabuticabeiraII 111/112 ~2200BP	GalhetaIV 1200BP	0.000291	0.313	4754	4724	103803
Mbuti.DG	Palmeiras Xingu 500BP	LocaDoSuin 9100BP	JabuticabeiraII ~2400BP	0.001462	2.042	7292	7069	152625
Mbuti.DG	Palmeiras Xingu 500BP	Capelinha 10400BP	JabuticabeiraII ~2400BP	0.001367	1.906	7322	7114	152557
Mbuti.DG	Palmeiras Xingu 500BP	Sumidouro ~10100BP	JabuticabeiraII ~2400BP	0.001304	1.898	3263	3173	68337
Mbuti.DG	Palmeiras Xingu 500BP	JabuticabeiraII 111/112 ~2200BP	JabuticabeiraII ~2400BP	0.000341	0.594	12427	12335	271121
Mbuti.DG	Palmeiras Xingu 500BP	LapaDoSanto ~9600BP	JabuticabeiraII ~2400BP	0.000216	0.546	16761	16685	352151
Mbuti.DG	Palmeiras Xingu 500BP	JabuticabeiraII 102 1300BP	JabuticabeiraII ~2400BP	0.000196	0.299	8836	8799	185296
Mbuti.DG	Palmeiras Xingu 500BP	Laranjal ~6700BP	JabuticabeiraII ~2400BP	0.000134	0.251	11648	11615	247335
Mbuti.DG	Palmeiras Xingu 500BP	Cubatão I ~2700BP	JabuticabeiraII ~2400BP	3.7e-05	0.051	4432	4428	97403
Mbuti.DG	Palmeiras Xingu 500BP	GalhetaIV 1200BP	JabuticabeiraII ~2400BP	3e-06	0.005	5473	5472	121848
Mbuti.DG	Palmeiras Xingu 500BP	Sumidouro ~10100BP	JabuticabeiraII 102 1300BP	0.002662	2.176	1793	1697	36063
Mbuti.DG	Palmeiras Xingu 500BP	Capelinha 10400BP	JabuticabeiraII 102 1300BP	0.001786	1.681	4505	4340	92272
Mbuti.DG	Palmeiras Xingu 500BP	LocaDoSuin 9100BP	JabuticabeiraII 102 1300BP	0.001784	1.633	4469	4304	92544
Mbuti.DG	Palmeiras Xingu 500BP	Cubatão I ~2700BP	JabuticabeiraII 102 1300BP	0.000961	0.823	2792	2735	59222
Mbuti.DG	Palmeiras Xingu 500BP	Moraes ~5800BP	JabuticabeiraII 102 1300BP	0.000658	0.602	3773	3721	79013
Mbuti.DG	Palmeiras Xingu 500BP	LapaDoSanto ~9600BP	JabuticabeiraII 102 1300BP	0.000315	0.465	8993	8935	184668
Mbuti.DG	Palmeiras Xingu 500BP	LocaDoSuin 9100BP	JabuticabeiraII 111/112 ~2200BP	0.001707	1.782	6235	6016	128076
Mbuti.DG	Palmeiras Xingu 500BP	Sumidouro ~10100BP	JabuticabeiraII 111/112 ~2200BP	0.00129	1.21	2516	2449	52313
Mbuti.DG	Palmeiras Xingu 500BP	Capelinha 10400BP	JabuticabeiraII 111/112 ~2200BP	0.001127	1.176	6103	5959	127660
Mbuti.DG	Palmeiras Xingu 500BP	JabuticabeiraII 102 1300BP	JabuticabeiraII 111/112 ~2200BP	0.000414	0.476	7111	7047	153459
Mbuti.DG	Palmeiras Xingu 500BP	Cubatão I ~2700BP	JabuticabeiraII 111/112 ~2200BP	0.00015	0.149	3828	3815	82056
Mbuti.DG	Palmeiras Xingu 500BP	Laranjal ~6700BP	JabuticabeiraII 111/112 ~2200BP	8.1e-05	0.108	9630	9614	201634
Mbuti.DG	Palmeiras Xingu 500BP	Capelinha 10400BP	LapaDoSanto ~9600BP	0.001529	2.168	7361	7128	152145
Mbuti.DG	Palmeiras Xingu 500BP	Sumidouro ~10100BP	LapaDoSanto ~9600BP	0.001336	2.069	3158	3067	67680
Mbuti.DG	Palmeiras Xingu 500BP	LocaDoSuin 9100BP	LapaDoSanto ~9600BP	0.001183	1.645	7237	7057	152252
Mbuti.DG	Palmeiras Xingu 500BP	GalhetaIV 1200BP	LapaDoSanto ~9600BP	6.8e-05	0.097	5739	5730	121618
Mbuti.DG	Palmeiras Xingu 500BP	JabuticabeiraII 111/112 ~2200BP	LapaDoSanto ~9600BP	5e-06	0.008	12886	12885	269929
Mbuti.DG	Palmeiras Xingu 500BP	LocaDoSuin 9100BP	Sumidouro ~10100BP	0.002364	1.683	1439	1369	29470
Mbuti.DG	Palmeiras Xingu 500BP	Sumidouro ~10100BP	Laranjal ~6700BP	0.001843	1.882	2234	2147	46789
Mbuti.DG	Palmeiras Xingu 500BP	LocaDoSuin 9100BP	Laranjal ~6700BP	0.001604	1.932	5704	5513	119013
Mbuti.DG	Palmeiras Xingu 500BP	Capelinha 10400BP	Laranjal ~6700BP	0.001489	1.687	5801	5621	121267
Mbuti.DG	Palmeiras Xingu 500BP	Cubatão I ~2700BP	Laranjal ~6700BP	0.00105	1.134	3574	3493	76848
Mbuti.DG	Palmeiras Xingu 500BP	LapaDoSanto ~9600BP	Laranjal ~6700BP	0.000144	0.267	11652	11616	246486
Mbuti.DG	Palmeiras Xingu 500BP	JabuticabeiraII 102 1300BP	Laranjal ~6700BP	0.000121	0.143	6862	6845	142554
Mbuti.DG	Palmeiras Xingu 500BP	GalhetaIV 1200BP	Laranjal ~6700BP	3.9e-05	0.045	4590	4586	97565
Mbuti.DG	Palmeiras Xingu 500BP	Sumidouro ~10100BP	Moraes ~5800BP	0.004454	3.158	1227	1116	25068
Mbuti.DG	Palmeiras Xingu 500BP	Capelinha 10400BP	Moraes ~5800BP	0.00215	1.9	3251	3103	68950
Mbuti.DG	Palmeiras Xingu 500BP	LocaDoSuin 9100BP	Moraes ~5800BP	0.001674	1.417	3131	3020	66296
Mbuti.DG	Palmeiras Xingu 500BP	Cubatão I ~2700BP	Moraes ~5800BP	0.001178	0.867	1989	1938	43117
Mbuti.DG	Palmeiras Xingu 500BP	JabuticabeiraII 111/112 ~2200BP	Moraes ~5800BP	0.001158	1.165	5202	5074	109932
Mbuti.DG	Palmeiras Xingu 500BP	LapaDoSanto ~9600BP	Moraes ~5800BP	0.000545	0.727	6242	6170	132382
Mbuti.DG	Palmeiras Xingu 500BP	JabuticabeiraII ~2400BP	Moraes ~5800BP	0.000498	0.682	6193	6127	132747
Mbuti.DG	Palmeiras Xingu 500BP	Cabeçuda ~3200BP	Moraes ~5800BP	0.00026	0.289	5048	5020	108081
Mbuti.DG	Palmeiras Xingu 500BP	Laranjal ~6700BP	Moraes ~5800BP	0.000253	0.283	4714	4687	105135
Mbuti.DG	Palmeiras Xingu 500BP	Capelinha 10400BP	PedraDoAlexandre 2 undated	0.004885	4.024	2867	2586	57504
Mbuti.DG	Palmeiras Xingu 500BP	Limão 2700BP	PedraDoAlexandre 2 undated	0.002813	2.355	2796	2628	59629
Mbuti.DG	Palmeiras Xingu 500BP	GalhetaIV 1200BP	PedraDoAlexandre 2 undated	0.002792	2.187	2234	2103	46833
Mbuti.DG	Palmeiras Xingu 500BP	Laranjal ~6700BP	PedraDoAlexandre 2 undated	0.00277	2.814	4146	3903	87520
Mbuti.DG	Palmeiras Xingu 500BP	JabuticabeiraII 102 1300BP	PedraDoAlexandre 2 undated	0.002683	2.295	3158	2980	66264
Mbuti.DG	Palmeiras Xingu 500BP	Cubatão I ~2700BP	PedraDoAlexandre 2 undated	0.002462	1.731	1747	1657	36601
Mbuti.DG	Palmeiras Xingu 500BP	LocaDoSuin 9100BP	PedraDoAlexandre 2 undated	0.00235	1.805	2692	2561	55693
Mbuti.DG	Palmeiras Xingu 500BP	JabuticabeiraII 111/112 ~2200BP	PedraDoAlexandre 2 undated	0.002259	2.273	4305	4098	92017
Mbuti.DG	Palmeiras Xingu 500BP	LapaDoSanto ~9600BP	PedraDoAlexandre 2 undated	0.002218	2.917	5270	5025	110062
Mbuti.DG	Palmeiras Xingu 500BP	JabuticabeiraII ~2400BP	PedraDoAlexandre 2 undated	0.001878	2.398	5248	5041	110334
Mbuti.DG	Palmeiras Xingu 500BP	Cabeçuda ~3200BP	PedraDoAlexandre 2 undated	0.001621	1.668	4245	4099	90211
Mbuti.DG	Palmeiras Xingu 500BP	Moraes ~5800BP	PedraDoAlexandre 2 undated	0.001495	1.143	2388	2313	50071
Mbuti.DG	Palmeiras Xingu 500BP	Vau Una 600BP	PedraDoAlexandre 2 undated	0.00123	1.191	4392	4277	94255
Mbuti.DG	Palmeiras Xingu 500BP	Limão ~1900BP	PedraDoAlexandre 2 undated	0.001092	1.301	4554	4447	98630
Mbuti.DG	Palmeiras Xingu 500BP	Sumidouro ~10100BP	PedraDoAlexandre 2 undated	6.5e-05	0.042	1017	1015	21895
Mbuti.DG	Palmeiras Xingu 500BP	Sumidouro ~10100BP	Limão ~1900BP	0.002899	3.304	2752	2588	56716
Mbuti.DG	Palmeiras Xingu 500BP	Capelinha 10400BP	Limão ~1900BP	0.002775	3.413	6646	6267	136565
Mbuti.DG	Palmeiras Xingu 500BP	LocaDoSuin 9100BP	Limão ~1900BP	0.002492	3.201	6615	6274	136626
Mbuti.DG	Palmeiras Xingu 500BP	JabuticabeiraII 111/112 ~2200BP	Limão ~1900BP	0.001316	1.945	11095	10785	235113
Mbuti.DG	Palmeiras Xingu 500BP	LapaDoSanto ~9600BP	Limão ~1900BP	0.001202	2.588	14030	13678	292695
Mbuti.DG	Palmeiras Xingu 500BP	GalhetaIV 1200BP	Limão ~1900BP	0.001152	1.507	5202	5075	110312
Mbuti.DG	Palmeiras Xingu 500BP	JabuticabeiraII ~2400BP	Limão ~1900BP	0.000935	2.021	14013	13738	293990
Mbuti.DG	Palmeiras Xingu 500BP	Laranjal ~6700BP	Limão ~1900BP	0.000861	1.429	10325	10139	216945
Mbuti.DG	Palmeiras Xingu 500BP	JabuticabeiraII 102 1300BP	Limão ~1900BP	0.000827	1.089	7765	7629	164193
Mbuti.DG	Palmeiras Xingu 500BP	Cabeçuda ~3200BP	Limão ~1900BP	0.000744	1.188	10776	10607	227720
[truncated: 799 more rows]

## Sheet: Data.S2 - f3.outgroup
source 1	source 2	outgroup	f3	std.err	Z	SNPs
Cabeçuda_~3200BP	Capelinha_10400BP	Mbuti.DG	0.372117	0.003898	95.467	172606
Cabeçuda_~3200BP	Cubatão_I_2700BP	Mbuti.DG	0.38437	0.004421	86.946	91235
Cabeçuda_~3200BP	Limão_~1900BP	Mbuti.DG	0.371976	0.00341	109.085	357022
Cabeçuda_~3200BP	Limão_500BP	Mbuti.DG	0.374635	0.004976	75.289	59426
Cabeçuda_~3200BP	Limão_2700BP	Mbuti.DG	0.372511	0.003996	93.212	179267
Cabeçuda_~3200BP	GalhetaIV_~1200BP	Mbuti.DG	0.39131	0.004315	90.692	114345
Cabeçuda_~3200BP	JabuticabeirasII_~2400BP	Mbuti.DG	0.403803	0.003367	119.918	461257
Cabeçuda_~3200BP	JabuticabeirasII_111/112_~2200BP	Mbuti.DG	0.380498	0.003718	102.326	322154
Cabeçuda_~3200BP	JabuticabeirasII_102_1300BP	Mbuti.DG	0.373943	0.003852	97.081	214018
Cabeçuda_~3200BP	LocaDoSuin_9100BP	Mbuti.DG	0.37287	0.004182	89.16	174256
Cabeçuda_~3200BP	Palmeiras_Xingu_500BP	Mbuti.DG	0.376667	0.003808	98.91	183587
Cabeçuda_~3200BP	Kaingang_burial_100BP	Mbuti.DG	0.37048	0.004257	87.037	111476
Cabeçuda_~3200BP	PedraDoAlexandre_2_undated	Mbuti.DG	0.376279	0.004254	88.447	123977
Cabeçuda_~3200BP	Vau_Una_600BP	Mbuti.DG	0.369416	0.003704	99.737	332657
Capelinha_10400BP	LocaDoSuin_9100BP	Mbuti.DG	0.379427	0.004716	80.456	100350
Capelinha_10400BP	Kaingang_burial_100BP	Mbuti.DG	0.366066	0.005287	69.237	63387
Capelinha_10400BP	Vau_Una_600BP	Mbuti.DG	0.364213	0.004215	86.41	182360
Cubatão_I_2700BP	Capelinha_10400BP	Mbuti.DG	0.37442	0.005327	70.29	54523
Cubatão_I_2700BP	Limão_500BP	Mbuti.DG	0.376384	0.008272	45.502	18635
Cubatão_I_2700BP	LocaDoSuin_9100BP	Mbuti.DG	0.370433	0.005176	71.571	55316
Cubatão_I_2700BP	Kaingang_burial_100BP	Mbuti.DG	0.370302	0.005878	62.999	35182
Cubatão_I_2700BP	Vau_Una_600BP	Mbuti.DG	0.371788	0.004414	84.238	97862
GalhetaIV_~1200BP	Capelinha_10400BP	Mbuti.DG	0.372894	0.005149	72.416	68267
GalhetaIV_~1200BP	Cubatão_I_2700BP	Mbuti.DG	0.376802	0.006154	61.229	37296
GalhetaIV_~1200BP	Limão_500BP	Mbuti.DG	0.374016	0.007498	49.881	22556
GalhetaIV_~1200BP	JabuticabeirasII_~2400BP	Mbuti.DG	0.394551	0.004017	98.226	154490
GalhetaIV_~1200BP	JabuticabeirasII_111/112_~2200BP	Mbuti.DG	0.389328	0.004518	86.171	116936
GalhetaIV_~1200BP	JabuticabeirasII_102_1300BP	Mbuti.DG	0.386536	0.005092	75.91	82520
GalhetaIV_~1200BP	LocaDoSuin_9100BP	Mbuti.DG	0.374841	0.00522	71.813	68595
GalhetaIV_~1200BP	Palmeiras_Xingu_500BP	Mbuti.DG	0.379356	0.00491	77.268	72902
GalhetaIV_~1200BP	Kaingang_burial_100BP	Mbuti.DG	0.380948	0.005982	63.679	44017
GalhetaIV_~1200BP	PedraDoAlexandre_2_undated	Mbuti.DG	0.382574	0.005769	66.318	49010
GalhetaIV_~1200BP	Vau_Una_600BP	Mbuti.DG	0.376296	0.004442	84.719	120226
JabuticabeirasII_~2400BP	Capelinha_10400BP	Mbuti.DG	0.370338	0.00356	104.034	244293
JabuticabeirasII_~2400BP	Cubatão_I_2700BP	Mbuti.DG	0.382813	0.00386	99.165	127634
JabuticabeirasII_~2400BP	Limão_500BP	Mbuti.DG	0.36837	0.004329	85.092	85091
JabuticabeirasII_~2400BP	JabuticabeirasII_111/112_~2200BP	Mbuti.DG	0.385564	0.003376	114.213	492481
JabuticabeirasII_~2400BP	JabuticabeirasII_102_1300BP	Mbuti.DG	0.373281	0.003519	106.086	313073
JabuticabeirasII_~2400BP	LocaDoSuin_9100BP	Mbuti.DG	0.374496	0.003699	101.236	249928
JabuticabeirasII_~2400BP	Palmeiras_Xingu_500BP	Mbuti.DG	0.374993	0.003513	106.735	260327
JabuticabeirasII_~2400BP	Kaingang_burial_100BP	Mbuti.DG	0.371671	0.003758	98.909	160709
JabuticabeirasII_~2400BP	PedraDoAlexandre_2_undated	Mbuti.DG	0.375018	0.003845	97.54	175805
JabuticabeirasII_~2400BP	Vau_Una_600BP	Mbuti.DG	0.372011	0.003363	110.622	510592
JabuticabeirasII_102_~1300BP	Capelinha_10400BP	Mbuti.DG	0.366801	0.004481	81.858	121344
JabuticabeirasII_102_~1300BP	Cubatão_I_2700BP	Mbuti.DG	0.37484	0.005283	70.948	65081
JabuticabeirasII_102_~1300BP	Limão_500BP	Mbuti.DG	0.380357	0.005979	63.614	41727
JabuticabeirasII_102_~1300BP	LocaDoSuin_9100BP	Mbuti.DG	0.371399	0.004434	83.768	123815
JabuticabeirasII_102_~1300BP	Palmeiras_Xingu_500BP	Mbuti.DG	0.373941	0.004388	85.211	129111
JabuticabeirasII_102_~1300BP	Kaingang_burial_100BP	Mbuti.DG	0.389104	0.004879	79.752	79065
JabuticabeirasII_102_~1300BP	PedraDoAlexandre_2_undated	Mbuti.DG	0.376347	0.004916	76.556	86873
JabuticabeirasII_102_1300BP	Vau_Una_600BP	Mbuti.DG	0.375162	0.003978	94.312	230237
JabuticabeirasII_111/112_~2200BP	Capelinha_10400BP	Mbuti.DG	0.365848	0.004104	89.15	177065
JabuticabeirasII_111/112_~2200BP	Cubatão_I_2700BP	Mbuti.DG	0.372483	0.004453	83.639	94428
JabuticabeirasII_111/112_~2200BP	Limão_500BP	Mbuti.DG	0.370603	0.005159	71.841	61813
JabuticabeirasII_111/112_~2200BP	JabuticabeirasII_102_1300BP	Mbuti.DG	0.387496	0.004108	94.332	222578
JabuticabeirasII_111/112_~2200BP	LocaDoSuin_9100BP	Mbuti.DG	0.371515	0.004125	90.065	181522
JabuticabeirasII_111/112_~2200BP	Palmeiras_Xingu_500BP	Mbuti.DG	0.375686	0.004002	93.87	188850
JabuticabeirasII_111/112_~2200BP	Kaingang_burial_100BP	Mbuti.DG	0.379908	0.004451	85.358	115827
JabuticabeirasII_111/112_~2200BP	PedraDoAlexandre_2_undated	Mbuti.DG	0.380161	0.004454	85.344	127302
JabuticabeirasII_111/112_~2200BP	Vau_Una_600BP	Mbuti.DG	0.370608	0.003662	101.197	349684
Kaingang_burial_100BP	Vau_Una_600BP	Mbuti.DG	0.375073	0.004364	85.943	120981
LapaDoSanto_9600BP	Laranjal_6700BP	Mbuti.DG	0.368636	0.003273	112.615	422251
LapaDoSanto_9600BP	Moraes_5800BP	Mbuti.DG	0.370089	0.003596	102.924	213123
LapaDoSanto_9600BP	Sumidouro_10100BP.SG	Mbuti.DG	0.374307	0.003136	119.349	777727
LapaDoSanto_9600BP	Capelinha_10400BP	Mbuti.DG	0.369034	0.003584	102.977	242832
LapaDoSanto_9600BP	Cabeçuda_~3200BP	Mbuti.DG	0.370892	0.00328	113.081	459463
LapaDoSanto_9600BP	Cubatão_I_2700BP	Mbuti.DG	0.371406	0.003784	98.142	127215
LapaDoSanto_9600BP	Limão_~1900BP	Mbuti.DG	0.370866	0.003122	118.784	539943
LapaDoSanto_9600BP	Limão_500BP	Mbuti.DG	0.365912	0.004261	85.878	84767
LapaDoSanto_9600BP	Limão_2700BP	Mbuti.DG	0.369951	0.003563	103.843	248732
LapaDoSanto_9600BP	GalhetaIV_~1200BP	Mbuti.DG	0.37228	0.003907	95.292	154230
LapaDoSanto_9600BP	JabuticabeirasII_~2400BP	Mbuti.DG	0.371375	0.003075	120.755	754279
LapaDoSanto_9600BP	JabuticabeirasII_111/112_~2200BP	Mbuti.DG	0.366087	0.003264	112.169	489100
LapaDoSanto_9600BP	JabuticabeirasII_102_1300BP	Mbuti.DG	0.366508	0.003466	105.729	311009
LapaDoSanto_9600BP	LocaDoSuin_9100BP	Mbuti.DG	0.374798	0.003582	104.624	248625
LapaDoSanto_9600BP	Palmeiras_Xingu_500BP	Mbuti.DG	0.375092	0.003396	110.436	258906
LapaDoSanto_9600BP	Kaingang_burial_100BP	Mbuti.DG	0.367828	0.0037	99.409	159960
LapaDoSanto_9600BP	PedraDoAlexandre_2_undated	Mbuti.DG	0.372406	0.003812	97.685	174953
LapaDoSanto_9600BP	Vau_Una_600BP	Mbuti.DG	0.367209	0.003293	111.505	506884
Laranjal_6700BP	Moraes_5800BP	Mbuti.DG	0.391678	0.004202	93.22	143652
Laranjal_6700BP	Sumidouro_10100BP.SG	Mbuti.DG	0.362304	0.003347	108.243	424827
Laranjal_6700BP	Capelinha_10400BP	Mbuti.DG	0.37277	0.004054	91.962	164675
Laranjal_6700BP	Cabeçuda_~3200BP	Mbuti.DG	0.370612	0.003605	102.793	290689
Laranjal_6700BP	Cubatão_I_2700BP	Mbuti.DG	0.371819	0.004341	85.662	86730
Laranjal_6700BP	Limão_~1900BP	Mbuti.DG	0.370819	0.003447	107.569	332970
Laranjal_6700BP	Limão_500BP	Mbuti.DG	0.370624	0.005267	70.362	53774
Laranjal_6700BP	Limão_2700BP	Mbuti.DG	0.367871	0.003989	92.223	169844
Laranjal_6700BP	GalhetaIV_~1200BP	Mbuti.DG	0.375408	0.004564	82.25	108607
Laranjal_6700BP	JabuticabeirasII_~2400BP	Mbuti.DG	0.371996	0.003379	110.1	424845
Laranjal_6700BP	JabuticabeirasII_111/112_~2200BP	Mbuti.DG	0.365559	0.003676	99.432	300495
Laranjal_6700BP	JabuticabeirasII_102_1300BP	Mbuti.DG	0.366772	0.003888	94.34	201087
Laranjal_6700BP	LocaDoSuin_9100BP	Mbuti.DG	0.373327	0.004154	89.876	164017
Laranjal_6700BP	Palmeiras_Xingu_500BP	Mbuti.DG	0.37523	0.003945	95.12	173418
Laranjal_6700BP	Kaingang_burial_100BP	Mbuti.DG	0.36452	0.004376	83.308	104468
Laranjal_6700BP	PedraDoAlexandre_2_undated	Mbuti.DG	0.378723	0.004338	87.295	118395
Laranjal_6700BP	Vau_Una_600BP	Mbuti.DG	0.367622	0.003761	97.738	309722
Limão_~1900BP	Capelinha_10400BP	Mbuti.DG	0.369409	0.003817	96.781	196589
Limão_~1900BP	Cubatão_I_2700BP	Mbuti.DG	0.372823	0.004009	93.008	104646
Limão_~1900BP	Limão_500BP	Mbuti.DG	0.378456	0.004748	79.717	68341
Limão_~1900BP	GalhetaIV_~1200BP	Mbuti.DG	0.379855	0.00412	92.195	128878
Limão_~1900BP	JabuticabeirasII_~2400BP	Mbuti.DG	0.373869	0.003193	117.096	544142
Limão_~1900BP	JabuticabeirasII_111/112_~2200BP	Mbuti.DG	0.374516	0.003512	106.639	375142
Limão_~1900BP	JabuticabeirasII_102_1300BP	Mbuti.DG	0.374809	0.003704	101.203	246303
Limão_~1900BP	LocaDoSuin_9100BP	Mbuti.DG	0.375374	0.003753	100.024	200853
Limão_~1900BP	Palmeiras_Xingu_500BP	Mbuti.DG	0.380072	0.003731	101.866	209123
Limão_~1900BP	Kaingang_burial_100BP	Mbuti.DG	0.372989	0.00403	92.553	128043
Limão_~1900BP	PedraDoAlexandre_2_undated	Mbuti.DG	0.380839	0.004069	93.606	141167
Limão_~1900BP	Vau_Una_600BP	Mbuti.DG	0.376295	0.003511	107.181	388965
Limão_2700BP	Capelinha_10400BP	Mbuti.DG	0.368451	0.004754	77.504	104864
Limão_2700BP	Cubatão_I_2700BP	Mbuti.DG	0.36843	0.005305	69.45	56790
Limão_2700BP	Limão_~1900BP	Mbuti.DG	0.378202	0.003808	99.329	204073
Limão_2700BP	Limão_500BP	Mbuti.DG	0.369581	0.006169	59.907	35184
Limão_2700BP	GalhetaIV_~1200BP	Mbuti.DG	0.373335	0.004934	75.664	72387
Limão_2700BP	JabuticabeirasII_~2400BP	Mbuti.DG	0.371455	0.003523	105.445	249896
Limão_2700BP	JabuticabeirasII_111/112_~2200BP	Mbuti.DG	0.375056	0.004171	89.91	184729
Limão_2700BP	JabuticabeirasII_102_1300BP	Mbuti.DG	0.370779	0.004453	83.27	128071
Limão_2700BP	LocaDoSuin_9100BP	Mbuti.DG	0.375197	0.004665	80.433	106392
Limão_2700BP	Palmeiras_Xingu_500BP	Mbuti.DG	0.376961	0.00451	83.575	110694
Limão_2700BP	Kaingang_burial_100BP	Mbuti.DG	0.375575	0.005212	72.059	67435
Limão_2700BP	PedraDoAlexandre_2_undated	Mbuti.DG	0.383115	0.005038	76.044	74628
Limão_2700BP	Vau_Una_600BP	Mbuti.DG	0.369797	0.004202	87.996	190805
Limão_500BP	Capelinha_10400BP	Mbuti.DG	0.360517	0.006268	57.514	33685
Limão_500BP	LocaDoSuin_9100BP	Mbuti.DG	0.35793	0.006284	56.963	33914
Limão_500BP	Kaingang_burial_100BP	Mbuti.DG	0.376343	0.007357	51.156	22273
Limão_500BP	Vau_Una_600BP	Mbuti.DG	0.379666	0.005212	72.842	64138
LocaDoSuin_9100BP	Kaingang_burial_100BP	Mbuti.DG	0.371477	0.005063	73.376	66191
LocaDoSuin_9100BP	Vau_Una_600BP	Mbuti.DG	0.367679	0.004187	87.806	188769
Moraes_5800BP	Sumidouro_10100BP.SG	Mbuti.DG	0.363301	0.003698	98.256	213502
Moraes_5800BP	Capelinha_10400BP	Mbuti.DG	0.374066	0.004961	75.406	87986
Moraes_5800BP	Cabeçuda_~3200BP	Mbuti.DG	0.371706	0.004237	87.733	150071
Moraes_5800BP	Cubatão_I_2700BP	Mbuti.DG	0.382081	0.005888	64.892	45732
Moraes_5800BP	Limão_~1900BP	Mbuti.DG	0.374346	0.003962	94.493	170047
Moraes_5800BP	Limão_500BP	Mbuti.DG	0.360113	0.006952	51.8	27415
Moraes_5800BP	Limão_2700BP	Mbuti.DG	0.373035	0.004788	77.917	89700
Moraes_5800BP	GalhetaIV_~1200BP	Mbuti.DG	0.375227	0.00537	69.874	58384
Moraes_5800BP	JabuticabeirasII_~2400BP	Mbuti.DG	0.37454	0.003659	102.351	214225
Moraes_5800BP	JabuticabeirasII_111/112_~2200BP	Mbuti.DG	0.370284	0.004087	90.607	153363
Moraes_5800BP	JabuticabeirasII_102_1300BP	Mbuti.DG	0.371956	0.004647	80.048	104372
Moraes_5800BP	LocaDoSuin_9100BP	Mbuti.DG	0.370411	0.004966	74.592	85360
Moraes_5800BP	Palmeiras_Xingu_500BP	Mbuti.DG	0.377544	0.004786	78.888	91823
Moraes_5800BP	Kaingang_burial_100BP	Mbuti.DG	0.376624	0.005728	65.756	54136
Moraes_5800BP	PedraDoAlexandre_2_undated	Mbuti.DG	0.377038	0.005303	71.101	63647
Moraes_5800BP	Vau_Una_600BP	Mbuti.DG	0.372469	0.004396	84.735	157299
Palmeiras_Xingu_500BP	Capelinha_10400BP	Mbuti.DG	0.368504	0.004485	82.166	106074
Palmeiras_Xingu_500BP	Cubatão_I_2700BP	Mbuti.DG	0.371297	0.005133	72.33	56414
Palmeiras_Xingu_500BP	Limão_500BP	Mbuti.DG	0.38538	0.006316	61.016	35671
Palmeiras_Xingu_500BP	LocaDoSuin_9100BP	Mbuti.DG	0.370024	0.004497	82.281	106158
Palmeiras_Xingu_500BP	Kaingang_burial_100BP	Mbuti.DG	0.38024	0.005034	75.541	67973
Palmeiras_Xingu_500BP	PedraDoAlexandre_2_undated	Mbuti.DG	0.386242	0.004978	77.594	76331
Palmeiras_Xingu_500BP	Vau_Una_600BP	Mbuti.DG	0.37642	0.003993	94.281	194252
PedraDoAlexandre_2_undated	Capelinha_10400BP	Mbuti.DG	0.369994	0.00531	69.68	72608
PedraDoAlexandre_2_undated	Cubatão_I_2700BP	Mbuti.DG	0.36813	0.006116	60.194	38876
PedraDoAlexandre_2_undated	Limão_500BP	Mbuti.DG	0.373761	0.007004	53.367	24484
PedraDoAlexandre_2_undated	LocaDoSuin_9100BP	Mbuti.DG	0.377403	0.005333	70.773	71640
PedraDoAlexandre_2_undated	Kaingang_burial_100BP	Mbuti.DG	0.383519	0.005854	65.511	45501
PedraDoAlexandre_2_undated	Vau_Una_600BP	Mbuti.DG	0.377989	0.004431	85.311	131061
Sumidouro_10100BP.SG	Capelinha_10400BP	Mbuti.DG	0.36236	0.003629	99.855	243358
Sumidouro_10100BP.SG	Cabeçuda_~3200BP	Mbuti.DG	0.362217	0.003336	108.579	465185
Sumidouro_10100BP.SG	Cubatão_I_2700BP	Mbuti.DG	0.362571	0.003958	91.598	126697
Sumidouro_10100BP.SG	Limão_~1900BP	Mbuti.DG	0.36364	0.003221	112.88	549391
Sumidouro_10100BP.SG	Limão_500BP	Mbuti.DG	0.363679	0.00435	83.608	83996
Sumidouro_10100BP.SG	Limão_2700BP	Mbuti.DG	0.363124	0.003635	99.903	247510
Sumidouro_10100BP.SG	GalhetaIV_~1200BP	Mbuti.DG	0.365468	0.003843	95.092	153049
Sumidouro_10100BP.SG	JabuticabeirasII_~2400BP	Mbuti.DG	0.36429	0.003199	113.876	795674
Sumidouro_10100BP.SG	JabuticabeirasII_111/112_~2200BP	Mbuti.DG	0.358716	0.003328	107.799	496927
Sumidouro_10100BP.SG	JabuticabeirasII_102_1300BP	Mbuti.DG	0.361993	0.003582	101.046	312957
Sumidouro_10100BP.SG	LocaDoSuin_9100BP	Mbuti.DG	0.363035	0.003728	97.392	248825
Sumidouro_10100BP.SG	Palmeiras_Xingu_500BP	Mbuti.DG	0.366424	0.003592	102.014	258730
Sumidouro_10100BP.SG	Kaingang_burial_100BP	Mbuti.DG	0.361813	0.003864	93.638	160491
Sumidouro_10100BP.SG	PedraDoAlexandre_2_undated	Mbuti.DG	0.365909	0.003919	93.377	175000
Sumidouro_10100BP.SG	Vau_Una_600BP	Mbuti.DG	0.36316	0.003395	106.978	513374
