# Supplementary material for: Genomic history of coastal societies from eastern South America
Source: Nat Ecol Evol. 2023 Jul 31;7(8):1315–30. doi: 10.1038/s41559-023-02114-9 (PMC10406606; doi:10.1038/s41559-023-02114-9)
Supplement: Supplementary file 5 — qpWave analysis. [file 41559_2023_2114_MOESM5_ESM.xlsx]

## Sheet: Data.S3. qpWave analysis
Data S3 - qpWave analysis on the ancient native american genomes from South America.				Box1: Site information, timescale and parameters used in the analysis. EH-Early Holocene, MH - Middle Holocene and LH - late Holocene
ID1	ID2	Taildiff
ArroyoSeco2_7700BP	Yamana_1000BP.SG	3.39625e-15				Right Populations		Population/Individual or Group	Time
ArroyoSeco2_7700BP	Kaweskar_1000BP.SG	8.44121e-15				Mbuti.DG		Sumidouro_~10100BP	EH
ArroyoSeco2_7700BP	PuntaSantaAna_1.5x_7200BP	5.10337e-08				Onge.DG		LapaDoSanto_~9600BP	EH
ArroyoSeco2_7700BP	RioUncallane_1800BP.SG	1.66276e-05				French.DG		Lauricocha_8600BP	EH
ArroyoSeco2_7700BP	Lauricocha_3500BP	4.26949e-05				Han.DG		LosRieles_11900BP	EH
ArroyoSeco2_7700BP	LaGalgada_4100BP	0.000224577				Russia_MA1_HG.SG		Capelinha_10400BP	EH
ArroyoSeco2_7700BP	CubatãoI_~2700BP	0.00116012				USA_Anzick.SG		Cuncaicha_9000BP	EH
ArroyoSeco2_7700BP	Sumidouro_~10100BP	0.00133166				E.San_Nicolas.SG		LocaDoSuin_9100BP	EH
ArroyoSeco2_7700BP	LapaDoSanto_~9600BP	0.00223179				Ayayema_5100BP.SG		PuntaSantaAna_1.5x_7200BP	MH
ArroyoSeco2_7700BP	Limão_~1900BP	0.00338826				Mainland_Chumash.SG		LaGalgada_4100BP	MH
ArroyoSeco2_7700BP	GalhetaIV_1200BP	0.00342187				San_Francisco_May.SG		Cuncaicha_4200BP	MH
ArroyoSeco2_7700BP	Lauricocha_8600BP	0.00429773				LSCI.SG		Laranjal_~6700BP	MH
ArroyoSeco2_7700BP	Limão_500BP	0.00470888				Chipewyan.DG		Moraes_~5800BP	MH
ArroyoSeco2_7700BP	Cuncaicha_4200BP	0.00485714				Russia_Karelia_HG.SG		Lauricocha_5800BP	MH
ArroyoSeco2_7700BP	Laranjal_~6700BP	0.00824965				Mexico_Zapotec.DG		LosRieles_5100BP	MH
ArroyoSeco2_7700BP	Cuncaicha_3300BP	0.00901216				Mixe.DG		ArroyoSeco2_7700BP	MH
ArroyoSeco2_7700BP	JabuticabeiraII_111/112_~2200BP	0.0158867						Lauricocha_3500BP	LH
ArroyoSeco2_7700BP	JabuticabeiraII_~2400BP	0.0200045				Threshold to reject Ho - 0.01		Yamana_1000BP.SG	LH
ArroyoSeco2_7700BP	Moraes_~5800BP	0.0495164						Kaweskar_1000BP.SG	LH
ArroyoSeco2_7700BP	Limão_2700BP	0.0559771						RioUncallane_1800BP.SG	LH
ArroyoSeco2_7700BP	Cabeçuda_~3200BP	0.0586533						CubatãoI_~2700BP	LH
ArroyoSeco2_7700BP	Vau_Una_600BP	0.090724						Limão_~1900BP	LH
ArroyoSeco2_7700BP	Lauricocha_5800BP	0.137075						GalhetaIV_1200BP	LH
ArroyoSeco2_7700BP	Palmeiras_Xingu_500BP	0.151448						Limão_500BP	LH
ArroyoSeco2_7700BP	LosRieles_5100BP	0.153197						Cuncaicha_3300BP	LH
ArroyoSeco2_7700BP	LosRieles_11900BP	0.155421						JabuticabeiraII_111/112_~2200BP	LH
ArroyoSeco2_7700BP	Kaingang_burial_100BP	0.178967						JabuticabeiraII_~2400BP	LH
ArroyoSeco2_7700BP	Capelinha_10400BP	0.196632						Limão_2700BP	LH
ArroyoSeco2_7700BP	Cuncaicha_9000BP	0.298553						Cabeçuda_~3200BP	LH
ArroyoSeco2_7700BP	PedraDoAlexandre_2_undated	0.322461						Vau_Una_600BP	LH
ArroyoSeco2_7700BP	LocaDoSuin_9100BP	0.356797						Palmeiras_Xingu_500BP	LH
ArroyoSeco2_7700BP	JabuticabeiraII_102_1300BP	0.463604						Kaingang_burial_100BP	LH
Cabeçuda_~3200BP	Kaweskar_1000BP.SG	2.83002e-18						PedraDoAlexandre_2_undated	LH
Cabeçuda_~3200BP	Yamana_1000BP.SG	3.36065e-17						JabuticabeiraII_102_1300BP	LH
Cabeçuda_~3200BP	PuntaSantaAna_1.5x_7200BP	5.26894e-10
Cabeçuda_~3200BP	LagunaChica_6800BP	0.000245807
Cabeçuda_~3200BP	LosRieles_5100BP	0.026495
Cabeçuda_~3200BP	LaGalgada_4100BP	0.032146
Cabeçuda_~3200BP	LapaDoSanto_~9600BP	0.0326903
Cabeçuda_~3200BP	Cuncaicha_4200BP	0.0402974
Cabeçuda_~3200BP	JabuticabeiraII_102_1300BP	0.0473335
Cabeçuda_~3200BP	CubatãoI_~2700BP	0.0592266
Cabeçuda_~3200BP	LosRieles_11900BP	0.0644549
Cabeçuda_~3200BP	Sumidouro_~10100BP	0.0666641
Cabeçuda_~3200BP	Capelinha_10400BP	0.082261
Cabeçuda_~3200BP	Lauricocha_3500BP	0.09812
Cabeçuda_~3200BP	Lauricocha_8600BP	0.174431
Cabeçuda_~3200BP	RioUncallane_1800BP.SG	0.176762
Cabeçuda_~3200BP	Limão_~1900BP	0.183362
Cabeçuda_~3200BP	Laranjal_~6700BP	0.197689
Cabeçuda_~3200BP	JabuticabeiraII_111/112_~2200BP	0.227033
Cabeçuda_~3200BP	JabuticabeiraII_~2400BP	0.2909
Cabeçuda_~3200BP	GalhetaIV_1200BP	0.314385
Cabeçuda_~3200BP	Kaingang_burial_100BP	0.331773
Cabeçuda_~3200BP	Cuncaicha_3300BP	0.374567
Cabeçuda_~3200BP	Limão_500BP	0.4015
Cabeçuda_~3200BP	LocaDoSuin_9100BP	0.629818
Cabeçuda_~3200BP	Vau_Una_600BP	0.717742
Cabeçuda_~3200BP	Cuncaicha_9000BP	0.723975
Cabeçuda_~3200BP	Moraes_~5800BP	0.735625
Cabeçuda_~3200BP	Lauricocha_5800BP	0.740367
Cabeçuda_~3200BP	Limão_2700BP	0.915973
Cabeçuda_~3200BP	Palmeiras_Xingu_500BP	0.923949
Cabeçuda_~3200BP	PedraDoAlexandre_2_undated	0.968339
Capelinha_10400BP	Kaweskar_1000BP.SG	1.1473e-15
Capelinha_10400BP	Yamana_1000BP.SG	1.69023e-15
Capelinha_10400BP	PuntaSantaAna_1.5x_7200BP	9.78945e-06
Capelinha_10400BP	LaGalgada_4100BP	0.00670344
Capelinha_10400BP	LosRieles_5100BP	0.0103393
Capelinha_10400BP	JabuticabeiraII_~2400BP	0.0182231
Capelinha_10400BP	LagunaChica_6800BP	0.0232213
Capelinha_10400BP	PedraDoAlexandre_2_undated	0.0272448
Capelinha_10400BP	Lauricocha_3500BP	0.0318873
Capelinha_10400BP	Limão_500BP	0.0327128
Capelinha_10400BP	Limão_~1900BP	0.0338642
Capelinha_10400BP	RioUncallane_1800BP.SG	0.0417891
Capelinha_10400BP	Vau_Una_600BP	0.0618911
Capelinha_10400BP	Palmeiras_Xingu_500BP	0.0636044
Capelinha_10400BP	Cabeçuda_~3200BP	0.082261
Capelinha_10400BP	CubatãoI_~2700BP	0.0840176
Capelinha_10400BP	Cuncaicha_9000BP	0.16387
Capelinha_10400BP	GalhetaIV_1200BP	0.193871
Capelinha_10400BP	Cuncaicha_3300BP	0.252783
Capelinha_10400BP	Cuncaicha_4200BP	0.380153
Capelinha_10400BP	Kaingang_burial_100BP	0.391329
Capelinha_10400BP	JabuticabeiraII_111/112_~2200BP	0.417314
Capelinha_10400BP	Limão_2700BP	0.443252
Capelinha_10400BP	LapaDoSanto_~9600BP	0.459232
Capelinha_10400BP	Lauricocha_8600BP	0.475204
Capelinha_10400BP	Laranjal_~6700BP	0.540421
Capelinha_10400BP	Lauricocha_5800BP	0.653716
Capelinha_10400BP	LosRieles_11900BP	0.680057
Capelinha_10400BP	LocaDoSuin_9100BP	0.763251
Capelinha_10400BP	Sumidouro_~10100BP	0.825869
Capelinha_10400BP	Moraes_~5800BP	0.894212
Capelinha_10400BP	JabuticabeiraII_102_1300BP	0.90408
CubatãoI_~2700BP	Kaweskar_1000BP.SG	7.80384e-17
CubatãoI_~2700BP	Yamana_1000BP.SG	1.36933e-15
CubatãoI_~2700BP	PuntaSantaAna_1.5x_7200BP	0.000285887
CubatãoI_~2700BP	LosRieles_5100BP	0.00113195
CubatãoI_~2700BP	JabuticabeiraII_~2400BP	0.00184698
CubatãoI_~2700BP	Lauricocha_5800BP	0.00744272
CubatãoI_~2700BP	LapaDoSanto_~9600BP	0.0163637
CubatãoI_~2700BP	LosRieles_11900BP	0.0213706
CubatãoI_~2700BP	LaGalgada_4100BP	0.0301052
CubatãoI_~2700BP	LagunaChica_6800BP	0.0428841
CubatãoI_~2700BP	RioUncallane_1800BP.SG	0.0585624
CubatãoI_~2700BP	Cabeçuda_~3200BP	0.0592266
CubatãoI_~2700BP	Vau_Una_600BP	0.0732348
CubatãoI_~2700BP	Cuncaicha_3300BP	0.0776062
CubatãoI_~2700BP	Capelinha_10400BP	0.0840176
CubatãoI_~2700BP	Sumidouro_~10100BP	0.0969866
CubatãoI_~2700BP	Moraes_~5800BP	0.126453
CubatãoI_~2700BP	LocaDoSuin_9100BP	0.134074
CubatãoI_~2700BP	Lauricocha_3500BP	0.143796
CubatãoI_~2700BP	JabuticabeiraII_102_1300BP	0.171946
CubatãoI_~2700BP	Cuncaicha_9000BP	0.208073
CubatãoI_~2700BP	Limão_~1900BP	0.270625
CubatãoI_~2700BP	Cuncaicha_4200BP	0.274186
CubatãoI_~2700BP	Lauricocha_8600BP	0.302441
CubatãoI_~2700BP	Limão_2700BP	0.325953
CubatãoI_~2700BP	Palmeiras_Xingu_500BP	0.352538
CubatãoI_~2700BP	JabuticabeiraII_111/112_~2200BP	0.36622
CubatãoI_~2700BP	GalhetaIV_1200BP	0.37027
CubatãoI_~2700BP	PedraDoAlexandre_2_undated	0.458001
CubatãoI_~2700BP	Limão_500BP	0.462236
CubatãoI_~2700BP	Laranjal_~6700BP	0.591556
CubatãoI_~2700BP	Kaingang_burial_100BP	0.757171
Cuncaicha_3300BP	Kaweskar_1000BP.SG	1.09492e-23
Cuncaicha_3300BP	Yamana_1000BP.SG	4.17904e-23
Cuncaicha_3300BP	PuntaSantaAna_1.5x_7200BP	6.3051e-14
Cuncaicha_3300BP	LosRieles_5100BP	0.000147956
Cuncaicha_3300BP	LagunaChica_6800BP	0.00116589
Cuncaicha_3300BP	LapaDoSanto_~9600BP	0.00374191
Cuncaicha_3300BP	Cuncaicha_4200BP	0.00510503
Cuncaicha_3300BP	Kaingang_burial_100BP	0.0215368
Cuncaicha_3300BP	Limão_~1900BP	0.0600526
Cuncaicha_3300BP	JabuticabeiraII_~2400BP	0.071229
Cuncaicha_3300BP	Lauricocha_3500BP	0.0746652
Cuncaicha_3300BP	CubatãoI_~2700BP	0.0776062
Cuncaicha_3300BP	Sumidouro_~10100BP	0.0798089
Cuncaicha_3300BP	LosRieles_11900BP	0.103696
Cuncaicha_3300BP	Palmeiras_Xingu_500BP	0.126913
Cuncaicha_3300BP	Vau_Una_600BP	0.134067
Cuncaicha_3300BP	GalhetaIV_1200BP	0.207517
Cuncaicha_3300BP	RioUncallane_1800BP.SG	0.24723
Cuncaicha_3300BP	Capelinha_10400BP	0.252783
Cuncaicha_3300BP	Cuncaicha_9000BP	0.329151
Cuncaicha_3300BP	Lauricocha_8600BP	0.34771
Cuncaicha_3300BP	LocaDoSuin_9100BP	0.353506
Cuncaicha_3300BP	PedraDoAlexandre_2_undated	0.369265
Cuncaicha_3300BP	Cabeçuda_~3200BP	0.374567
Cuncaicha_3300BP	Limão_500BP	0.4127
Cuncaicha_3300BP	Limão_2700BP	0.61083
Cuncaicha_3300BP	LaGalgada_4100BP	0.638274
Cuncaicha_3300BP	JabuticabeiraII_111/112_~2200BP	0.664558
Cuncaicha_3300BP	Laranjal_~6700BP	0.6674
Cuncaicha_3300BP	Lauricocha_5800BP	0.82884
Cuncaicha_3300BP	JabuticabeiraII_102_1300BP	0.857242
Cuncaicha_3300BP	Moraes_~5800BP	0.976592
Cuncaicha_4200BP	Kaweskar_1000BP.SG	1.22281e-20
Cuncaicha_4200BP	Yamana_1000BP.SG	1.81686e-17
Cuncaicha_4200BP	PuntaSantaAna_1.5x_7200BP	9.54411e-09
Cuncaicha_4200BP	Laranjal_~6700BP	0.000275452
Cuncaicha_4200BP	Cuncaicha_9000BP	0.00353673
Cuncaicha_4200BP	LapaDoSanto_~9600BP	0.0040478
Cuncaicha_4200BP	Lauricocha_3500BP	0.00497949
Cuncaicha_4200BP	Cuncaicha_3300BP	0.00510503
Cuncaicha_4200BP	GalhetaIV_1200BP	0.00671586
Cuncaicha_4200BP	LosRieles_5100BP	0.00827703
Cuncaicha_4200BP	JabuticabeiraII_102_1300BP	0.0105268
Cuncaicha_4200BP	Limão_~1900BP	0.0114055
Cuncaicha_4200BP	LagunaChica_6800BP	0.0123039
Cuncaicha_4200BP	Vau_Una_600BP	0.0312066
Cuncaicha_4200BP	JabuticabeiraII_111/112_~2200BP	0.0352812
Cuncaicha_4200BP	Cabeçuda_~3200BP	0.0402974
Cuncaicha_4200BP	Kaingang_burial_100BP	0.0553006
Cuncaicha_4200BP	Sumidouro_~10100BP	0.0619231
Cuncaicha_4200BP	JabuticabeiraII_~2400BP	0.0695981
Cuncaicha_4200BP	RioUncallane_1800BP.SG	0.12737
Cuncaicha_4200BP	LosRieles_11900BP	0.144173
Cuncaicha_4200BP	Lauricocha_8600BP	0.15053
Cuncaicha_4200BP	Palmeiras_Xingu_500BP	0.179438
Cuncaicha_4200BP	LocaDoSuin_9100BP	0.252372
Cuncaicha_4200BP	Limão_2700BP	0.273548
Cuncaicha_4200BP	CubatãoI_~2700BP	0.274186
Cuncaicha_4200BP	LaGalgada_4100BP	0.29827
Cuncaicha_4200BP	Moraes_~5800BP	0.339252
Cuncaicha_4200BP	Capelinha_10400BP	0.380153
Cuncaicha_4200BP	PedraDoAlexandre_2_undated	0.61053
Cuncaicha_4200BP	Limão_500BP	0.731207
Cuncaicha_4200BP	Lauricocha_5800BP	0.832529
Cuncaicha_9000BP	Kaweskar_1000BP.SG	6.05788e-17
Cuncaicha_9000BP	Yamana_1000BP.SG	2.0906e-15
Cuncaicha_9000BP	PuntaSantaAna_1.5x_7200BP	6.2559e-09
Cuncaicha_9000BP	Cuncaicha_4200BP	0.00353673
Cuncaicha_9000BP	LaGalgada_4100BP	0.00860336
Cuncaicha_9000BP	RioUncallane_1800BP.SG	0.0210781
Cuncaicha_9000BP	LagunaChica_6800BP	0.0271157
Cuncaicha_9000BP	Lauricocha_3500BP	0.0700058
Cuncaicha_9000BP	LosRieles_5100BP	0.089126
Cuncaicha_9000BP	LosRieles_11900BP	0.0972242
Cuncaicha_9000BP	Moraes_~5800BP	0.115437
Cuncaicha_9000BP	LapaDoSanto_~9600BP	0.14897
Cuncaicha_9000BP	Capelinha_10400BP	0.16387
Cuncaicha_9000BP	Sumidouro_~10100BP	0.194436
Cuncaicha_9000BP	CubatãoI_~2700BP	0.208073
Cuncaicha_9000BP	JabuticabeiraII_~2400BP	0.304401
Cuncaicha_9000BP	Palmeiras_Xingu_500BP	0.316469
Cuncaicha_9000BP	Cuncaicha_3300BP	0.329151
Cuncaicha_9000BP	JabuticabeiraII_102_1300BP	0.333992
Cuncaicha_9000BP	GalhetaIV_1200BP	0.361751
Cuncaicha_9000BP	Limão_500BP	0.384258
Cuncaicha_9000BP	JabuticabeiraII_111/112_~2200BP	0.385579
Cuncaicha_9000BP	LocaDoSuin_9100BP	0.392199
Cuncaicha_9000BP	PedraDoAlexandre_2_undated	0.479755
Cuncaicha_9000BP	Lauricocha_8600BP	0.521724
Cuncaicha_9000BP	Limão_~1900BP	0.527574
Cuncaicha_9000BP	Lauricocha_5800BP	0.548121
Cuncaicha_9000BP	Cabeçuda_~3200BP	0.723975
Cuncaicha_9000BP	Limão_2700BP	0.852148
Cuncaicha_9000BP	Kaingang_burial_100BP	0.886624
Cuncaicha_9000BP	Vau_Una_600BP	0.91459
Cuncaicha_9000BP	Laranjal_~6700BP	0.96453
GalhetaIV_1200BP	Yamana_1000BP.SG	6.00422e-22
GalhetaIV_1200BP	Kaweskar_1000BP.SG	7.78712e-21
GalhetaIV_1200BP	PuntaSantaAna_1.5x_7200BP	1.07761e-09
GalhetaIV_1200BP	LagunaChica_6800BP	2.47756e-05
GalhetaIV_1200BP	LosRieles_5100BP	0.00101667
GalhetaIV_1200BP	LapaDoSanto_~9600BP	0.0020575
GalhetaIV_1200BP	LocaDoSuin_9100BP	0.00544453
GalhetaIV_1200BP	Cuncaicha_4200BP	0.00671586
GalhetaIV_1200BP	JabuticabeiraII_~2400BP	0.00970732
GalhetaIV_1200BP	Sumidouro_~10100BP	0.0116196
GalhetaIV_1200BP	LosRieles_11900BP	0.0122092
GalhetaIV_1200BP	Palmeiras_Xingu_500BP	0.0138664
GalhetaIV_1200BP	LaGalgada_4100BP	0.0147112
GalhetaIV_1200BP	RioUncallane_1800BP.SG	0.048221
GalhetaIV_1200BP	Limão_~1900BP	0.149386
GalhetaIV_1200BP	Capelinha_10400BP	0.193871
GalhetaIV_1200BP	Lauricocha_8600BP	0.201226
GalhetaIV_1200BP	Cuncaicha_3300BP	0.207517
GalhetaIV_1200BP	Laranjal_~6700BP	0.230714
GalhetaIV_1200BP	JabuticabeiraII_102_1300BP	0.309093
GalhetaIV_1200BP	Cabeçuda_~3200BP	0.314385
GalhetaIV_1200BP	Limão_500BP	0.333171
GalhetaIV_1200BP	Cuncaicha_9000BP	0.361751
GalhetaIV_1200BP	CubatãoI_~2700BP	0.37027
GalhetaIV_1200BP	Lauricocha_5800BP	0.407146
GalhetaIV_1200BP	Moraes_~5800BP	0.456934
GalhetaIV_1200BP	PedraDoAlexandre_2_undated	0.483971
GalhetaIV_1200BP	Lauricocha_3500BP	0.55074
GalhetaIV_1200BP	Kaingang_burial_100BP	0.577257
GalhetaIV_1200BP	Vau_Una_600BP	0.653401
GalhetaIV_1200BP	Limão_2700BP	0.797541
GalhetaIV_1200BP	JabuticabeiraII_111/112_~2200BP	0.83476
JabuticabeiraII_102_1300BP	Yamana_1000BP.SG	2.49483e-15
JabuticabeiraII_102_1300BP	Kaweskar_1000BP.SG	6.44556e-15
JabuticabeiraII_102_1300BP	PuntaSantaAna_1.5x_7200BP	2.44189e-06
JabuticabeiraII_102_1300BP	Limão_2700BP	0.00395162
JabuticabeiraII_102_1300BP	LosRieles_5100BP	0.0085607
JabuticabeiraII_102_1300BP	Cuncaicha_4200BP	0.0105268
JabuticabeiraII_102_1300BP	LagunaChica_6800BP	0.0125972
JabuticabeiraII_102_1300BP	JabuticabeiraII_~2400BP	0.0389802
JabuticabeiraII_102_1300BP	Cabeçuda_~3200BP	0.0473335
JabuticabeiraII_102_1300BP	Palmeiras_Xingu_500BP	0.0614334
JabuticabeiraII_102_1300BP	Kaingang_burial_100BP	0.0797371
JabuticabeiraII_102_1300BP	LocaDoSuin_9100BP	0.094087
JabuticabeiraII_102_1300BP	Limão_500BP	0.10086
JabuticabeiraII_102_1300BP	LapaDoSanto_~9600BP	0.14994
JabuticabeiraII_102_1300BP	LosRieles_11900BP	0.159107
JabuticabeiraII_102_1300BP	RioUncallane_1800BP.SG	0.160054
JabuticabeiraII_102_1300BP	Limão_~1900BP	0.169518
JabuticabeiraII_102_1300BP	CubatãoI_~2700BP	0.171946
JabuticabeiraII_102_1300BP	Lauricocha_8600BP	0.248448
JabuticabeiraII_102_1300BP	LaGalgada_4100BP	0.256125
JabuticabeiraII_102_1300BP	GalhetaIV_1200BP	0.309093
JabuticabeiraII_102_1300BP	Lauricocha_3500BP	0.313112
JabuticabeiraII_102_1300BP	Sumidouro_~10100BP	0.324951
JabuticabeiraII_102_1300BP	Cuncaicha_9000BP	0.333992
JabuticabeiraII_102_1300BP	PedraDoAlexandre_2_undated	0.522699
JabuticabeiraII_102_1300BP	Moraes_~5800BP	0.544069
JabuticabeiraII_102_1300BP	JabuticabeiraII_111/112_~2200BP	0.600082
JabuticabeiraII_102_1300BP	Vau_Una_600BP	0.61597
JabuticabeiraII_102_1300BP	Lauricocha_5800BP	0.736784
JabuticabeiraII_102_1300BP	Cuncaicha_3300BP	0.857242
JabuticabeiraII_102_1300BP	Capelinha_10400BP	0.90408
JabuticabeiraII_102_1300BP	Laranjal_~6700BP	0.96062
JabuticabeiraII_111/112_~2200BP	Yamana_1000BP.SG	1.74168e-21
JabuticabeiraII_111/112_~2200BP	Kaweskar_1000BP.SG	1.02133e-20
JabuticabeiraII_111/112_~2200BP	PuntaSantaAna_1.5x_7200BP	1.22112e-11
JabuticabeiraII_111/112_~2200BP	LosRieles_5100BP	0.000562809
JabuticabeiraII_111/112_~2200BP	LagunaChica_6800BP	0.00363248
JabuticabeiraII_111/112_~2200BP	Cuncaicha_4200BP	0.0352812
JabuticabeiraII_111/112_~2200BP	LosRieles_11900BP	0.108944
JabuticabeiraII_111/112_~2200BP	LapaDoSanto_~9600BP	0.1211
JabuticabeiraII_111/112_~2200BP	Kaingang_burial_100BP	0.166628
JabuticabeiraII_111/112_~2200BP	LaGalgada_4100BP	0.170497
JabuticabeiraII_111/112_~2200BP	Sumidouro_~10100BP	0.198914
JabuticabeiraII_111/112_~2200BP	Cabeçuda_~3200BP	0.227033
JabuticabeiraII_111/112_~2200BP	Moraes_~5800BP	0.248063
JabuticabeiraII_111/112_~2200BP	JabuticabeiraII_~2400BP	0.343707
JabuticabeiraII_111/112_~2200BP	CubatãoI_~2700BP	0.36622
JabuticabeiraII_111/112_~2200BP	Cuncaicha_9000BP	0.385579
JabuticabeiraII_111/112_~2200BP	Capelinha_10400BP	0.417314
JabuticabeiraII_111/112_~2200BP	Lauricocha_5800BP	0.444121
JabuticabeiraII_111/112_~2200BP	Palmeiras_Xingu_500BP	0.46028
JabuticabeiraII_111/112_~2200BP	Lauricocha_8600BP	0.465463
JabuticabeiraII_111/112_~2200BP	PedraDoAlexandre_2_undated	0.514051
JabuticabeiraII_111/112_~2200BP	JabuticabeiraII_102_1300BP	0.600082
JabuticabeiraII_111/112_~2200BP	Laranjal_~6700BP	0.619
JabuticabeiraII_111/112_~2200BP	Cuncaicha_3300BP	0.664558
JabuticabeiraII_111/112_~2200BP	Vau_Una_600BP	0.670231
JabuticabeiraII_111/112_~2200BP	Lauricocha_3500BP	0.691926
JabuticabeiraII_111/112_~2200BP	LocaDoSuin_9100BP	0.765375
JabuticabeiraII_111/112_~2200BP	RioUncallane_1800BP.SG	0.780268
JabuticabeiraII_111/112_~2200BP	Limão_2700BP	0.788586
JabuticabeiraII_111/112_~2200BP	GalhetaIV_1200BP	0.83476
JabuticabeiraII_111/112_~2200BP	Limão_~1900BP	0.841856
JabuticabeiraII_111/112_~2200BP	Limão_500BP	0.892426
JabuticabeiraII_~2400BP	Kaweskar_1000BP.SG	3.31029e-28
JabuticabeiraII_~2400BP	Yamana_1000BP.SG	8.54784e-27
JabuticabeiraII_~2400BP	PuntaSantaAna_1.5x_7200BP	2.10184e-15
JabuticabeiraII_~2400BP	LagunaChica_6800BP	3.06496e-06
JabuticabeiraII_~2400BP	LapaDoSanto_~9600BP	3.52845e-06
JabuticabeiraII_~2400BP	Laranjal_~6700BP	0.00053946
JabuticabeiraII_~2400BP	CubatãoI_~2700BP	0.00184698
JabuticabeiraII_~2400BP	Sumidouro_~10100BP	0.00219892
JabuticabeiraII_~2400BP	GalhetaIV_1200BP	0.00970732
JabuticabeiraII_~2400BP	LosRieles_5100BP	0.013248
JabuticabeiraII_~2400BP	Capelinha_10400BP	0.0182231
JabuticabeiraII_~2400BP	LosRieles_11900BP	0.0248114
JabuticabeiraII_~2400BP	Lauricocha_3500BP	0.0278372
JabuticabeiraII_~2400BP	LaGalgada_4100BP	0.0345828
JabuticabeiraII_~2400BP	JabuticabeiraII_102_1300BP	0.0389802
JabuticabeiraII_~2400BP	Cuncaicha_4200BP	0.0695981
JabuticabeiraII_~2400BP	Cuncaicha_3300BP	0.071229
JabuticabeiraII_~2400BP	Moraes_~5800BP	0.0825719
JabuticabeiraII_~2400BP	Limão_~1900BP	0.0950848
JabuticabeiraII_~2400BP	LocaDoSuin_9100BP	0.129998
JabuticabeiraII_~2400BP	RioUncallane_1800BP.SG	0.190716
JabuticabeiraII_~2400BP	Lauricocha_8600BP	0.213701
JabuticabeiraII_~2400BP	Cabeçuda_~3200BP	0.2909
JabuticabeiraII_~2400BP	Kaingang_burial_100BP	0.29993
JabuticabeiraII_~2400BP	Cuncaicha_9000BP	0.304401
JabuticabeiraII_~2400BP	Limão_2700BP	0.335567
JabuticabeiraII_~2400BP	JabuticabeiraII_111/112_~2200BP	0.343707
JabuticabeiraII_~2400BP	Palmeiras_Xingu_500BP	0.48573
JabuticabeiraII_~2400BP	Vau_Una_600BP	0.770306
JabuticabeiraII_~2400BP	Limão_500BP	0.78052
JabuticabeiraII_~2400BP	Lauricocha_5800BP	0.89981
JabuticabeiraII_~2400BP	PedraDoAlexandre_2_undated	0.964617
Kaingang_burial_100BP	Yamana_1000BP.SG	4.65097e-11
Kaingang_burial_100BP	Kaweskar_1000BP.SG	3.06878e-10
Kaingang_burial_100BP	Cuncaicha_3300BP	0.0215368
Kaingang_burial_100BP	LapaDoSanto_~9600BP	0.0423853
Kaingang_burial_100BP	Lauricocha_8600BP	0.045112
Kaingang_burial_100BP	RioUncallane_1800BP.SG	0.0548308
Kaingang_burial_100BP	Cuncaicha_4200BP	0.0553006
Kaingang_burial_100BP	JabuticabeiraII_102_1300BP	0.0797371
Kaingang_burial_100BP	LosRieles_11900BP	0.118846
Kaingang_burial_100BP	LagunaChica_6800BP	0.132941
Kaingang_burial_100BP	LocaDoSuin_9100BP	0.133566
Kaingang_burial_100BP	LaGalgada_4100BP	0.147894
Kaingang_burial_100BP	JabuticabeiraII_111/112_~2200BP	0.166628
Kaingang_burial_100BP	Lauricocha_3500BP	0.221006
Kaingang_burial_100BP	LosRieles_5100BP	0.272801
Kaingang_burial_100BP	PuntaSantaAna_1.5x_7200BP	0.284531
Kaingang_burial_100BP	JabuticabeiraII_~2400BP	0.29993
Kaingang_burial_100BP	Cabeçuda_~3200BP	0.331773
Kaingang_burial_100BP	Limão_~1900BP	0.353528
Kaingang_burial_100BP	Laranjal_~6700BP	0.377903
Kaingang_burial_100BP	Capelinha_10400BP	0.391329
Kaingang_burial_100BP	Sumidouro_~10100BP	0.403113
Kaingang_burial_100BP	Limão_500BP	0.423073
Kaingang_burial_100BP	Lauricocha_5800BP	0.500366
Kaingang_burial_100BP	GalhetaIV_1200BP	0.577257
Kaingang_burial_100BP	Palmeiras_Xingu_500BP	0.715814
Kaingang_burial_100BP	Moraes_~5800BP	0.740232
Kaingang_burial_100BP	CubatãoI_~2700BP	0.757171
Kaingang_burial_100BP	Vau_Una_600BP	0.838766
Kaingang_burial_100BP	Limão_2700BP	0.880611
Kaingang_burial_100BP	Cuncaicha_9000BP	0.886624
Kaingang_burial_100BP	PedraDoAlexandre_2_undated	0.980796
Kaweskar_1000BP.SG	RioUncallane_1800BP.SG	3.36923e-38
Kaweskar_1000BP.SG	LapaDoSanto_~9600BP	1.85818e-32
Kaweskar_1000BP.SG	Lauricocha_8600BP	1.78104e-28
Kaweskar_1000BP.SG	JabuticabeiraII_~2400BP	3.31029e-28
Kaweskar_1000BP.SG	Lauricocha_3500BP	4.76484e-27
Kaweskar_1000BP.SG	Laranjal_~6700BP	6.61091e-27
Kaweskar_1000BP.SG	LaGalgada_4100BP	1.5511e-25
Kaweskar_1000BP.SG	Limão_~1900BP	1.07663e-24
Kaweskar_1000BP.SG	Cuncaicha_3300BP	1.09492e-23
Kaweskar_1000BP.SG	Sumidouro_~10100BP	1.49408e-22
Kaweskar_1000BP.SG	Limão_500BP	3.11475e-22
Kaweskar_1000BP.SG	GalhetaIV_1200BP	7.78712e-21
Kaweskar_1000BP.SG	JabuticabeiraII_111/112_~2200BP	1.02133e-20
Kaweskar_1000BP.SG	Cuncaicha_4200BP	1.22281e-20
Kaweskar_1000BP.SG	Vau_Una_600BP	7.29827e-19
Kaweskar_1000BP.SG	Cabeçuda_~3200BP	2.83002e-18
Kaweskar_1000BP.SG	Lauricocha_5800BP	3.2727e-18
Kaweskar_1000BP.SG	LagunaChica_6800BP	5.55062e-17
Kaweskar_1000BP.SG	Cuncaicha_9000BP	6.05788e-17
Kaweskar_1000BP.SG	CubatãoI_~2700BP	7.80384e-17
Kaweskar_1000BP.SG	Limão_2700BP	3.40797e-16
Kaweskar_1000BP.SG	Moraes_~5800BP	4.50361e-16
Kaweskar_1000BP.SG	Capelinha_10400BP	1.1473e-15
Kaweskar_1000BP.SG	Palmeiras_Xingu_500BP	6.24713e-15
Kaweskar_1000BP.SG	JabuticabeiraII_102_1300BP	6.44556e-15
Kaweskar_1000BP.SG	PedraDoAlexandre_2_undated	4.41825e-12
Kaweskar_1000BP.SG	LosRieles_11900BP	1.10253e-10
Kaweskar_1000BP.SG	LocaDoSuin_9100BP	1.99582e-10
Kaweskar_1000BP.SG	Kaingang_burial_100BP	3.06878e-10
Kaweskar_1000BP.SG	LosRieles_5100BP	0.000153256
Kaweskar_1000BP.SG	Yamana_1000BP.SG	0.408006
Kaweskar_1000BP.SG	PuntaSantaAna_1.5x_7200BP	0.563241
LaGalgada_4100BP	Kaweskar_1000BP.SG	1.5511e-25
LaGalgada_4100BP	Yamana_1000BP.SG	3.37797e-24
LaGalgada_4100BP	PuntaSantaAna_1.5x_7200BP	3.32812e-12
LaGalgada_4100BP	LapaDoSanto_~9600BP	0.000894169
LaGalgada_4100BP	LagunaChica_6800BP	0.00139817
LaGalgada_4100BP	LosRieles_5100BP	0.00185127
LaGalgada_4100BP	Limão_~1900BP	0.00458188
LaGalgada_4100BP	Capelinha_10400BP	0.00670344
LaGalgada_4100BP	Cuncaicha_9000BP	0.00860336
LaGalgada_4100BP	Sumidouro_~10100BP	0.0111487
LaGalgada_4100BP	Palmeiras_Xingu_500BP	0.0117955
LaGalgada_4100BP	GalhetaIV_1200BP	0.0147112
LaGalgada_4100BP	LocaDoSuin_9100BP	0.0165665
LaGalgada_4100BP	Vau_Una_600BP	0.023012
LaGalgada_4100BP	LosRieles_11900BP	0.0235629
LaGalgada_4100BP	Lauricocha_3500BP	0.0293646
LaGalgada_4100BP	CubatãoI_~2700BP	0.0301052
LaGalgada_4100BP	Lauricocha_8600BP	0.0301499
LaGalgada_4100BP	Cabeçuda_~3200BP	0.032146
LaGalgada_4100BP	JabuticabeiraII_~2400BP	0.0345828
LaGalgada_4100BP	PedraDoAlexandre_2_undated	0.113801
LaGalgada_4100BP	Laranjal_~6700BP	0.144614
LaGalgada_4100BP	Kaingang_burial_100BP	0.147894
LaGalgada_4100BP	JabuticabeiraII_111/112_~2200BP	0.170497
LaGalgada_4100BP	JabuticabeiraII_102_1300BP	0.256125
LaGalgada_4100BP	Cuncaicha_4200BP	0.29827
LaGalgada_4100BP	Limão_2700BP	0.379225
LaGalgada_4100BP	Limão_500BP	0.404391
LaGalgada_4100BP	Lauricocha_5800BP	0.586534
LaGalgada_4100BP	RioUncallane_1800BP.SG	0.617897
LaGalgada_4100BP	Cuncaicha_3300BP	0.638274
LaGalgada_4100BP	Moraes_~5800BP	0.671259
LagunaChica_6800BP	Yamana_1000BP.SG	3.88325e-20
LagunaChica_6800BP	Kaweskar_1000BP.SG	5.55062e-17
LagunaChica_6800BP	PuntaSantaAna_1.5x_7200BP	1.64185e-07
LagunaChica_6800BP	RioUncallane_1800BP.SG	6.95907e-07
LagunaChica_6800BP	JabuticabeiraII_~2400BP	3.06496e-06
LagunaChica_6800BP	Limão_~1900BP	1.89113e-05
LagunaChica_6800BP	GalhetaIV_1200BP	2.47756e-05
LagunaChica_6800BP	Lauricocha_3500BP	4.54536e-05
LagunaChica_6800BP	Cabeçuda_~3200BP	0.000245807
LagunaChica_6800BP	Palmeiras_Xingu_500BP	0.000380955
LagunaChica_6800BP	Vau_Una_600BP	0.00116288
LagunaChica_6800BP	Cuncaicha_3300BP	0.00116589
LagunaChica_6800BP	Lauricocha_8600BP	0.00122333
LagunaChica_6800BP	LaGalgada_4100BP	0.00139817
LagunaChica_6800BP	LapaDoSanto_~9600BP	0.00147647
LagunaChica_6800BP	JabuticabeiraII_111/112_~2200BP	0.00363248
LagunaChica_6800BP	LosRieles_5100BP	0.00471602
LagunaChica_6800BP	Cuncaicha_4200BP	0.0123039
LagunaChica_6800BP	JabuticabeiraII_102_1300BP	0.0125972
LagunaChica_6800BP	Capelinha_10400BP	0.0232213
LagunaChica_6800BP	Limão_2700BP	0.0244225
LagunaChica_6800BP	Cuncaicha_9000BP	0.0271157
LagunaChica_6800BP	Limão_500BP	0.0318487
LagunaChica_6800BP	CubatãoI_~2700BP	0.0428841
LagunaChica_6800BP	Sumidouro_~10100BP	0.0554584
LagunaChica_6800BP	PedraDoAlexandre_2_undated	0.0587106
LagunaChica_6800BP	Kaingang_burial_100BP	0.132941
LagunaChica_6800BP	Moraes_~5800BP	0.142525
LagunaChica_6800BP	Laranjal_~6700BP	0.160148
LagunaChica_6800BP	Lauricocha_5800BP	0.223456
LagunaChica_6800BP	LosRieles_11900BP	0.322266
LagunaChica_6800BP	LocaDoSuin_9100BP	0.721991
LapaDoSanto_~9600BP	Kaweskar_1000BP.SG	1.85818e-32
LapaDoSanto_~9600BP	Yamana_1000BP.SG	1.1427e-30
LapaDoSanto_~9600BP	PuntaSantaAna_1.5x_7200BP	2.96656e-18
LapaDoSanto_~9600BP	RioUncallane_1800BP.SG	4.02042e-07
LapaDoSanto_~9600BP	LosRieles_5100BP	2.51085e-06
LapaDoSanto_~9600BP	JabuticabeiraII_~2400BP	3.52845e-06
LapaDoSanto_~9600BP	LaGalgada_4100BP	0.000894169
LapaDoSanto_~9600BP	Lauricocha_3500BP	0.0010853
LapaDoSanto_~9600BP	LagunaChica_6800BP	0.00147647
LapaDoSanto_~9600BP	GalhetaIV_1200BP	0.0020575
LapaDoSanto_~9600BP	Cuncaicha_3300BP	0.00374191
LapaDoSanto_~9600BP	Cuncaicha_4200BP	0.0040478
LapaDoSanto_~9600BP	Lauricocha_8600BP	0.00410841
LapaDoSanto_~9600BP	Vau_Una_600BP	0.0062422
LapaDoSanto_~9600BP	CubatãoI_~2700BP	0.0163637
LapaDoSanto_~9600BP	Limão_~1900BP	0.0231218
LapaDoSanto_~9600BP	Lauricocha_5800BP	0.0247133
LapaDoSanto_~9600BP	Cabeçuda_~3200BP	0.0326903
LapaDoSanto_~9600BP	Kaingang_burial_100BP	0.0423853
LapaDoSanto_~9600BP	PedraDoAlexandre_2_undated	0.0633363
LapaDoSanto_~9600BP	Limão_500BP	0.111476
LapaDoSanto_~9600BP	JabuticabeiraII_111/112_~2200BP	0.1211
LapaDoSanto_~9600BP	Cuncaicha_9000BP	0.14897
LapaDoSanto_~9600BP	JabuticabeiraII_102_1300BP	0.14994
LapaDoSanto_~9600BP	Laranjal_~6700BP	0.272182
LapaDoSanto_~9600BP	Limão_2700BP	0.365515
LapaDoSanto_~9600BP	LosRieles_11900BP	0.366255
LapaDoSanto_~9600BP	LocaDoSuin_9100BP	0.368928
LapaDoSanto_~9600BP	Capelinha_10400BP	0.459232
LapaDoSanto_~9600BP	Palmeiras_Xingu_500BP	0.566696
LapaDoSanto_~9600BP	Sumidouro_~10100BP	0.591934
LapaDoSanto_~9600BP	Moraes_~5800BP	0.63632
Laranjal_~6700BP	Kaweskar_1000BP.SG	6.61091e-27
Laranjal_~6700BP	Yamana_1000BP.SG	9.30264e-26
Laranjal_~6700BP	PuntaSantaAna_1.5x_7200BP	2.71761e-13
Laranjal_~6700BP	LosRieles_5100BP	1.01437e-05
Laranjal_~6700BP	Cuncaicha_4200BP	0.000275452
Laranjal_~6700BP	JabuticabeiraII_~2400BP	0.00053946
Laranjal_~6700BP	Sumidouro_~10100BP	0.00947935
Laranjal_~6700BP	Limão_~1900BP	0.0297585
Laranjal_~6700BP	RioUncallane_1800BP.SG	0.0517027
Laranjal_~6700BP	Palmeiras_Xingu_500BP	0.0928729
Laranjal_~6700BP	LaGalgada_4100BP	0.144614
Laranjal_~6700BP	LagunaChica_6800BP	0.160148
Laranjal_~6700BP	Vau_Una_600BP	0.170874
Laranjal_~6700BP	LosRieles_11900BP	0.175899
Laranjal_~6700BP	Cabeçuda_~3200BP	0.197689
Laranjal_~6700BP	Lauricocha_3500BP	0.202552
Laranjal_~6700BP	GalhetaIV_1200BP	0.230714
Laranjal_~6700BP	LapaDoSanto_~9600BP	0.272182
Laranjal_~6700BP	Lauricocha_5800BP	0.370209
Laranjal_~6700BP	Limão_500BP	0.37131
Laranjal_~6700BP	Kaingang_burial_100BP	0.377903
Laranjal_~6700BP	Lauricocha_8600BP	0.443419
Laranjal_~6700BP	Capelinha_10400BP	0.540421
Laranjal_~6700BP	LocaDoSuin_9100BP	0.556174
Laranjal_~6700BP	CubatãoI_~2700BP	0.591556
Laranjal_~6700BP	JabuticabeiraII_111/112_~2200BP	0.619
Laranjal_~6700BP	Cuncaicha_3300BP	0.6674
Laranjal_~6700BP	Limão_2700BP	0.729841
Laranjal_~6700BP	Moraes_~5800BP	0.754665
Laranjal_~6700BP	PedraDoAlexandre_2_undated	0.829026
Laranjal_~6700BP	JabuticabeiraII_102_1300BP	0.96062
Laranjal_~6700BP	Cuncaicha_9000BP	0.96453
Lauricocha_3500BP	Kaweskar_1000BP.SG	4.76484e-27
Lauricocha_3500BP	Yamana_1000BP.SG	1.72291e-21
Lauricocha_3500BP	PuntaSantaAna_1.5x_7200BP	3.44214e-14
Lauricocha_3500BP	LagunaChica_6800BP	4.54536e-05
Lauricocha_3500BP	LosRieles_5100BP	0.000415508
Lauricocha_3500BP	LapaDoSanto_~9600BP	0.0010853
Lauricocha_3500BP	LosRieles_11900BP	0.00214597
Lauricocha_3500BP	Sumidouro_~10100BP	0.00452807
Lauricocha_3500BP	Cuncaicha_4200BP	0.00497949
Lauricocha_3500BP	LocaDoSuin_9100BP	0.0143383
Lauricocha_3500BP	Limão_~1900BP	0.0175377
Lauricocha_3500BP	JabuticabeiraII_~2400BP	0.0278372
Lauricocha_3500BP	LaGalgada_4100BP	0.0293646
Lauricocha_3500BP	Capelinha_10400BP	0.0318873
Lauricocha_3500BP	Moraes_~5800BP	0.039711
Lauricocha_3500BP	Cuncaicha_9000BP	0.0700058
Lauricocha_3500BP	Cuncaicha_3300BP	0.0746652
Lauricocha_3500BP	Lauricocha_5800BP	0.088561
Lauricocha_3500BP	Lauricocha_8600BP	0.0929261
Lauricocha_3500BP	Cabeçuda_~3200BP	0.09812
Lauricocha_3500BP	RioUncallane_1800BP.SG	0.129512
Lauricocha_3500BP	CubatãoI_~2700BP	0.143796
Lauricocha_3500BP	Palmeiras_Xingu_500BP	0.167691
Lauricocha_3500BP	Laranjal_~6700BP	0.202552
Lauricocha_3500BP	Kaingang_burial_100BP	0.221006
Lauricocha_3500BP	JabuticabeiraII_102_1300BP	0.313112
Lauricocha_3500BP	Limão_500BP	0.479228
Lauricocha_3500BP	Limão_2700BP	0.500409
Lauricocha_3500BP	GalhetaIV_1200BP	0.55074
Lauricocha_3500BP	Vau_Una_600BP	0.603736
Lauricocha_3500BP	JabuticabeiraII_111/112_~2200BP	0.691926
Lauricocha_3500BP	PedraDoAlexandre_2_undated	0.74944
Lauricocha_5800BP	Kaweskar_1000BP.SG	3.2727e-18
Lauricocha_5800BP	Yamana_1000BP.SG	3.90927e-17
Lauricocha_5800BP	PuntaSantaAna_1.5x_7200BP	1.29954e-08
Lauricocha_5800BP	CubatãoI_~2700BP	0.00744272
Lauricocha_5800BP	LapaDoSanto_~9600BP	0.0247133
Lauricocha_5800BP	LosRieles_5100BP	0.041098
Lauricocha_5800BP	LosRieles_11900BP	0.0429836
Lauricocha_5800BP	Lauricocha_3500BP	0.088561
Lauricocha_5800BP	Sumidouro_~10100BP	0.135902
Lauricocha_5800BP	LagunaChica_6800BP	0.223456
Lauricocha_5800BP	Limão_~1900BP	0.273194
Lauricocha_5800BP	Palmeiras_Xingu_500BP	0.27422
Lauricocha_5800BP	LocaDoSuin_9100BP	0.299484
Lauricocha_5800BP	PedraDoAlexandre_2_undated	0.352575
Lauricocha_5800BP	Laranjal_~6700BP	0.370209
Lauricocha_5800BP	GalhetaIV_1200BP	0.407146
Lauricocha_5800BP	JabuticabeiraII_111/112_~2200BP	0.444121
Lauricocha_5800BP	Kaingang_burial_100BP	0.500366
Lauricocha_5800BP	Moraes_~5800BP	0.509971
Lauricocha_5800BP	Vau_Una_600BP	0.519746
Lauricocha_5800BP	Cuncaicha_9000BP	0.548121
Lauricocha_5800BP	LaGalgada_4100BP	0.586534
Lauricocha_5800BP	Capelinha_10400BP	0.653716
Lauricocha_5800BP	Limão_500BP	0.670887
Lauricocha_5800BP	Lauricocha_8600BP	0.715939
Lauricocha_5800BP	JabuticabeiraII_102_1300BP	0.736784
Lauricocha_5800BP	Cabeçuda_~3200BP	0.740367
Lauricocha_5800BP	Cuncaicha_3300BP	0.82884
Lauricocha_5800BP	Limão_2700BP	0.832066
Lauricocha_5800BP	Cuncaicha_4200BP	0.832529
Lauricocha_5800BP	RioUncallane_1800BP.SG	0.870623
Lauricocha_5800BP	JabuticabeiraII_~2400BP	0.89981
Lauricocha_8600BP	Kaweskar_1000BP.SG	1.78104e-28
Lauricocha_8600BP	Yamana_1000BP.SG	1.63403e-21
Lauricocha_8600BP	PuntaSantaAna_1.5x_7200BP	2.98679e-12
Lauricocha_8600BP	LosRieles_5100BP	0.000239452
Lauricocha_8600BP	LagunaChica_6800BP	0.00122333
Lauricocha_8600BP	LapaDoSanto_~9600BP	0.00410841
Lauricocha_8600BP	Palmeiras_Xingu_500BP	0.0109534
Lauricocha_8600BP	LosRieles_11900BP	0.021735
Lauricocha_8600BP	Limão_~1900BP	0.0277655
Lauricocha_8600BP	LaGalgada_4100BP	0.0301499
Lauricocha_8600BP	Kaingang_burial_100BP	0.045112
Lauricocha_8600BP	Lauricocha_3500BP	0.0929261
Lauricocha_8600BP	RioUncallane_1800BP.SG	0.131201
Lauricocha_8600BP	Cuncaicha_4200BP	0.15053
Lauricocha_8600BP	Cabeçuda_~3200BP	0.174431
Lauricocha_8600BP	GalhetaIV_1200BP	0.201226
Lauricocha_8600BP	JabuticabeiraII_~2400BP	0.213701
Lauricocha_8600BP	JabuticabeiraII_102_1300BP	0.248448
Lauricocha_8600BP	PedraDoAlexandre_2_undated	0.249985
Lauricocha_8600BP	LocaDoSuin_9100BP	0.290118
Lauricocha_8600BP	CubatãoI_~2700BP	0.302441
Lauricocha_8600BP	Cuncaicha_3300BP	0.34771
Lauricocha_8600BP	Vau_Una_600BP	0.394123
Lauricocha_8600BP	Limão_2700BP	0.433264
Lauricocha_8600BP	Laranjal_~6700BP	0.443419
Lauricocha_8600BP	Limão_500BP	0.452673
Lauricocha_8600BP	JabuticabeiraII_111/112_~2200BP	0.465463
Lauricocha_8600BP	Capelinha_10400BP	0.475204
Lauricocha_8600BP	Cuncaicha_9000BP	0.521724
Lauricocha_8600BP	Moraes_~5800BP	0.580772
Lauricocha_8600BP	Lauricocha_5800BP	0.715939
Lauricocha_8600BP	Sumidouro_~10100BP	0.743454
LocaDoSuin_9100BP	Yamana_1000BP.SG	2.91986e-12
LocaDoSuin_9100BP	Kaweskar_1000BP.SG	1.99582e-10
LocaDoSuin_9100BP	PuntaSantaAna_1.5x_7200BP	3.94216e-05
LocaDoSuin_9100BP	GalhetaIV_1200BP	0.00544453
LocaDoSuin_9100BP	Lauricocha_3500BP	0.0143383
LocaDoSuin_9100BP	LaGalgada_4100BP	0.0165665
LocaDoSuin_9100BP	RioUncallane_1800BP.SG	0.02151
LocaDoSuin_9100BP	LosRieles_5100BP	0.0394527
LocaDoSuin_9100BP	JabuticabeiraII_102_1300BP	0.094087
LocaDoSuin_9100BP	JabuticabeiraII_~2400BP	0.129998
LocaDoSuin_9100BP	Kaingang_burial_100BP	0.133566
LocaDoSuin_9100BP	CubatãoI_~2700BP	0.134074
LocaDoSuin_9100BP	Vau_Una_600BP	0.142925
LocaDoSuin_9100BP	Limão_500BP	0.188925
LocaDoSuin_9100BP	PedraDoAlexandre_2_undated	0.21149
LocaDoSuin_9100BP	Cuncaicha_4200BP	0.252372
LocaDoSuin_9100BP	Lauricocha_8600BP	0.290118
LocaDoSuin_9100BP	Lauricocha_5800BP	0.299484
LocaDoSuin_9100BP	Cuncaicha_3300BP	0.353506
LocaDoSuin_9100BP	LapaDoSanto_~9600BP	0.368928
LocaDoSuin_9100BP	Cuncaicha_9000BP	0.392199
LocaDoSuin_9100BP	Palmeiras_Xingu_500BP	0.412419
LocaDoSuin_9100BP	LosRieles_11900BP	0.444467
LocaDoSuin_9100BP	Limão_~1900BP	0.491837
LocaDoSuin_9100BP	Laranjal_~6700BP	0.556174
LocaDoSuin_9100BP	Cabeçuda_~3200BP	0.629818
LocaDoSuin_9100BP	Moraes_~5800BP	0.705206
LocaDoSuin_9100BP	Sumidouro_~10100BP	0.721507
LocaDoSuin_9100BP	LagunaChica_6800BP	0.721991
LocaDoSuin_9100BP	Limão_2700BP	0.729302
LocaDoSuin_9100BP	Capelinha_10400BP	0.763251
LocaDoSuin_9100BP	JabuticabeiraII_111/112_~2200BP	0.765375
LosRieles_11900BP	Yamana_1000BP.SG	1.58366e-13
LosRieles_11900BP	Kaweskar_1000BP.SG	1.10253e-10
LosRieles_11900BP	PuntaSantaAna_1.5x_7200BP	2.04617e-06
LosRieles_11900BP	Lauricocha_3500BP	0.00214597
LosRieles_11900BP	RioUncallane_1800BP.SG	0.00415457
LosRieles_11900BP	Vau_Una_600BP	0.00797914
LosRieles_11900BP	GalhetaIV_1200BP	0.0122092
LosRieles_11900BP	CubatãoI_~2700BP	0.0213706
LosRieles_11900BP	Lauricocha_8600BP	0.021735
LosRieles_11900BP	LaGalgada_4100BP	0.0235629
LosRieles_11900BP	JabuticabeiraII_~2400BP	0.0248114
LosRieles_11900BP	Limão_500BP	0.0284204
LosRieles_11900BP	Lauricocha_5800BP	0.0429836
LosRieles_11900BP	PedraDoAlexandre_2_undated	0.0568957
LosRieles_11900BP	Limão_2700BP	0.0620262
LosRieles_11900BP	Cabeçuda_~3200BP	0.0644549
LosRieles_11900BP	Palmeiras_Xingu_500BP	0.0787501
LosRieles_11900BP	Moraes_~5800BP	0.0802977
LosRieles_11900BP	Limão_~1900BP	0.0840023
LosRieles_11900BP	Cuncaicha_9000BP	0.0972242
LosRieles_11900BP	Cuncaicha_3300BP	0.103696
LosRieles_11900BP	JabuticabeiraII_111/112_~2200BP	0.108944
LosRieles_11900BP	Kaingang_burial_100BP	0.118846
LosRieles_11900BP	Cuncaicha_4200BP	0.144173
LosRieles_11900BP	JabuticabeiraII_102_1300BP	0.159107
LosRieles_11900BP	Laranjal_~6700BP	0.175899
LosRieles_11900BP	LosRieles_5100BP	0.216431
LosRieles_11900BP	Sumidouro_~10100BP	0.310873
LosRieles_11900BP	LagunaChica_6800BP	0.322266
LosRieles_11900BP	LapaDoSanto_~9600BP	0.366255
LosRieles_11900BP	LocaDoSuin_9100BP	0.444467
LosRieles_11900BP	Capelinha_10400BP	0.680057
LosRieles_5100BP	Yamana_1000BP.SG	5.35343e-07
LosRieles_5100BP	LapaDoSanto_~9600BP	2.51085e-06
LosRieles_5100BP	Laranjal_~6700BP	1.01437e-05
LosRieles_5100BP	RioUncallane_1800BP.SG	2.68085e-05
LosRieles_5100BP	Cuncaicha_3300BP	0.000147956
LosRieles_5100BP	Kaweskar_1000BP.SG	0.000153256
LosRieles_5100BP	Lauricocha_8600BP	0.000239452
LosRieles_5100BP	Lauricocha_3500BP	0.000415508
LosRieles_5100BP	JabuticabeiraII_111/112_~2200BP	0.000562809
LosRieles_5100BP	GalhetaIV_1200BP	0.00101667
LosRieles_5100BP	Sumidouro_~10100BP	0.00111961
LosRieles_5100BP	CubatãoI_~2700BP	0.00113195
LosRieles_5100BP	Moraes_~5800BP	0.00129525
LosRieles_5100BP	LaGalgada_4100BP	0.00185127
LosRieles_5100BP	Limão_~1900BP	0.00206105
LosRieles_5100BP	Limão_500BP	0.00250465
LosRieles_5100BP	LagunaChica_6800BP	0.00471602
LosRieles_5100BP	PuntaSantaAna_1.5x_7200BP	0.00512855
LosRieles_5100BP	Cuncaicha_4200BP	0.00827703
LosRieles_5100BP	JabuticabeiraII_102_1300BP	0.0085607
LosRieles_5100BP	Capelinha_10400BP	0.0103393
LosRieles_5100BP	JabuticabeiraII_~2400BP	0.013248
LosRieles_5100BP	Vau_Una_600BP	0.0207743
LosRieles_5100BP	Limão_2700BP	0.0213157
LosRieles_5100BP	Cabeçuda_~3200BP	0.026495
LosRieles_5100BP	Palmeiras_Xingu_500BP	0.0375656
LosRieles_5100BP	LocaDoSuin_9100BP	0.0394527
LosRieles_5100BP	Lauricocha_5800BP	0.041098
LosRieles_5100BP	Cuncaicha_9000BP	0.089126
LosRieles_5100BP	LosRieles_11900BP	0.216431
LosRieles_5100BP	Kaingang_burial_100BP	0.272801
LosRieles_5100BP	PedraDoAlexandre_2_undated	0.519223
Moraes_~5800BP	Kaweskar_1000BP.SG	4.50361e-16
Moraes_~5800BP	Yamana_1000BP.SG	5.58726e-16
Moraes_~5800BP	LosRieles_5100BP	0.00129525
Moraes_~5800BP	PuntaSantaAna_1.5x_7200BP	0.00338157
Moraes_~5800BP	Lauricocha_3500BP	0.039711
Moraes_~5800BP	LosRieles_11900BP	0.0802977
Moraes_~5800BP	JabuticabeiraII_~2400BP	0.0825719
Moraes_~5800BP	Limão_~1900BP	0.10669
Moraes_~5800BP	Cuncaicha_9000BP	0.115437
Moraes_~5800BP	Vau_Una_600BP	0.126209
Moraes_~5800BP	CubatãoI_~2700BP	0.126453
Moraes_~5800BP	LagunaChica_6800BP	0.142525
Moraes_~5800BP	JabuticabeiraII_111/112_~2200BP	0.248063
Moraes_~5800BP	Cuncaicha_4200BP	0.339252
Moraes_~5800BP	Palmeiras_Xingu_500BP	0.450533
Moraes_~5800BP	GalhetaIV_1200BP	0.456934
Moraes_~5800BP	Sumidouro_~10100BP	0.474438
Moraes_~5800BP	Lauricocha_5800BP	0.509971
Moraes_~5800BP	RioUncallane_1800BP.SG	0.527984
Moraes_~5800BP	JabuticabeiraII_102_1300BP	0.544069
Moraes_~5800BP	Lauricocha_8600BP	0.580772
Moraes_~5800BP	PedraDoAlexandre_2_undated	0.613198
Moraes_~5800BP	LapaDoSanto_~9600BP	0.63632
Moraes_~5800BP	LaGalgada_4100BP	0.671259
Moraes_~5800BP	LocaDoSuin_9100BP	0.705206
Moraes_~5800BP	Cabeçuda_~3200BP	0.735625
Moraes_~5800BP	Kaingang_burial_100BP	0.740232
Moraes_~5800BP	Laranjal_~6700BP	0.754665
Moraes_~5800BP	Limão_500BP	0.810555
Moraes_~5800BP	Capelinha_10400BP	0.894212
Moraes_~5800BP	Cuncaicha_3300BP	0.976592
Moraes_~5800BP	Limão_2700BP	0.986906
Palmeiras_Xingu_500BP	Yamana_1000BP.SG	3.49545e-15
Palmeiras_Xingu_500BP	Kaweskar_1000BP.SG	6.24713e-15
Palmeiras_Xingu_500BP	PuntaSantaAna_1.5x_7200BP	1.731e-09
Palmeiras_Xingu_500BP	LagunaChica_6800BP	0.000380955
Palmeiras_Xingu_500BP	Lauricocha_8600BP	0.0109534
Palmeiras_Xingu_500BP	LaGalgada_4100BP	0.0117955
Palmeiras_Xingu_500BP	GalhetaIV_1200BP	0.0138664
Palmeiras_Xingu_500BP	LosRieles_5100BP	0.0375656
Palmeiras_Xingu_500BP	JabuticabeiraII_102_1300BP	0.0614334
Palmeiras_Xingu_500BP	Capelinha_10400BP	0.0636044
Palmeiras_Xingu_500BP	LosRieles_11900BP	0.0787501
Palmeiras_Xingu_500BP	Laranjal_~6700BP	0.0928729
Palmeiras_Xingu_500BP	Cuncaicha_3300BP	0.126913
Palmeiras_Xingu_500BP	RioUncallane_1800BP.SG	0.139959
Palmeiras_Xingu_500BP	Lauricocha_3500BP	0.167691
Palmeiras_Xingu_500BP	Cuncaicha_4200BP	0.179438
Palmeiras_Xingu_500BP	Limão_2700BP	0.258848
Palmeiras_Xingu_500BP	Lauricocha_5800BP	0.27422
Palmeiras_Xingu_500BP	Limão_500BP	0.29137
Palmeiras_Xingu_500BP	Vau_Una_600BP	0.301886
Palmeiras_Xingu_500BP	Cuncaicha_9000BP	0.316469
Palmeiras_Xingu_500BP	Sumidouro_~10100BP	0.347405
Palmeiras_Xingu_500BP	CubatãoI_~2700BP	0.352538
Palmeiras_Xingu_500BP	LocaDoSuin_9100BP	0.412419
Palmeiras_Xingu_500BP	Moraes_~5800BP	0.450533
Palmeiras_Xingu_500BP	JabuticabeiraII_111/112_~2200BP	0.46028
Palmeiras_Xingu_500BP	Limão_~1900BP	0.478603
Palmeiras_Xingu_500BP	JabuticabeiraII_~2400BP	0.48573
Palmeiras_Xingu_500BP	LapaDoSanto_~9600BP	0.566696
Palmeiras_Xingu_500BP	PedraDoAlexandre_2_undated	0.680997
Palmeiras_Xingu_500BP	Kaingang_burial_100BP	0.715814
Palmeiras_Xingu_500BP	Cabeçuda_~3200BP	0.923949
PedraDoAlexandre_2_undated	Yamana_1000BP.SG	2.98264e-13
PedraDoAlexandre_2_undated	Kaweskar_1000BP.SG	4.41825e-12
PedraDoAlexandre_2_undated	PuntaSantaAna_1.5x_7200BP	0.000875359
PedraDoAlexandre_2_undated	Capelinha_10400BP	0.0272448
PedraDoAlexandre_2_undated	LosRieles_11900BP	0.0568957
PedraDoAlexandre_2_undated	LagunaChica_6800BP	0.0587106
PedraDoAlexandre_2_undated	LapaDoSanto_~9600BP	0.0633363
PedraDoAlexandre_2_undated	LaGalgada_4100BP	0.113801
PedraDoAlexandre_2_undated	Limão_~1900BP	0.198351
PedraDoAlexandre_2_undated	LocaDoSuin_9100BP	0.21149
PedraDoAlexandre_2_undated	Sumidouro_~10100BP	0.222023
PedraDoAlexandre_2_undated	Lauricocha_8600BP	0.249985
PedraDoAlexandre_2_undated	Lauricocha_5800BP	0.352575
PedraDoAlexandre_2_undated	Cuncaicha_3300BP	0.369265
PedraDoAlexandre_2_undated	CubatãoI_~2700BP	0.458001
PedraDoAlexandre_2_undated	Cuncaicha_9000BP	0.479755
PedraDoAlexandre_2_undated	GalhetaIV_1200BP	0.483971
PedraDoAlexandre_2_undated	JabuticabeiraII_111/112_~2200BP	0.514051
PedraDoAlexandre_2_undated	LosRieles_5100BP	0.519223
PedraDoAlexandre_2_undated	JabuticabeiraII_102_1300BP	0.522699
PedraDoAlexandre_2_undated	Cuncaicha_4200BP	0.61053
PedraDoAlexandre_2_undated	Moraes_~5800BP	0.613198
PedraDoAlexandre_2_undated	Palmeiras_Xingu_500BP	0.680997
PedraDoAlexandre_2_undated	Limão_2700BP	0.728456
PedraDoAlexandre_2_undated	RioUncallane_1800BP.SG	0.736659
PedraDoAlexandre_2_undated	Lauricocha_3500BP	0.74944
PedraDoAlexandre_2_undated	Vau_Una_600BP	0.754712
PedraDoAlexandre_2_undated	Limão_500BP	0.773281
PedraDoAlexandre_2_undated	Laranjal_~6700BP	0.829026
PedraDoAlexandre_2_undated	JabuticabeiraII_~2400BP	0.964617
PedraDoAlexandre_2_undated	Cabeçuda_~3200BP	0.968339
PedraDoAlexandre_2_undated	Kaingang_burial_100BP	0.980796
PuntaSantaAna_1.5x_7200BP	Sumidouro_~10100BP	2.16564e-18
PuntaSantaAna_1.5x_7200BP	LapaDoSanto_~9600BP	2.96656e-18
PuntaSantaAna_1.5x_7200BP	RioUncallane_1800BP.SG	2.17339e-16
PuntaSantaAna_1.5x_7200BP	JabuticabeiraII_~2400BP	2.10184e-15
PuntaSantaAna_1.5x_7200BP	Lauricocha_3500BP	3.44214e-14
PuntaSantaAna_1.5x_7200BP	Limão_~1900BP	4.84137e-14
PuntaSantaAna_1.5x_7200BP	Cuncaicha_3300BP	6.3051e-14
PuntaSantaAna_1.5x_7200BP	Laranjal_~6700BP	2.71761e-13
PuntaSantaAna_1.5x_7200BP	Lauricocha_8600BP	2.98679e-12
PuntaSantaAna_1.5x_7200BP	LaGalgada_4100BP	3.32812e-12
PuntaSantaAna_1.5x_7200BP	JabuticabeiraII_111/112_~2200BP	1.22112e-11
PuntaSantaAna_1.5x_7200BP	Cabeçuda_~3200BP	5.26894e-10
PuntaSantaAna_1.5x_7200BP	GalhetaIV_1200BP	1.07761e-09
PuntaSantaAna_1.5x_7200BP	Palmeiras_Xingu_500BP	1.731e-09
PuntaSantaAna_1.5x_7200BP	Vau_Una_600BP	4.99135e-09
PuntaSantaAna_1.5x_7200BP	Cuncaicha_9000BP	6.2559e-09
PuntaSantaAna_1.5x_7200BP	Cuncaicha_4200BP	9.54411e-09
PuntaSantaAna_1.5x_7200BP	Lauricocha_5800BP	1.29954e-08
PuntaSantaAna_1.5x_7200BP	LagunaChica_6800BP	1.64185e-07
PuntaSantaAna_1.5x_7200BP	Limão_2700BP	7.28821e-07
PuntaSantaAna_1.5x_7200BP	Limão_500BP	1.0243e-06
PuntaSantaAna_1.5x_7200BP	LosRieles_11900BP	2.04617e-06
PuntaSantaAna_1.5x_7200BP	JabuticabeiraII_102_1300BP	2.44189e-06
PuntaSantaAna_1.5x_7200BP	Capelinha_10400BP	9.78945e-06
PuntaSantaAna_1.5x_7200BP	LocaDoSuin_9100BP	3.94216e-05
PuntaSantaAna_1.5x_7200BP	CubatãoI_~2700BP	0.000285887
PuntaSantaAna_1.5x_7200BP	PedraDoAlexandre_2_undated	0.000875359
PuntaSantaAna_1.5x_7200BP	Moraes_~5800BP	0.00338157
PuntaSantaAna_1.5x_7200BP	LosRieles_5100BP	0.00512855
PuntaSantaAna_1.5x_7200BP	Kaingang_burial_100BP	0.284531
PuntaSantaAna_1.5x_7200BP	Kaweskar_1000BP.SG	0.563241
PuntaSantaAna_1.5x_7200BP	Yamana_1000BP.SG	0.976614
RioUncallane_1800BP.SG	Kaweskar_1000BP.SG	3.36923e-38
RioUncallane_1800BP.SG	Yamana_1000BP.SG	7.05211e-30
RioUncallane_1800BP.SG	PuntaSantaAna_1.5x_7200BP	2.17339e-16
RioUncallane_1800BP.SG	LapaDoSanto_~9600BP	4.02042e-07
RioUncallane_1800BP.SG	LagunaChica_6800BP	6.95907e-07
RioUncallane_1800BP.SG	LosRieles_5100BP	2.68085e-05
RioUncallane_1800BP.SG	Sumidouro_~10100BP	0.00353402
RioUncallane_1800BP.SG	LosRieles_11900BP	0.00415457
RioUncallane_1800BP.SG	Limão_~1900BP	0.00787312
RioUncallane_1800BP.SG	Cuncaicha_9000BP	0.0210781
RioUncallane_1800BP.SG	LocaDoSuin_9100BP	0.02151
RioUncallane_1800BP.SG	Capelinha_10400BP	0.0417891
RioUncallane_1800BP.SG	GalhetaIV_1200BP	0.048221
RioUncallane_1800BP.SG	Laranjal_~6700BP	0.0517027
RioUncallane_1800BP.SG	Kaingang_burial_100BP	0.0548308
RioUncallane_1800BP.SG	CubatãoI_~2700BP	0.0585624
RioUncallane_1800BP.SG	Cuncaicha_4200BP	0.12737
RioUncallane_1800BP.SG	Lauricocha_3500BP	0.129512
RioUncallane_1800BP.SG	Lauricocha_8600BP	0.131201
RioUncallane_1800BP.SG	Palmeiras_Xingu_500BP	0.139959
RioUncallane_1800BP.SG	JabuticabeiraII_102_1300BP	0.160054
RioUncallane_1800BP.SG	Cabeçuda_~3200BP	0.176762
RioUncallane_1800BP.SG	JabuticabeiraII_~2400BP	0.190716
RioUncallane_1800BP.SG	Cuncaicha_3300BP	0.24723
RioUncallane_1800BP.SG	Vau_Una_600BP	0.374196
RioUncallane_1800BP.SG	Moraes_~5800BP	0.527984
RioUncallane_1800BP.SG	LaGalgada_4100BP	0.617897
RioUncallane_1800BP.SG	Limão_2700BP	0.666649
RioUncallane_1800BP.SG	PedraDoAlexandre_2_undated	0.736659
RioUncallane_1800BP.SG	JabuticabeiraII_111/112_~2200BP	0.780268
RioUncallane_1800BP.SG	Lauricocha_5800BP	0.870623
RioUncallane_1800BP.SG	Limão_500BP	0.910145
Limão_~1900BP	Yamana_1000BP.SG	2.16515e-26
Limão_~1900BP	Kaweskar_1000BP.SG	1.07663e-24
Limão_~1900BP	PuntaSantaAna_1.5x_7200BP	4.84137e-14
Limão_~1900BP	LagunaChica_6800BP	1.89113e-05
Limão_~1900BP	LosRieles_5100BP	0.00206105
Limão_~1900BP	LaGalgada_4100BP	0.00458188
Limão_~1900BP	Sumidouro_~10100BP	0.00775518
Limão_~1900BP	RioUncallane_1800BP.SG	0.00787312
Limão_~1900BP	Cuncaicha_4200BP	0.0114055
Limão_~1900BP	Lauricocha_3500BP	0.0175377
Limão_~1900BP	LapaDoSanto_~9600BP	0.0231218
Limão_~1900BP	Lauricocha_8600BP	0.0277655
Limão_~1900BP	Laranjal_~6700BP	0.0297585
Limão_~1900BP	Capelinha_10400BP	0.0338642
Limão_~1900BP	Cuncaicha_3300BP	0.0600526
Limão_~1900BP	LosRieles_11900BP	0.0840023
Limão_~1900BP	JabuticabeiraII_~2400BP	0.0950848
Limão_~1900BP	Moraes_~5800BP	0.10669
Limão_~1900BP	GalhetaIV_1200BP	0.149386
Limão_~1900BP	JabuticabeiraII_102_1300BP	0.169518
Limão_~1900BP	Cabeçuda_~3200BP	0.183362
Limão_~1900BP	PedraDoAlexandre_2_undated	0.198351
Limão_~1900BP	Limão_2700BP	0.23153
Limão_~1900BP	CubatãoI_~2700BP	0.270625
Limão_~1900BP	Lauricocha_5800BP	0.273194
Limão_~1900BP	Limão_500BP	0.347031
Limão_~1900BP	Kaingang_burial_100BP	0.353528
Limão_~1900BP	Palmeiras_Xingu_500BP	0.478603
Limão_~1900BP	LocaDoSuin_9100BP	0.491837
Limão_~1900BP	Cuncaicha_9000BP	0.527574
Limão_~1900BP	Vau_Una_600BP	0.729336
Limão_~1900BP	JabuticabeiraII_111/112_~2200BP	0.841856
Limão_2700BP	Kaweskar_1000BP.SG	3.40797e-16
Limão_2700BP	Yamana_1000BP.SG	3.62821e-16
Limão_2700BP	PuntaSantaAna_1.5x_7200BP	7.28821e-07
Limão_2700BP	JabuticabeiraII_102_1300BP	0.00395162
Limão_2700BP	LosRieles_5100BP	0.0213157
Limão_2700BP	LagunaChica_6800BP	0.0244225
Limão_2700BP	LosRieles_11900BP	0.0620262
Limão_2700BP	Sumidouro_~10100BP	0.125718
Limão_2700BP	Limão_~1900BP	0.23153
Limão_2700BP	Palmeiras_Xingu_500BP	0.258848
Limão_2700BP	Cuncaicha_4200BP	0.273548
Limão_2700BP	CubatãoI_~2700BP	0.325953
Limão_2700BP	JabuticabeiraII_~2400BP	0.335567
Limão_2700BP	LapaDoSanto_~9600BP	0.365515
Limão_2700BP	LaGalgada_4100BP	0.379225
Limão_2700BP	Lauricocha_8600BP	0.433264
Limão_2700BP	Capelinha_10400BP	0.443252
Limão_2700BP	Lauricocha_3500BP	0.500409
Limão_2700BP	Limão_500BP	0.580022
Limão_2700BP	Cuncaicha_3300BP	0.61083
Limão_2700BP	Vau_Una_600BP	0.617905
Limão_2700BP	RioUncallane_1800BP.SG	0.666649
Limão_2700BP	PedraDoAlexandre_2_undated	0.728456
Limão_2700BP	LocaDoSuin_9100BP	0.729302
Limão_2700BP	Laranjal_~6700BP	0.729841
Limão_2700BP	JabuticabeiraII_111/112_~2200BP	0.788586
Limão_2700BP	GalhetaIV_1200BP	0.797541
Limão_2700BP	Lauricocha_5800BP	0.832066
Limão_2700BP	Cuncaicha_9000BP	0.852148
Limão_2700BP	Kaingang_burial_100BP	0.880611
Limão_2700BP	Cabeçuda_~3200BP	0.915973
Limão_2700BP	Moraes_~5800BP	0.986906
Limão_500BP	Kaweskar_1000BP.SG	3.11475e-22
Limão_500BP	Yamana_1000BP.SG	2.77014e-21
Limão_500BP	PuntaSantaAna_1.5x_7200BP	1.0243e-06
Limão_500BP	LosRieles_5100BP	0.00250465
Limão_500BP	LosRieles_11900BP	0.0284204
Limão_500BP	LagunaChica_6800BP	0.0318487
Limão_500BP	Capelinha_10400BP	0.0327128
Limão_500BP	JabuticabeiraII_102_1300BP	0.10086
Limão_500BP	LapaDoSanto_~9600BP	0.111476
Limão_500BP	LocaDoSuin_9100BP	0.188925
Limão_500BP	Sumidouro_~10100BP	0.217689
Limão_500BP	Palmeiras_Xingu_500BP	0.29137
Limão_500BP	GalhetaIV_1200BP	0.333171
Limão_500BP	Limão_~1900BP	0.347031
Limão_500BP	Laranjal_~6700BP	0.37131
Limão_500BP	Cuncaicha_9000BP	0.384258
Limão_500BP	Cabeçuda_~3200BP	0.4015
Limão_500BP	LaGalgada_4100BP	0.404391
Limão_500BP	Cuncaicha_3300BP	0.4127
Limão_500BP	Kaingang_burial_100BP	0.423073
Limão_500BP	Lauricocha_8600BP	0.452673
Limão_500BP	CubatãoI_~2700BP	0.462236
Limão_500BP	Lauricocha_3500BP	0.479228
Limão_500BP	Limão_2700BP	0.580022
Limão_500BP	Vau_Una_600BP	0.647114
Limão_500BP	Lauricocha_5800BP	0.670887
Limão_500BP	Cuncaicha_4200BP	0.731207
Limão_500BP	PedraDoAlexandre_2_undated	0.773281
Limão_500BP	JabuticabeiraII_~2400BP	0.78052
Limão_500BP	Moraes_~5800BP	0.810555
Limão_500BP	JabuticabeiraII_111/112_~2200BP	0.892426
Limão_500BP	RioUncallane_1800BP.SG	0.910145
Sumidouro_~10100BP	Kaweskar_1000BP.SG	1.49408e-22
Sumidouro_~10100BP	Yamana_1000BP.SG	6.70296e-22
Sumidouro_~10100BP	PuntaSantaAna_1.5x_7200BP	2.16564e-18
Sumidouro_~10100BP	LosRieles_5100BP	0.00111961
Sumidouro_~10100BP	JabuticabeiraII_~2400BP	0.00219892
Sumidouro_~10100BP	RioUncallane_1800BP.SG	0.00353402
Sumidouro_~10100BP	Lauricocha_3500BP	0.00452807
Sumidouro_~10100BP	Limão_~1900BP	0.00775518
Sumidouro_~10100BP	Vau_Una_600BP	0.00830993
Sumidouro_~10100BP	Laranjal_~6700BP	0.00947935
Sumidouro_~10100BP	LaGalgada_4100BP	0.0111487
Sumidouro_~10100BP	GalhetaIV_1200BP	0.0116196
Sumidouro_~10100BP	LagunaChica_6800BP	0.0554584
Sumidouro_~10100BP	Cuncaicha_4200BP	0.0619231
Sumidouro_~10100BP	Cabeçuda_~3200BP	0.0666641
Sumidouro_~10100BP	Cuncaicha_3300BP	0.0798089
Sumidouro_~10100BP	CubatãoI_~2700BP	0.0969866
Sumidouro_~10100BP	Limão_2700BP	0.125718
Sumidouro_~10100BP	Lauricocha_5800BP	0.135902
Sumidouro_~10100BP	Cuncaicha_9000BP	0.194436
Sumidouro_~10100BP	JabuticabeiraII_111/112_~2200BP	0.198914
Sumidouro_~10100BP	Limão_500BP	0.217689
Sumidouro_~10100BP	PedraDoAlexandre_2_undated	0.222023
Sumidouro_~10100BP	LosRieles_11900BP	0.310873
Sumidouro_~10100BP	JabuticabeiraII_102_1300BP	0.324951
Sumidouro_~10100BP	Palmeiras_Xingu_500BP	0.347405
Sumidouro_~10100BP	Kaingang_burial_100BP	0.403113
Sumidouro_~10100BP	Moraes_~5800BP	0.474438
Sumidouro_~10100BP	LapaDoSanto_~9600BP	0.591934
Sumidouro_~10100BP	LocaDoSuin_9100BP	0.721507
Sumidouro_~10100BP	Lauricocha_8600BP	0.743454
Sumidouro_~10100BP	Capelinha_10400BP	0.825869
Vau_Una_600BP	Yamana_1000BP.SG	6.7533e-20
Vau_Una_600BP	Kaweskar_1000BP.SG	7.29827e-19
Vau_Una_600BP	PuntaSantaAna_1.5x_7200BP	4.99135e-09
Vau_Una_600BP	LagunaChica_6800BP	0.00116288
Vau_Una_600BP	LapaDoSanto_~9600BP	0.0062422
Vau_Una_600BP	LosRieles_11900BP	0.00797914
Vau_Una_600BP	Sumidouro_~10100BP	0.00830993
Vau_Una_600BP	LosRieles_5100BP	0.0207743
Vau_Una_600BP	LaGalgada_4100BP	0.023012
Vau_Una_600BP	Cuncaicha_4200BP	0.0312066
Vau_Una_600BP	Capelinha_10400BP	0.0618911
Vau_Una_600BP	CubatãoI_~2700BP	0.0732348
Vau_Una_600BP	Moraes_~5800BP	0.126209
Vau_Una_600BP	Cuncaicha_3300BP	0.134067
Vau_Una_600BP	LocaDoSuin_9100BP	0.142925
Vau_Una_600BP	Laranjal_~6700BP	0.170874
Vau_Una_600BP	Palmeiras_Xingu_500BP	0.301886
Vau_Una_600BP	RioUncallane_1800BP.SG	0.374196
Vau_Una_600BP	Lauricocha_8600BP	0.394123
Vau_Una_600BP	Lauricocha_5800BP	0.519746
Vau_Una_600BP	Lauricocha_3500BP	0.603736
Vau_Una_600BP	JabuticabeiraII_102_1300BP	0.61597
Vau_Una_600BP	Limão_2700BP	0.617905
Vau_Una_600BP	Limão_500BP	0.647114
Vau_Una_600BP	GalhetaIV_1200BP	0.653401
Vau_Una_600BP	JabuticabeiraII_111/112_~2200BP	0.670231
Vau_Una_600BP	Cabeçuda_~3200BP	0.717742
Vau_Una_600BP	Limão_~1900BP	0.729336
Vau_Una_600BP	PedraDoAlexandre_2_undated	0.754712
Vau_Una_600BP	JabuticabeiraII_~2400BP	0.770306
Vau_Una_600BP	Kaingang_burial_100BP	0.838766
Vau_Una_600BP	Cuncaicha_9000BP	0.91459
Yamana_1000BP.SG	LapaDoSanto_~9600BP	1.1427e-30
Yamana_1000BP.SG	RioUncallane_1800BP.SG	7.05211e-30
Yamana_1000BP.SG	JabuticabeiraII_~2400BP	8.54784e-27
Yamana_1000BP.SG	Limão_~1900BP	2.16515e-26
Yamana_1000BP.SG	Laranjal_~6700BP	9.30264e-26
Yamana_1000BP.SG	LaGalgada_4100BP	3.37797e-24
Yamana_1000BP.SG	Cuncaicha_3300BP	4.17904e-23
Yamana_1000BP.SG	GalhetaIV_1200BP	6.00422e-22
Yamana_1000BP.SG	Sumidouro_~10100BP	6.70296e-22
Yamana_1000BP.SG	Lauricocha_8600BP	1.63403e-21
Yamana_1000BP.SG	Lauricocha_3500BP	1.72291e-21
Yamana_1000BP.SG	JabuticabeiraII_111/112_~2200BP	1.74168e-21
Yamana_1000BP.SG	Limão_500BP	2.77014e-21
Yamana_1000BP.SG	LagunaChica_6800BP	3.88325e-20
Yamana_1000BP.SG	Vau_Una_600BP	6.7533e-20
Yamana_1000BP.SG	Cuncaicha_4200BP	1.81686e-17
Yamana_1000BP.SG	Cabeçuda_~3200BP	3.36065e-17
Yamana_1000BP.SG	Lauricocha_5800BP	3.90927e-17
Yamana_1000BP.SG	Limão_2700BP	3.62821e-16
Yamana_1000BP.SG	Moraes_~5800BP	5.58726e-16
Yamana_1000BP.SG	CubatãoI_~2700BP	1.36933e-15
Yamana_1000BP.SG	Capelinha_10400BP	1.69023e-15
Yamana_1000BP.SG	Cuncaicha_9000BP	2.0906e-15
Yamana_1000BP.SG	JabuticabeiraII_102_1300BP	2.49483e-15
Yamana_1000BP.SG	Palmeiras_Xingu_500BP	3.49545e-15
Yamana_1000BP.SG	LosRieles_11900BP	1.58366e-13
Yamana_1000BP.SG	PedraDoAlexandre_2_undated	2.98264e-13
Yamana_1000BP.SG	LocaDoSuin_9100BP	2.91986e-12
Yamana_1000BP.SG	Kaingang_burial_100BP	4.65097e-11
Yamana_1000BP.SG	LosRieles_5100BP	5.35343e-07
Yamana_1000BP.SG	Kaweskar_1000BP.SG	0.408006
Yamana_1000BP.SG	PuntaSantaAna_1.5x_7200BP	0.976614
