# Supplementary material for: Genomic history of coastal societies from eastern South America
Source: Nat Ecol Evol. 2023 Jul 31;7(8):1315–30. doi: 10.1038/s41559-023-02114-9 (PMC10406606; doi:10.1038/s41559-023-02114-9)
Supplement: Supplementary file 6 — Anzick-1-related affinity. [file 41559_2023_2114_MOESM6_ESM.xlsx]

## Sheet: Data.S7-Anzick affinity
1240k dataset											1240k dataset										1240k dataset
outgroup	Clovis	USR1	Ancient group >4000BP	f4	Z	ABBA	BABA	SNPs			outgroup	Anzick	ancient chile/peru	Ancient group <4000BP	f4	Z	ABBA	BABA	SNPs		outgroup	Anzick	ancient Capelinha_10400BP	Ancient group	f4	Z	ABBA	BABA	SNPs
Mbuti.DG	USA_Anzick.SG	USA_Ancient_Beringian.SG	LosRieles_11900BP	0.011768	12.5	46686	37260	800967			Mbuti.DG	USA_Anzick.SG	LosRieles_11900BP	ArroyoSeco2_7700BP	-0.001552	-2.02	35164	36335	754332		Mbuti.DG	USA_Anzick.SG	Capelinha_10400BP	SakiTzul_7400BP	-0.001546	-1.72	10793	11151	231915
Mbuti.DG	USA_Anzick.SG	USA_Ancient_Beringian.SG	SpiritCave_18x_10700BP	0.011358	11.026	12351	9949	211466			Mbuti.DG	USA_Anzick.SG	Lauricocha_8600BP	ArroyoSeco2_7700BP	0.001137	2.026	42858	41835	899377		Mbuti.DG	USA_Anzick.SG	Capelinha_10400BP	Fuego_Patagonian.SG	-0.001602	-1.703	8418	8707	180282
Mbuti.DG	USA_Anzick.SG	USA_Ancient_Beringian.SG	Ayayema_10.6x_5100BP	0.011276	11.231	12289	9904	211448			Mbuti.DG	USA_Anzick.SG	Cuncaicha_9000BP	ArroyoSeco2_7700BP	0.000507	0.761	39557	39135	833154		Mbuti.DG	USA_Anzick.SG	Capelinha_10400BP	Lauricocha_8600BP	-0.001354	-1.577	14969	15404	320931
Mbuti.DG	USA_Anzick.SG	USA_Ancient_Beringian.SG	PuntaSantaAna_1.5x_7200BP	0.010952	10.156	9671	7818	169159			Mbuti.DG	USA_Anzick.SG	LosRieles_11900BP	Ayayema_10.6x_5100BP	-0.00112	-1.072	6878	7043	147381		Mbuti.DG	USA_Anzick.SG	Capelinha_10400BP	Lauricocha_5800BP	-0.001404	-1.457	10275	10589	224019
Mbuti.DG	USA_Anzick.SG	USA_Ancient_Beringian.SG	E.San_Nicolas.SG	0.010813	14.457	63755	51801	1105501			Mbuti.DG	USA_Anzick.SG	Lauricocha_8600BP	Ayayema_10.6x_5100BP	0.001685	1.938	8973	8660	185838		Mbuti.DG	USA_Anzick.SG	Capelinha_10400BP	Laranjal_~6700BP	-0.001054	-1.228	10748	10996	235746
Mbuti.DG	USA_Anzick.SG	USA_Ancient_Beringian.SG	Cuncaicha_4200BP	0.010786	12.939	51022	41475	885106			Mbuti.DG	USA_Anzick.SG	Cuncaicha_9000BP	Ayayema_10.6x_5100BP	0.001124	1.096	7923	7737	165679		Mbuti.DG	USA_Anzick.SG	Capelinha_10400BP	Cuncaicha_3300BP	-0.001074	-1.177	13300	13607	285923
Mbuti.DG	USA_Anzick.SG	USA_Ancient_Beringian.SG	Capelinha_10400BP	0.01069	10.949	19439	15839	336753			Mbuti.DG	USA_Anzick.SG	LosRieles_11900BP	Capelinha_10400BP	-0.001073	-1.064	13652	13968	294203		Mbuti.DG	USA_Anzick.SG	Capelinha_10400BP	LagunaChica_6800BP	-0.000836	-1.02	10943	11141	237251
Mbuti.DG	USA_Anzick.SG	USA_Ancient_Beringian.SG	LapaDoSanto_~9600BP	0.010524	14.939	60051	49087	1041811			Mbuti.DG	USA_Anzick.SG	Lauricocha_8600BP	Capelinha_10400BP	0.001354	1.577	15404	14969	320931		Mbuti.DG	USA_Anzick.SG	Capelinha_10400BP	Cuncaicha_9000BP	-0.000822	-0.886	14445	14701	311959
Mbuti.DG	USA_Anzick.SG	USA_Ancient_Beringian.SG	Sumidouro_~10100BP	0.010213	11.459	12092	9933	211455			Mbuti.DG	USA_Anzick.SG	Cuncaicha_9000BP	Capelinha_10400BP	0.000822	0.886	14701	14445	311959		Mbuti.DG	USA_Anzick.SG	Capelinha_10400BP	Kaweskar_1000BP.SG	-0.000694	-0.832	15851	16084	336493
Mbuti.DG	USA_Anzick.SG	USA_Ancient_Beringian.SG	Moraes_~5800BP	0.010173	11.395	16725	13717	295761			Mbuti.DG	USA_Anzick.SG	LosRieles_11900BP	Cuncaicha_3300BP	-0.002358	-2.877	29979	31528	656928		Mbuti.DG	USA_Anzick.SG	Capelinha_10400BP	Ayayema_10.6x_5100BP	-0.001021	-0.782	3069	3135	65010
Mbuti.DG	USA_Anzick.SG	USA_Ancient_Beringian.SG	ArroyoSeco2_7700BP	0.010141	13.573	55480	45693	965107			Mbuti.DG	USA_Anzick.SG	Lauricocha_8600BP	Cuncaicha_3300BP	0.000521	0.876	34590	34200	748447		Mbuti.DG	USA_Anzick.SG	Capelinha_10400BP	LaGalgada_4100BP	-0.000616	-0.674	14542	14734	310722
Mbuti.DG	USA_Anzick.SG	USA_Ancient_Beringian.SG	LosRieles_5100BP	0.010123	12.059	44583	36667	782069			Mbuti.DG	USA_Anzick.SG	Cuncaicha_9000BP	Cuncaicha_3300BP	-7.5e-05	-0.106	33013	33067	715712		Mbuti.DG	USA_Anzick.SG	Capelinha_10400BP	Sumidouro_~10100BP	-0.0007	-0.628	3024	3070	65013
Mbuti.DG	USA_Anzick.SG	USA_Ancient_Beringian.SG	LocaDoSuin_9100BP	0.010116	10.822	19711	16228	344340			Mbuti.DG	USA_Anzick.SG	LosRieles_11900BP	Cuncaicha_4200BP	-0.000796	-0.915	33302	33875	718926		Mbuti.DG	USA_Anzick.SG	Capelinha_10400BP	PuntaSantaAna_1.5x_7200BP	-0.000699	-0.514	2528	2566	54284
Mbuti.DG	USA_Anzick.SG	USA_Ancient_Beringian.SG	LaGalgada_4100BP	0.010116	12.772	52022	42810	910602			Mbuti.DG	USA_Anzick.SG	Lauricocha_8600BP	Cuncaicha_4200BP	0.001944	3.007	39009	37386	834310		Mbuti.DG	USA_Anzick.SG	Capelinha_10400BP	LosRieles_5100BP	-0.000214	-0.236	13510	13572	288235
Mbuti.DG	USA_Anzick.SG	USA_Ancient_Beringian.SG	Kaweskar_1000BP.SG	0.009998	13.529	64719	53477	1124461			Mbuti.DG	USA_Anzick.SG	Cuncaicha_9000BP	Cuncaicha_4200BP	0.001489	1.989	37114	35931	794865		Mbuti.DG	USA_Anzick.SG	Capelinha_10400BP	ArroyoSeco2_7700BP	-6.1e-05	-0.08	14969	14989	320165
Mbuti.DG	USA_Anzick.SG	USA_Ancient_Beringian.SG	MayahakCabPek_9300BP	0.009869	10.911	24914	20569	440241			Mbuti.DG	USA_Anzick.SG	LosRieles_11900BP	Cuncaicha_9000BP	-0.002241	-2.477	32940	34568	726818		Mbuti.DG	USA_Anzick.SG	Capelinha_10400BP	SpiritCave_18x_10700BP	3.8e-05	0.029	3112	3110	65015
Mbuti.DG	USA_Anzick.SG	USA_Ancient_Beringian.SG	LagunaChica_6800BP	0.009804	13.2	32809	27154	576816			Mbuti.DG	USA_Anzick.SG	Lauricocha_8600BP	Cuncaicha_9000BP	0.000571	0.82	39111	38629	844762		Mbuti.DG	USA_Anzick.SG	Capelinha_10400BP	MayahakCabPek_9300BP	7.4e-05	0.074	8578	8565	184064
Mbuti.DG	USA_Anzick.SG	USA_Ancient_Beringian.SG	Cuncaicha_9000BP	0.009722	11.39	51154	42439	896387			Mbuti.DG	USA_Anzick.SG	LosRieles_11900BP	E.San_Nicolas.SG	-0.000996	-1.184	37214	37998	787228		Mbuti.DG	USA_Anzick.SG	Capelinha_10400BP	Cuncaicha_4200BP	0.000253	0.276	14472	14394	308201
Mbuti.DG	USA_Anzick.SG	USA_Ancient_Beringian.SG	Cuncaicha_3300BP	0.009585	12.184	44573	37038	786125			Mbuti.DG	USA_Anzick.SG	Lauricocha_8600BP	E.San_Nicolas.SG	0.001756	2.932	47609	45884	982243		Mbuti.DG	USA_Anzick.SG	Capelinha_10400BP	LapaDoSanto_~9600BP	0.000267	0.346	15563	15474	331830
Mbuti.DG	USA_Anzick.SG	USA_Ancient_Beringian.SG	PedraDoAlexandre_2_undated	0.009464	10.027	13762	11469	242223			Mbuti.DG	USA_Anzick.SG	Cuncaicha_9000BP	E.San_Nicolas.SG	0.001213	1.726	42480	41412	880664		Mbuti.DG	USA_Anzick.SG	Capelinha_10400BP	Moraes_~5800BP	0.000394	0.392	5879	5829	127509
Mbuti.DG	USA_Anzick.SG	USA_Ancient_Beringian.SG	Laranjal_~6700BP	0.00936	11.457	33046	27572	584766			Mbuti.DG	USA_Anzick.SG	LosRieles_11900BP	Fuego_Patagonian.SG	-0.002946	-3.444	18628	19821	405060		Mbuti.DG	USA_Anzick.SG	Capelinha_10400BP	PedraDoAlexandre_2_undated	0.000466	0.429	4935	4886	105268
Mbuti.DG	USA_Anzick.SG	USA_Ancient_Beringian.SG	Lauricocha_8600BP	0.009017	12.335	56268	47257	999269			Mbuti.DG	USA_Anzick.SG	Lauricocha_8600BP	Fuego_Patagonian.SG	5e-05	0.076	22302	22278	476143		Mbuti.DG	USA_Anzick.SG	Capelinha_10400BP	E.San_Nicolas.SG	0.000459	0.538	15913	15761	330920
Mbuti.DG	USA_Anzick.SG	USA_Ancient_Beringian.SG	Lauricocha_5800BP	0.008936	10.489	36125	30370	644048			Mbuti.DG	USA_Anzick.SG	Cuncaicha_9000BP	Fuego_Patagonian.SG	-0.000554	-0.764	21109	21359	450403		Mbuti.DG	USA_Anzick.SG	Capelinha_10400BP	LocaDoSuin_9100BP	0.000697	0.654	6761	6660	144982
Mbuti.DG	USA_Anzick.SG	USA_Ancient_Beringian.SG	SakiTzul_7400BP	0.008768	10.698	32329	27310	572396			Mbuti.DG	USA_Anzick.SG	LosRieles_11900BP	Kaweskar_1000BP.SG	-0.001812	-2.242	37545	38996	800338		Mbuti.DG	USA_Anzick.SG	Capelinha_10400BP	LosRieles_11900BP	0.001073	1.064	13968	13652	294203
Mbuti.DG	USA_Anzick.SG	USA_Ancient_Beringian.SG	Fuego_Patagonian.SG	0.008675	10.857	28686	24232	513360			Mbuti.DG	USA_Anzick.SG	Lauricocha_8600BP	Kaweskar_1000BP.SG	0.000949	1.559	47448	46501	998326		Mbuti.DG	USA_Anzick.SG	Capelinha_10400BP	Cabeçuda_3200BP	-5.6e-05	-0.065	11362	11376	246476
Mbuti.DG	USA_Anzick.SG	USA_Ancient_Beringian.SG	BigBar_1.2x_5600BP	0.005155	5.181	8752	7924	160625			Mbuti.DG	USA_Anzick.SG	Cuncaicha_9000BP	Kaweskar_1000BP.SG	0.000388	0.566	42235	41888	895613		Mbuti.DG	USA_Anzick.SG	Capelinha_10400BP	CubatãoI_2700BP	-0.001653	-1.522	4201	4356	93994
Mbuti.DG	USA_Anzick.SG	USA_Ancient_Beringian.SG	Canada_6000BP.SG	0.00495	5.78	20666	18790	378829			Mbuti.DG	USA_Anzick.SG	LosRieles_11900BP	LaGalgada_4100BP	-0.001655	-1.927	33626	34834	729912		Mbuti.DG	USA_Anzick.SG	Capelinha_10400BP	Limão_500BP	4e-05	0.045	12159	12149	257164
Mbuti.DG	USA_Anzick.SG	USA_Ancient_Beringian.SG	TrailCreek_0.4x_9000BP	-4.5e-05	-0.04	4245	4249	83637			Mbuti.DG	USA_Anzick.SG	Lauricocha_8600BP	LaGalgada_4100BP	0.001003	1.754	39613	38755	855542		Mbuti.DG	USA_Anzick.SG	Capelinha_10400BP	Limão_2700BP	-0.001558	-1.556	6924	7160	151477
											Mbuti.DG	USA_Anzick.SG	Cuncaicha_9000BP	LaGalgada_4100BP	0.000539	0.742	37384	36953	801322		Mbuti.DG	USA_Anzick.SG	Capelinha_10400BP	Limão_1900BP	-0.000664	-0.826	12863	13047	277126
											Mbuti.DG	USA_Anzick.SG	LosRieles_11900BP	LagunaChica_6800BP	-0.002197	-2.687	23669	24802	515368		Mbuti.DG	USA_Anzick.SG	Capelinha_10400BP	GalhetaIV_1200BP	-0.001554	-1.41	4529	4681	98182
outgroup	Ancient groups >4000BP	USR1	Clovis	f4	Z	ABBA	BABA	SNPs			Mbuti.DG	USA_Anzick.SG	Lauricocha_8600BP	LagunaChica_6800BP	0.000821	1.431	26256	25799	557098		Mbuti.DG	USA_Anzick.SG	Capelinha_10400BP	Jabuticabeira_II_2400BP	-0.000555	-0.732	15609	15795	335573
Mbuti.DG	TrailCreek_0.4x_9000BP	USA_Ancient_Beringian.SG	USA_Anzick.SG	0.000111	0.094	4245	4236	83637			Mbuti.DG	USA_Anzick.SG	Cuncaicha_9000BP	LagunaChica_6800BP	0.000405	0.572	25943	25720	551252		Mbuti.DG	USA_Anzick.SG	Capelinha_10400BP	Jabuticabeira_II_111/112_2200BP	-0.001328	-1.469	11785	12125	255371
Mbuti.DG	Canada_6000BP.SG	USA_Ancient_Beringian.SG	USA_Anzick.SG	0.004953	6.065	20666	18789	378829			Mbuti.DG	USA_Anzick.SG	LosRieles_11900BP	LapaDoSanto_~9600BP	-0.00106	-1.446	36596	37430	785953		Mbuti.DG	USA_Anzick.SG	Capelinha_10400BP	Jabuticabeira_II_102_1300BP	-0.000743	-0.762	8146	8275	174414
Mbuti.DG	BigBar_1.2x_5600BP	USA_Ancient_Beringian.SG	USA_Anzick.SG	0.005298	5.359	8752	7901	160625			Mbuti.DG	USA_Anzick.SG	Lauricocha_8600BP	LapaDoSanto_~9600BP	0.001633	3.109	45758	44197	955886		Mbuti.DG	USA_Anzick.SG	Capelinha_10400BP	Palmeiras_Xingu_500BP	0.001537	1.487	7289	7055	152490
Mbuti.DG	SakiTzul_7400BP	USA_Ancient_Beringian.SG	USA_Anzick.SG	0.007848	10.659	32329	27837	572396			Mbuti.DG	USA_Anzick.SG	Cuncaicha_9000BP	LapaDoSanto_~9600BP	0.001005	1.542	41569	40689	875139		Mbuti.DG	USA_Anzick.SG	Capelinha_10400BP	Kaingang_burial_100BP	0.000132	0.115	4264	4252	91589
Mbuti.DG	Lauricocha_5800BP	USA_Ancient_Beringian.SG	USA_Anzick.SG	0.008009	9.769	36125	30967	644048			Mbuti.DG	USA_Anzick.SG	LosRieles_11900BP	Laranjal_~6700BP	-0.002208	-2.656	22949	24057	502064
Mbuti.DG	MayahakCabPek_9300BP	USA_Ancient_Beringian.SG	USA_Anzick.SG	0.008304	9.229	24914	21258	440241			Mbuti.DG	USA_Anzick.SG	Lauricocha_8600BP	Laranjal_~6700BP	0.00036	0.55	26280	26080	556479
Mbuti.DG	Lauricocha_8600BP	USA_Ancient_Beringian.SG	USA_Anzick.SG	0.008336	12.082	56268	47938	999269			Mbuti.DG	USA_Anzick.SG	Cuncaicha_9000BP	Laranjal_~6700BP	0.000298	0.411	25120	24961	535953
Mbuti.DG	Fuego_Patagonian.SG	USA_Ancient_Beringian.SG	USA_Anzick.SG	0.008474	11.162	28686	24335	513360			Mbuti.DG	USA_Anzick.SG	LosRieles_11900BP	Lauricocha_5800BP	-0.00273	-3.148	23674	25093	519761		Mbuti.DG	USA_Anzick.SG	Sumidouro_10100BP	LapaDoSanto_9600BP	0.000517	0.97	9014	8912	196348
Mbuti.DG	LosRieles_5100BP	USA_Ancient_Beringian.SG	USA_Anzick.SG	0.008956	10.82	44583	37579	782069			Mbuti.DG	USA_Anzick.SG	Lauricocha_8600BP	Lauricocha_5800BP	8.7e-05	0.142	27358	27305	613498		Mbuti.DG	USA_Anzick.SG	Sumidouro_10100BP	Cabeçuda_3200BP	0.000688	0.899	5719	5636	121640
Mbuti.DG	Laranjal_~6700BP	USA_Ancient_Beringian.SG	USA_Anzick.SG	0.009042	12.227	33046	27758	584766			Mbuti.DG	USA_Anzick.SG	Cuncaicha_9000BP	Lauricocha_5800BP	-0.000233	-0.295	25882	26014	567115		Mbuti.DG	USA_Anzick.SG	Sumidouro_10100BP	CubatãoI_2700BP	0.002204	1.918	1991	1898	42233
Mbuti.DG	LaGalgada_4100BP	USA_Ancient_Beringian.SG	USA_Anzick.SG	0.009096	11.631	52022	43739	910602			Mbuti.DG	USA_Anzick.SG	LosRieles_11900BP	Lauricocha_8600BP	-0.002834	-3.425	34727	36887	762120		Mbuti.DG	USA_Anzick.SG	Sumidouro_10100BP	Limão_500BP	0.000144	0.17	6013	5994	128643
Mbuti.DG	Cuncaicha_9000BP	USA_Ancient_Beringian.SG	USA_Anzick.SG	0.009437	11.313	51154	42695	896387			Mbuti.DG	USA_Anzick.SG	Cuncaicha_9000BP	Lauricocha_8600BP	-0.000571	-0.82	38629	39111	844762		Mbuti.DG	USA_Anzick.SG	Sumidouro_10100BP	Limão_2700BP	-0.002939	-2.872	2942	3132	64730
Mbuti.DG	PedraDoAlexandre_2_undated	USA_Ancient_Beringian.SG	USA_Anzick.SG	0.009463	10.522	13762	11469	242223			Mbuti.DG	USA_Anzick.SG	LosRieles_11900BP	LocaDoSuin_9100BP	-0.001095	-1.165	13923	14252	301094		Mbuti.DG	USA_Anzick.SG	Sumidouro_10100BP	Limão_1900BP	-0.000753	-1.171	6540	6647	141571
Mbuti.DG	Moraes_~5800BP	USA_Ancient_Beringian.SG	USA_Anzick.SG	0.009477	10.991	16725	13923	295761			Mbuti.DG	USA_Anzick.SG	Lauricocha_8600BP	LocaDoSuin_9100BP	0.001668	2.199	15591	15040	329743		Mbuti.DG	USA_Anzick.SG	Sumidouro_10100BP	GalhetaIV_1200BP	-0.001387	-1.069	1842	1898	40338
Mbuti.DG	ArroyoSeco2_7700BP	USA_Ancient_Beringian.SG	USA_Anzick.SG	0.009665	14.512	55480	46152	965107			Mbuti.DG	USA_Anzick.SG	Cuncaicha_9000BP	LocaDoSuin_9100BP	0.001407	1.596	15297	14845	321628		Mbuti.DG	USA_Anzick.SG	Sumidouro_10100BP	Jabuticabeira_II_2400BP_rel.002.011	-0.001128	-1.344	6669	6831	143528
Mbuti.DG	Cuncaicha_3300BP	USA_Ancient_Beringian.SG	USA_Anzick.SG	0.009732	12.707	44573	36923	786125			Mbuti.DG	USA_Anzick.SG	Lauricocha_8600BP	LosRieles_11900BP	0.002834	3.425	36887	34727	762120		Mbuti.DG	USA_Anzick.SG	Sumidouro_10100BP	Jabuticabeira_II_2400BP	0.00024	0.438	9700	9650	205624
Mbuti.DG	LagunaChica_6800BP	USA_Ancient_Beringian.SG	USA_Anzick.SG	0.009835	14.435	32809	27135	576816			Mbuti.DG	USA_Anzick.SG	Cuncaicha_9000BP	LosRieles_11900BP	0.002241	2.477	34568	32940	726818		Mbuti.DG	USA_Anzick.SG	Sumidouro_10100BP	Jabuticabeira_II_2400BP_rel.001.002	-0.000998	-0.926	2451	2504	53521
Mbuti.DG	E.San_Nicolas.SG	USA_Ancient_Beringian.SG	USA_Anzick.SG	0.010061	13.847	63755	52632	1105501			Mbuti.DG	USA_Anzick.SG	LosRieles_11900BP	LosRieles_5100BP	-0.001512	-1.8	30317	31318	662223		Mbuti.DG	USA_Anzick.SG	Sumidouro_10100BP	Jabuticabeira_II_111/112a_2200BP	-0.000271	-0.262	2757	2773	59138
Mbuti.DG	Kaweskar_1000BP.SG	USA_Ancient_Beringian.SG	USA_Anzick.SG	0.010083	14.943	64719	53381	1124461			Mbuti.DG	USA_Anzick.SG	Lauricocha_8600BP	LosRieles_5100BP	0.001155	1.707	35356	34493	746789		Mbuti.DG	USA_Anzick.SG	Sumidouro_10100BP	Jabuticabeira_II_111/112b_rel.111/112a	-0.000456	-0.546	6041	6100	129936
Mbuti.DG	PuntaSantaAna_1.5x_7200BP	USA_Ancient_Beringian.SG	USA_Anzick.SG	0.010199	10.187	9671	7946	169159			Mbuti.DG	USA_Anzick.SG	Cuncaicha_9000BP	LosRieles_5100BP	0.00058	0.741	33626	33211	716458		Mbuti.DG	USA_Anzick.SG	Sumidouro_10100BP	Jabuticabeira_II_102_1300BP	0.000453	0.492	3874	3837	82531
Mbuti.DG	LapaDoSanto_~9600BP	USA_Ancient_Beringian.SG	USA_Anzick.SG	0.010313	16.911	60051	49307	1041811			Mbuti.DG	USA_Anzick.SG	LosRieles_11900BP	MayahakCabPek_9300BP	-0.002163	-2.24	17851	18689	387465		Mbuti.DG	USA_Anzick.SG	Sumidouro_10100BP	LocaDoSuin_9100BP	0.000791	0.726	3048	2997	64704
Mbuti.DG	LocaDoSuin_9100BP	USA_Ancient_Beringian.SG	USA_Anzick.SG	0.010536	12.088	19711	16083	344340			Mbuti.DG	USA_Anzick.SG	Lauricocha_8600BP	MayahakCabPek_9300BP	0.000889	1.156	19975	19600	422111		Mbuti.DG	USA_Anzick.SG	Sumidouro_10100BP	Palmeiras_Xingu_500BP	0.000495	0.483	3211	3177	68402
Mbuti.DG	Cuncaicha_4200BP	USA_Ancient_Beringian.SG	USA_Anzick.SG	0.010631	13.67	51022	41613	885106			Mbuti.DG	USA_Anzick.SG	Cuncaicha_9000BP	MayahakCabPek_9300BP	0.000117	0.143	18929	18882	406677		Mbuti.DG	USA_Anzick.SG	Sumidouro_10100BP	Kaingang_burial_100BP	0.00055	0.444	1981	1958	42610
Mbuti.DG	Sumidouro_~10100BP	USA_Ancient_Beringian.SG	USA_Anzick.SG	0.010765	13.598	12092	9816	211455			Mbuti.DG	USA_Anzick.SG	LosRieles_11900BP	Moraes_~5800BP	-0.00148	-1.584	11843	12224	257964		Mbuti.DG	USA_Anzick.SG	Sumidouro_10100BP	Pedra_do_Alexandre_2	-0.001721	-1.519	2143	2224	47190
Mbuti.DG	Capelinha_10400BP	USA_Ancient_Beringian.SG	USA_Anzick.SG	0.01094	11.579	19439	15755	336753			Mbuti.DG	USA_Anzick.SG	Lauricocha_8600BP	Moraes_~5800BP	0.00157	2.039	13344	12901	282261		Mbuti.DG	USA_Anzick.SG	Sumidouro_10100BP	Capelinha_10400BP	0.0007	0.628	3070	3024	65013
Mbuti.DG	LosRieles_11900BP	USA_Ancient_Beringian.SG	USA_Anzick.SG	0.011196	11.552	46686	37718	800967			Mbuti.DG	USA_Anzick.SG	Cuncaicha_9000BP	Moraes_~5800BP	0.001275	1.522	12960	12612	272689
Mbuti.DG	SpiritCave_18x_10700BP	USA_Ancient_Beringian.SG	USA_Anzick.SG	0.011283	11.511	12351	9965	211466			Mbuti.DG	USA_Anzick.SG	LosRieles_11900BP	PedraDoAlexandre_2_undated	-0.002345	-2.421	9797	10297	213005
Mbuti.DG	Ayayema_10.6x_5100BP	USA_Ancient_Beringian.SG	USA_Anzick.SG	0.01131	11.8	12289	9897	211448			Mbuti.DG	USA_Anzick.SG	Lauricocha_8600BP	PedraDoAlexandre_2_undated	0.001513	1.964	11064	10713	232087
											Mbuti.DG	USA_Anzick.SG	Cuncaicha_9000BP	PedraDoAlexandre_2_undated	-8.4e-05	-0.096	10547	10566	225223
											Mbuti.DG	USA_Anzick.SG	LosRieles_11900BP	PuntaSantaAna_1.5x_7200BP	-0.001569	-1.373	5572	5761	120926
											Mbuti.DG	USA_Anzick.SG	Lauricocha_8600BP	PuntaSantaAna_1.5x_7200BP	0.001424	1.563	7057	6843	150352
											Mbuti.DG	USA_Anzick.SG	Cuncaicha_9000BP	PuntaSantaAna_1.5x_7200BP	0.000852	0.797	6274	6159	135272
											Mbuti.DG	USA_Anzick.SG	LosRieles_11900BP	SakiTzul_7400BP	-0.002963	-3.605	22909	24388	499108
											Mbuti.DG	USA_Anzick.SG	Lauricocha_8600BP	SakiTzul_7400BP	-4.5e-05	-0.074	25783	25808	548492
											Mbuti.DG	USA_Anzick.SG	Cuncaicha_9000BP	SakiTzul_7400BP	-0.000349	-0.46	24979	25164	531216
											Mbuti.DG	USA_Anzick.SG	LosRieles_11900BP	SpiritCave_18x_10700BP	-0.00107	-0.996	6883	7041	147390
											Mbuti.DG	USA_Anzick.SG	Lauricocha_8600BP	SpiritCave_18x_10700BP	0.002044	2.299	8995	8615	185848
											Mbuti.DG	USA_Anzick.SG	Cuncaicha_9000BP	SpiritCave_18x_10700BP	0.00168	1.633	7969	7691	165688
											Mbuti.DG	USA_Anzick.SG	LosRieles_11900BP	Sumidouro_~10100BP	-0.00193	-2.091	6690	6974	147385
											Mbuti.DG	USA_Anzick.SG	Lauricocha_8600BP	Sumidouro_~10100BP	0.000836	1.178	8818	8662	185838
											Mbuti.DG	USA_Anzick.SG	Cuncaicha_9000BP	Sumidouro_~10100BP	0.000529	0.607	7779	7691	165678

## Sheet: F4-ratio
O	A	C	X		O	A	C	B	alpha	std.err	Z (null=0)	SNPs
Mbuti.DG	USA_Anzick.SG	Lauricocha_8600BP	Cuncaicha 4200BP	:	Mbuti.DG	USA_Anzick.SG	Lauricocha_8600BP	LosRieles_12000BP	0.7	0.27	2.602	831051
Mbuti.DG	USA_Anzick.SG	Lauricocha_8600BP	SpiritCave 18x 10700BP	:	Mbuti.DG	USA_Anzick.SG	Lauricocha_8600BP	LosRieles_12000BP	0.67	0.36	1.885	457687
Mbuti.DG	USA_Anzick.SG	Lauricocha_8600BP	LapaDoSanto 9600BP	:	Mbuti.DG	USA_Anzick.SG	Lauricocha_8600BP	LosRieles_12000BP	0.64	0.19	3.305	870714
Mbuti.DG	USA_Anzick.SG	Lauricocha_8600BP	Loca do Suin 1C 9100BP	:	Mbuti.DG	USA_Anzick.SG	Lauricocha_8600BP	LosRieles_12000BP	0.62	0.27	2.277	560458
Mbuti.DG	USA_Anzick.SG	Lauricocha_8600BP	E.San Nicolas.SG	:	Mbuti.DG	USA_Anzick.SG	Lauricocha_8600BP	LosRieles_12000BP	0.61	0.24	2.51	866557
Mbuti.DG	USA_Anzick.SG	Lauricocha_8600BP	Ayayema 10.6x 5100BP	:	Mbuti.DG	USA_Anzick.SG	Lauricocha_8600BP	LosRieles_12000BP	0.56	0.33	1.706	457697
Mbuti.DG	USA_Anzick.SG	Lauricocha_8600BP	Moraes 5800BP	:	Mbuti.DG	USA_Anzick.SG	Lauricocha_8600BP	LosRieles_12000BP	0.55	0.23	2.374	531185
Mbuti.DG	USA_Anzick.SG	Lauricocha_8600BP	Capelinha 10400BP	:	Mbuti.DG	USA_Anzick.SG	Lauricocha_8600BP	LosRieles_12000BP	0.54	0.32	1.701	555146
Mbuti.DG	USA_Anzick.SG	Lauricocha_8600BP	LosRieles 5100BP	:	Mbuti.DG	USA_Anzick.SG	Lauricocha_8600BP	LosRieles_12000BP	0.46	0.22	2.054	796563
Mbuti.DG	USA_Anzick.SG	Lauricocha_8600BP	ArroyoSeco2 7700BP	:	Mbuti.DG	USA_Anzick.SG	Lauricocha_8600BP	LosRieles_12000BP	0.45	0.18	2.433	852754
Mbuti.DG	USA_Anzick.SG	Lauricocha_8600BP	PuntaSantaAna 1.5x 7200BP	:	Mbuti.DG	USA_Anzick.SG	Lauricocha_8600BP	LosRieles_12000BP	0.44	0.4	1.112	440585
Mbuti.DG	USA_Anzick.SG	Lauricocha_8600BP	LaGalgada 4100BP	:	Mbuti.DG	USA_Anzick.SG	Lauricocha_8600BP	LosRieles_12000BP	0.41	0.21	1.925	838634
Mbuti.DG	USA_Anzick.SG	Lauricocha_8600BP	Pedra do Alexandre 2	:	Mbuti.DG	USA_Anzick.SG	Lauricocha_8600BP	LosRieles_12000BP	0.38	0.22	1.744	502380
Mbuti.DG	USA_Anzick.SG	Lauricocha_8600BP	Kaweskar 1000BP.SG	:	Mbuti.DG	USA_Anzick.SG	Lauricocha_8600BP	LosRieles_12000BP	0.37	0.2	1.821	877879
Mbuti.DG	USA_Anzick.SG	Lauricocha_8600BP	Sumidouro 10100BP	:	Mbuti.DG	USA_Anzick.SG	Lauricocha_8600BP	LosRieles_12000BP	0.34	0.25	1.352	457659
Mbuti.DG	USA_Anzick.SG	Lauricocha_8600BP	MayahakCabPek 9300BP	:	Mbuti.DG	USA_Anzick.SG	Lauricocha_8600BP	LosRieles_12000BP	0.33	0.24	1.372	617369
Mbuti.DG	USA_Anzick.SG	Lauricocha_8600BP	Fuego Patagonian.SG	:	Mbuti.DG	USA_Anzick.SG	Lauricocha_8600BP	LosRieles_12000BP	0.28	0.17	1.663	855009
Mbuti.DG	USA_Anzick.SG	Lauricocha_8600BP	LagunaChica 6800BP	:	Mbuti.DG	USA_Anzick.SG	Lauricocha_8600BP	LosRieles_12000BP	0.27	0.18	1.525	700773
Mbuti.DG	USA_Anzick.SG	Lauricocha_8600BP	Cuncaicha 3300BP	:	Mbuti.DG	USA_Anzick.SG	Lauricocha_8600BP	LosRieles_12000BP	0.23	0.19	1.199	792183
Mbuti.DG	USA_Anzick.SG	Lauricocha_8600BP	Laranjal 6700BP	:	Mbuti.DG	USA_Anzick.SG	Lauricocha_8600BP	LosRieles_12000BP	0.22	0.23	0.956	690527
Mbuti.DG	USA_Anzick.SG	Lauricocha_8600BP	Cuncaicha 9000BP	:	Mbuti.DG	USA_Anzick.SG	Lauricocha_8600BP	LosRieles_12000BP	0.2	0.25	0.825	836249
Mbuti.DG	USA_Anzick.SG	Lauricocha_8600BP	Lauricocha 5800BP	:	Mbuti.DG	USA_Anzick.SG	Lauricocha_8600BP	LosRieles_12000BP	0.07	0.22	0.302	704036
Mbuti.DG	USA_Anzick.SG	Lauricocha_8600BP	SakiTzul 7400BP	:	Mbuti.DG	USA_Anzick.SG	Lauricocha_8600BP	LosRieles_12000BP	0.05	0.21	0.231	690906
