# Supplementary material for: Genomic history of coastal societies from eastern South America
Source: Nat Ecol Evol. 2023 Jul 31;7(8):1315–30. doi: 10.1038/s41559-023-02114-9 (PMC10406606; doi:10.1038/s41559-023-02114-9)
Supplement: Supplementary file 7 — f4 statistics Human Origins and Illumina datasets. [file 41559_2023_2114_MOESM7_ESM.xlsx]

## Sheet: Data.S5A. Human Origins
f4 tests for all comparisons among ancient samples and Modern indigenous communities from Human origins										f4 tests with Z score >2.9 (Figure 4)											Test Xavante Vs Kaingang HO dataset
Outgroup	Ancient samples	Indigenous A	Indigenous B	f4	Z	ABBA	BABA	SNPS		Outgroup	Ancient samples	Indigenous A	Indigenous B	f4	Z	ABBA	BABA	SNPS			Tanzania.3000BP	Sambaqui groups	Indigenous A	Indigenous B	f4	Z	ABBA	BABA	SNPS
Mbuti.DG	Cabeçuda_~3200BP	Arara	Aparai	-0.000325	-0.712	12139	12223	258007		Mbuti.DG	Cabeçuda_~3200BP	Asurini	Xavante	0.001967	3.85	12340	11836	256299			Tanzania.3000BP	Cabecuda ~3200BP	Xavante	Kaingang_burial_100BP	-0.00139	-1.36	2838	2923	61342
Mbuti.DG	Cabeçuda_~3200BP	Asurini	Aparai	0.00098	1.862	12316	12065	256299		Mbuti.DG	Cabeçuda_~3200BP	Nandeva	Xavante	0.001659	4.35	12349	11921	258013			Tanzania.3000BP	Cubatao_I ~2700BP	Xavante	Kaingang_burial_100BP	0.002454	1.56	1157	1098	23899
Mbuti.DG	Cabeçuda_~3200BP	Nandeva	Aparai	0.000704	1.735	12393	12211	258013		Mbuti.DG	Cabeçuda_~3200BP	Parakana	Xavante	0.001767	4.41	12366	11910	257955			Tanzania.3000BP	GalhetaIV ~1200BP	Xavante	Kaingang_burial_100BP	-0.000536	-0.35	1146	1160	24680
Mbuti.DG	Cabeçuda_~3200BP	Parakana	Aparai	0.00081	1.81	12405	12196	257955		Mbuti.DG	Cabeçuda_~3200BP	Karitiana	Xavante	0.001175	2.91	12306	12002	258010			Tanzania.3000BP	Jabuticabeira_II ~2400BP	Xavante	Kaingang_burial_100BP	-0.001349	-1.71	3781	3891	81596
Mbuti.DG	Cabeçuda_~3200BP	Xavante	Aparai	-0.000955	-2.662	11978	12224	258013		Mbuti.DG	Cabeçuda_~3200BP	Xikrin	Xavante	0.001133	3.74	11958	11666	258006			Tanzania.3000BP	Jabuticabeira_II_102_1300BP	Xavante	Kaingang_burial_100BP	0.000465	0.37	2068	2047	43966
Mbuti.DG	Cabeçuda_~3200BP	Gaviao	Aparai	-0.00027	-0.603	12215	12285	257954		Mbuti.DG	GalhetaIV_1200BP	Asurini	Xavante	0.002916	4.2	4084	3840	83723			Tanzania.3000BP	Jabuticabeira_II_111/112 ~2200BP	Xavante	Kaingang_burial_100BP	0.00134	1.24	3006	2921	63561
Mbuti.DG	Cabeçuda_~3200BP	Kaiowa	Aparai	-6.2e-05	-0.166	12299	12315	258013		Mbuti.DG	GalhetaIV_1200BP	Nandeva	Xavante	0.002048	3.95	4066	3893	84249			Tanzania.3000BP	Limao_~1900BP	Xavante	Kaingang_burial_100BP	-0.002132	-2.39	3147	3294	68981
Mbuti.DG	Cabeçuda_~3200BP	Karitiana	Aparai	0.00022	0.488	12352	12295	258010		Mbuti.DG	GalhetaIV_1200BP	Parakana	Xavante	0.002019	3.45	4064	3894	84233			Tanzania.3000BP	Limao_2700BP	Xavante	Kaingang_burial_100BP	-0.001729	-1.31	1747	1813	37985
Mbuti.DG	Cabeçuda_~3200BP	Mbya	Aparai	0.000146	0.265	12268	12230	257391		Mbuti.DG	GalhetaIV_1200BP	Gaviao	Xavante	0.002283	4.05	4068	3875	84236			Tanzania.3000BP	Limao_500BP	Xavante	Kaingang_burial_100BP	-0.002887	-2.77	2909	3095	64524
Mbuti.DG	Cabeçuda_~3200BP	Munduruku	Aparai	-0.000146	-0.266	12083	12120	254812		Mbuti.DG	GalhetaIV_1200BP	Kaiowa	Xavante	0.001428	3.4	4009	3888	84249
Mbuti.DG	Cabeçuda_~3200BP	Surui	Aparai	-0.000671	-1.336	12159	12333	258006		Mbuti.DG	GalhetaIV_1200BP	Urubu_Kaapor	Xavante	0.001809	3.12	4014	3862	84245			Ancient Africans	Ancient samples	Indigenous A	Indigenous B	f4	Z	ABBA	BABA	SNPS
Mbuti.DG	Cabeçuda_~3200BP	Asurini	Arara	0.001315	2.305	12268	11931	256293		Mbuti.DG	GalhetaIV_1200BP	Xikrin	Xavante	0.001482	3.58	3937	3812	84246			Tanzania.3000BP	Jabuticabeira_II ~2400BP	Xavante	Kaingang_burial_100BP	-0.001349	-1.71	3781	3891	81596
Mbuti.DG	Cabeçuda_~3200BP	Nandeva	Arara	0.001031	2.22	12420	12154	258007		Mbuti.DG	GalhetaIV_1200BP	Zoro	Xavante	0.002542	3.66	4021	3808	83859			Ethiopia_4500BP	Jabuticabeira_II ~2400BP	Xavante	Kaingang_burial_100BP	-0.001208	-1.58	4402	4516	93889
Mbuti.DG	Cabeçuda_~3200BP	Parakana	Arara	0.001136	2.331	12316	12023	257949		Mbuti.DG	JabuticabeiraII_~2400BP	Aparai	Xavante	0.001084	3.68	20464	19997	430713			South_Africa_1300BP	Jabuticabeira_II ~2400BP	Xavante	Kaingang_burial_100BP	-0.001457	-1.53	2575	2655	54581
Mbuti.DG	Cabeçuda_~3200BP	Xavante	Arara	-0.00063	-1.47	11996	12158	258007		Mbuti.DG	JabuticabeiraII_~2400BP	Asurini	Xavante	0.002153	5.52	20695	19775	427593			Malawi_Fingira_2500BP	Jabuticabeira_II ~2400BP	Xavante	Kaingang_burial_100BP	-0.000745	-0.89	3280	3332	69514
Mbuti.DG	Cabeçuda_~3200BP	Gaviao	Arara	5.6e-05	0.114	12250	12236	257948		Mbuti.DG	JabuticabeiraII_~2400BP	Nandeva	Xavante	0.001592	5.19	20622	19937	430713			Malawi_Fingira_2500BP	Jabuticabeira_II_102_1300BP	Xavante	Kaingang_burial_100BP	0.002227	1.69	1898	1810	39407
Mbuti.DG	Cabeçuda_~3200BP	Kaiowa	Arara	0.000263	0.644	12199	12131	258007		Mbuti.DG	JabuticabeiraII_~2400BP	Parakana	Xavante	0.001848	5.54	20730	19934	430597			Ethiopia_4500BP	Jabuticabeira_II_102_1300BP	Xavante	Kaingang_burial_100BP	0.001908	1.59	2283	2192	47855
Mbuti.DG	Cabeçuda_~3200BP	Karitiana	Arara	0.000546	1.121	12375	12234	258004		Mbuti.DG	JabuticabeiraII_~2400BP	Gaviao	Xavante	0.001639	5.04	20702	19996	430608			Malawi_Hora_Holocene	Jabuticabeira_II_102_1300BP	Xavante	Kaingang_burial_100BP	0.00127	0.93	1650	1606	34396
Mbuti.DG	Cabeçuda_~3200BP	Mbya	Arara	0.000471	0.792	12205	12084	257385		Mbuti.DG	JabuticabeiraII_~2400BP	Kaiowa	Xavante	0.000793	3.22	20322	19981	430713			South_Africa_2000BP	Jabuticabeira_II_102_1300BP	Xavante	Kaingang_burial_100BP	0.000965	0.84	2175	2130	45808
Mbuti.DG	Cabeçuda_~3200BP	Munduruku	Arara	0.000181	0.304	12119	12073	254806		Mbuti.DG	JabuticabeiraII_~2400BP	Karitiana	Xavante	0.001189	4.01	20565	20052	430710			South_Africa_1300BP	Jabuticabeira_II_102_1300BP	Xavante	Kaingang_burial_100BP	0.001133	0.75	1348	1316	28112
Mbuti.DG	Cabeçuda_~3200BP	Surui	Arara	-0.000349	-0.659	12128	12218	258000		Mbuti.DG	JabuticabeiraII_~2400BP	Mbya	Xavante	0.001248	3	20520	19984	429611			Tanzania_1400BP	Jabuticabeira_II_102_1300BP	Xavante	Kaingang_burial_100BP	0.000478	0.37	2005	1985	42561
Mbuti.DG	Cabeçuda_~3200BP	Urubu_Kaapor	Arara	-2.5e-05	-0.051	12223	12229	257994		Mbuti.DG	JabuticabeiraII_~2400BP	Urubu_Kaapor	Xavante	0.001162	3.36	20411	19910	430691			Tanzania.3000BP	Jabuticabeira_II_102_1300BP	Xavante	Kaingang_burial_100BP	0.000465	0.37	2068	2047	43966
Mbuti.DG	Cabeçuda_~3200BP	Xikrin	Arara	0.000502	1.199	12230	12101	258000		Mbuti.DG	JabuticabeiraII_~2400BP	Xikrin	Xavante	0.001263	5.19	20038	19494	430704			Tanzania_Pemba_700BP	Jabuticabeira_II_102_1300BP	Xavante	Kaingang_burial_100BP	0.000313	0.24	1965	1952	41538
Mbuti.DG	Cabeçuda_~3200BP	Zoro	Arara	-0.000392	-0.684	12006	12106	256625		Mbuti.DG	JabuticabeiraII_~2400BP	Asurini	Kaiowa	0.001341	3.42	20560	19987	427593			Malawi_Fingira_2500BP	Jabuticabeira_II_111/112 ~2200BP	Xavante	Kaingang_burial_100BP	0.001896	1.68	2679	2573	56042
Mbuti.DG	Cabeçuda_~3200BP	Aparai	Asurini	-0.00098	-1.862	12065	12316	256299		Mbuti.DG	JabuticabeiraII_~2400BP	Parakana	Kaiowa	0.001054	3.18	20669	20215	430597			Tanzania.3000BP	Jabuticabeira_II_111/112 ~2200BP	Xavante	Kaingang_burial_100BP	0.00134	1.24	3006	2921	63561
Mbuti.DG	Cabeçuda_~3200BP	Arara	Asurini	-0.001315	-2.305	11931	12268	256293		Mbuti.DG	JabuticabeiraII_~2400BP	Asurini	Surui	0.001505	3.14	20719	20075	427580			Ethiopia_4500BP	Jabuticabeira_II_111/112 ~2200BP	Xavante	Kaingang_burial_100BP	0.001073	1.1	3376	3301	70204
Mbuti.DG	Cabeçuda_~3200BP	Nandeva	Asurini	-0.000295	-0.544	12146	12222	256299		Mbuti.DG	JabuticabeiraII_~2400BP	Asurini	Zoro	0.001757	3.42	20522	19775	425239			South_Africa_1300BP	Jabuticabeira_II_111/112 ~2200BP	Xavante	Kaingang_burial_100BP	0.000981	0.78	1965	1924	41058
Mbuti.DG	Cabeçuda_~3200BP	Parakana	Asurini	-0.000187	-0.336	12087	12135	256246		Mbuti.DG	JabuticabeiraII_~2400BP	Parakana	Zoro	0.001463	3.24	20504	19878	428152			South_Africa_2000BP	Jabuticabeira_II_111/112 ~2200BP	Xavante	Kaingang_burial_100BP	0.000526	0.52	3183	3148	67188
Mbuti.DG	Cabeçuda_~3200BP	Xavante	Asurini	-0.001967	-3.846	11836	12340	256299		Mbuti.DG	JabuticabeiraII_102_1300BP	Aparai	Xavante	0.00156	3.59	8267	7997	173023			Tanzania_1400BP	Jabuticabeira_II_111/112 ~2200BP	Xavante	Kaingang_burial_100BP	0.000208	0.19	2854	2841	61164
Mbuti.DG	Cabeçuda_~3200BP	Gaviao	Asurini	-0.001274	-2.203	11984	12310	256247		Mbuti.DG	JabuticabeiraII_102_1300BP	Asurini	Xavante	0.00256	4.3	8353	7913	171901			Tanzania_Pemba_700BP	Jabuticabeira_II_111/112 ~2200BP	Xavante	Kaingang_burial_100BP	0.000189	0.17	2778	2767	59399
Mbuti.DG	Cabeçuda_~3200BP	Kaiowa	Asurini	-0.001056	-2.102	11987	12257	256299		Mbuti.DG	JabuticabeiraII_102_1300BP	Nandeva	Xavante	0.00171	3.71	8311	8015	173023			Malawi_Hora_Holocene	Jabuticabeira_II_111/112 ~2200BP	Xavante	Kaingang_burial_100BP	-0.000557	-0.48	2373	2400	49547
Mbuti.DG	Cabeçuda_~3200BP	Karitiana	Asurini	-0.000783	-1.356	12180	12381	256296		Mbuti.DG	JabuticabeiraII_102_1300BP	Parakana	Xavante	0.00177	3.52	8304	7998	172976
Mbuti.DG	Cabeçuda_~3200BP	Mbya	Asurini	-0.000824	-1.278	11918	12129	255708		Mbuti.DG	JabuticabeiraII_102_1300BP	Gaviao	Xavante	0.001585	3.26	8309	8035	172983
Mbuti.DG	Cabeçuda_~3200BP	Munduruku	Asurini	-0.001072	-1.637	11947	12219	253238		Mbuti.DG	JabuticabeiraII_102_1300BP	Kaiowa	Xavante	0.00108	2.96	8195	8008	173023
Mbuti.DG	Cabeçuda_~3200BP	Surui	Asurini	-0.001674	-2.774	11977	12406	256293		Mbuti.DG	JabuticabeiraII_102_1300BP	Karitiana	Xavante	0.001858	3.83	8311	7989	173020
Mbuti.DG	Cabeçuda_~3200BP	Urubu_Kaapor	Asurini	-0.001338	-2.339	11948	12291	256286		Mbuti.DG	JabuticabeiraII_102_1300BP	Surui	Xavante	0.001794	3.71	8270	7960	173016
Mbuti.DG	Cabeçuda_~3200BP	Xikrin	Asurini	-0.000844	-1.651	11867	12083	256292		Mbuti.DG	JabuticabeiraII_102_1300BP	Urubu_Kaapor	Xavante	0.001721	3.34	8258	7961	173019
Mbuti.DG	Cabeçuda_~3200BP	Zoro	Asurini	-0.001706	-2.649	11836	12271	254961		Mbuti.DG	JabuticabeiraII_102_1300BP	Xikrin	Xavante	0.001228	3.54	8051	7838	173020
Mbuti.DG	Cabeçuda_~3200BP	Aparai	Nandeva	-0.000704	-1.735	12211	12393	258013		Mbuti.DG	JabuticabeiraII_111/112_~2200BP	Aparai	Xavante	0.00112	2.96	12994	12686	275144
Mbuti.DG	Cabeçuda_~3200BP	Arara	Nandeva	-0.001031	-2.22	12154	12420	258007		Mbuti.DG	JabuticabeiraII_111/112_~2200BP	Arara	Xavante	0.001354	3.04	12995	12623	275136
Mbuti.DG	Cabeçuda_~3200BP	Asurini	Nandeva	0.000295	0.544	12222	12146	256299		Mbuti.DG	JabuticabeiraII_111/112_~2200BP	Asurini	Xavante	0.002238	4.04	13150	12538	273310
Mbuti.DG	Cabeçuda_~3200BP	Parakana	Nandeva	0.000109	0.24	12278	12250	257955		Mbuti.DG	JabuticabeiraII_111/112_~2200BP	Nandeva	Xavante	0.001877	4.64	13138	12622	275144
Mbuti.DG	Cabeçuda_~3200BP	Xavante	Nandeva	-0.001659	-4.348	11921	12349	258013		Mbuti.DG	JabuticabeiraII_111/112_~2200BP	Parakana	Xavante	0.002149	4.79	13211	12620	275080
Mbuti.DG	Cabeçuda_~3200BP	Gaviao	Nandeva	-0.000974	-2.159	12198	12450	257954		Mbuti.DG	JabuticabeiraII_111/112_~2200BP	Gaviao	Xavante	0.002084	4.76	13203	12629	275082
Mbuti.DG	Cabeçuda_~3200BP	Kaiowa	Nandeva	-0.000766	-2.144	11986	12184	258013		Mbuti.DG	JabuticabeiraII_111/112_~2200BP	Karitiana	Xavante	0.001824	4.5	13104	12602	275142
Mbuti.DG	Cabeçuda_~3200BP	Karitiana	Nandeva	-0.000484	-1.058	12350	12475	258010		Mbuti.DG	JabuticabeiraII_111/112_~2200BP	Mbya	Xavante	0.001911	3.5	13092	12568	274469
Mbuti.DG	Cabeçuda_~3200BP	Mbya	Nandeva	-0.000539	-1.067	11682	11820	257391		Mbuti.DG	JabuticabeiraII_111/112_~2200BP	Surui	Xavante	0.00139	3.09	12995	12613	275136
Mbuti.DG	Cabeçuda_~3200BP	Munduruku	Nandeva	-0.000829	-1.483	12089	12300	254812		Mbuti.DG	JabuticabeiraII_111/112_~2200BP	Urubu_Kaapor	Xavante	0.001393	2.97	12977	12594	275133
Mbuti.DG	Cabeçuda_~3200BP	Surui	Nandeva	-0.001376	-2.844	12086	12441	258006		Mbuti.DG	JabuticabeiraII_111/112_~2200BP	Xikrin	Xavante	0.001111	3.42	12683	12377	275138
Mbuti.DG	Cabeçuda_~3200BP	Urubu_Kaapor	Nandeva	-0.001057	-2.292	12165	12437	258000		Mbuti.DG	Kaingang_burial_100BP	Parakana	Aparai	0.002011	3.12	4585	4395	94242
Mbuti.DG	Cabeçuda_~3200BP	Xikrin	Nandeva	-0.000526	-1.341	12181	12317	258006		Mbuti.DG	Kaingang_burial_100BP	Arara	Xavante	0.001788	2.97	4502	4334	94260
Mbuti.DG	Cabeçuda_~3200BP	Zoro	Nandeva	-0.001417	-2.554	12019	12383	256630		Mbuti.DG	Kaingang_burial_100BP	Parakana	Xavante	0.002679	4.44	4577	4325	94242
Mbuti.DG	Cabeçuda_~3200BP	Aparai	Parakana	-0.00081	-1.81	12196	12405	257955		Mbuti.DG	Kaingang_burial_100BP	Gaviao	Xavante	0.001696	3.12	4519	4359	94240
Mbuti.DG	Cabeçuda_~3200BP	Arara	Parakana	-0.001136	-2.331	12023	12316	257949		Mbuti.DG	Kaingang_burial_100BP	Karitiana	Xavante	0.001847	3.64	4523	4349	94261
Mbuti.DG	Cabeçuda_~3200BP	Asurini	Parakana	0.000187	0.336	12135	12087	256246		Mbuti.DG	Kaingang_burial_100BP	Parakana	Kaiowa	0.002058	3.4	4588	4394	94242
Mbuti.DG	Cabeçuda_~3200BP	Nandeva	Parakana	-0.000109	-0.24	12250	12278	257955		Mbuti.DG	Kaingang_burial_100BP	Parakana	Xikrin	0.001792	3.08	4536	4367	94240
Mbuti.DG	Cabeçuda_~3200BP	Xavante	Parakana	-0.001767	-4.407	11910	12366	257955		Mbuti.DG	LapaDoSanto_~9600BP	Asurini	Xavante	0.001424	3.46	19771	19184	412478
Mbuti.DG	Cabeçuda_~3200BP	Gaviao	Parakana	-0.001088	-2.224	12108	12389	257897		Mbuti.DG	LapaDoSanto_~9600BP	Nandeva	Xavante	0.001239	4.21	19780	19265	415430
Mbuti.DG	Cabeçuda_~3200BP	Kaiowa	Parakana	-0.000873	-2.195	12107	12333	257955		Mbuti.DG	LapaDoSanto_~9600BP	Parakana	Xavante	0.001475	4.66	19854	19242	415326
Mbuti.DG	Cabeçuda_~3200BP	Karitiana	Parakana	-0.000595	-1.265	12231	12385	257952		Mbuti.DG	LapaDoSanto_~9600BP	Parakana	Kaiowa	0.000924	2.91	19847	19463	415326
Mbuti.DG	Cabeçuda_~3200BP	Mbya	Parakana	-0.00068	-1.183	12056	12231	257338		Mbuti.DG	LapaDoSanto_~9600BP	Parakana	Zoro	0.001252	2.97	19662	19145	413037
Mbuti.DG	Cabeçuda_~3200BP	Munduruku	Parakana	-0.000978	-1.697	11910	12159	254757		Mbuti.DG	Laranjal_~6700BP	Asurini	Xavante	0.00199	4.14	11507	11030	239960
Mbuti.DG	Cabeçuda_~3200BP	Surui	Parakana	-0.001484	-2.864	11952	12334	257949		Mbuti.DG	Laranjal_~6700BP	Nandeva	Xavante	0.001105	3.02	11457	11190	241589
Mbuti.DG	Cabeçuda_~3200BP	Urubu_Kaapor	Parakana	-0.001158	-2.379	12073	12372	257942		Mbuti.DG	Laranjal_~6700BP	Parakana	Xavante	0.001659	4.05	11546	11146	241530
Mbuti.DG	Cabeçuda_~3200BP	Xikrin	Parakana	-0.000635	-1.578	12058	12222	257948		Mbuti.DG	Laranjal_~6700BP	Xikrin	Xavante	0.000858	3.03	11121	10914	241584
Mbuti.DG	Cabeçuda_~3200BP	Zoro	Parakana	-0.001527	-2.737	11868	12260	256574		Mbuti.DG	Laranjal_~6700BP	Asurini	Surui	0.001727	2.92	11587	11173	239953
Mbuti.DG	Cabeçuda_~3200BP	Aparai	Xavante	0.000955	2.662	12224	11978	258013		Mbuti.DG	Moraes_5800BP	Parakana	Xavante	0.001928	3.56	5857	5622	122265
Mbuti.DG	Cabeçuda_~3200BP	Arara	Xavante	0.00063	1.47	12158	11996	258007		Mbuti.DG	PedraDoAlexandre_2_undated	Aparai	Xavante	0.001484	3.01	4803	4654	100817
Mbuti.DG	Cabeçuda_~3200BP	Asurini	Xavante	0.001967	3.846	12340	11836	256299		Mbuti.DG	PedraDoAlexandre_2_undated	Asurini	Xavante	0.00246	3.47	4859	4613	100149
Mbuti.DG	Cabeçuda_~3200BP	Nandeva	Xavante	0.001659	4.348	12349	11921	258013		Mbuti.DG	PedraDoAlexandre_2_undated	Nandeva	Xavante	0.002024	4.17	4856	4652	100817
Mbuti.DG	Cabeçuda_~3200BP	Parakana	Xavante	0.001767	4.407	12366	11910	257955		Mbuti.DG	PedraDoAlexandre_2_undated	Parakana	Xavante	0.002511	4.48	4910	4657	100793
Mbuti.DG	Cabeçuda_~3200BP	Gaviao	Xavante	0.000683	1.647	12245	12069	257954		Mbuti.DG	PedraDoAlexandre_2_undated	Gaviao	Xavante	0.001875	3.36	4863	4674	100793
Mbuti.DG	Cabeçuda_~3200BP	Kaiowa	Xavante	0.000893	2.857	12169	11939	258013		Mbuti.DG	PedraDoAlexandre_2_undated	Karitiana	Xavante	0.002313	4.37	4869	4636	100817
Mbuti.DG	Cabeçuda_~3200BP	Karitiana	Xavante	0.001175	2.913	12306	12002	258010		Mbuti.DG	PedraDoAlexandre_2_undated	Munduruku	Xavante	0.002068	3.1	4820	4614	99601
Mbuti.DG	Cabeçuda_~3200BP	Mbya	Xavante	0.001097	2.052	12225	11943	257391		Mbuti.DG	PedraDoAlexandre_2_undated	Urubu_Kaapor	Xavante	0.002451	4.31	4854	4606	100815
Mbuti.DG	Cabeçuda_~3200BP	Munduruku	Xavante	0.000824	1.617	12119	11909	254812		Mbuti.DG	PedraDoAlexandre_2_undated	Parakana	Kaiowa	0.001617	2.91	4873	4710	100793
Mbuti.DG	Cabeçuda_~3200BP	Surui	Xavante	0.000283	0.628	12114	12041	258006		Mbuti.DG	Limão_~1900BP	Aparai	Xavante	0.001529	4.99	14471	14006	304280
Mbuti.DG	Cabeçuda_~3200BP	Urubu_Kaapor	Xavante	0.000601	1.429	12149	11994	258000		Mbuti.DG	Limão_~1900BP	Arara	Xavante	0.001697	4.32	14484	13967	304269
Mbuti.DG	Cabeçuda_~3200BP	Xikrin	Xavante	0.001133	3.738	11958	11666	258006		Mbuti.DG	Limão_~1900BP	Asurini	Xavante	0.002331	5.21	14628	13924	302246
Mbuti.DG	Cabeçuda_~3200BP	Zoro	Xavante	0.000246	0.489	11974	11911	256630		Mbuti.DG	Limão_~1900BP	Nandeva	Xavante	0.002106	6.63	14618	13977	304280
Mbuti.DG	Cabeçuda_~3200BP	Aparai	Gaviao	0.00027	0.603	12285	12215	257954		Mbuti.DG	Limão_~1900BP	Parakana	Xavante	0.002115	5.93	14643	13999	304220
Mbuti.DG	Cabeçuda_~3200BP	Arara	Gaviao	-5.6e-05	-0.114	12236	12250	257948		Mbuti.DG	Limão_~1900BP	Gaviao	Xavante	0.001525	4.39	14565	14101	304214
Mbuti.DG	Cabeçuda_~3200BP	Asurini	Gaviao	0.001274	2.203	12310	11984	256247		Mbuti.DG	Limão_~1900BP	Kaiowa	Xavante	0.001272	4.97	14399	14012	304280
Mbuti.DG	Cabeçuda_~3200BP	Nandeva	Gaviao	0.000974	2.159	12450	12198	257954		Mbuti.DG	Limão_~1900BP	Karitiana	Xavante	0.001779	5.42	14568	14026	304277
Mbuti.DG	Cabeçuda_~3200BP	Parakana	Gaviao	0.001088	2.224	12389	12108	257897		Mbuti.DG	Limão_~1900BP	Mbya	Xavante	0.001336	3.07	14486	14080	303568
Mbuti.DG	Cabeçuda_~3200BP	Xavante	Gaviao	-0.000683	-1.647	12069	12245	257954		Mbuti.DG	Limão_~1900BP	Munduruku	Xavante	0.002411	5.73	14590	13866	300531
Mbuti.DG	Cabeçuda_~3200BP	Kaiowa	Gaviao	0.000211	0.51	12286	12232	257954		Mbuti.DG	Limão_~1900BP	Surui	Xavante	0.001345	3.38	14447	14038	304269
Mbuti.DG	Cabeçuda_~3200BP	Karitiana	Gaviao	0.000494	1.066	12188	12060	257951		Mbuti.DG	Limão_~1900BP	Urubu_Kaapor	Xavante	0.001715	4.44	14490	13968	304265
Mbuti.DG	Cabeçuda_~3200BP	Mbya	Gaviao	0.000428	0.737	12241	12131	257335		Mbuti.DG	Limão_~1900BP	Xikrin	Xavante	0.001098	4.29	14110	13776	304273
Mbuti.DG	Cabeçuda_~3200BP	Munduruku	Gaviao	0.000133	0.231	12138	12104	254757		Mbuti.DG	Limão_~1900BP	Nandeva	Xikrin	0.001009	3	14566	14259	304273
Mbuti.DG	Cabeçuda_~3200BP	Surui	Gaviao	-0.000404	-0.831	11999	12103	257947		Mbuti.DG	Limão_~1900BP	Munduruku	Xikrin	0.001344	3.1	14506	14102	300525
Mbuti.DG	Cabeçuda_~3200BP	Urubu_Kaapor	Gaviao	-7.2e-05	-0.148	12265	12283	257941		Mbuti.DG	Limão_~1900BP	Asurini	Zoro	0.001663	2.9	14505	14004	300715
Mbuti.DG	Cabeçuda_~3200BP	Xikrin	Gaviao	0.000447	1.047	12308	12193	257947		Mbuti.DG	Limão_~1900BP	Nandeva	Zoro	0.001397	2.94	14564	14142	302684
Mbuti.DG	Cabeçuda_~3200BP	Zoro	Gaviao	-0.000423	-0.75	11652	11761	256579		Mbuti.DG	Limão_~1900BP	Parakana	Zoro	0.001418	2.94	14436	14007	302627
Mbuti.DG	Cabeçuda_~3200BP	Aparai	Kaiowa	6.2e-05	0.166	12315	12299	258013		Mbuti.DG	Limão_~1900BP	Munduruku	Zoro	0.001754	3.32	14416	13892	299019
Mbuti.DG	Cabeçuda_~3200BP	Arara	Kaiowa	-0.000263	-0.644	12131	12199	258007		Mbuti.DG	Limão_2700BP	Aparai	Xavante	0.001576	3.64	6512	6295	137725
Mbuti.DG	Cabeçuda_~3200BP	Asurini	Kaiowa	0.001056	2.102	12257	11987	256299		Mbuti.DG	Limão_2700BP	Asurini	Xavante	0.001876	2.93	6531	6274	136833
Mbuti.DG	Cabeçuda_~3200BP	Nandeva	Kaiowa	0.000766	2.144	12184	11986	258013		Mbuti.DG	Limão_2700BP	Nandeva	Xavante	0.001429	3.16	6523	6326	137725
Mbuti.DG	Cabeçuda_~3200BP	Parakana	Kaiowa	0.000873	2.195	12333	12107	257955		Mbuti.DG	Limão_2700BP	Karitiana	Xavante	0.00169	3.48	6559	6326	137722
Mbuti.DG	Cabeçuda_~3200BP	Xavante	Kaiowa	-0.000893	-2.857	11939	12169	258013		Mbuti.DG	Limão_2700BP	Surui	Xavante	0.00184	3.37	6531	6277	137719
Mbuti.DG	Cabeçuda_~3200BP	Gaviao	Kaiowa	-0.000211	-0.51	12232	12286	257954		Mbuti.DG	Limão_500BP	Nandeva	Zoro	0.002231	3.45	13400	12787	275033
Mbuti.DG	Cabeçuda_~3200BP	Karitiana	Kaiowa	0.000282	0.707	12338	12265	258010		Mbuti.DG	Limão_500BP	Karitiana	Zoro	0.00217	3.4	13184	12587	275031
Mbuti.DG	Cabeçuda_~3200BP	Mbya	Kaiowa	0.000208	0.417	11782	11728	257391		Mbuti.DG	Limão_500BP	Xikrin	Zoro	0.001769	2.96	13124	12638	275027
Mbuti.DG	Cabeçuda_~3200BP	Munduruku	Kaiowa	-7.7e-05	-0.15	12088	12108	254812		Mbuti.DG	Sumidouro_~10100BP	Parakana	Xavante	0.001631	3.68	3845	3712	81551
Mbuti.DG	Cabeçuda_~3200BP	Surui	Kaiowa	-0.00061	-1.397	12144	12302	258006		Mbuti.DG	Sumidouro_~10100BP	Gaviao	Xavante	0.001533	3.58	3844	3719	81557
Mbuti.DG	Cabeçuda_~3200BP	Urubu_Kaapor	Kaiowa	-0.000288	-0.722	12148	12223	258000		Mbuti.DG	Sumidouro_~10100BP	Munduruku	Xavante	0.001584	2.94	3790	3662	80490
Mbuti.DG	Cabeçuda_~3200BP	Xikrin	Kaiowa	0.00024	0.764	12158	12096	258006		Mbuti.DG	Vau_Una_600BP	Aparai	Xavante	0.001678	4.25	13767	13282	289158
Mbuti.DG	Cabeçuda_~3200BP	Zoro	Kaiowa	-0.000634	-1.196	12025	12188	256630		Mbuti.DG	Vau_Una_600BP	Arara	Xavante	0.001903	4.06	13790	13240	289149
Mbuti.DG	Cabeçuda_~3200BP	Aparai	Karitiana	-0.00022	-0.488	12295	12352	258010		Mbuti.DG	Vau_Una_600BP	Asurini	Xavante	0.002008	3.7	13834	13258	287246
Mbuti.DG	Cabeçuda_~3200BP	Arara	Karitiana	-0.000546	-1.121	12234	12375	258004		Mbuti.DG	Vau_Una_600BP	Nandeva	Xavante	0.001744	4.11	13836	13332	289158
Mbuti.DG	Cabeçuda_~3200BP	Asurini	Karitiana	0.000783	1.356	12381	12180	256296		Mbuti.DG	Vau_Una_600BP	Parakana	Xavante	0.002133	4.46	13898	13281	289091
Mbuti.DG	Cabeçuda_~3200BP	Nandeva	Karitiana	0.000484	1.058	12475	12350	258010		Mbuti.DG	Vau_Una_600BP	Gaviao	Xavante	0.002215	4.79	13919	13279	289094
Mbuti.DG	Cabeçuda_~3200BP	Parakana	Karitiana	0.000595	1.265	12385	12231	257952		Mbuti.DG	Vau_Una_600BP	Kaiowa	Xavante	0.001238	3.56	13662	13304	289158
Mbuti.DG	Cabeçuda_~3200BP	Xavante	Karitiana	-0.001175	-2.913	12002	12306	258010		Mbuti.DG	Vau_Una_600BP	Karitiana	Xavante	0.001284	2.93	13776	13405	289155
Mbuti.DG	Cabeçuda_~3200BP	Gaviao	Karitiana	-0.000494	-1.066	12060	12188	257951		Mbuti.DG	Vau_Una_600BP	Munduruku	Xavante	0.001841	3.41	13738	13212	285591
Mbuti.DG	Cabeçuda_~3200BP	Kaiowa	Karitiana	-0.000282	-0.707	12265	12338	258010		Mbuti.DG	Vau_Una_600BP	Surui	Xavante	0.001825	3.81	13759	13231	289149
Mbuti.DG	Cabeçuda_~3200BP	Mbya	Karitiana	-6.7e-05	-0.113	12283	12300	257388		Mbuti.DG	Vau_Una_600BP	Urubu_Kaapor	Xavante	0.001582	3.35	13746	13288	289150
Mbuti.DG	Cabeçuda_~3200BP	Munduruku	Karitiana	-0.000356	-0.608	12050	12141	254809		Mbuti.DG	Vau_Una_600BP	Xikrin	Xavante	0.001027	3.13	13373	13076	289151
Mbuti.DG	Cabeçuda_~3200BP	Surui	Karitiana	-0.000892	-1.775	12021	12251	258003		Mbuti.DG	Vau_Una_600BP	Zoro	Xavante	0.001747	3.2	13609	13106	287673
Mbuti.DG	Cabeçuda_~3200BP	Urubu_Kaapor	Karitiana	-0.000576	-1.184	12170	12318	257997
Mbuti.DG	Cabeçuda_~3200BP	Xikrin	Karitiana	-4.3e-05	-0.105	12256	12267	258003
Mbuti.DG	Cabeçuda_~3200BP	Zoro	Karitiana	-0.000932	-1.711	11908	12147	256627
Mbuti.DG	Cabeçuda_~3200BP	Aparai	Mbya	-0.000146	-0.265	12230	12268	257391
Mbuti.DG	Cabeçuda_~3200BP	Arara	Mbya	-0.000471	-0.792	12084	12205	257385
Mbuti.DG	Cabeçuda_~3200BP	Asurini	Mbya	0.000824	1.278	12129	11918	255708
Mbuti.DG	Cabeçuda_~3200BP	Nandeva	Mbya	0.000539	1.067	11820	11682	257391
Mbuti.DG	Cabeçuda_~3200BP	Parakana	Mbya	0.00068	1.183	12231	12056	257338
Mbuti.DG	Cabeçuda_~3200BP	Xavante	Mbya	-0.001097	-2.052	11943	12225	257391
Mbuti.DG	Cabeçuda_~3200BP	Gaviao	Mbya	-0.000428	-0.737	12131	12241	257335
Mbuti.DG	Cabeçuda_~3200BP	Kaiowa	Mbya	-0.000208	-0.417	11728	11782	257391
Mbuti.DG	Cabeçuda_~3200BP	Karitiana	Mbya	6.7e-05	0.113	12300	12283	257388
Mbuti.DG	Cabeçuda_~3200BP	Munduruku	Mbya	-0.000273	-0.403	12066	12136	254238
Mbuti.DG	Cabeçuda_~3200BP	Surui	Mbya	-0.000812	-1.349	12011	12220	257384
Mbuti.DG	Cabeçuda_~3200BP	Urubu_Kaapor	Mbya	-0.000504	-0.884	12034	12164	257378
Mbuti.DG	Cabeçuda_~3200BP	Xikrin	Mbya	4.2e-05	0.077	12141	12130	257384
Mbuti.DG	Cabeçuda_~3200BP	Zoro	Mbya	-0.000831	-1.261	11985	12198	256029
Mbuti.DG	Cabeçuda_~3200BP	Aparai	Munduruku	0.000146	0.266	12120	12083	254812
Mbuti.DG	Cabeçuda_~3200BP	Arara	Munduruku	-0.000181	-0.304	12073	12119	254806
Mbuti.DG	Cabeçuda_~3200BP	Asurini	Munduruku	0.001072	1.637	12219	11947	253238
Mbuti.DG	Cabeçuda_~3200BP	Nandeva	Munduruku	0.000829	1.483	12300	12089	254812
Mbuti.DG	Cabeçuda_~3200BP	Parakana	Munduruku	0.000978	1.697	12159	11910	254757
Mbuti.DG	Cabeçuda_~3200BP	Xavante	Munduruku	-0.000824	-1.617	11909	12119	254812
Mbuti.DG	Cabeçuda_~3200BP	Gaviao	Munduruku	-0.000133	-0.231	12104	12138	254757
Mbuti.DG	Cabeçuda_~3200BP	Kaiowa	Munduruku	7.7e-05	0.15	12108	12088	254812
Mbuti.DG	Cabeçuda_~3200BP	Karitiana	Munduruku	0.000356	0.608	12141	12050	254809
Mbuti.DG	Cabeçuda_~3200BP	Mbya	Munduruku	0.000273	0.403	12136	12066	254238
Mbuti.DG	Cabeçuda_~3200BP	Surui	Munduruku	-0.000525	-0.881	12000	12134	254805
Mbuti.DG	Cabeçuda_~3200BP	Urubu_Kaapor	Munduruku	-0.000182	-0.324	12022	12068	254799
Mbuti.DG	Cabeçuda_~3200BP	Xikrin	Munduruku	0.000275	0.524	12142	12072	254806
Mbuti.DG	Cabeçuda_~3200BP	Zoro	Munduruku	-0.000628	-0.96	11895	12054	253513
Mbuti.DG	Cabeçuda_~3200BP	Aparai	Surui	0.000671	1.336	12333	12159	258006
Mbuti.DG	Cabeçuda_~3200BP	Arara	Surui	0.000349	0.659	12218	12128	258000
Mbuti.DG	Cabeçuda_~3200BP	Asurini	Surui	0.001674	2.774	12406	11977	256293
Mbuti.DG	Cabeçuda_~3200BP	Nandeva	Surui	0.001376	2.844	12441	12086	258006
Mbuti.DG	Cabeçuda_~3200BP	Parakana	Surui	0.001484	2.864	12334	11952	257949
Mbuti.DG	Cabeçuda_~3200BP	Xavante	Surui	-0.000283	-0.628	12041	12114	258006
Mbuti.DG	Cabeçuda_~3200BP	Gaviao	Surui	0.000404	0.831	12103	11999	257947
Mbuti.DG	Cabeçuda_~3200BP	Kaiowa	Surui	0.00061	1.397	12302	12144	258006
Mbuti.DG	Cabeçuda_~3200BP	Karitiana	Surui	0.000892	1.775	12251	12021	258003
Mbuti.DG	Cabeçuda_~3200BP	Mbya	Surui	0.000812	1.349	12220	12011	257384
Mbuti.DG	Cabeçuda_~3200BP	Munduruku	Surui	0.000525	0.881	12134	12000	254805
Mbuti.DG	Cabeçuda_~3200BP	Urubu_Kaapor	Surui	0.00032	0.605	12295	12213	257993
Mbuti.DG	Cabeçuda_~3200BP	Xikrin	Surui	0.00085	1.818	12293	12074	257999
Mbuti.DG	Cabeçuda_~3200BP	Zoro	Surui	-3.6e-05	-0.061	11858	11867	256625
Mbuti.DG	Cabeçuda_~3200BP	Aparai	Urubu_Kaapor	0.00035	0.8	12274	12183	258000
Mbuti.DG	Cabeçuda_~3200BP	Arara	Urubu_Kaapor	2.5e-05	0.051	12229	12223	257994
Mbuti.DG	Cabeçuda_~3200BP	Asurini	Urubu_Kaapor	0.001338	2.339	12291	11948	256286
Mbuti.DG	Cabeçuda_~3200BP	Nandeva	Urubu_Kaapor	0.001057	2.292	12437	12165	258000
Mbuti.DG	Cabeçuda_~3200BP	Parakana	Urubu_Kaapor	0.001158	2.379	12372	12073	257942
Mbuti.DG	Cabeçuda_~3200BP	Xavante	Urubu_Kaapor	-0.000601	-1.429	11994	12149	258000
Mbuti.DG	Cabeçuda_~3200BP	Gaviao	Urubu_Kaapor	7.2e-05	0.148	12283	12265	257941
Mbuti.DG	Cabeçuda_~3200BP	Kaiowa	Urubu_Kaapor	0.000288	0.722	12223	12148	258000
Mbuti.DG	Cabeçuda_~3200BP	Karitiana	Urubu_Kaapor	0.000576	1.184	12318	12170	257997
Mbuti.DG	Cabeçuda_~3200BP	Mbya	Urubu_Kaapor	0.000504	0.884	12164	12034	257378
Mbuti.DG	Cabeçuda_~3200BP	Munduruku	Urubu_Kaapor	0.000182	0.324	12068	12022	254799
Mbuti.DG	Cabeçuda_~3200BP	Surui	Urubu_Kaapor	-0.00032	-0.605	12213	12295	257993
Mbuti.DG	Cabeçuda_~3200BP	Xikrin	Urubu_Kaapor	0.00053	1.253	12239	12102	257993
Mbuti.DG	Cabeçuda_~3200BP	Zoro	Urubu_Kaapor	-0.000366	-0.641	12076	12170	256619
Mbuti.DG	Cabeçuda_~3200BP	Aparai	Xikrin	-0.000178	-0.474	12229	12275	258006
Mbuti.DG	Cabeçuda_~3200BP	Arara	Xikrin	-0.000502	-1.199	12101	12230	258000
Mbuti.DG	Cabeçuda_~3200BP	Asurini	Xikrin	0.000844	1.651	12083	11867	256292
Mbuti.DG	Cabeçuda_~3200BP	Nandeva	Xikrin	0.000526	1.341	12317	12181	258006
Mbuti.DG	Cabeçuda_~3200BP	Parakana	Xikrin	0.000635	1.578	12222	12058	257948
Mbuti.DG	Cabeçuda_~3200BP	Xavante	Xikrin	-0.001133	-3.738	11666	11958	258006
Mbuti.DG	Cabeçuda_~3200BP	Gaviao	Xikrin	-0.000447	-1.047	12193	12308	257947
Mbuti.DG	Cabeçuda_~3200BP	Kaiowa	Xikrin	-0.00024	-0.764	12096	12158	258006
Mbuti.DG	Cabeçuda_~3200BP	Karitiana	Xikrin	4.3e-05	0.105	12267	12256	258003
Mbuti.DG	Cabeçuda_~3200BP	Mbya	Xikrin	-4.2e-05	-0.077	12130	12141	257384
Mbuti.DG	Cabeçuda_~3200BP	Munduruku	Xikrin	-0.000275	-0.524	12072	12142	254806
Mbuti.DG	Cabeçuda_~3200BP	Surui	Xikrin	-0.00085	-1.818	12074	12293	257999
Mbuti.DG	Cabeçuda_~3200BP	Urubu_Kaapor	Xikrin	-0.00053	-1.253	12102	12239	257993
Mbuti.DG	Cabeçuda_~3200BP	Zoro	Xikrin	-0.000856	-1.691	11876	12096	256624
Mbuti.DG	Cabeçuda_~3200BP	Aparai	Zoro	0.000736	1.373	12197	12009	256630
Mbuti.DG	Cabeçuda_~3200BP	Arara	Zoro	0.000392	0.684	12106	12006	256625
Mbuti.DG	Cabeçuda_~3200BP	Asurini	Zoro	0.001706	2.649	12271	11836	254961
Mbuti.DG	Cabeçuda_~3200BP	Nandeva	Zoro	0.001417	2.554	12383	12019	256630
Mbuti.DG	Cabeçuda_~3200BP	Parakana	Zoro	0.001527	2.737	12260	11868	256574
Mbuti.DG	Cabeçuda_~3200BP	Xavante	Zoro	-0.000246	-0.489	11911	11974	256630
Mbuti.DG	Cabeçuda_~3200BP	Gaviao	Zoro	0.000423	0.75	11761	11652	256579
Mbuti.DG	Cabeçuda_~3200BP	Kaiowa	Zoro	0.000634	1.196	12188	12025	256630
Mbuti.DG	Cabeçuda_~3200BP	Karitiana	Zoro	0.000932	1.711	12147	11908	256627
Mbuti.DG	Cabeçuda_~3200BP	Mbya	Zoro	0.000831	1.261	12198	11985	256029
Mbuti.DG	Cabeçuda_~3200BP	Munduruku	Zoro	0.000628	0.96	12054	11895	253513
Mbuti.DG	Cabeçuda_~3200BP	Surui	Zoro	3.6e-05	0.061	11867	11858	256625
Mbuti.DG	Cabeçuda_~3200BP	Urubu_Kaapor	Zoro	0.000366	0.641	12170	12076	256619
Mbuti.DG	Cabeçuda_~3200BP	Xikrin	Zoro	0.000856	1.691	12096	11876	256624
Mbuti.DG	Capelinha_10400BP	Arara	Aparai	-0.000651	-1.174	6297	6385	134954
Mbuti.DG	Capelinha_10400BP	Asurini	Aparai	0.000243	0.361	6384	6352	134056
Mbuti.DG	Capelinha_10400BP	Nandeva	Aparai	-0.000117	-0.224	6403	6419	134958
Mbuti.DG	Capelinha_10400BP	Parakana	Aparai	0.000352	0.609	6438	6390	134931
Mbuti.DG	Capelinha_10400BP	Xavante	Aparai	-0.001036	-2.296	6251	6391	134958
Mbuti.DG	Capelinha_10400BP	Gaviao	Aparai	0.000229	0.403	6416	6385	134930
Mbuti.DG	Capelinha_10400BP	Kaiowa	Aparai	-0.000516	-1.129	6371	6440	134958
Mbuti.DG	Capelinha_10400BP	Karitiana	Aparai	-2.3e-05	-0.042	6393	6396	134957
Mbuti.DG	Capelinha_10400BP	Mbya	Aparai	-0.00076	-1.074	6367	6470	134626
Mbuti.DG	Capelinha_10400BP	Munduruku	Aparai	-0.000374	-0.524	6307	6357	133330
Mbuti.DG	Capelinha_10400BP	Surui	Aparai	-0.000407	-0.653	6359	6414	134957
Mbuti.DG	Capelinha_10400BP	Urubu_Kaapor	Aparai	-0.00021	-0.355	6360	6389	134952
Mbuti.DG	Capelinha_10400BP	Xikrin	Aparai	0.000122	0.27	6396	6379	134955
Mbuti.DG	Capelinha_10400BP	Zoro	Aparai	-0.000855	-1.262	6283	6398	134246
Mbuti.DG	Capelinha_10400BP	Aparai	Arara	0.000651	1.174	6385	6297	134954
Mbuti.DG	Capelinha_10400BP	Asurini	Arara	0.000873	1.199	6370	6253	134052
Mbuti.DG	Capelinha_10400BP	Nandeva	Arara	0.000533	0.922	6440	6368	134954
Mbuti.DG	Capelinha_10400BP	Parakana	Arara	0.000997	1.564	6410	6275	134927
Mbuti.DG	Capelinha_10400BP	Xavante	Arara	-0.000386	-0.75	6284	6336	134954
Mbuti.DG	Capelinha_10400BP	Gaviao	Arara	0.000882	1.358	6450	6331	134926
Mbuti.DG	Capelinha_10400BP	Kaiowa	Arara	0.000135	0.265	6346	6328	134954
Mbuti.DG	Capelinha_10400BP	Karitiana	Arara	0.000625	1.005	6444	6359	134953
Mbuti.DG	Capelinha_10400BP	Mbya	Arara	-9.8e-05	-0.13	6356	6370	134622
Mbuti.DG	Capelinha_10400BP	Munduruku	Arara	0.000339	0.449	6350	6305	133326
Mbuti.DG	Capelinha_10400BP	Surui	Arara	0.000243	0.373	6382	6349	134953
Mbuti.DG	Capelinha_10400BP	Urubu_Kaapor	Arara	0.000439	0.68	6389	6330	134948
Mbuti.DG	Capelinha_10400BP	Xikrin	Arara	0.000772	1.468	6391	6287	134951
Mbuti.DG	Capelinha_10400BP	Zoro	Arara	-0.000219	-0.303	6305	6334	134242
Mbuti.DG	Capelinha_10400BP	Aparai	Asurini	-0.000243	-0.361	6352	6384	134056
Mbuti.DG	Capelinha_10400BP	Arara	Asurini	-0.000873	-1.199	6253	6370	134052
Mbuti.DG	Capelinha_10400BP	Nandeva	Asurini	-0.000337	-0.479	6342	6387	134056
Mbuti.DG	Capelinha_10400BP	Parakana	Asurini	0.000116	0.161	6322	6306	134030
Mbuti.DG	Capelinha_10400BP	Xavante	Asurini	-0.001239	-1.867	6214	6380	134056
Mbuti.DG	Capelinha_10400BP	Gaviao	Asurini	-1.4e-05	-0.019	6330	6332	134029
Mbuti.DG	Capelinha_10400BP	Kaiowa	Asurini	-0.000731	-1.102	6279	6377	134056
Mbuti.DG	Capelinha_10400BP	Karitiana	Asurini	-0.000285	-0.383	6367	6405	134055
Mbuti.DG	Capelinha_10400BP	Mbya	Asurini	-0.000921	-1.077	6244	6368	133740
Mbuti.DG	Capelinha_10400BP	Munduruku	Asurini	-0.0005	-0.596	6287	6353	132510
Mbuti.DG	Capelinha_10400BP	Surui	Asurini	-0.000626	-0.832	6301	6385	134055
Mbuti.DG	Capelinha_10400BP	Urubu_Kaapor	Asurini	-0.000408	-0.529	6290	6344	134050
Mbuti.DG	Capelinha_10400BP	Xikrin	Asurini	-0.000113	-0.175	6236	6251	134053
Mbuti.DG	Capelinha_10400BP	Zoro	Asurini	-0.001085	-1.332	6251	6395	133373
Mbuti.DG	Capelinha_10400BP	Aparai	Nandeva	0.000117	0.224	6419	6403	134958
Mbuti.DG	Capelinha_10400BP	Arara	Nandeva	-0.000533	-0.922	6368	6440	134954
Mbuti.DG	Capelinha_10400BP	Asurini	Nandeva	0.000337	0.479	6387	6342	134056
Mbuti.DG	Capelinha_10400BP	Parakana	Nandeva	0.00047	0.776	6430	6367	134931
Mbuti.DG	Capelinha_10400BP	Xavante	Nandeva	-0.000919	-1.92	6268	6392	134958
Mbuti.DG	Capelinha_10400BP	Gaviao	Nandeva	0.00034	0.597	6440	6394	134930
Mbuti.DG	Capelinha_10400BP	Kaiowa	Nandeva	-0.000399	-0.91	6259	6312	134958
Mbuti.DG	Capelinha_10400BP	Karitiana	Nandeva	9.2e-05	0.164	6455	6443	134957
Mbuti.DG	Capelinha_10400BP	Mbya	Nandeva	-0.000634	-0.976	6097	6182	134626
Mbuti.DG	Capelinha_10400BP	Munduruku	Nandeva	-0.000236	-0.333	6361	6392	133330
Mbuti.DG	Capelinha_10400BP	Surui	Nandeva	-0.00029	-0.465	6365	6404	134957
Mbuti.DG	Capelinha_10400BP	Urubu_Kaapor	Nandeva	-9.6e-05	-0.152	6394	6407	134952
Mbuti.DG	Capelinha_10400BP	Xikrin	Nandeva	0.00024	0.505	6392	6360	134955
Mbuti.DG	Capelinha_10400BP	Zoro	Nandeva	-0.000756	-1.098	6321	6422	134246
Mbuti.DG	Capelinha_10400BP	Aparai	Parakana	-0.000352	-0.609	6390	6438	134931
Mbuti.DG	Capelinha_10400BP	Arara	Parakana	-0.000997	-1.564	6275	6410	134927
Mbuti.DG	Capelinha_10400BP	Asurini	Parakana	-0.000116	-0.161	6306	6322	134030
Mbuti.DG	Capelinha_10400BP	Nandeva	Parakana	-0.00047	-0.776	6367	6430	134931
Mbuti.DG	Capelinha_10400BP	Xavante	Parakana	-0.001386	-2.639	6249	6436	134931
Mbuti.DG	Capelinha_10400BP	Gaviao	Parakana	-0.000117	-0.184	6382	6397	134904
Mbuti.DG	Capelinha_10400BP	Kaiowa	Parakana	-0.000865	-1.639	6309	6426	134931
Mbuti.DG	Capelinha_10400BP	Karitiana	Parakana	-0.000372	-0.594	6376	6427	134930
Mbuti.DG	Capelinha_10400BP	Mbya	Parakana	-0.00112	-1.516	6281	6432	134600
Mbuti.DG	Capelinha_10400BP	Munduruku	Parakana	-0.000752	-0.998	6262	6363	133304
Mbuti.DG	Capelinha_10400BP	Surui	Parakana	-0.000755	-1.1	6292	6394	134930
Mbuti.DG	Capelinha_10400BP	Urubu_Kaapor	Parakana	-0.000568	-0.858	6309	6385	134925
Mbuti.DG	Capelinha_10400BP	Xikrin	Parakana	-0.000228	-0.441	6316	6347	134928
Mbuti.DG	Capelinha_10400BP	Zoro	Parakana	-0.001206	-1.706	6229	6391	134220
Mbuti.DG	Capelinha_10400BP	Aparai	Xavante	0.001036	2.296	6391	6251	134958
Mbuti.DG	Capelinha_10400BP	Arara	Xavante	0.000386	0.75	6336	6284	134954
Mbuti.DG	Capelinha_10400BP	Asurini	Xavante	0.001239	1.867	6380	6214	134056
Mbuti.DG	Capelinha_10400BP	Nandeva	Xavante	0.000919	1.92	6392	6268	134958
Mbuti.DG	Capelinha_10400BP	Parakana	Xavante	0.001386	2.639	6436	6249	134931
Mbuti.DG	Capelinha_10400BP	Gaviao	Xavante	0.001263	2.458	6438	6267	134930
Mbuti.DG	Capelinha_10400BP	Kaiowa	Xavante	0.00052	1.41	6323	6253	134958
Mbuti.DG	Capelinha_10400BP	Karitiana	Xavante	0.001013	1.938	6396	6260	134957
Mbuti.DG	Capelinha_10400BP	Mbya	Xavante	0.00029	0.435	6351	6312	134626
Mbuti.DG	Capelinha_10400BP	Munduruku	Xavante	0.00065	0.967	6328	6241	133330
Mbuti.DG	Capelinha_10400BP	Surui	Xavante	0.000629	1.099	6343	6258	134957
Mbuti.DG	Capelinha_10400BP	Urubu_Kaapor	Xavante	0.000823	1.493	6338	6227	134952
Mbuti.DG	Capelinha_10400BP	Xikrin	Xavante	0.001159	3.219	6248	6092	134955
Mbuti.DG	Capelinha_10400BP	Zoro	Xavante	0.000184	0.299	6259	6235	134246
Mbuti.DG	Capelinha_10400BP	Aparai	Gaviao	-0.000229	-0.403	6385	6416	134930
Mbuti.DG	Capelinha_10400BP	Arara	Gaviao	-0.000882	-1.358	6331	6450	134926
Mbuti.DG	Capelinha_10400BP	Asurini	Gaviao	1.4e-05	0.019	6332	6330	134029
Mbuti.DG	Capelinha_10400BP	Nandeva	Gaviao	-0.00034	-0.597	6394	6440	134930
Mbuti.DG	Capelinha_10400BP	Parakana	Gaviao	0.000117	0.184	6397	6382	134904
Mbuti.DG	Capelinha_10400BP	Xavante	Gaviao	-0.001263	-2.458	6267	6438	134930
Mbuti.DG	Capelinha_10400BP	Kaiowa	Gaviao	-0.00074	-1.401	6337	6437	134930
Mbuti.DG	Capelinha_10400BP	Karitiana	Gaviao	-0.000249	-0.434	6283	6317	134929
Mbuti.DG	Capelinha_10400BP	Mbya	Gaviao	-0.000992	-1.372	6303	6436	134600
Mbuti.DG	Capelinha_10400BP	Munduruku	Gaviao	-0.000609	-0.827	6288	6369	133305
Mbuti.DG	Capelinha_10400BP	Surui	Gaviao	-0.000643	-1.01	6238	6325	134929
Mbuti.DG	Capelinha_10400BP	Urubu_Kaapor	Gaviao	-0.000439	-0.679	6348	6407	134924
Mbuti.DG	Capelinha_10400BP	Xikrin	Gaviao	-0.000111	-0.214	6376	6391	134927
Mbuti.DG	Capelinha_10400BP	Zoro	Gaviao	-0.001096	-1.583	6049	6196	134221
Mbuti.DG	Capelinha_10400BP	Aparai	Kaiowa	0.000516	1.129	6440	6371	134958
Mbuti.DG	Capelinha_10400BP	Arara	Kaiowa	-0.000135	-0.265	6328	6346	134954
Mbuti.DG	Capelinha_10400BP	Asurini	Kaiowa	0.000731	1.102	6377	6279	134056
Mbuti.DG	Capelinha_10400BP	Nandeva	Kaiowa	0.000399	0.91	6312	6259	134958
Mbuti.DG	Capelinha_10400BP	Parakana	Kaiowa	0.000865	1.639	6426	6309	134931
Mbuti.DG	Capelinha_10400BP	Xavante	Kaiowa	-0.00052	-1.41	6253	6323	134958
Mbuti.DG	Capelinha_10400BP	Gaviao	Kaiowa	0.00074	1.401	6437	6337	134930
Mbuti.DG	Capelinha_10400BP	Karitiana	Kaiowa	0.000491	0.943	6427	6361	134957
Mbuti.DG	Capelinha_10400BP	Mbya	Kaiowa	-0.000241	-0.389	6134	6166	134626
Mbuti.DG	Capelinha_10400BP	Munduruku	Kaiowa	0.000159	0.241	6319	6298	133330
Mbuti.DG	Capelinha_10400BP	Surui	Kaiowa	0.000109	0.185	6367	6352	134957
Mbuti.DG	Capelinha_10400BP	Urubu_Kaapor	Kaiowa	0.000303	0.557	6354	6313	134952
Mbuti.DG	Capelinha_10400BP	Xikrin	Kaiowa	0.000638	1.628	6361	6275	134955
Mbuti.DG	Capelinha_10400BP	Zoro	Kaiowa	-0.000339	-0.538	6287	6333	134246
Mbuti.DG	Capelinha_10400BP	Aparai	Karitiana	2.3e-05	0.042	6396	6393	134957
Mbuti.DG	Capelinha_10400BP	Arara	Karitiana	-0.000625	-1.005	6359	6444	134953
Mbuti.DG	Capelinha_10400BP	Asurini	Karitiana	0.000285	0.383	6405	6367	134055
Mbuti.DG	Capelinha_10400BP	Nandeva	Karitiana	-9.2e-05	-0.164	6443	6455	134957
Mbuti.DG	Capelinha_10400BP	Parakana	Karitiana	0.000372	0.594	6427	6376	134930
Mbuti.DG	Capelinha_10400BP	Xavante	Karitiana	-0.001013	-1.938	6260	6396	134957
Mbuti.DG	Capelinha_10400BP	Gaviao	Karitiana	0.000249	0.434	6317	6283	134929
Mbuti.DG	Capelinha_10400BP	Kaiowa	Karitiana	-0.000491	-0.943	6361	6427	134957
Mbuti.DG	Capelinha_10400BP	Mbya	Karitiana	-0.000744	-1.022	6365	6465	134625
Mbuti.DG	Capelinha_10400BP	Munduruku	Karitiana	-0.000356	-0.469	6284	6332	133329
Mbuti.DG	Capelinha_10400BP	Surui	Karitiana	-0.000384	-0.595	6275	6327	134956
Mbuti.DG	Capelinha_10400BP	Urubu_Kaapor	Karitiana	-0.000192	-0.3	6339	6365	134951
Mbuti.DG	Capelinha_10400BP	Xikrin	Karitiana	0.000146	0.278	6393	6373	134954
Mbuti.DG	Capelinha_10400BP	Zoro	Karitiana	-0.000844	-1.275	6200	6313	134245
Mbuti.DG	Capelinha_10400BP	Aparai	Mbya	0.00076	1.074	6470	6367	134626
Mbuti.DG	Capelinha_10400BP	Arara	Mbya	9.8e-05	0.13	6370	6356	134622
Mbuti.DG	Capelinha_10400BP	Asurini	Mbya	0.000921	1.077	6368	6244	133740
Mbuti.DG	Capelinha_10400BP	Nandeva	Mbya	0.000634	0.976	6182	6097	134626
Mbuti.DG	Capelinha_10400BP	Parakana	Mbya	0.00112	1.516	6432	6281	134600
Mbuti.DG	Capelinha_10400BP	Xavante	Mbya	-0.00029	-0.435	6312	6351	134626
Mbuti.DG	Capelinha_10400BP	Gaviao	Mbya	0.000992	1.372	6436	6303	134600
Mbuti.DG	Capelinha_10400BP	Kaiowa	Mbya	0.000241	0.389	6166	6134	134626
Mbuti.DG	Capelinha_10400BP	Karitiana	Mbya	0.000744	1.022	6465	6365	134625
Mbuti.DG	Capelinha_10400BP	Munduruku	Mbya	0.000383	0.443	6397	6346	133022
Mbuti.DG	Capelinha_10400BP	Surui	Mbya	0.000345	0.452	6362	6316	134625
Mbuti.DG	Capelinha_10400BP	Urubu_Kaapor	Mbya	0.000549	0.725	6340	6266	134620
Mbuti.DG	Capelinha_10400BP	Xikrin	Mbya	0.000889	1.326	6408	6288	134623
Mbuti.DG	Capelinha_10400BP	Zoro	Mbya	-9e-06	-0.011	6336	6337	133927
Mbuti.DG	Capelinha_10400BP	Aparai	Munduruku	0.000374	0.524	6357	6307	133330
Mbuti.DG	Capelinha_10400BP	Arara	Munduruku	-0.000339	-0.449	6305	6350	133326
Mbuti.DG	Capelinha_10400BP	Asurini	Munduruku	0.0005	0.596	6353	6287	132510
Mbuti.DG	Capelinha_10400BP	Nandeva	Munduruku	0.000236	0.333	6392	6361	133330
Mbuti.DG	Capelinha_10400BP	Parakana	Munduruku	0.000752	0.998	6363	6262	133304
Mbuti.DG	Capelinha_10400BP	Xavante	Munduruku	-0.00065	-0.967	6241	6328	133330
Mbuti.DG	Capelinha_10400BP	Gaviao	Munduruku	0.000609	0.827	6369	6288	133305
Mbuti.DG	Capelinha_10400BP	Kaiowa	Munduruku	-0.000159	-0.241	6298	6319	133330
Mbuti.DG	Capelinha_10400BP	Karitiana	Munduruku	0.000356	0.469	6332	6284	133329
Mbuti.DG	Capelinha_10400BP	Mbya	Munduruku	-0.000383	-0.443	6346	6397	133022
Mbuti.DG	Capelinha_10400BP	Surui	Munduruku	-4.3e-05	-0.056	6286	6292	133329
Mbuti.DG	Capelinha_10400BP	Urubu_Kaapor	Munduruku	0.000174	0.222	6301	6277	133324
Mbuti.DG	Capelinha_10400BP	Xikrin	Munduruku	0.000427	0.633	6349	6292	133328
Mbuti.DG	Capelinha_10400BP	Zoro	Munduruku	-0.000568	-0.701	6237	6312	132656
Mbuti.DG	Capelinha_10400BP	Aparai	Surui	0.000407	0.653	6414	6359	134957
Mbuti.DG	Capelinha_10400BP	Arara	Surui	-0.000243	-0.373	6349	6382	134953
Mbuti.DG	Capelinha_10400BP	Asurini	Surui	0.000626	0.832	6385	6301	134055
Mbuti.DG	Capelinha_10400BP	Nandeva	Surui	0.00029	0.465	6404	6365	134957
Mbuti.DG	Capelinha_10400BP	Parakana	Surui	0.000755	1.1	6394	6292	134930
Mbuti.DG	Capelinha_10400BP	Xavante	Surui	-0.000629	-1.099	6258	6343	134957
Mbuti.DG	Capelinha_10400BP	Gaviao	Surui	0.000643	1.01	6325	6238	134929
Mbuti.DG	Capelinha_10400BP	Kaiowa	Surui	-0.000109	-0.185	6352	6367	134957
Mbuti.DG	Capelinha_10400BP	Karitiana	Surui	0.000384	0.595	6327	6275	134956
Mbuti.DG	Capelinha_10400BP	Mbya	Surui	-0.000345	-0.452	6316	6362	134625
Mbuti.DG	Capelinha_10400BP	Munduruku	Surui	4.3e-05	0.056	6292	6286	133329
Mbuti.DG	Capelinha_10400BP	Urubu_Kaapor	Surui	0.000195	0.274	6379	6353	134951
Mbuti.DG	Capelinha_10400BP	Xikrin	Surui	0.00053	0.901	6388	6317	134954
Mbuti.DG	Capelinha_10400BP	Zoro	Surui	-0.000444	-0.581	6158	6218	134245
Mbuti.DG	Capelinha_10400BP	Aparai	Urubu_Kaapor	0.00021	0.355	6389	6360	134952
Mbuti.DG	Capelinha_10400BP	Arara	Urubu_Kaapor	-0.000439	-0.68	6330	6389	134948
Mbuti.DG	Capelinha_10400BP	Asurini	Urubu_Kaapor	0.000408	0.529	6344	6290	134050
Mbuti.DG	Capelinha_10400BP	Nandeva	Urubu_Kaapor	9.6e-05	0.152	6407	6394	134952
Mbuti.DG	Capelinha_10400BP	Parakana	Urubu_Kaapor	0.000568	0.858	6385	6309	134925
Mbuti.DG	Capelinha_10400BP	Xavante	Urubu_Kaapor	-0.000823	-1.493	6227	6338	134952
Mbuti.DG	Capelinha_10400BP	Gaviao	Urubu_Kaapor	0.000439	0.679	6407	6348	134924
Mbuti.DG	Capelinha_10400BP	Kaiowa	Urubu_Kaapor	-0.000303	-0.557	6313	6354	134952
Mbuti.DG	Capelinha_10400BP	Karitiana	Urubu_Kaapor	0.000192	0.3	6365	6339	134951
Mbuti.DG	Capelinha_10400BP	Mbya	Urubu_Kaapor	-0.000549	-0.725	6266	6340	134620
Mbuti.DG	Capelinha_10400BP	Munduruku	Urubu_Kaapor	-0.000174	-0.222	6277	6301	133324
Mbuti.DG	Capelinha_10400BP	Surui	Urubu_Kaapor	-0.000195	-0.274	6353	6379	134951
Mbuti.DG	Capelinha_10400BP	Xikrin	Urubu_Kaapor	0.000335	0.598	6341	6296	134949
Mbuti.DG	Capelinha_10400BP	Zoro	Urubu_Kaapor	-0.000612	-0.848	6281	6364	134240
Mbuti.DG	Capelinha_10400BP	Aparai	Xikrin	-0.000122	-0.27	6379	6396	134955
Mbuti.DG	Capelinha_10400BP	Arara	Xikrin	-0.000772	-1.468	6287	6391	134951
Mbuti.DG	Capelinha_10400BP	Asurini	Xikrin	0.000113	0.175	6251	6236	134053
Mbuti.DG	Capelinha_10400BP	Nandeva	Xikrin	-0.00024	-0.505	6360	6392	134955
Mbuti.DG	Capelinha_10400BP	Parakana	Xikrin	0.000228	0.441	6347	6316	134928
Mbuti.DG	Capelinha_10400BP	Xavante	Xikrin	-0.001159	-3.219	6092	6248	134955
Mbuti.DG	Capelinha_10400BP	Gaviao	Xikrin	0.000111	0.214	6391	6376	134927
Mbuti.DG	Capelinha_10400BP	Kaiowa	Xikrin	-0.000638	-1.628	6275	6361	134955
Mbuti.DG	Capelinha_10400BP	Karitiana	Xikrin	-0.000146	-0.278	6373	6393	134954
Mbuti.DG	Capelinha_10400BP	Mbya	Xikrin	-0.000889	-1.326	6288	6408	134623
Mbuti.DG	Capelinha_10400BP	Munduruku	Xikrin	-0.000427	-0.633	6292	6349	133328
Mbuti.DG	Capelinha_10400BP	Surui	Xikrin	-0.00053	-0.901	6317	6388	134954
Mbuti.DG	Capelinha_10400BP	Urubu_Kaapor	Xikrin	-0.000335	-0.598	6296	6341	134949
Mbuti.DG	Capelinha_10400BP	Zoro	Xikrin	-0.000964	-1.549	6200	6329	134243
Mbuti.DG	Capelinha_10400BP	Aparai	Zoro	0.000855	1.262	6398	6283	134246
Mbuti.DG	Capelinha_10400BP	Arara	Zoro	0.000219	0.303	6334	6305	134242
Mbuti.DG	Capelinha_10400BP	Asurini	Zoro	0.001085	1.332	6395	6251	133373
Mbuti.DG	Capelinha_10400BP	Nandeva	Zoro	0.000756	1.098	6422	6321	134246
Mbuti.DG	Capelinha_10400BP	Parakana	Zoro	0.001206	1.706	6391	6229	134220
Mbuti.DG	Capelinha_10400BP	Xavante	Zoro	-0.000184	-0.299	6235	6259	134246
Mbuti.DG	Capelinha_10400BP	Gaviao	Zoro	0.001096	1.583	6196	6049	134221
Mbuti.DG	Capelinha_10400BP	Kaiowa	Zoro	0.000339	0.538	6333	6287	134246
Mbuti.DG	Capelinha_10400BP	Karitiana	Zoro	0.000844	1.275	6313	6200	134245
Mbuti.DG	Capelinha_10400BP	Mbya	Zoro	9e-06	0.011	6337	6336	133927
Mbuti.DG	Capelinha_10400BP	Munduruku	Zoro	0.000568	0.701	6312	6237	132656
Mbuti.DG	Capelinha_10400BP	Surui	Zoro	0.000444	0.581	6218	6158	134245
Mbuti.DG	Capelinha_10400BP	Urubu_Kaapor	Zoro	0.000612	0.848	6364	6281	134240
Mbuti.DG	Capelinha_10400BP	Xikrin	Zoro	0.000964	1.549	6329	6200	134243
Mbuti.DG	Cubatão_I_~2700BP	Arara	Aparai	-5.8e-05	-0.099	4175	4180	89688
Mbuti.DG	Cubatão_I_~2700BP	Asurini	Aparai	0.000465	0.662	4247	4205	89110
Mbuti.DG	Cubatão_I_~2700BP	Nandeva	Aparai	0.000312	0.595	4253	4225	89689
Mbuti.DG	Cubatão_I_~2700BP	Parakana	Aparai	-0.00025	-0.431	4211	4233	89667
Mbuti.DG	Cubatão_I_~2700BP	Xavante	Aparai	-0.000909	-2.006	4116	4197	89689
Mbuti.DG	Cubatão_I_~2700BP	Gaviao	Aparai	0.000301	0.528	4230	4203	89675
Mbuti.DG	Cubatão_I_~2700BP	Kaiowa	Aparai	-0.000498	-1.104	4206	4250	89689
Mbuti.DG	Cubatão_I_~2700BP	Karitiana	Aparai	0.000381	0.686	4242	4208	89689
Mbuti.DG	Cubatão_I_~2700BP	Mbya	Aparai	-0.000624	-0.882	4186	4242	89492
Mbuti.DG	Cubatão_I_~2700BP	Munduruku	Aparai	0.000119	0.17	4182	4172	88672
Mbuti.DG	Cubatão_I_~2700BP	Surui	Aparai	3.2e-05	0.053	4226	4223	89687
Mbuti.DG	Cubatão_I_~2700BP	Urubu_Kaapor	Aparai	-0.000318	-0.523	4199	4228	89684
Mbuti.DG	Cubatão_I_~2700BP	Xikrin	Aparai	-0.000589	-1.257	4182	4235	89687
Mbuti.DG	Cubatão_I_~2700BP	Zoro	Aparai	-0.00133	-1.889	4078	4197	89230
Mbuti.DG	Cubatão_I_~2700BP	Aparai	Arara	5.8e-05	0.099	4180	4175	89688
Mbuti.DG	Cubatão_I_~2700BP	Asurini	Arara	0.000604	0.783	4193	4139	89109
Mbuti.DG	Cubatão_I_~2700BP	Nandeva	Arara	0.000369	0.6	4251	4218	89688
Mbuti.DG	Cubatão_I_~2700BP	Parakana	Arara	-0.000197	-0.294	4166	4183	89666
Mbuti.DG	Cubatão_I_~2700BP	Xavante	Arara	-0.000851	-1.536	4114	4190	89688
Mbuti.DG	Cubatão_I_~2700BP	Gaviao	Arara	0.000362	0.55	4227	4194	89674
Mbuti.DG	Cubatão_I_~2700BP	Kaiowa	Arara	-0.00044	-0.821	4160	4199	89688
Mbuti.DG	Cubatão_I_~2700BP	Karitiana	Arara	0.000438	0.717	4235	4196	89688
Mbuti.DG	Cubatão_I_~2700BP	Mbya	Arara	-0.000566	-0.761	4147	4198	89491
Mbuti.DG	Cubatão_I_~2700BP	Munduruku	Arara	0.000182	0.237	4163	4147	88671
Mbuti.DG	Cubatão_I_~2700BP	Surui	Arara	8.9e-05	0.129	4184	4176	89686
Mbuti.DG	Cubatão_I_~2700BP	Urubu_Kaapor	Arara	-0.000262	-0.373	4201	4225	89683
Mbuti.DG	Cubatão_I_~2700BP	Xikrin	Arara	-0.000531	-0.972	4152	4200	89686
Mbuti.DG	Cubatão_I_~2700BP	Zoro	Arara	-0.001265	-1.664	4071	4184	89229
Mbuti.DG	Cubatão_I_~2700BP	Aparai	Asurini	-0.000465	-0.662	4205	4247	89110
Mbuti.DG	Cubatão_I_~2700BP	Arara	Asurini	-0.000604	-0.783	4139	4193	89109
Mbuti.DG	Cubatão_I_~2700BP	Nandeva	Asurini	-0.000228	-0.314	4211	4231	89110
Mbuti.DG	Cubatão_I_~2700BP	Parakana	Asurini	-0.000793	-1.011	4148	4219	89090
Mbuti.DG	Cubatão_I_~2700BP	Xavante	Asurini	-0.001449	-2.062	4116	4245	89110
Mbuti.DG	Cubatão_I_~2700BP	Gaviao	Asurini	-0.000236	-0.314	4188	4209	89097
Mbuti.DG	Cubatão_I_~2700BP	Kaiowa	Asurini	-0.001004	-1.491	4156	4245	89110
Mbuti.DG	Cubatão_I_~2700BP	Karitiana	Asurini	-0.000146	-0.191	4245	4258	89110
Mbuti.DG	Cubatão_I_~2700BP	Mbya	Asurini	-0.001105	-1.294	4107	4205	88922
Mbuti.DG	Cubatão_I_~2700BP	Munduruku	Asurini	-0.000433	-0.496	4153	4191	88143
Mbuti.DG	Cubatão_I_~2700BP	Surui	Asurini	-0.000477	-0.607	4214	4256	89108
Mbuti.DG	Cubatão_I_~2700BP	Urubu_Kaapor	Asurini	-0.000875	-1.136	4159	4237	89105
Mbuti.DG	Cubatão_I_~2700BP	Xikrin	Asurini	-0.001131	-1.686	4105	4206	89108
Mbuti.DG	Cubatão_I_~2700BP	Zoro	Asurini	-0.001914	-2.159	4071	4241	88663
Mbuti.DG	Cubatão_I_~2700BP	Aparai	Nandeva	-0.000312	-0.595	4225	4253	89689
Mbuti.DG	Cubatão_I_~2700BP	Arara	Nandeva	-0.000369	-0.6	4218	4251	89688
Mbuti.DG	Cubatão_I_~2700BP	Asurini	Nandeva	0.000228	0.314	4231	4211	89110
Mbuti.DG	Cubatão_I_~2700BP	Parakana	Nandeva	-0.00056	-0.938	4220	4270	89667
Mbuti.DG	Cubatão_I_~2700BP	Xavante	Nandeva	-0.001221	-2.529	4137	4246	89689
Mbuti.DG	Cubatão_I_~2700BP	Gaviao	Nandeva	-1.3e-05	-0.021	4264	4265	89675
Mbuti.DG	Cubatão_I_~2700BP	Kaiowa	Nandeva	-0.00081	-1.761	4129	4202	89689
Mbuti.DG	Cubatão_I_~2700BP	Karitiana	Nandeva	6.9e-05	0.122	4276	4270	89689
Mbuti.DG	Cubatão_I_~2700BP	Mbya	Nandeva	-0.00092	-1.371	4021	4104	89492
Mbuti.DG	Cubatão_I_~2700BP	Munduruku	Nandeva	-0.000169	-0.238	4209	4224	88672
Mbuti.DG	Cubatão_I_~2700BP	Surui	Nandeva	-0.000279	-0.45	4220	4245	89687
Mbuti.DG	Cubatão_I_~2700BP	Urubu_Kaapor	Nandeva	-0.000631	-1.019	4223	4279	89684
Mbuti.DG	Cubatão_I_~2700BP	Xikrin	Nandeva	-0.000901	-1.831	4186	4267	89687
Mbuti.DG	Cubatão_I_~2700BP	Zoro	Nandeva	-0.001684	-2.322	4116	4266	89230
Mbuti.DG	Cubatão_I_~2700BP	Aparai	Parakana	0.00025	0.431	4233	4211	89667
Mbuti.DG	Cubatão_I_~2700BP	Arara	Parakana	0.000197	0.294	4183	4166	89666
Mbuti.DG	Cubatão_I_~2700BP	Asurini	Parakana	0.000793	1.011	4219	4148	89090
Mbuti.DG	Cubatão_I_~2700BP	Nandeva	Parakana	0.00056	0.938	4270	4220	89667
Mbuti.DG	Cubatão_I_~2700BP	Xavante	Parakana	-0.000658	-1.197	4147	4206	89667
Mbuti.DG	Cubatão_I_~2700BP	Gaviao	Parakana	0.000558	0.892	4251	4201	89653
Mbuti.DG	Cubatão_I_~2700BP	Kaiowa	Parakana	-0.000246	-0.449	4201	4223	89667
Mbuti.DG	Cubatão_I_~2700BP	Karitiana	Parakana	0.000633	1.03	4236	4179	89667
Mbuti.DG	Cubatão_I_~2700BP	Mbya	Parakana	-0.000351	-0.475	4168	4199	89472
Mbuti.DG	Cubatão_I_~2700BP	Munduruku	Parakana	0.000429	0.611	4164	4126	88651
Mbuti.DG	Cubatão_I_~2700BP	Surui	Parakana	0.000298	0.437	4213	4186	89665
Mbuti.DG	Cubatão_I_~2700BP	Urubu_Kaapor	Parakana	-5.7e-05	-0.084	4204	4209	89662
Mbuti.DG	Cubatão_I_~2700BP	Xikrin	Parakana	-0.000331	-0.609	4159	4189	89665
Mbuti.DG	Cubatão_I_~2700BP	Zoro	Parakana	-0.001042	-1.405	4097	4190	89208
Mbuti.DG	Cubatão_I_~2700BP	Aparai	Xavante	0.000909	2.006	4197	4116	89689
Mbuti.DG	Cubatão_I_~2700BP	Arara	Xavante	0.000851	1.536	4190	4114	89688
Mbuti.DG	Cubatão_I_~2700BP	Asurini	Xavante	0.001449	2.062	4245	4116	89110
Mbuti.DG	Cubatão_I_~2700BP	Nandeva	Xavante	0.001221	2.529	4246	4137	89689
Mbuti.DG	Cubatão_I_~2700BP	Parakana	Xavante	0.000658	1.197	4206	4147	89667
Mbuti.DG	Cubatão_I_~2700BP	Gaviao	Xavante	0.001211	2.264	4240	4131	89675
Mbuti.DG	Cubatão_I_~2700BP	Kaiowa	Xavante	0.000411	1.065	4170	4133	89689
Mbuti.DG	Cubatão_I_~2700BP	Karitiana	Xavante	0.001289	2.682	4221	4105	89689
Mbuti.DG	Cubatão_I_~2700BP	Mbya	Xavante	0.000307	0.455	4185	4158	89492
Mbuti.DG	Cubatão_I_~2700BP	Munduruku	Xavante	0.00104	1.614	4179	4087	88672
Mbuti.DG	Cubatão_I_~2700BP	Surui	Xavante	0.000941	1.805	4200	4116	89687
Mbuti.DG	Cubatão_I_~2700BP	Urubu_Kaapor	Xavante	0.00059	1.059	4181	4128	89684
Mbuti.DG	Cubatão_I_~2700BP	Xikrin	Xavante	0.00032	0.839	4080	4051	89687
Mbuti.DG	Cubatão_I_~2700BP	Zoro	Xavante	-0.000376	-0.555	4066	4099	89230
Mbuti.DG	Cubatão_I_~2700BP	Aparai	Gaviao	-0.000301	-0.528	4203	4230	89675
Mbuti.DG	Cubatão_I_~2700BP	Arara	Gaviao	-0.000362	-0.55	4194	4227	89674
Mbuti.DG	Cubatão_I_~2700BP	Asurini	Gaviao	0.000236	0.314	4209	4188	89097
Mbuti.DG	Cubatão_I_~2700BP	Nandeva	Gaviao	1.3e-05	0.021	4265	4264	89675
Mbuti.DG	Cubatão_I_~2700BP	Parakana	Gaviao	-0.000558	-0.892	4201	4251	89653
Mbuti.DG	Cubatão_I_~2700BP	Xavante	Gaviao	-0.001211	-2.264	4131	4240	89675
Mbuti.DG	Cubatão_I_~2700BP	Kaiowa	Gaviao	-0.000799	-1.56	4186	4257	89675
Mbuti.DG	Cubatão_I_~2700BP	Karitiana	Gaviao	8e-05	0.138	4172	4164	89675
Mbuti.DG	Cubatão_I_~2700BP	Mbya	Gaviao	-0.000907	-1.238	4151	4232	89479
Mbuti.DG	Cubatão_I_~2700BP	Munduruku	Gaviao	-0.000182	-0.254	4176	4192	88660
Mbuti.DG	Cubatão_I_~2700BP	Surui	Gaviao	-0.000271	-0.436	4145	4169	89673
Mbuti.DG	Cubatão_I_~2700BP	Urubu_Kaapor	Gaviao	-0.000621	-0.949	4191	4247	89670
Mbuti.DG	Cubatão_I_~2700BP	Xikrin	Gaviao	-0.000895	-1.631	4190	4270	89673
Mbuti.DG	Cubatão_I_~2700BP	Zoro	Gaviao	-0.001612	-2.138	3936	4080	89217
Mbuti.DG	Cubatão_I_~2700BP	Aparai	Kaiowa	0.000498	1.104	4250	4206	89689
Mbuti.DG	Cubatão_I_~2700BP	Arara	Kaiowa	0.00044	0.821	4199	4160	89688
Mbuti.DG	Cubatão_I_~2700BP	Asurini	Kaiowa	0.001004	1.491	4245	4156	89110
Mbuti.DG	Cubatão_I_~2700BP	Nandeva	Kaiowa	0.00081	1.761	4202	4129	89689
Mbuti.DG	Cubatão_I_~2700BP	Parakana	Kaiowa	0.000246	0.449	4223	4201	89667
Mbuti.DG	Cubatão_I_~2700BP	Xavante	Kaiowa	-0.000411	-1.065	4133	4170	89689
Mbuti.DG	Cubatão_I_~2700BP	Gaviao	Kaiowa	0.000799	1.56	4257	4186	89675
Mbuti.DG	Cubatão_I_~2700BP	Karitiana	Kaiowa	0.000879	1.731	4264	4185	89689
Mbuti.DG	Cubatão_I_~2700BP	Mbya	Kaiowa	-0.000125	-0.2	4041	4052	89492
Mbuti.DG	Cubatão_I_~2700BP	Munduruku	Kaiowa	0.000632	1.009	4189	4133	88672
Mbuti.DG	Cubatão_I_~2700BP	Surui	Kaiowa	0.000532	0.989	4238	4190	89687
Mbuti.DG	Cubatão_I_~2700BP	Urubu_Kaapor	Kaiowa	0.000182	0.338	4199	4183	89684
Mbuti.DG	Cubatão_I_~2700BP	Xikrin	Kaiowa	-9.1e-05	-0.235	4168	4176	89687
Mbuti.DG	Cubatão_I_~2700BP	Zoro	Kaiowa	-0.000806	-1.169	4108	4180	89230
Mbuti.DG	Cubatão_I_~2700BP	Aparai	Karitiana	-0.000381	-0.686	4208	4242	89689
Mbuti.DG	Cubatão_I_~2700BP	Arara	Karitiana	-0.000438	-0.717	4196	4235	89688
Mbuti.DG	Cubatão_I_~2700BP	Asurini	Karitiana	0.000146	0.191	4258	4245	89110
Mbuti.DG	Cubatão_I_~2700BP	Nandeva	Karitiana	-6.9e-05	-0.122	4270	4276	89689
Mbuti.DG	Cubatão_I_~2700BP	Parakana	Karitiana	-0.000633	-1.03	4179	4236	89667
Mbuti.DG	Cubatão_I_~2700BP	Xavante	Karitiana	-0.001289	-2.682	4105	4221	89689
Mbuti.DG	Cubatão_I_~2700BP	Gaviao	Karitiana	-8e-05	-0.138	4164	4172	89675
Mbuti.DG	Cubatão_I_~2700BP	Kaiowa	Karitiana	-0.000879	-1.731	4185	4264	89689
Mbuti.DG	Cubatão_I_~2700BP	Mbya	Karitiana	-0.000991	-1.364	4173	4262	89492
Mbuti.DG	Cubatão_I_~2700BP	Munduruku	Karitiana	-0.000222	-0.312	4135	4155	88672
Mbuti.DG	Cubatão_I_~2700BP	Surui	Karitiana	-0.000347	-0.578	4146	4177	89687
Mbuti.DG	Cubatão_I_~2700BP	Urubu_Kaapor	Karitiana	-0.0007	-1.101	4178	4241	89684
Mbuti.DG	Cubatão_I_~2700BP	Xikrin	Karitiana	-0.000969	-1.92	4164	4251	89687
Mbuti.DG	Cubatão_I_~2700BP	Zoro	Karitiana	-0.001688	-2.391	4013	4163	89230
Mbuti.DG	Cubatão_I_~2700BP	Aparai	Mbya	0.000624	0.882	4242	4186	89492
Mbuti.DG	Cubatão_I_~2700BP	Arara	Mbya	0.000566	0.761	4198	4147	89491
Mbuti.DG	Cubatão_I_~2700BP	Asurini	Mbya	0.001105	1.294	4205	4107	88922
Mbuti.DG	Cubatão_I_~2700BP	Nandeva	Mbya	0.00092	1.371	4104	4021	89492
Mbuti.DG	Cubatão_I_~2700BP	Parakana	Mbya	0.000351	0.475	4199	4168	89472
Mbuti.DG	Cubatão_I_~2700BP	Xavante	Mbya	-0.000307	-0.455	4158	4185	89492
Mbuti.DG	Cubatão_I_~2700BP	Gaviao	Mbya	0.000907	1.238	4232	4151	89479
Mbuti.DG	Cubatão_I_~2700BP	Kaiowa	Mbya	0.000125	0.2	4052	4041	89492
Mbuti.DG	Cubatão_I_~2700BP	Karitiana	Mbya	0.000991	1.364	4262	4173	89492
Mbuti.DG	Cubatão_I_~2700BP	Munduruku	Mbya	0.000762	0.911	4193	4126	88493
Mbuti.DG	Cubatão_I_~2700BP	Surui	Mbya	0.000605	0.784	4193	4139	89490
Mbuti.DG	Cubatão_I_~2700BP	Urubu_Kaapor	Mbya	0.000277	0.356	4179	4155	89487
Mbuti.DG	Cubatão_I_~2700BP	Xikrin	Mbya	2e-05	0.031	4181	4179	89490
Mbuti.DG	Cubatão_I_~2700BP	Zoro	Mbya	-0.000704	-0.817	4128	4190	89036
Mbuti.DG	Cubatão_I_~2700BP	Aparai	Munduruku	-0.000119	-0.17	4172	4182	88672
Mbuti.DG	Cubatão_I_~2700BP	Arara	Munduruku	-0.000182	-0.237	4147	4163	88671
Mbuti.DG	Cubatão_I_~2700BP	Asurini	Munduruku	0.000433	0.496	4191	4153	88143
Mbuti.DG	Cubatão_I_~2700BP	Nandeva	Munduruku	0.000169	0.238	4224	4209	88672
Mbuti.DG	Cubatão_I_~2700BP	Parakana	Munduruku	-0.000429	-0.611	4126	4164	88651
Mbuti.DG	Cubatão_I_~2700BP	Xavante	Munduruku	-0.00104	-1.614	4087	4179	88672
Mbuti.DG	Cubatão_I_~2700BP	Gaviao	Munduruku	0.000182	0.254	4192	4176	88660
Mbuti.DG	Cubatão_I_~2700BP	Kaiowa	Munduruku	-0.000632	-1.009	4133	4189	88672
Mbuti.DG	Cubatão_I_~2700BP	Karitiana	Munduruku	0.000222	0.312	4155	4135	88672
Mbuti.DG	Cubatão_I_~2700BP	Mbya	Munduruku	-0.000762	-0.911	4126	4193	88493
Mbuti.DG	Cubatão_I_~2700BP	Surui	Munduruku	-6.6e-05	-0.092	4165	4171	88670
Mbuti.DG	Cubatão_I_~2700BP	Urubu_Kaapor	Munduruku	-0.000395	-0.523	4131	4166	88667
Mbuti.DG	Cubatão_I_~2700BP	Xikrin	Munduruku	-0.000771	-1.197	4138	4206	88670
Mbuti.DG	Cubatão_I_~2700BP	Zoro	Munduruku	-0.001349	-1.593	4038	4157	88239
Mbuti.DG	Cubatão_I_~2700BP	Aparai	Surui	-3.2e-05	-0.053	4223	4226	89687
Mbuti.DG	Cubatão_I_~2700BP	Arara	Surui	-8.9e-05	-0.129	4176	4184	89686
Mbuti.DG	Cubatão_I_~2700BP	Asurini	Surui	0.000477	0.607	4256	4214	89108
Mbuti.DG	Cubatão_I_~2700BP	Nandeva	Surui	0.000279	0.45	4245	4220	89687
Mbuti.DG	Cubatão_I_~2700BP	Parakana	Surui	-0.000298	-0.437	4186	4213	89665
Mbuti.DG	Cubatão_I_~2700BP	Xavante	Surui	-0.000941	-1.805	4116	4200	89687
Mbuti.DG	Cubatão_I_~2700BP	Gaviao	Surui	0.000271	0.436	4169	4145	89673
Mbuti.DG	Cubatão_I_~2700BP	Kaiowa	Surui	-0.000532	-0.989	4190	4238	89687
Mbuti.DG	Cubatão_I_~2700BP	Karitiana	Surui	0.000347	0.578	4177	4146	89687
Mbuti.DG	Cubatão_I_~2700BP	Mbya	Surui	-0.000605	-0.784	4139	4193	89490
Mbuti.DG	Cubatão_I_~2700BP	Munduruku	Surui	6.6e-05	0.092	4171	4165	88670
Mbuti.DG	Cubatão_I_~2700BP	Urubu_Kaapor	Surui	-0.000352	-0.531	4199	4231	89682
Mbuti.DG	Cubatão_I_~2700BP	Xikrin	Surui	-0.000621	-1.105	4171	4227	89685
Mbuti.DG	Cubatão_I_~2700BP	Zoro	Surui	-0.001298	-1.681	4006	4122	89228
Mbuti.DG	Cubatão_I_~2700BP	Aparai	Urubu_Kaapor	0.000318	0.523	4228	4199	89684
Mbuti.DG	Cubatão_I_~2700BP	Arara	Urubu_Kaapor	0.000262	0.373	4225	4201	89683
Mbuti.DG	Cubatão_I_~2700BP	Asurini	Urubu_Kaapor	0.000875	1.136	4237	4159	89105
Mbuti.DG	Cubatão_I_~2700BP	Nandeva	Urubu_Kaapor	0.000631	1.019	4279	4223	89684
Mbuti.DG	Cubatão_I_~2700BP	Parakana	Urubu_Kaapor	5.7e-05	0.084	4209	4204	89662
Mbuti.DG	Cubatão_I_~2700BP	Xavante	Urubu_Kaapor	-0.00059	-1.059	4128	4181	89684
Mbuti.DG	Cubatão_I_~2700BP	Gaviao	Urubu_Kaapor	0.000621	0.949	4247	4191	89670
Mbuti.DG	Cubatão_I_~2700BP	Kaiowa	Urubu_Kaapor	-0.000182	-0.338	4183	4199	89684
Mbuti.DG	Cubatão_I_~2700BP	Karitiana	Urubu_Kaapor	0.0007	1.101	4241	4178	89684
Mbuti.DG	Cubatão_I_~2700BP	Mbya	Urubu_Kaapor	-0.000277	-0.356	4155	4179	89487
Mbuti.DG	Cubatão_I_~2700BP	Munduruku	Urubu_Kaapor	0.000395	0.523	4166	4131	88667
Mbuti.DG	Cubatão_I_~2700BP	Surui	Urubu_Kaapor	0.000352	0.531	4231	4199	89682
Mbuti.DG	Cubatão_I_~2700BP	Xikrin	Urubu_Kaapor	-0.00027	-0.477	4182	4206	89682
Mbuti.DG	Cubatão_I_~2700BP	Zoro	Urubu_Kaapor	-0.000996	-1.267	4097	4186	89225
Mbuti.DG	Cubatão_I_~2700BP	Aparai	Xikrin	0.000589	1.257	4235	4182	89687
Mbuti.DG	Cubatão_I_~2700BP	Arara	Xikrin	0.000531	0.972	4200	4152	89686
Mbuti.DG	Cubatão_I_~2700BP	Asurini	Xikrin	0.001131	1.686	4206	4105	89108
Mbuti.DG	Cubatão_I_~2700BP	Nandeva	Xikrin	0.000901	1.831	4267	4186	89687
Mbuti.DG	Cubatão_I_~2700BP	Parakana	Xikrin	0.000331	0.609	4189	4159	89665
Mbuti.DG	Cubatão_I_~2700BP	Xavante	Xikrin	-0.00032	-0.839	4051	4080	89687
Mbuti.DG	Cubatão_I_~2700BP	Gaviao	Xikrin	0.000895	1.631	4270	4190	89673
Mbuti.DG	Cubatão_I_~2700BP	Kaiowa	Xikrin	9.1e-05	0.235	4176	4168	89687
Mbuti.DG	Cubatão_I_~2700BP	Karitiana	Xikrin	0.000969	1.92	4251	4164	89687
Mbuti.DG	Cubatão_I_~2700BP	Mbya	Xikrin	-2e-05	-0.031	4179	4181	89490
Mbuti.DG	Cubatão_I_~2700BP	Munduruku	Xikrin	0.000771	1.197	4206	4138	88670
Mbuti.DG	Cubatão_I_~2700BP	Surui	Xikrin	0.000621	1.105	4227	4171	89685
Mbuti.DG	Cubatão_I_~2700BP	Urubu_Kaapor	Xikrin	0.00027	0.477	4206	4182	89682
Mbuti.DG	Cubatão_I_~2700BP	Zoro	Xikrin	-0.000675	-0.998	4079	4139	89228
Mbuti.DG	Cubatão_I_~2700BP	Aparai	Zoro	0.00133	1.889	4197	4078	89230
Mbuti.DG	Cubatão_I_~2700BP	Arara	Zoro	0.001265	1.664	4184	4071	89229
Mbuti.DG	Cubatão_I_~2700BP	Asurini	Zoro	0.001914	2.159	4241	4071	88663
Mbuti.DG	Cubatão_I_~2700BP	Nandeva	Zoro	0.001684	2.322	4266	4116	89230
Mbuti.DG	Cubatão_I_~2700BP	Parakana	Zoro	0.001042	1.405	4190	4097	89208
Mbuti.DG	Cubatão_I_~2700BP	Xavante	Zoro	0.000376	0.555	4099	4066	89230
Mbuti.DG	Cubatão_I_~2700BP	Gaviao	Zoro	0.001612	2.138	4080	3936	89217
Mbuti.DG	Cubatão_I_~2700BP	Kaiowa	Zoro	0.000806	1.169	4180	4108	89230
Mbuti.DG	Cubatão_I_~2700BP	Karitiana	Zoro	0.001688	2.391	4163	4013	89230
Mbuti.DG	Cubatão_I_~2700BP	Mbya	Zoro	0.000704	0.817	4190	4128	89036
Mbuti.DG	Cubatão_I_~2700BP	Munduruku	Zoro	0.001349	1.593	4157	4038	88239
Mbuti.DG	Cubatão_I_~2700BP	Surui	Zoro	0.001298	1.681	4122	4006	89228
Mbuti.DG	Cubatão_I_~2700BP	Urubu_Kaapor	Zoro	0.000996	1.267	4186	4097	89225
Mbuti.DG	Cubatão_I_~2700BP	Xikrin	Zoro	0.000675	0.998	4139	4079	89228
Mbuti.DG	GalhetaIV_1200BP	Arara	Aparai	0.000465	0.735	3977	3938	84246
Mbuti.DG	GalhetaIV_1200BP	Asurini	Aparai	0.001695	2.261	4057	3915	83723
Mbuti.DG	GalhetaIV_1200BP	Nandeva	Aparai	0.000821	1.44	4045	3976	84249
Mbuti.DG	GalhetaIV_1200BP	Parakana	Aparai	0.000775	1.253	4018	3953	84233
Mbuti.DG	GalhetaIV_1200BP	Xavante	Aparai	-0.001228	-2.473	3899	4002	84249
Mbuti.DG	GalhetaIV_1200BP	Gaviao	Aparai	0.00105	1.69	4031	3942	84236
Mbuti.DG	GalhetaIV_1200BP	Kaiowa	Aparai	0.0002	0.387	4016	3999	84249
Mbuti.DG	GalhetaIV_1200BP	Karitiana	Aparai	-7.6e-05	-0.129	3986	3992	84247
Mbuti.DG	GalhetaIV_1200BP	Mbya	Aparai	0.000428	0.584	4004	3968	84055
Mbuti.DG	GalhetaIV_1200BP	Munduruku	Aparai	0.000675	0.902	3963	3907	83230
Mbuti.DG	GalhetaIV_1200BP	Surui	Aparai	0.00032	0.473	4003	3976	84247
Mbuti.DG	GalhetaIV_1200BP	Urubu_Kaapor	Aparai	0.000585	0.931	3993	3944	84245
Mbuti.DG	GalhetaIV_1200BP	Xikrin	Aparai	0.000254	0.506	3993	3972	84246
Mbuti.DG	GalhetaIV_1200BP	Zoro	Aparai	0.001294	1.788	4002	3894	83859
Mbuti.DG	GalhetaIV_1200BP	Aparai	Arara	-0.000465	-0.735	3938	3977	84246
Mbuti.DG	GalhetaIV_1200BP	Asurini	Arara	0.001185	1.49	3998	3899	83720
Mbuti.DG	GalhetaIV_1200BP	Nandeva	Arara	0.000357	0.556	4021	3991	84246
Mbuti.DG	GalhetaIV_1200BP	Parakana	Arara	0.000309	0.429	3971	3945	84230
Mbuti.DG	GalhetaIV_1200BP	Xavante	Arara	-0.001692	-2.865	3877	4020	84246
Mbuti.DG	GalhetaIV_1200BP	Gaviao	Arara	0.000583	0.847	4000	3951	84233
Mbuti.DG	GalhetaIV_1200BP	Kaiowa	Arara	-0.000265	-0.458	3958	3981	84246
Mbuti.DG	GalhetaIV_1200BP	Karitiana	Arara	-0.000545	-0.808	3962	4008	84244
Mbuti.DG	GalhetaIV_1200BP	Mbya	Arara	-7.9e-05	-0.1	3969	3975	84052
Mbuti.DG	GalhetaIV_1200BP	Munduruku	Arara	0.000187	0.233	3953	3938	83227
Mbuti.DG	GalhetaIV_1200BP	Surui	Arara	-0.000147	-0.21	3951	3963	84244
Mbuti.DG	GalhetaIV_1200BP	Urubu_Kaapor	Arara	0.000121	0.172	3973	3963	84242
Mbuti.DG	GalhetaIV_1200BP	Xikrin	Arara	-0.000212	-0.354	3954	3972	84243
Mbuti.DG	GalhetaIV_1200BP	Zoro	Arara	0.000827	1.04	3971	3901	83856
Mbuti.DG	GalhetaIV_1200BP	Aparai	Asurini	-0.001695	-2.261	3915	4057	83723
Mbuti.DG	GalhetaIV_1200BP	Arara	Asurini	-0.001185	-1.49	3899	3998	83720
Mbuti.DG	GalhetaIV_1200BP	Nandeva	Asurini	-0.000859	-1.115	3952	4024	83723
Mbuti.DG	GalhetaIV_1200BP	Parakana	Asurini	-0.000884	-1.103	3937	4011	83707
Mbuti.DG	GalhetaIV_1200BP	Xavante	Asurini	-0.002916	-4.204	3840	4084	83723
Mbuti.DG	GalhetaIV_1200BP	Gaviao	Asurini	-0.000641	-0.815	3918	3971	83712
Mbuti.DG	GalhetaIV_1200BP	Kaiowa	Asurini	-0.001487	-2.091	3907	4032	83723
Mbuti.DG	GalhetaIV_1200BP	Karitiana	Asurini	-0.00177	-2.315	3912	4060	83721
Mbuti.DG	GalhetaIV_1200BP	Mbya	Asurini	-0.001221	-1.395	3903	4005	83541
Mbuti.DG	GalhetaIV_1200BP	Munduruku	Asurini	-0.00111	-1.22	3907	3999	82743
Mbuti.DG	GalhetaIV_1200BP	Surui	Asurini	-0.001306	-1.538	3927	4036	83721
Mbuti.DG	GalhetaIV_1200BP	Urubu_Kaapor	Asurini	-0.001117	-1.379	3907	4001	83719
Mbuti.DG	GalhetaIV_1200BP	Xikrin	Asurini	-0.001455	-2.091	3858	3980	83720
Mbuti.DG	GalhetaIV_1200BP	Zoro	Asurini	-0.000325	-0.364	3945	3972	83353
Mbuti.DG	GalhetaIV_1200BP	Aparai	Nandeva	-0.000821	-1.44	3976	4045	84249
Mbuti.DG	GalhetaIV_1200BP	Arara	Nandeva	-0.000357	-0.556	3991	4021	84246
Mbuti.DG	GalhetaIV_1200BP	Asurini	Nandeva	0.000859	1.115	4024	3952	83723
Mbuti.DG	GalhetaIV_1200BP	Parakana	Nandeva	-3.5e-05	-0.054	4009	4012	84233
Mbuti.DG	GalhetaIV_1200BP	Xavante	Nandeva	-0.002048	-3.948	3893	4066	84249
Mbuti.DG	GalhetaIV_1200BP	Gaviao	Nandeva	0.00023	0.361	4006	3987	84236
Mbuti.DG	GalhetaIV_1200BP	Kaiowa	Nandeva	-0.00062	-1.246	3916	3968	84249
Mbuti.DG	GalhetaIV_1200BP	Karitiana	Nandeva	-0.0009	-1.475	3998	4073	84247
Mbuti.DG	GalhetaIV_1200BP	Mbya	Nandeva	-0.00037	-0.517	3830	3861	84055
Mbuti.DG	GalhetaIV_1200BP	Munduruku	Nandeva	-0.000194	-0.258	3977	3994	83230
Mbuti.DG	GalhetaIV_1200BP	Surui	Nandeva	-0.000501	-0.74	3979	4022	84247
Mbuti.DG	GalhetaIV_1200BP	Urubu_Kaapor	Nandeva	-0.000243	-0.376	4000	4021	84245
Mbuti.DG	GalhetaIV_1200BP	Xikrin	Nandeva	-0.000567	-1.072	3976	4023	84246
Mbuti.DG	GalhetaIV_1200BP	Zoro	Nandeva	0.000475	0.643	4000	3961	83859
Mbuti.DG	GalhetaIV_1200BP	Aparai	Parakana	-0.000775	-1.253	3953	4018	84233
Mbuti.DG	GalhetaIV_1200BP	Arara	Parakana	-0.000309	-0.429	3945	3971	84230
Mbuti.DG	GalhetaIV_1200BP	Asurini	Parakana	0.000884	1.103	4011	3937	83707
Mbuti.DG	GalhetaIV_1200BP	Nandeva	Parakana	3.5e-05	0.054	4012	4009	84233
Mbuti.DG	GalhetaIV_1200BP	Xavante	Parakana	-0.002019	-3.453	3894	4064	84233
Mbuti.DG	GalhetaIV_1200BP	Gaviao	Parakana	0.000251	0.371	3983	3962	84220
Mbuti.DG	GalhetaIV_1200BP	Kaiowa	Parakana	-0.000579	-0.993	3972	4020	84233
Mbuti.DG	GalhetaIV_1200BP	Karitiana	Parakana	-0.000856	-1.283	3967	4039	84231
Mbuti.DG	GalhetaIV_1200BP	Mbya	Parakana	-0.00038	-0.492	3964	3996	84040
Mbuti.DG	GalhetaIV_1200BP	Munduruku	Parakana	-0.000212	-0.27	3907	3924	83214
Mbuti.DG	GalhetaIV_1200BP	Surui	Parakana	-0.000467	-0.641	3941	3980	84231
Mbuti.DG	GalhetaIV_1200BP	Urubu_Kaapor	Parakana	-0.00019	-0.283	3952	3968	84229
Mbuti.DG	GalhetaIV_1200BP	Xikrin	Parakana	-0.000531	-0.922	3946	3991	84230
Mbuti.DG	GalhetaIV_1200BP	Zoro	Parakana	0.000497	0.622	3976	3934	83843
Mbuti.DG	GalhetaIV_1200BP	Aparai	Xavante	0.001228	2.473	4002	3899	84249
Mbuti.DG	GalhetaIV_1200BP	Arara	Xavante	0.001692	2.865	4020	3877	84246
Mbuti.DG	GalhetaIV_1200BP	Asurini	Xavante	0.002916	4.204	4084	3840	83723
Mbuti.DG	GalhetaIV_1200BP	Nandeva	Xavante	0.002048	3.948	4066	3893	84249
Mbuti.DG	GalhetaIV_1200BP	Parakana	Xavante	0.002019	3.453	4064	3894	84233
Mbuti.DG	GalhetaIV_1200BP	Gaviao	Xavante	0.002283	4.048	4068	3875	84236
Mbuti.DG	GalhetaIV_1200BP	Kaiowa	Xavante	0.001428	3.404	4009	3888	84249
Mbuti.DG	GalhetaIV_1200BP	Karitiana	Xavante	0.001151	2.162	4002	3905	84247
Mbuti.DG	GalhetaIV_1200BP	Mbya	Xavante	0.001669	2.356	4034	3894	84055
Mbuti.DG	GalhetaIV_1200BP	Munduruku	Xavante	0.001912	2.672	4021	3862	83230
Mbuti.DG	GalhetaIV_1200BP	Surui	Xavante	0.001547	2.503	4020	3890	84247
Mbuti.DG	GalhetaIV_1200BP	Urubu_Kaapor	Xavante	0.001809	3.116	4014	3862	84245
Mbuti.DG	GalhetaIV_1200BP	Xikrin	Xavante	0.001482	3.575	3937	3812	84246
Mbuti.DG	GalhetaIV_1200BP	Zoro	Xavante	0.002542	3.656	4021	3808	83859
Mbuti.DG	GalhetaIV_1200BP	Aparai	Gaviao	-0.00105	-1.69	3942	4031	84236
Mbuti.DG	GalhetaIV_1200BP	Arara	Gaviao	-0.000583	-0.847	3951	4000	84233
Mbuti.DG	GalhetaIV_1200BP	Asurini	Gaviao	0.000641	0.815	3971	3918	83712
Mbuti.DG	GalhetaIV_1200BP	Nandeva	Gaviao	-0.00023	-0.361	3987	4006	84236
Mbuti.DG	GalhetaIV_1200BP	Parakana	Gaviao	-0.000251	-0.371	3962	3983	84220
Mbuti.DG	GalhetaIV_1200BP	Xavante	Gaviao	-0.002283	-4.048	3875	4068	84236
Mbuti.DG	GalhetaIV_1200BP	Kaiowa	Gaviao	-0.000845	-1.503	3950	4021	84236
Mbuti.DG	GalhetaIV_1200BP	Karitiana	Gaviao	-0.001127	-1.852	3879	3974	84234
Mbuti.DG	GalhetaIV_1200BP	Mbya	Gaviao	-0.00058	-0.747	3932	3981	84042
Mbuti.DG	GalhetaIV_1200BP	Munduruku	Gaviao	-0.000398	-0.509	3922	3955	83218
Mbuti.DG	GalhetaIV_1200BP	Surui	Gaviao	-0.00073	-1.079	3878	3939	84234
Mbuti.DG	GalhetaIV_1200BP	Urubu_Kaapor	Gaviao	-0.000452	-0.68	3953	3991	84232
Mbuti.DG	GalhetaIV_1200BP	Xikrin	Gaviao	-0.000796	-1.351	3962	4029	84233
Mbuti.DG	GalhetaIV_1200BP	Zoro	Gaviao	0.000259	0.33	3834	3812	83849
Mbuti.DG	GalhetaIV_1200BP	Aparai	Kaiowa	-0.0002	-0.387	3999	4016	84249
Mbuti.DG	GalhetaIV_1200BP	Arara	Kaiowa	0.000265	0.458	3981	3958	84246
Mbuti.DG	GalhetaIV_1200BP	Asurini	Kaiowa	0.001487	2.091	4032	3907	83723
Mbuti.DG	GalhetaIV_1200BP	Nandeva	Kaiowa	0.00062	1.246	3968	3916	84249
Mbuti.DG	GalhetaIV_1200BP	Parakana	Kaiowa	0.000579	0.993	4020	3972	84233
Mbuti.DG	GalhetaIV_1200BP	Xavante	Kaiowa	-0.001428	-3.404	3888	4009	84249
Mbuti.DG	GalhetaIV_1200BP	Gaviao	Kaiowa	0.000845	1.503	4021	3950	84236
Mbuti.DG	GalhetaIV_1200BP	Karitiana	Kaiowa	-0.000279	-0.542	3985	4008	84247
Mbuti.DG	GalhetaIV_1200BP	Mbya	Kaiowa	0.000245	0.361	3855	3834	84055
Mbuti.DG	GalhetaIV_1200BP	Munduruku	Kaiowa	0.000463	0.655	3963	3925	83230
Mbuti.DG	GalhetaIV_1200BP	Surui	Kaiowa	0.000119	0.198	3994	3984	84247
Mbuti.DG	GalhetaIV_1200BP	Urubu_Kaapor	Kaiowa	0.000385	0.682	3978	3946	84245
Mbuti.DG	GalhetaIV_1200BP	Xikrin	Kaiowa	5.4e-05	0.13	3964	3960	84246
Mbuti.DG	GalhetaIV_1200BP	Zoro	Kaiowa	0.00111	1.614	4001	3908	83859
Mbuti.DG	GalhetaIV_1200BP	Aparai	Karitiana	7.6e-05	0.129	3992	3986	84247
Mbuti.DG	GalhetaIV_1200BP	Arara	Karitiana	0.000545	0.808	4008	3962	84244
Mbuti.DG	GalhetaIV_1200BP	Asurini	Karitiana	0.00177	2.315	4060	3912	83721
Mbuti.DG	GalhetaIV_1200BP	Nandeva	Karitiana	0.0009	1.475	4073	3998	84247
Mbuti.DG	GalhetaIV_1200BP	Parakana	Karitiana	0.000856	1.283	4039	3967	84231
Mbuti.DG	GalhetaIV_1200BP	Xavante	Karitiana	-0.001151	-2.162	3905	4002	84247
Mbuti.DG	GalhetaIV_1200BP	Gaviao	Karitiana	0.001127	1.852	3974	3879	84234
Mbuti.DG	GalhetaIV_1200BP	Kaiowa	Karitiana	0.000279	0.542	4008	3985	84247
Mbuti.DG	GalhetaIV_1200BP	Mbya	Karitiana	0.000537	0.693	4029	3984	84053
Mbuti.DG	GalhetaIV_1200BP	Munduruku	Karitiana	0.000689	0.867	3951	3893	83228
Mbuti.DG	GalhetaIV_1200BP	Surui	Karitiana	0.000396	0.591	3960	3927	84245
Mbuti.DG	GalhetaIV_1200BP	Urubu_Kaapor	Karitiana	0.000658	1.001	4002	3947	84243
Mbuti.DG	GalhetaIV_1200BP	Xikrin	Karitiana	0.00033	0.623	3996	3969	84244
Mbuti.DG	GalhetaIV_1200BP	Zoro	Karitiana	0.001418	1.886	3981	3862	83857
Mbuti.DG	GalhetaIV_1200BP	Aparai	Mbya	-0.000428	-0.584	3968	4004	84055
Mbuti.DG	GalhetaIV_1200BP	Arara	Mbya	7.9e-05	0.1	3975	3969	84052
Mbuti.DG	GalhetaIV_1200BP	Asurini	Mbya	0.001221	1.395	4005	3903	83541
Mbuti.DG	GalhetaIV_1200BP	Nandeva	Mbya	0.00037	0.517	3861	3830	84055
Mbuti.DG	GalhetaIV_1200BP	Parakana	Mbya	0.00038	0.492	3996	3964	84040
Mbuti.DG	GalhetaIV_1200BP	Xavante	Mbya	-0.001669	-2.356	3894	4034	84055
Mbuti.DG	GalhetaIV_1200BP	Gaviao	Mbya	0.00058	0.747	3981	3932	84042
Mbuti.DG	GalhetaIV_1200BP	Kaiowa	Mbya	-0.000245	-0.361	3834	3855	84055
Mbuti.DG	GalhetaIV_1200BP	Karitiana	Mbya	-0.000537	-0.693	3984	4029	84053
Mbuti.DG	GalhetaIV_1200BP	Munduruku	Mbya	0.000156	0.169	3963	3950	83049
Mbuti.DG	GalhetaIV_1200BP	Surui	Mbya	-0.000105	-0.126	3945	3953	84053
Mbuti.DG	GalhetaIV_1200BP	Urubu_Kaapor	Mbya	0.000153	0.193	3939	3926	84051
Mbuti.DG	GalhetaIV_1200BP	Xikrin	Mbya	-0.000183	-0.251	3959	3975	84052
Mbuti.DG	GalhetaIV_1200BP	Zoro	Mbya	0.00089	1.013	4001	3927	83667
Mbuti.DG	GalhetaIV_1200BP	Aparai	Munduruku	-0.000675	-0.902	3907	3963	83230
Mbuti.DG	GalhetaIV_1200BP	Arara	Munduruku	-0.000187	-0.233	3938	3953	83227
Mbuti.DG	GalhetaIV_1200BP	Asurini	Munduruku	0.00111	1.22	3999	3907	82743
Mbuti.DG	GalhetaIV_1200BP	Nandeva	Munduruku	0.000194	0.258	3994	3977	83230
Mbuti.DG	GalhetaIV_1200BP	Parakana	Munduruku	0.000212	0.27	3924	3907	83214
Mbuti.DG	GalhetaIV_1200BP	Xavante	Munduruku	-0.001912	-2.672	3862	4021	83230
Mbuti.DG	GalhetaIV_1200BP	Gaviao	Munduruku	0.000398	0.509	3955	3922	83218
Mbuti.DG	GalhetaIV_1200BP	Kaiowa	Munduruku	-0.000463	-0.655	3925	3963	83230
Mbuti.DG	GalhetaIV_1200BP	Karitiana	Munduruku	-0.000689	-0.867	3893	3951	83228
Mbuti.DG	GalhetaIV_1200BP	Mbya	Munduruku	-0.000156	-0.169	3950	3963	83049
Mbuti.DG	GalhetaIV_1200BP	Surui	Munduruku	-0.000345	-0.417	3920	3948	83228
Mbuti.DG	GalhetaIV_1200BP	Urubu_Kaapor	Munduruku	-7.8e-05	-0.1	3904	3910	83226
Mbuti.DG	GalhetaIV_1200BP	Xikrin	Munduruku	-0.000407	-0.581	3939	3973	83228
Mbuti.DG	GalhetaIV_1200BP	Zoro	Munduruku	0.000559	0.621	3937	3890	82862
Mbuti.DG	GalhetaIV_1200BP	Aparai	Surui	-0.00032	-0.473	3976	4003	84247
Mbuti.DG	GalhetaIV_1200BP	Arara	Surui	0.000147	0.21	3963	3951	84244
Mbuti.DG	GalhetaIV_1200BP	Asurini	Surui	0.001306	1.538	4036	3927	83721
Mbuti.DG	GalhetaIV_1200BP	Nandeva	Surui	0.000501	0.74	4022	3979	84247
Mbuti.DG	GalhetaIV_1200BP	Parakana	Surui	0.000467	0.641	3980	3941	84231
Mbuti.DG	GalhetaIV_1200BP	Xavante	Surui	-0.001547	-2.503	3890	4020	84247
Mbuti.DG	GalhetaIV_1200BP	Gaviao	Surui	0.00073	1.079	3939	3878	84234
Mbuti.DG	GalhetaIV_1200BP	Kaiowa	Surui	-0.000119	-0.198	3984	3994	84247
Mbuti.DG	GalhetaIV_1200BP	Karitiana	Surui	-0.000396	-0.591	3927	3960	84245
Mbuti.DG	GalhetaIV_1200BP	Mbya	Surui	0.000105	0.126	3953	3945	84053
Mbuti.DG	GalhetaIV_1200BP	Munduruku	Surui	0.000345	0.417	3948	3920	83228
Mbuti.DG	GalhetaIV_1200BP	Urubu_Kaapor	Surui	0.000264	0.352	3988	3966	84243
Mbuti.DG	GalhetaIV_1200BP	Xikrin	Surui	-6.6e-05	-0.105	3977	3983	84244
Mbuti.DG	GalhetaIV_1200BP	Zoro	Surui	0.000996	1.217	3930	3846	83857
Mbuti.DG	GalhetaIV_1200BP	Aparai	Urubu_Kaapor	-0.000585	-0.931	3944	3993	84245
Mbuti.DG	GalhetaIV_1200BP	Arara	Urubu_Kaapor	-0.000121	-0.172	3963	3973	84242
Mbuti.DG	GalhetaIV_1200BP	Asurini	Urubu_Kaapor	0.001117	1.379	4001	3907	83719
Mbuti.DG	GalhetaIV_1200BP	Nandeva	Urubu_Kaapor	0.000243	0.376	4021	4000	84245
Mbuti.DG	GalhetaIV_1200BP	Parakana	Urubu_Kaapor	0.00019	0.283	3968	3952	84229
Mbuti.DG	GalhetaIV_1200BP	Xavante	Urubu_Kaapor	-0.001809	-3.116	3862	4014	84245
Mbuti.DG	GalhetaIV_1200BP	Gaviao	Urubu_Kaapor	0.000452	0.68	3991	3953	84232
Mbuti.DG	GalhetaIV_1200BP	Kaiowa	Urubu_Kaapor	-0.000385	-0.682	3946	3978	84245
Mbuti.DG	GalhetaIV_1200BP	Karitiana	Urubu_Kaapor	-0.000658	-1.001	3947	4002	84243
Mbuti.DG	GalhetaIV_1200BP	Mbya	Urubu_Kaapor	-0.000153	-0.193	3926	3939	84051
Mbuti.DG	GalhetaIV_1200BP	Munduruku	Urubu_Kaapor	7.8e-05	0.1	3910	3904	83226
Mbuti.DG	GalhetaIV_1200BP	Surui	Urubu_Kaapor	-0.000264	-0.352	3966	3988	84243
Mbuti.DG	GalhetaIV_1200BP	Xikrin	Urubu_Kaapor	-0.00033	-0.556	3944	3972	84242
Mbuti.DG	GalhetaIV_1200BP	Zoro	Urubu_Kaapor	0.000729	0.896	3970	3909	83855
Mbuti.DG	GalhetaIV_1200BP	Aparai	Xikrin	-0.000254	-0.506	3972	3993	84246
Mbuti.DG	GalhetaIV_1200BP	Arara	Xikrin	0.000212	0.354	3972	3954	84243
Mbuti.DG	GalhetaIV_1200BP	Asurini	Xikrin	0.001455	2.091	3980	3858	83720
Mbuti.DG	GalhetaIV_1200BP	Nandeva	Xikrin	0.000567	1.072	4023	3976	84246
Mbuti.DG	GalhetaIV_1200BP	Parakana	Xikrin	0.000531	0.922	3991	3946	84230
Mbuti.DG	GalhetaIV_1200BP	Xavante	Xikrin	-0.001482	-3.575	3812	3937	84246
Mbuti.DG	GalhetaIV_1200BP	Gaviao	Xikrin	0.000796	1.351	4029	3962	84233
Mbuti.DG	GalhetaIV_1200BP	Kaiowa	Xikrin	-5.4e-05	-0.13	3960	3964	84246
Mbuti.DG	GalhetaIV_1200BP	Karitiana	Xikrin	-0.00033	-0.623	3969	3996	84244
Mbuti.DG	GalhetaIV_1200BP	Mbya	Xikrin	0.000183	0.251	3975	3959	84052
Mbuti.DG	GalhetaIV_1200BP	Munduruku	Xikrin	0.000407	0.581	3973	3939	83228
Mbuti.DG	GalhetaIV_1200BP	Surui	Xikrin	6.6e-05	0.105	3983	3977	84244
Mbuti.DG	GalhetaIV_1200BP	Urubu_Kaapor	Xikrin	0.00033	0.556	3972	3944	84242
Mbuti.DG	GalhetaIV_1200BP	Zoro	Xikrin	0.001074	1.55	3961	3871	83857
Mbuti.DG	GalhetaIV_1200BP	Aparai	Zoro	-0.001294	-1.788	3894	4002	83859
Mbuti.DG	GalhetaIV_1200BP	Arara	Zoro	-0.000827	-1.04	3901	3971	83856
Mbuti.DG	GalhetaIV_1200BP	Asurini	Zoro	0.000325	0.364	3972	3945	83353
Mbuti.DG	GalhetaIV_1200BP	Nandeva	Zoro	-0.000475	-0.643	3961	4000	83859
Mbuti.DG	GalhetaIV_1200BP	Parakana	Zoro	-0.000497	-0.622	3934	3976	83843
Mbuti.DG	GalhetaIV_1200BP	Xavante	Zoro	-0.002542	-3.656	3808	4021	83859
Mbuti.DG	GalhetaIV_1200BP	Gaviao	Zoro	-0.000259	-0.33	3812	3834	83849
Mbuti.DG	GalhetaIV_1200BP	Kaiowa	Zoro	-0.00111	-1.614	3908	4001	83859
Mbuti.DG	GalhetaIV_1200BP	Karitiana	Zoro	-0.001418	-1.886	3862	3981	83857
Mbuti.DG	GalhetaIV_1200BP	Mbya	Zoro	-0.00089	-1.013	3927	4001	83667
Mbuti.DG	GalhetaIV_1200BP	Munduruku	Zoro	-0.000559	-0.621	3890	3937	82862
Mbuti.DG	GalhetaIV_1200BP	Surui	Zoro	-0.000996	-1.217	3846	3930	83857
Mbuti.DG	GalhetaIV_1200BP	Urubu_Kaapor	Zoro	-0.000729	-0.896	3909	3970	83855
Mbuti.DG	GalhetaIV_1200BP	Xikrin	Zoro	-0.001074	-1.55	3871	3961	83857
Mbuti.DG	JabuticabeiraII_~2400BP	Arara	Aparai	-0.000156	-0.425	20302	20369	430701
Mbuti.DG	JabuticabeiraII_~2400BP	Asurini	Aparai	0.001045	2.564	20625	20179	427593
Mbuti.DG	JabuticabeiraII_~2400BP	Nandeva	Aparai	0.000508	1.522	20622	20403	430713
Mbuti.DG	JabuticabeiraII_~2400BP	Parakana	Aparai	0.00076	2.068	20715	20388	430597
Mbuti.DG	JabuticabeiraII_~2400BP	Xavante	Aparai	-0.001084	-3.678	19997	20464	430713
Mbuti.DG	JabuticabeiraII_~2400BP	Gaviao	Aparai	0.000555	1.501	20573	20334	430608
Mbuti.DG	JabuticabeiraII_~2400BP	Kaiowa	Aparai	-0.000291	-1.026	20474	20600	430713
Mbuti.DG	JabuticabeiraII_~2400BP	Karitiana	Aparai	0.000105	0.305	20590	20545	430710
Mbuti.DG	JabuticabeiraII_~2400BP	Mbya	Aparai	0.000169	0.392	20533	20460	429611
Mbuti.DG	JabuticabeiraII_~2400BP	Munduruku	Aparai	5.9e-05	0.136	20221	20196	425136
Mbuti.DG	JabuticabeiraII_~2400BP	Surui	Aparai	-0.000464	-1.144	20380	20580	430699
Mbuti.DG	JabuticabeiraII_~2400BP	Urubu_Kaapor	Aparai	7.9e-05	0.222	20434	20400	430691
Mbuti.DG	JabuticabeiraII_~2400BP	Xikrin	Aparai	0.000179	0.607	20483	20406	430704
Mbuti.DG	JabuticabeiraII_~2400BP	Zoro	Aparai	-0.000708	-1.635	20083	20386	428265
Mbuti.DG	JabuticabeiraII_~2400BP	Aparai	Arara	0.000156	0.425	20369	20302	430701
Mbuti.DG	JabuticabeiraII_~2400BP	Asurini	Arara	0.001206	2.652	20482	19967	427581
Mbuti.DG	JabuticabeiraII_~2400BP	Nandeva	Arara	0.000665	1.704	20650	20364	430701
Mbuti.DG	JabuticabeiraII_~2400BP	Parakana	Arara	0.000915	2.192	20548	20154	430585
Mbuti.DG	JabuticabeiraII_~2400BP	Xavante	Arara	-0.000928	-2.773	20001	20401	430701
Mbuti.DG	JabuticabeiraII_~2400BP	Gaviao	Arara	0.00071	1.791	20585	20279	430596
Mbuti.DG	JabuticabeiraII_~2400BP	Kaiowa	Arara	-0.000135	-0.407	20289	20348	430701
Mbuti.DG	JabuticabeiraII_~2400BP	Karitiana	Arara	0.000261	0.676	20596	20483	430698
Mbuti.DG	JabuticabeiraII_~2400BP	Mbya	Arara	0.000308	0.655	20380	20248	429599
Mbuti.DG	JabuticabeiraII_~2400BP	Munduruku	Arara	0.000212	0.454	20264	20174	425124
Mbuti.DG	JabuticabeiraII_~2400BP	Surui	Arara	-0.00031	-0.706	20305	20439	430687
Mbuti.DG	JabuticabeiraII_~2400BP	Urubu_Kaapor	Arara	0.000235	0.567	20466	20365	430679
Mbuti.DG	JabuticabeiraII_~2400BP	Xikrin	Arara	0.000336	0.974	20364	20220	430692
Mbuti.DG	JabuticabeiraII_~2400BP	Zoro	Arara	-0.00055	-1.145	20055	20290	428254
Mbuti.DG	JabuticabeiraII_~2400BP	Aparai	Asurini	-0.001045	-2.564	20179	20625	427593
Mbuti.DG	JabuticabeiraII_~2400BP	Arara	Asurini	-0.001206	-2.652	19967	20482	427581
Mbuti.DG	JabuticabeiraII_~2400BP	Nandeva	Asurini	-0.00054	-1.274	20261	20492	427593
Mbuti.DG	JabuticabeiraII_~2400BP	Parakana	Asurini	-0.000308	-0.691	20193	20324	427492
Mbuti.DG	JabuticabeiraII_~2400BP	Xavante	Asurini	-0.002153	-5.52	19775	20695	427593
Mbuti.DG	JabuticabeiraII_~2400BP	Gaviao	Asurini	-0.000518	-1.168	20172	20393	427505
Mbuti.DG	JabuticabeiraII_~2400BP	Kaiowa	Asurini	-0.001341	-3.422	19987	20560	427593
Mbuti.DG	JabuticabeiraII_~2400BP	Karitiana	Asurini	-0.000957	-2.239	20327	20736	427590
Mbuti.DG	JabuticabeiraII_~2400BP	Mbya	Asurini	-0.000881	-1.758	19977	20353	426540
Mbuti.DG	JabuticabeiraII_~2400BP	Munduruku	Asurini	-0.000955	-1.855	20012	20416	422284
Mbuti.DG	JabuticabeiraII_~2400BP	Surui	Asurini	-0.001505	-3.143	20075	20719	427580
Mbuti.DG	JabuticabeiraII_~2400BP	Urubu_Kaapor	Asurini	-0.000965	-2.188	20032	20445	427571
Mbuti.DG	JabuticabeiraII_~2400BP	Xikrin	Asurini	-0.000908	-2.344	19843	20231	427584
Mbuti.DG	JabuticabeiraII_~2400BP	Zoro	Asurini	-0.001757	-3.421	19775	20522	425239
Mbuti.DG	JabuticabeiraII_~2400BP	Aparai	Nandeva	-0.000508	-1.522	20403	20622	430713
Mbuti.DG	JabuticabeiraII_~2400BP	Arara	Nandeva	-0.000665	-1.704	20364	20650	430701
Mbuti.DG	JabuticabeiraII_~2400BP	Asurini	Nandeva	0.00054	1.274	20492	20261	427593
Mbuti.DG	JabuticabeiraII_~2400BP	Parakana	Nandeva	0.000253	0.674	20589	20480	430597
Mbuti.DG	JabuticabeiraII_~2400BP	Xavante	Nandeva	-0.001592	-5.19	19937	20622	430713
Mbuti.DG	JabuticabeiraII_~2400BP	Gaviao	Nandeva	4.8e-05	0.127	20593	20573	430608
Mbuti.DG	JabuticabeiraII_~2400BP	Kaiowa	Nandeva	-0.0008	-2.809	19985	20330	430713
Mbuti.DG	JabuticabeiraII_~2400BP	Karitiana	Nandeva	-0.000404	-1.157	20612	20786	430710
Mbuti.DG	JabuticabeiraII_~2400BP	Mbya	Nandeva	-0.000343	-0.836	19593	19741	429611
Mbuti.DG	JabuticabeiraII_~2400BP	Munduruku	Nandeva	-0.000457	-1.037	20276	20471	425136
Mbuti.DG	JabuticabeiraII_~2400BP	Surui	Nandeva	-0.000972	-2.41	20310	20729	430699
Mbuti.DG	JabuticabeiraII_~2400BP	Urubu_Kaapor	Nandeva	-0.000431	-1.126	20444	20629	430691
Mbuti.DG	JabuticabeiraII_~2400BP	Xikrin	Nandeva	-0.000329	-1.049	20374	20516	430704
Mbuti.DG	JabuticabeiraII_~2400BP	Zoro	Nandeva	-0.001204	-2.646	20106	20622	428265
Mbuti.DG	JabuticabeiraII_~2400BP	Aparai	Parakana	-0.00076	-2.068	20388	20715	430597
Mbuti.DG	JabuticabeiraII_~2400BP	Arara	Parakana	-0.000915	-2.192	20154	20548	430585
Mbuti.DG	JabuticabeiraII_~2400BP	Asurini	Parakana	0.000308	0.691	20324	20193	427492
Mbuti.DG	JabuticabeiraII_~2400BP	Nandeva	Parakana	-0.000253	-0.674	20480	20589	430597
Mbuti.DG	JabuticabeiraII_~2400BP	Xavante	Parakana	-0.001848	-5.543	19934	20730	430597
Mbuti.DG	JabuticabeiraII_~2400BP	Gaviao	Parakana	-0.000208	-0.52	20425	20515	430493
Mbuti.DG	JabuticabeiraII_~2400BP	Kaiowa	Parakana	-0.001054	-3.182	20215	20669	430597
Mbuti.DG	JabuticabeiraII_~2400BP	Karitiana	Parakana	-0.00066	-1.736	20396	20680	430594
Mbuti.DG	JabuticabeiraII_~2400BP	Mbya	Parakana	-0.000594	-1.355	20251	20506	429503
Mbuti.DG	JabuticabeiraII_~2400BP	Munduruku	Parakana	-0.000718	-1.558	20001	20306	425031
Mbuti.DG	JabuticabeiraII_~2400BP	Surui	Parakana	-0.001227	-2.854	20097	20625	430584
Mbuti.DG	JabuticabeiraII_~2400BP	Urubu_Kaapor	Parakana	-0.000681	-1.694	20266	20559	430575
Mbuti.DG	JabuticabeiraII_~2400BP	Xikrin	Parakana	-0.000583	-1.802	20171	20422	430588
Mbuti.DG	JabuticabeiraII_~2400BP	Zoro	Parakana	-0.001463	-3.238	19878	20504	428152
Mbuti.DG	JabuticabeiraII_~2400BP	Aparai	Xavante	0.001084	3.678	20464	19997	430713
Mbuti.DG	JabuticabeiraII_~2400BP	Arara	Xavante	0.000928	2.773	20401	20001	430701
Mbuti.DG	JabuticabeiraII_~2400BP	Asurini	Xavante	0.002153	5.52	20695	19775	427593
Mbuti.DG	JabuticabeiraII_~2400BP	Nandeva	Xavante	0.001592	5.19	20622	19937	430713
Mbuti.DG	JabuticabeiraII_~2400BP	Parakana	Xavante	0.001848	5.543	20730	19934	430597
Mbuti.DG	JabuticabeiraII_~2400BP	Gaviao	Xavante	0.001639	5.038	20702	19996	430608
Mbuti.DG	JabuticabeiraII_~2400BP	Kaiowa	Xavante	0.000793	3.224	20322	19981	430713
Mbuti.DG	JabuticabeiraII_~2400BP	Karitiana	Xavante	0.001189	4.011	20565	20052	430710
Mbuti.DG	JabuticabeiraII_~2400BP	Mbya	Xavante	0.001248	3.001	20520	19984	429611
Mbuti.DG	JabuticabeiraII_~2400BP	Munduruku	Xavante	0.001126	2.843	20349	19871	425136
Mbuti.DG	JabuticabeiraII_~2400BP	Surui	Xavante	0.00062	1.683	20352	20085	430699
Mbuti.DG	JabuticabeiraII_~2400BP	Urubu_Kaapor	Xavante	0.001162	3.363	20411	19910	430691
Mbuti.DG	JabuticabeiraII_~2400BP	Xikrin	Xavante	0.001263	5.194	20038	19494	430704
Mbuti.DG	JabuticabeiraII_~2400BP	Zoro	Xavante	0.000397	0.981	20054	19884	428265
Mbuti.DG	JabuticabeiraII_~2400BP	Aparai	Gaviao	-0.000555	-1.501	20334	20573	430608
Mbuti.DG	JabuticabeiraII_~2400BP	Arara	Gaviao	-0.00071	-1.791	20279	20585	430596
Mbuti.DG	JabuticabeiraII_~2400BP	Asurini	Gaviao	0.000518	1.168	20393	20172	427505
Mbuti.DG	JabuticabeiraII_~2400BP	Nandeva	Gaviao	-4.8e-05	-0.127	20573	20593	430608
Mbuti.DG	JabuticabeiraII_~2400BP	Parakana	Gaviao	0.000208	0.52	20515	20425	430493
Mbuti.DG	JabuticabeiraII_~2400BP	Xavante	Gaviao	-0.001639	-5.038	19996	20702	430608
Mbuti.DG	JabuticabeiraII_~2400BP	Kaiowa	Gaviao	-0.000847	-2.581	20287	20651	430608
Mbuti.DG	JabuticabeiraII_~2400BP	Karitiana	Gaviao	-0.000451	-1.249	20182	20376	430605
Mbuti.DG	JabuticabeiraII_~2400BP	Mbya	Gaviao	-0.000384	-0.823	20302	20467	429514
Mbuti.DG	JabuticabeiraII_~2400BP	Munduruku	Gaviao	-0.00049	-1.091	20141	20349	425040
Mbuti.DG	JabuticabeiraII_~2400BP	Surui	Gaviao	-0.001023	-2.602	19952	20393	430594
Mbuti.DG	JabuticabeiraII_~2400BP	Urubu_Kaapor	Gaviao	-0.000475	-1.196	20389	20594	430586
Mbuti.DG	JabuticabeiraII_~2400BP	Xikrin	Gaviao	-0.00038	-1.101	20401	20564	430599
Mbuti.DG	JabuticabeiraII_~2400BP	Zoro	Gaviao	-0.001249	-2.781	19313	19847	428168
Mbuti.DG	JabuticabeiraII_~2400BP	Aparai	Kaiowa	0.000291	1.026	20600	20474	430713
Mbuti.DG	JabuticabeiraII_~2400BP	Arara	Kaiowa	0.000135	0.407	20348	20289	430701
Mbuti.DG	JabuticabeiraII_~2400BP	Asurini	Kaiowa	0.001341	3.422	20560	19987	427593
Mbuti.DG	JabuticabeiraII_~2400BP	Nandeva	Kaiowa	0.0008	2.809	20330	19985	430713
Mbuti.DG	JabuticabeiraII_~2400BP	Parakana	Kaiowa	0.001054	3.182	20669	20215	430597
Mbuti.DG	JabuticabeiraII_~2400BP	Xavante	Kaiowa	-0.000793	-3.224	19981	20322	430713
Mbuti.DG	JabuticabeiraII_~2400BP	Gaviao	Kaiowa	0.000847	2.581	20651	20287	430608
Mbuti.DG	JabuticabeiraII_~2400BP	Karitiana	Kaiowa	0.000396	1.283	20634	20464	430710
Mbuti.DG	JabuticabeiraII_~2400BP	Mbya	Kaiowa	0.000448	1.136	19761	19569	429611
Mbuti.DG	JabuticabeiraII_~2400BP	Munduruku	Kaiowa	0.000335	0.837	20274	20132	425136
Mbuti.DG	JabuticabeiraII_~2400BP	Surui	Kaiowa	-0.000173	-0.478	20415	20490	430699
Mbuti.DG	JabuticabeiraII_~2400BP	Urubu_Kaapor	Kaiowa	0.00037	1.09	20439	20280	430691
Mbuti.DG	JabuticabeiraII_~2400BP	Xikrin	Kaiowa	0.000471	1.869	20373	20170	430704
Mbuti.DG	JabuticabeiraII_~2400BP	Zoro	Kaiowa	-0.000399	-0.97	20119	20290	428265
Mbuti.DG	JabuticabeiraII_~2400BP	Aparai	Karitiana	-0.000105	-0.305	20545	20590	430710
Mbuti.DG	JabuticabeiraII_~2400BP	Arara	Karitiana	-0.000261	-0.676	20483	20596	430698
Mbuti.DG	JabuticabeiraII_~2400BP	Asurini	Karitiana	0.000957	2.239	20736	20327	427590
Mbuti.DG	JabuticabeiraII_~2400BP	Nandeva	Karitiana	0.000404	1.157	20786	20612	430710
Mbuti.DG	JabuticabeiraII_~2400BP	Parakana	Karitiana	0.00066	1.736	20680	20396	430594
Mbuti.DG	JabuticabeiraII_~2400BP	Xavante	Karitiana	-0.001189	-4.011	20052	20565	430710
Mbuti.DG	JabuticabeiraII_~2400BP	Gaviao	Karitiana	0.000451	1.249	20376	20182	430605
Mbuti.DG	JabuticabeiraII_~2400BP	Kaiowa	Karitiana	-0.000396	-1.283	20464	20634	430710
Mbuti.DG	JabuticabeiraII_~2400BP	Mbya	Karitiana	6.2e-05	0.143	20587	20561	429608
Mbuti.DG	JabuticabeiraII_~2400BP	Munduruku	Karitiana	-5.7e-05	-0.132	20197	20221	425133
Mbuti.DG	JabuticabeiraII_~2400BP	Surui	Karitiana	-0.000569	-1.451	20176	20422	430696
Mbuti.DG	JabuticabeiraII_~2400BP	Urubu_Kaapor	Karitiana	-3.1e-05	-0.08	20451	20464	430688
Mbuti.DG	JabuticabeiraII_~2400BP	Xikrin	Karitiana	7.4e-05	0.237	20503	20471	430701
Mbuti.DG	JabuticabeiraII_~2400BP	Zoro	Karitiana	-0.000797	-1.789	19888	20230	428262
Mbuti.DG	JabuticabeiraII_~2400BP	Aparai	Mbya	-0.000169	-0.392	20460	20533	429611
Mbuti.DG	JabuticabeiraII_~2400BP	Arara	Mbya	-0.000308	-0.655	20248	20380	429599
Mbuti.DG	JabuticabeiraII_~2400BP	Asurini	Mbya	0.000881	1.758	20353	19977	426540
Mbuti.DG	JabuticabeiraII_~2400BP	Nandeva	Mbya	0.000343	0.836	19741	19593	429611
Mbuti.DG	JabuticabeiraII_~2400BP	Parakana	Mbya	0.000594	1.355	20506	20251	429503
Mbuti.DG	JabuticabeiraII_~2400BP	Xavante	Mbya	-0.001248	-3.001	19984	20520	429611
Mbuti.DG	JabuticabeiraII_~2400BP	Gaviao	Mbya	0.000384	0.823	20467	20302	429514
Mbuti.DG	JabuticabeiraII_~2400BP	Kaiowa	Mbya	-0.000448	-1.136	19569	19761	429611
Mbuti.DG	JabuticabeiraII_~2400BP	Karitiana	Mbya	-6.2e-05	-0.143	20561	20587	429608
Mbuti.DG	JabuticabeiraII_~2400BP	Munduruku	Mbya	-0.000108	-0.205	20265	20311	424123
Mbuti.DG	JabuticabeiraII_~2400BP	Surui	Mbya	-0.000626	-1.28	20200	20469	429597
Mbuti.DG	JabuticabeiraII_~2400BP	Urubu_Kaapor	Mbya	-9.3e-05	-0.198	20218	20258	429589
Mbuti.DG	JabuticabeiraII_~2400BP	Xikrin	Mbya	2.4e-05	0.056	20325	20314	429602
Mbuti.DG	JabuticabeiraII_~2400BP	Zoro	Mbya	-0.000871	-1.675	20030	20402	427195
Mbuti.DG	JabuticabeiraII_~2400BP	Aparai	Munduruku	-5.9e-05	-0.136	20196	20221	425136
Mbuti.DG	JabuticabeiraII_~2400BP	Arara	Munduruku	-0.000212	-0.454	20174	20264	425124
Mbuti.DG	JabuticabeiraII_~2400BP	Asurini	Munduruku	0.000955	1.855	20416	20012	422284
Mbuti.DG	JabuticabeiraII_~2400BP	Nandeva	Munduruku	0.000457	1.037	20471	20276	425136
Mbuti.DG	JabuticabeiraII_~2400BP	Parakana	Munduruku	0.000718	1.558	20306	20001	425031
Mbuti.DG	JabuticabeiraII_~2400BP	Xavante	Munduruku	-0.001126	-2.843	19871	20349	425136
Mbuti.DG	JabuticabeiraII_~2400BP	Gaviao	Munduruku	0.00049	1.091	20349	20141	425040
Mbuti.DG	JabuticabeiraII_~2400BP	Kaiowa	Munduruku	-0.000335	-0.837	20132	20274	425136
Mbuti.DG	JabuticabeiraII_~2400BP	Karitiana	Munduruku	5.7e-05	0.132	20221	20197	425133
Mbuti.DG	JabuticabeiraII_~2400BP	Mbya	Munduruku	0.000108	0.205	20311	20265	424123
Mbuti.DG	JabuticabeiraII_~2400BP	Surui	Munduruku	-0.000501	-1.063	20072	20285	425122
Mbuti.DG	JabuticabeiraII_~2400BP	Urubu_Kaapor	Munduruku	5.5e-05	0.118	20142	20118	425115
Mbuti.DG	JabuticabeiraII_~2400BP	Xikrin	Munduruku	0.000106	0.265	20264	20219	425128
Mbuti.DG	JabuticabeiraII_~2400BP	Zoro	Munduruku	-0.000755	-1.445	19887	20206	422815
Mbuti.DG	JabuticabeiraII_~2400BP	Aparai	Surui	0.000464	1.144	20580	20380	430699
Mbuti.DG	JabuticabeiraII_~2400BP	Arara	Surui	0.00031	0.706	20439	20305	430687
Mbuti.DG	JabuticabeiraII_~2400BP	Asurini	Surui	0.001505	3.143	20719	20075	427580
Mbuti.DG	JabuticabeiraII_~2400BP	Nandeva	Surui	0.000972	2.41	20729	20310	430699
Mbuti.DG	JabuticabeiraII_~2400BP	Parakana	Surui	0.001227	2.854	20625	20097	430584
Mbuti.DG	JabuticabeiraII_~2400BP	Xavante	Surui	-0.00062	-1.683	20085	20352	430699
Mbuti.DG	JabuticabeiraII_~2400BP	Gaviao	Surui	0.001023	2.602	20393	19952	430594
Mbuti.DG	JabuticabeiraII_~2400BP	Kaiowa	Surui	0.000173	0.478	20490	20415	430699
Mbuti.DG	JabuticabeiraII_~2400BP	Karitiana	Surui	0.000569	1.451	20422	20176	430696
Mbuti.DG	JabuticabeiraII_~2400BP	Mbya	Surui	0.000626	1.28	20469	20200	429597
Mbuti.DG	JabuticabeiraII_~2400BP	Munduruku	Surui	0.000501	1.063	20285	20072	425122
Mbuti.DG	JabuticabeiraII_~2400BP	Urubu_Kaapor	Surui	0.00054	1.182	20586	20354	430677
Mbuti.DG	JabuticabeiraII_~2400BP	Xikrin	Surui	0.000644	1.699	20529	20252	430690
Mbuti.DG	JabuticabeiraII_~2400BP	Zoro	Surui	-0.000238	-0.484	19770	19872	428253
Mbuti.DG	JabuticabeiraII_~2400BP	Aparai	Urubu_Kaapor	-7.9e-05	-0.222	20400	20434	430691
Mbuti.DG	JabuticabeiraII_~2400BP	Arara	Urubu_Kaapor	-0.000235	-0.567	20365	20466	430679
Mbuti.DG	JabuticabeiraII_~2400BP	Asurini	Urubu_Kaapor	0.000965	2.188	20445	20032	427571
Mbuti.DG	JabuticabeiraII_~2400BP	Nandeva	Urubu_Kaapor	0.000431	1.126	20629	20444	430691
Mbuti.DG	JabuticabeiraII_~2400BP	Parakana	Urubu_Kaapor	0.000681	1.694	20559	20266	430575
Mbuti.DG	JabuticabeiraII_~2400BP	Xavante	Urubu_Kaapor	-0.001162	-3.363	19910	20411	430691
Mbuti.DG	JabuticabeiraII_~2400BP	Gaviao	Urubu_Kaapor	0.000475	1.196	20594	20389	430586
Mbuti.DG	JabuticabeiraII_~2400BP	Kaiowa	Urubu_Kaapor	-0.00037	-1.09	20280	20439	430691
Mbuti.DG	JabuticabeiraII_~2400BP	Karitiana	Urubu_Kaapor	3.1e-05	0.08	20464	20451	430688
Mbuti.DG	JabuticabeiraII_~2400BP	Mbya	Urubu_Kaapor	9.3e-05	0.198	20258	20218	429589
Mbuti.DG	JabuticabeiraII_~2400BP	Munduruku	Urubu_Kaapor	-5.5e-05	-0.118	20118	20142	425115
Mbuti.DG	JabuticabeiraII_~2400BP	Surui	Urubu_Kaapor	-0.00054	-1.182	20354	20586	430677
Mbuti.DG	JabuticabeiraII_~2400BP	Xikrin	Urubu_Kaapor	0.000102	0.295	20322	20278	430682
Mbuti.DG	JabuticabeiraII_~2400BP	Zoro	Urubu_Kaapor	-0.000757	-1.601	20077	20401	428245
Mbuti.DG	JabuticabeiraII_~2400BP	Aparai	Xikrin	-0.000179	-0.607	20406	20483	430704
Mbuti.DG	JabuticabeiraII_~2400BP	Arara	Xikrin	-0.000336	-0.974	20220	20364	430692
Mbuti.DG	JabuticabeiraII_~2400BP	Asurini	Xikrin	0.000908	2.344	20231	19843	427584
Mbuti.DG	JabuticabeiraII_~2400BP	Nandeva	Xikrin	0.000329	1.049	20516	20374	430704
Mbuti.DG	JabuticabeiraII_~2400BP	Parakana	Xikrin	0.000583	1.802	20422	20171	430588
Mbuti.DG	JabuticabeiraII_~2400BP	Xavante	Xikrin	-0.001263	-5.194	19494	20038	430704
Mbuti.DG	JabuticabeiraII_~2400BP	Gaviao	Xikrin	0.00038	1.101	20564	20401	430599
Mbuti.DG	JabuticabeiraII_~2400BP	Kaiowa	Xikrin	-0.000471	-1.869	20170	20373	430704
Mbuti.DG	JabuticabeiraII_~2400BP	Karitiana	Xikrin	-7.4e-05	-0.237	20471	20503	430701
Mbuti.DG	JabuticabeiraII_~2400BP	Mbya	Xikrin	-2.4e-05	-0.056	20314	20325	429602
Mbuti.DG	JabuticabeiraII_~2400BP	Munduruku	Xikrin	-0.000106	-0.265	20219	20264	425128
Mbuti.DG	JabuticabeiraII_~2400BP	Surui	Xikrin	-0.000644	-1.699	20252	20529	430690
Mbuti.DG	JabuticabeiraII_~2400BP	Urubu_Kaapor	Xikrin	-0.000102	-0.295	20278	20322	430682
Mbuti.DG	JabuticabeiraII_~2400BP	Zoro	Xikrin	-0.000849	-2.054	19857	20221	428257
Mbuti.DG	JabuticabeiraII_~2400BP	Aparai	Zoro	0.000708	1.635	20386	20083	428265
Mbuti.DG	JabuticabeiraII_~2400BP	Arara	Zoro	0.00055	1.145	20290	20055	428254
Mbuti.DG	JabuticabeiraII_~2400BP	Asurini	Zoro	0.001757	3.421	20522	19775	425239
Mbuti.DG	JabuticabeiraII_~2400BP	Nandeva	Zoro	0.001204	2.646	20622	20106	428265
Mbuti.DG	JabuticabeiraII_~2400BP	Parakana	Zoro	0.001463	3.238	20504	19878	428152
Mbuti.DG	JabuticabeiraII_~2400BP	Xavante	Zoro	-0.000397	-0.981	19884	20054	428265
Mbuti.DG	JabuticabeiraII_~2400BP	Gaviao	Zoro	0.001249	2.781	19847	19313	428168
Mbuti.DG	JabuticabeiraII_~2400BP	Kaiowa	Zoro	0.000399	0.97	20290	20119	428265
Mbuti.DG	JabuticabeiraII_~2400BP	Karitiana	Zoro	0.000797	1.789	20230	19888	428262
Mbuti.DG	JabuticabeiraII_~2400BP	Mbya	Zoro	0.000871	1.675	20402	20030	427195
Mbuti.DG	JabuticabeiraII_~2400BP	Munduruku	Zoro	0.000755	1.445	20206	19887	422815
Mbuti.DG	JabuticabeiraII_~2400BP	Surui	Zoro	0.000238	0.484	19872	19770	428253
Mbuti.DG	JabuticabeiraII_~2400BP	Urubu_Kaapor	Zoro	0.000757	1.601	20401	20077	428245
Mbuti.DG	JabuticabeiraII_~2400BP	Xikrin	Zoro	0.000849	2.054	20221	19857	428257
Mbuti.DG	JabuticabeiraII_102_1300BP	Arara	Aparai	-0.00099	-1.854	8097	8269	173017
Mbuti.DG	JabuticabeiraII_102_1300BP	Asurini	Aparai	0.000992	1.558	8288	8118	171901
Mbuti.DG	JabuticabeiraII_102_1300BP	Nandeva	Aparai	0.000151	0.304	8260	8234	173023
Mbuti.DG	JabuticabeiraII_102_1300BP	Parakana	Aparai	0.000213	0.391	8265	8228	172976
Mbuti.DG	JabuticabeiraII_102_1300BP	Xavante	Aparai	-0.00156	-3.593	7997	8267	173023
Mbuti.DG	JabuticabeiraII_102_1300BP	Gaviao	Aparai	2.2e-05	0.041	8216	8213	172983
Mbuti.DG	JabuticabeiraII_102_1300BP	Kaiowa	Aparai	-0.000479	-1.09	8214	8297	173023
Mbuti.DG	JabuticabeiraII_102_1300BP	Karitiana	Aparai	0.000297	0.569	8260	8209	173020
Mbuti.DG	JabuticabeiraII_102_1300BP	Mbya	Aparai	-0.000162	-0.253	8201	8229	172606
Mbuti.DG	JabuticabeiraII_102_1300BP	Munduruku	Aparai	0	0	8130	8130	170912
Mbuti.DG	JabuticabeiraII_102_1300BP	Surui	Aparai	0.000234	0.421	8242	8202	173016
Mbuti.DG	JabuticabeiraII_102_1300BP	Urubu_Kaapor	Aparai	0.000162	0.302	8206	8178	173019
Mbuti.DG	JabuticabeiraII_102_1300BP	Xikrin	Aparai	-0.000331	-0.741	8196	8254	173020
Mbuti.DG	JabuticabeiraII_102_1300BP	Zoro	Aparai	-0.000287	-0.46	8084	8134	172142
Mbuti.DG	JabuticabeiraII_102_1300BP	Aparai	Arara	0.00099	1.854	8269	8097	173017
Mbuti.DG	JabuticabeiraII_102_1300BP	Asurini	Arara	0.001973	2.832	8319	7979	171895
Mbuti.DG	JabuticabeiraII_102_1300BP	Nandeva	Arara	0.001141	2.037	8367	8170	173017
Mbuti.DG	JabuticabeiraII_102_1300BP	Parakana	Arara	0.001196	1.938	8299	8092	172970
Mbuti.DG	JabuticabeiraII_102_1300BP	Xavante	Arara	-0.00057	-1.132	8087	8186	173017
Mbuti.DG	JabuticabeiraII_102_1300BP	Gaviao	Arara	0.001016	1.615	8310	8134	172977
Mbuti.DG	JabuticabeiraII_102_1300BP	Kaiowa	Arara	0.000511	1.032	8240	8152	173017
Mbuti.DG	JabuticabeiraII_102_1300BP	Karitiana	Arara	0.001285	2.109	8356	8134	173014
Mbuti.DG	JabuticabeiraII_102_1300BP	Mbya	Arara	0.000792	1.13	8259	8122	172600
Mbuti.DG	JabuticabeiraII_102_1300BP	Munduruku	Arara	0.000986	1.435	8264	8095	170906
Mbuti.DG	JabuticabeiraII_102_1300BP	Surui	Arara	0.001222	1.983	8286	8075	173010
Mbuti.DG	JabuticabeiraII_102_1300BP	Urubu_Kaapor	Arara	0.00115	1.813	8334	8135	173013
Mbuti.DG	JabuticabeiraII_102_1300BP	Xikrin	Arara	0.000659	1.334	8240	8126	173014
Mbuti.DG	JabuticabeiraII_102_1300BP	Zoro	Arara	0.000693	0.987	8154	8034	172136
Mbuti.DG	JabuticabeiraII_102_1300BP	Aparai	Asurini	-0.000992	-1.558	8118	8288	171901
Mbuti.DG	JabuticabeiraII_102_1300BP	Arara	Asurini	-0.001973	-2.832	7979	8319	171895
Mbuti.DG	JabuticabeiraII_102_1300BP	Nandeva	Asurini	-0.00086	-1.329	8104	8252	171901
Mbuti.DG	JabuticabeiraII_102_1300BP	Parakana	Asurini	-0.000827	-1.2	8071	8213	171861
Mbuti.DG	JabuticabeiraII_102_1300BP	Xavante	Asurini	-0.00256	-4.302	7913	8353	171901
Mbuti.DG	JabuticabeiraII_102_1300BP	Gaviao	Asurini	-0.000985	-1.467	8065	8235	171868
Mbuti.DG	JabuticabeiraII_102_1300BP	Kaiowa	Asurini	-0.001443	-2.385	8035	8283	171901
Mbuti.DG	JabuticabeiraII_102_1300BP	Karitiana	Asurini	-0.000685	-1.014	8195	8313	171898
Mbuti.DG	JabuticabeiraII_102_1300BP	Mbya	Asurini	-0.001122	-1.527	8020	8212	171508
Mbuti.DG	JabuticabeiraII_102_1300BP	Munduruku	Asurini	-0.000951	-1.278	8075	8237	169884
Mbuti.DG	JabuticabeiraII_102_1300BP	Surui	Asurini	-0.000775	-1.111	8128	8261	171895
Mbuti.DG	JabuticabeiraII_102_1300BP	Urubu_Kaapor	Asurini	-0.000799	-1.161	8064	8202	171897
Mbuti.DG	JabuticabeiraII_102_1300BP	Xikrin	Asurini	-0.001322	-2.279	7935	8162	171898
Mbuti.DG	JabuticabeiraII_102_1300BP	Zoro	Asurini	-0.001243	-1.602	7971	8183	171049
Mbuti.DG	JabuticabeiraII_102_1300BP	Aparai	Nandeva	-0.000151	-0.304	8234	8260	173023
Mbuti.DG	JabuticabeiraII_102_1300BP	Arara	Nandeva	-0.001141	-2.037	8170	8367	173017
Mbuti.DG	JabuticabeiraII_102_1300BP	Asurini	Nandeva	0.00086	1.329	8252	8104	171901
Mbuti.DG	JabuticabeiraII_102_1300BP	Parakana	Nandeva	6.1e-05	0.106	8247	8236	172976
Mbuti.DG	JabuticabeiraII_102_1300BP	Xavante	Nandeva	-0.00171	-3.714	8015	8311	173023
Mbuti.DG	JabuticabeiraII_102_1300BP	Gaviao	Nandeva	-0.000129	-0.235	8275	8297	172983
Mbuti.DG	JabuticabeiraII_102_1300BP	Kaiowa	Nandeva	-0.00063	-1.412	8055	8164	173023
Mbuti.DG	JabuticabeiraII_102_1300BP	Karitiana	Nandeva	0.000145	0.256	8333	8308	173020
Mbuti.DG	JabuticabeiraII_102_1300BP	Mbya	Nandeva	-0.000325	-0.532	7887	7943	172606
Mbuti.DG	JabuticabeiraII_102_1300BP	Munduruku	Nandeva	-0.000141	-0.217	8182	8206	170912
Mbuti.DG	JabuticabeiraII_102_1300BP	Surui	Nandeva	8.2e-05	0.141	8243	8229	173016
Mbuti.DG	JabuticabeiraII_102_1300BP	Urubu_Kaapor	Nandeva	8e-06	0.014	8265	8264	173019
Mbuti.DG	JabuticabeiraII_102_1300BP	Xikrin	Nandeva	-0.000482	-0.982	8187	8271	173020
Mbuti.DG	JabuticabeiraII_102_1300BP	Zoro	Nandeva	-0.000442	-0.661	8169	8245	172142
Mbuti.DG	JabuticabeiraII_102_1300BP	Aparai	Parakana	-0.000213	-0.391	8228	8265	172976
Mbuti.DG	JabuticabeiraII_102_1300BP	Arara	Parakana	-0.001196	-1.938	8092	8299	172970
Mbuti.DG	JabuticabeiraII_102_1300BP	Asurini	Parakana	0.000827	1.2	8213	8071	171861
Mbuti.DG	JabuticabeiraII_102_1300BP	Nandeva	Parakana	-6.1e-05	-0.106	8236	8247	172976
Mbuti.DG	JabuticabeiraII_102_1300BP	Xavante	Parakana	-0.00177	-3.517	7998	8304	172976
Mbuti.DG	JabuticabeiraII_102_1300BP	Gaviao	Parakana	-0.000181	-0.307	8213	8244	172937
Mbuti.DG	JabuticabeiraII_102_1300BP	Kaiowa	Parakana	-0.000688	-1.37	8153	8272	172976
Mbuti.DG	JabuticabeiraII_102_1300BP	Karitiana	Parakana	8.1e-05	0.138	8226	8213	172973
Mbuti.DG	JabuticabeiraII_102_1300BP	Mbya	Parakana	-0.000368	-0.553	8139	8202	172563
Mbuti.DG	JabuticabeiraII_102_1300BP	Munduruku	Parakana	-0.000201	-0.299	8073	8107	170871
Mbuti.DG	JabuticabeiraII_102_1300BP	Surui	Parakana	2.5e-05	0.042	8167	8163	172969
Mbuti.DG	JabuticabeiraII_102_1300BP	Urubu_Kaapor	Parakana	-4.9e-05	-0.083	8153	8162	172972
Mbuti.DG	JabuticabeiraII_102_1300BP	Xikrin	Parakana	-0.00054	-1.081	8101	8194	172973
Mbuti.DG	JabuticabeiraII_102_1300BP	Zoro	Parakana	-0.000487	-0.71	8064	8148	172097
Mbuti.DG	JabuticabeiraII_102_1300BP	Aparai	Xavante	0.00156	3.593	8267	7997	173023
Mbuti.DG	JabuticabeiraII_102_1300BP	Arara	Xavante	0.00057	1.132	8186	8087	173017
Mbuti.DG	JabuticabeiraII_102_1300BP	Asurini	Xavante	0.00256	4.302	8353	7913	171901
Mbuti.DG	JabuticabeiraII_102_1300BP	Nandeva	Xavante	0.00171	3.714	8311	8015	173023
Mbuti.DG	JabuticabeiraII_102_1300BP	Parakana	Xavante	0.00177	3.517	8304	7998	172976
Mbuti.DG	JabuticabeiraII_102_1300BP	Gaviao	Xavante	0.001585	3.256	8309	8035	172983
Mbuti.DG	JabuticabeiraII_102_1300BP	Kaiowa	Xavante	0.00108	2.964	8195	8008	173023
Mbuti.DG	JabuticabeiraII_102_1300BP	Karitiana	Xavante	0.001858	3.831	8311	7989	173020
Mbuti.DG	JabuticabeiraII_102_1300BP	Mbya	Xavante	0.001394	2.297	8269	8028	172606
Mbuti.DG	JabuticabeiraII_102_1300BP	Munduruku	Xavante	0.00158	2.643	8231	7961	170912
Mbuti.DG	JabuticabeiraII_102_1300BP	Surui	Xavante	0.001794	3.705	8270	7960	173016
Mbuti.DG	JabuticabeiraII_102_1300BP	Urubu_Kaapor	Xavante	0.001721	3.339	8258	7961	173019
Mbuti.DG	JabuticabeiraII_102_1300BP	Xikrin	Xavante	0.001228	3.542	8051	7838	173020
Mbuti.DG	JabuticabeiraII_102_1300BP	Zoro	Xavante	0.001301	2.146	8134	7910	172142
Mbuti.DG	JabuticabeiraII_102_1300BP	Aparai	Gaviao	-2.2e-05	-0.041	8213	8216	172983
Mbuti.DG	JabuticabeiraII_102_1300BP	Arara	Gaviao	-0.001016	-1.615	8134	8310	172977
Mbuti.DG	JabuticabeiraII_102_1300BP	Asurini	Gaviao	0.000985	1.467	8235	8065	171868
Mbuti.DG	JabuticabeiraII_102_1300BP	Nandeva	Gaviao	0.000129	0.235	8297	8275	172983
Mbuti.DG	JabuticabeiraII_102_1300BP	Parakana	Gaviao	0.000181	0.307	8244	8213	172937
Mbuti.DG	JabuticabeiraII_102_1300BP	Xavante	Gaviao	-0.001585	-3.256	8035	8309	172983
Mbuti.DG	JabuticabeiraII_102_1300BP	Kaiowa	Gaviao	-0.000502	-1.013	8176	8262	172983
Mbuti.DG	JabuticabeiraII_102_1300BP	Karitiana	Gaviao	0.000268	0.458	8144	8098	172980
Mbuti.DG	JabuticabeiraII_102_1300BP	Mbya	Gaviao	-0.000213	-0.31	8172	8208	172566
Mbuti.DG	JabuticabeiraII_102_1300BP	Munduruku	Gaviao	-2.9e-05	-0.043	8119	8124	170874
Mbuti.DG	JabuticabeiraII_102_1300BP	Surui	Gaviao	0.000203	0.354	8112	8077	172976
Mbuti.DG	JabuticabeiraII_102_1300BP	Urubu_Kaapor	Gaviao	0.000136	0.222	8228	8205	172979
Mbuti.DG	JabuticabeiraII_102_1300BP	Xikrin	Gaviao	-0.00036	-0.707	8206	8268	172980
Mbuti.DG	JabuticabeiraII_102_1300BP	Zoro	Gaviao	-0.000345	-0.528	7816	7876	172108
Mbuti.DG	JabuticabeiraII_102_1300BP	Aparai	Kaiowa	0.000479	1.09	8297	8214	173023
Mbuti.DG	JabuticabeiraII_102_1300BP	Arara	Kaiowa	-0.000511	-1.032	8152	8240	173017
Mbuti.DG	JabuticabeiraII_102_1300BP	Asurini	Kaiowa	0.001443	2.385	8283	8035	171901
Mbuti.DG	JabuticabeiraII_102_1300BP	Nandeva	Kaiowa	0.00063	1.412	8164	8055	173023
Mbuti.DG	JabuticabeiraII_102_1300BP	Parakana	Kaiowa	0.000688	1.37	8272	8153	172976
Mbuti.DG	JabuticabeiraII_102_1300BP	Xavante	Kaiowa	-0.00108	-2.964	8008	8195	173023
Mbuti.DG	JabuticabeiraII_102_1300BP	Gaviao	Kaiowa	0.000502	1.013	8262	8176	172983
Mbuti.DG	JabuticabeiraII_102_1300BP	Karitiana	Kaiowa	0.000775	1.53	8313	8179	173020
Mbuti.DG	JabuticabeiraII_102_1300BP	Mbya	Kaiowa	0.000306	0.528	7950	7898	172606
Mbuti.DG	JabuticabeiraII_102_1300BP	Munduruku	Kaiowa	0.000458	0.778	8162	8084	170912
Mbuti.DG	JabuticabeiraII_102_1300BP	Surui	Kaiowa	0.000713	1.399	8264	8141	173016
Mbuti.DG	JabuticabeiraII_102_1300BP	Urubu_Kaapor	Kaiowa	0.000639	1.271	8233	8122	173019
Mbuti.DG	JabuticabeiraII_102_1300BP	Xikrin	Kaiowa	0.000148	0.383	8163	8138	173020
Mbuti.DG	JabuticabeiraII_102_1300BP	Zoro	Kaiowa	0.000195	0.325	8120	8086	172142
Mbuti.DG	JabuticabeiraII_102_1300BP	Aparai	Karitiana	-0.000297	-0.569	8209	8260	173020
Mbuti.DG	JabuticabeiraII_102_1300BP	Arara	Karitiana	-0.001285	-2.109	8134	8356	173014
Mbuti.DG	JabuticabeiraII_102_1300BP	Asurini	Karitiana	0.000685	1.014	8313	8195	171898
Mbuti.DG	JabuticabeiraII_102_1300BP	Nandeva	Karitiana	-0.000145	-0.256	8308	8333	173020
Mbuti.DG	JabuticabeiraII_102_1300BP	Parakana	Karitiana	-8.1e-05	-0.138	8213	8226	172973
Mbuti.DG	JabuticabeiraII_102_1300BP	Xavante	Karitiana	-0.001858	-3.831	7989	8311	173020
Mbuti.DG	JabuticabeiraII_102_1300BP	Gaviao	Karitiana	-0.000268	-0.458	8098	8144	172980
Mbuti.DG	JabuticabeiraII_102_1300BP	Kaiowa	Karitiana	-0.000775	-1.53	8179	8313	173020
Mbuti.DG	JabuticabeiraII_102_1300BP	Mbya	Karitiana	-0.00047	-0.7	8208	8289	172603
Mbuti.DG	JabuticabeiraII_102_1300BP	Munduruku	Karitiana	-0.000276	-0.409	8076	8124	170909
Mbuti.DG	JabuticabeiraII_102_1300BP	Surui	Karitiana	-6.5e-05	-0.112	8135	8146	173013
Mbuti.DG	JabuticabeiraII_102_1300BP	Urubu_Kaapor	Karitiana	-0.000147	-0.241	8208	8233	173016
Mbuti.DG	JabuticabeiraII_102_1300BP	Xikrin	Karitiana	-0.000632	-1.257	8165	8274	173017
Mbuti.DG	JabuticabeiraII_102_1300BP	Zoro	Karitiana	-0.000591	-0.887	7992	8094	172139
Mbuti.DG	JabuticabeiraII_102_1300BP	Aparai	Mbya	0.000162	0.253	8229	8201	172606
Mbuti.DG	JabuticabeiraII_102_1300BP	Arara	Mbya	-0.000792	-1.13	8122	8259	172600
Mbuti.DG	JabuticabeiraII_102_1300BP	Asurini	Mbya	0.001122	1.527	8212	8020	171508
Mbuti.DG	JabuticabeiraII_102_1300BP	Nandeva	Mbya	0.000325	0.532	7943	7887	172606
Mbuti.DG	JabuticabeiraII_102_1300BP	Parakana	Mbya	0.000368	0.553	8202	8139	172563
Mbuti.DG	JabuticabeiraII_102_1300BP	Xavante	Mbya	-0.001394	-2.297	8028	8269	172606
Mbuti.DG	JabuticabeiraII_102_1300BP	Gaviao	Mbya	0.000213	0.31	8208	8172	172566
Mbuti.DG	JabuticabeiraII_102_1300BP	Kaiowa	Mbya	-0.000306	-0.528	7898	7950	172606
Mbuti.DG	JabuticabeiraII_102_1300BP	Karitiana	Mbya	0.00047	0.7	8289	8208	172603
Mbuti.DG	JabuticabeiraII_102_1300BP	Munduruku	Mbya	0.000135	0.175	8185	8162	170527
Mbuti.DG	JabuticabeiraII_102_1300BP	Surui	Mbya	0.000419	0.606	8188	8115	172599
Mbuti.DG	JabuticabeiraII_102_1300BP	Urubu_Kaapor	Mbya	0.00033	0.48	8154	8097	172602
Mbuti.DG	JabuticabeiraII_102_1300BP	Xikrin	Mbya	-0.00017	-0.271	8166	8195	172603
Mbuti.DG	JabuticabeiraII_102_1300BP	Zoro	Mbya	-0.000126	-0.165	8120	8141	171739
Mbuti.DG	JabuticabeiraII_102_1300BP	Aparai	Munduruku	0	0	8130	8130	170912
Mbuti.DG	JabuticabeiraII_102_1300BP	Arara	Munduruku	-0.000986	-1.435	8095	8264	170906
Mbuti.DG	JabuticabeiraII_102_1300BP	Asurini	Munduruku	0.000951	1.278	8237	8075	169884
Mbuti.DG	JabuticabeiraII_102_1300BP	Nandeva	Munduruku	0.000141	0.217	8206	8182	170912
Mbuti.DG	JabuticabeiraII_102_1300BP	Parakana	Munduruku	0.000201	0.299	8107	8073	170871
Mbuti.DG	JabuticabeiraII_102_1300BP	Xavante	Munduruku	-0.00158	-2.643	7961	8231	170912
Mbuti.DG	JabuticabeiraII_102_1300BP	Gaviao	Munduruku	2.9e-05	0.043	8124	8119	170874
Mbuti.DG	JabuticabeiraII_102_1300BP	Kaiowa	Munduruku	-0.000458	-0.778	8084	8162	170912
Mbuti.DG	JabuticabeiraII_102_1300BP	Karitiana	Munduruku	0.000276	0.409	8124	8076	170909
Mbuti.DG	JabuticabeiraII_102_1300BP	Mbya	Munduruku	-0.000135	-0.175	8162	8185	170527
Mbuti.DG	JabuticabeiraII_102_1300BP	Surui	Munduruku	0.000283	0.414	8135	8087	170905
Mbuti.DG	JabuticabeiraII_102_1300BP	Urubu_Kaapor	Munduruku	0.000144	0.209	8099	8074	170908
Mbuti.DG	JabuticabeiraII_102_1300BP	Xikrin	Munduruku	-0.000392	-0.632	8119	8186	170910
Mbuti.DG	JabuticabeiraII_102_1300BP	Zoro	Munduruku	-0.000237	-0.306	8010	8050	170078
Mbuti.DG	JabuticabeiraII_102_1300BP	Aparai	Surui	-0.000234	-0.421	8202	8242	173016
Mbuti.DG	JabuticabeiraII_102_1300BP	Arara	Surui	-0.001222	-1.983	8075	8286	173010
Mbuti.DG	JabuticabeiraII_102_1300BP	Asurini	Surui	0.000775	1.111	8261	8128	171895
Mbuti.DG	JabuticabeiraII_102_1300BP	Nandeva	Surui	-8.2e-05	-0.141	8229	8243	173016
Mbuti.DG	JabuticabeiraII_102_1300BP	Parakana	Surui	-2.5e-05	-0.042	8163	8167	172969
Mbuti.DG	JabuticabeiraII_102_1300BP	Xavante	Surui	-0.001794	-3.705	7960	8270	173016
Mbuti.DG	JabuticabeiraII_102_1300BP	Gaviao	Surui	-0.000203	-0.354	8077	8112	172976
Mbuti.DG	JabuticabeiraII_102_1300BP	Kaiowa	Surui	-0.000713	-1.399	8141	8264	173016
Mbuti.DG	JabuticabeiraII_102_1300BP	Karitiana	Surui	6.5e-05	0.112	8146	8135	173013
Mbuti.DG	JabuticabeiraII_102_1300BP	Mbya	Surui	-0.000419	-0.606	8115	8188	172599
Mbuti.DG	JabuticabeiraII_102_1300BP	Munduruku	Surui	-0.000283	-0.414	8087	8135	170905
Mbuti.DG	JabuticabeiraII_102_1300BP	Urubu_Kaapor	Surui	-7.7e-05	-0.127	8208	8221	173012
Mbuti.DG	JabuticabeiraII_102_1300BP	Xikrin	Surui	-0.000565	-1.089	8140	8238	173013
Mbuti.DG	JabuticabeiraII_102_1300BP	Zoro	Surui	-0.000551	-0.766	7900	7995	172136
Mbuti.DG	JabuticabeiraII_102_1300BP	Aparai	Urubu_Kaapor	-0.000162	-0.302	8178	8206	173019
Mbuti.DG	JabuticabeiraII_102_1300BP	Arara	Urubu_Kaapor	-0.00115	-1.813	8135	8334	173013
Mbuti.DG	JabuticabeiraII_102_1300BP	Asurini	Urubu_Kaapor	0.000799	1.161	8202	8064	171897
Mbuti.DG	JabuticabeiraII_102_1300BP	Nandeva	Urubu_Kaapor	-8e-06	-0.014	8264	8265	173019
Mbuti.DG	JabuticabeiraII_102_1300BP	Parakana	Urubu_Kaapor	4.9e-05	0.083	8162	8153	172972
Mbuti.DG	JabuticabeiraII_102_1300BP	Xavante	Urubu_Kaapor	-0.001721	-3.339	7961	8258	173019
Mbuti.DG	JabuticabeiraII_102_1300BP	Gaviao	Urubu_Kaapor	-0.000136	-0.222	8205	8228	172979
Mbuti.DG	JabuticabeiraII_102_1300BP	Kaiowa	Urubu_Kaapor	-0.000639	-1.271	8122	8233	173019
Mbuti.DG	JabuticabeiraII_102_1300BP	Karitiana	Urubu_Kaapor	0.000147	0.241	8233	8208	173016
Mbuti.DG	JabuticabeiraII_102_1300BP	Mbya	Urubu_Kaapor	-0.00033	-0.48	8097	8154	172602
Mbuti.DG	JabuticabeiraII_102_1300BP	Munduruku	Urubu_Kaapor	-0.000144	-0.209	8074	8099	170908
Mbuti.DG	JabuticabeiraII_102_1300BP	Surui	Urubu_Kaapor	7.7e-05	0.127	8221	8208	173012
Mbuti.DG	JabuticabeiraII_102_1300BP	Xikrin	Urubu_Kaapor	-0.00049	-0.963	8112	8197	173016
Mbuti.DG	JabuticabeiraII_102_1300BP	Zoro	Urubu_Kaapor	-0.000398	-0.599	8065	8133	172138
Mbuti.DG	JabuticabeiraII_102_1300BP	Aparai	Xikrin	0.000331	0.741	8254	8196	173020
Mbuti.DG	JabuticabeiraII_102_1300BP	Arara	Xikrin	-0.000659	-1.334	8126	8240	173014
Mbuti.DG	JabuticabeiraII_102_1300BP	Asurini	Xikrin	0.001322	2.279	8162	7935	171898
Mbuti.DG	JabuticabeiraII_102_1300BP	Nandeva	Xikrin	0.000482	0.982	8271	8187	173020
Mbuti.DG	JabuticabeiraII_102_1300BP	Parakana	Xikrin	0.00054	1.081	8194	8101	172973
Mbuti.DG	JabuticabeiraII_102_1300BP	Xavante	Xikrin	-0.001228	-3.542	7838	8051	173020
Mbuti.DG	JabuticabeiraII_102_1300BP	Gaviao	Xikrin	0.00036	0.707	8268	8206	172980
Mbuti.DG	JabuticabeiraII_102_1300BP	Kaiowa	Xikrin	-0.000148	-0.383	8138	8163	173020
Mbuti.DG	JabuticabeiraII_102_1300BP	Karitiana	Xikrin	0.000632	1.257	8274	8165	173017
Mbuti.DG	JabuticabeiraII_102_1300BP	Mbya	Xikrin	0.00017	0.271	8195	8166	172603
Mbuti.DG	JabuticabeiraII_102_1300BP	Munduruku	Xikrin	0.000392	0.632	8186	8119	170910
Mbuti.DG	JabuticabeiraII_102_1300BP	Surui	Xikrin	0.000565	1.089	8238	8140	173013
Mbuti.DG	JabuticabeiraII_102_1300BP	Urubu_Kaapor	Xikrin	0.00049	0.963	8197	8112	173016
Mbuti.DG	JabuticabeiraII_102_1300BP	Zoro	Xikrin	0.000101	0.167	8048	8030	172139
Mbuti.DG	JabuticabeiraII_102_1300BP	Aparai	Zoro	0.000287	0.46	8134	8084	172142
Mbuti.DG	JabuticabeiraII_102_1300BP	Arara	Zoro	-0.000693	-0.987	8034	8154	172136
Mbuti.DG	JabuticabeiraII_102_1300BP	Asurini	Zoro	0.001243	1.602	8183	7971	171049
Mbuti.DG	JabuticabeiraII_102_1300BP	Nandeva	Zoro	0.000442	0.661	8245	8169	172142
Mbuti.DG	JabuticabeiraII_102_1300BP	Parakana	Zoro	0.000487	0.71	8148	8064	172097
Mbuti.DG	JabuticabeiraII_102_1300BP	Xavante	Zoro	-0.001301	-2.146	7910	8134	172142
Mbuti.DG	JabuticabeiraII_102_1300BP	Gaviao	Zoro	0.000345	0.528	7876	7816	172108
Mbuti.DG	JabuticabeiraII_102_1300BP	Kaiowa	Zoro	-0.000195	-0.325	8086	8120	172142
Mbuti.DG	JabuticabeiraII_102_1300BP	Karitiana	Zoro	0.000591	0.887	8094	7992	172139
Mbuti.DG	JabuticabeiraII_102_1300BP	Mbya	Zoro	0.000126	0.165	8141	8120	171739
Mbuti.DG	JabuticabeiraII_102_1300BP	Munduruku	Zoro	0.000237	0.306	8050	8010	170078
Mbuti.DG	JabuticabeiraII_102_1300BP	Surui	Zoro	0.000551	0.766	7995	7900	172136
Mbuti.DG	JabuticabeiraII_102_1300BP	Urubu_Kaapor	Zoro	0.000398	0.599	8133	8065	172138
Mbuti.DG	JabuticabeiraII_102_1300BP	Xikrin	Zoro	-0.000101	-0.167	8030	8048	172139
Mbuti.DG	JabuticabeiraII_111/112_~2200BP	Arara	Aparai	0.000233	0.483	12928	12864	275136
Mbuti.DG	JabuticabeiraII_111/112_~2200BP	Asurini	Aparai	0.001092	1.881	13087	12789	273310
Mbuti.DG	JabuticabeiraII_111/112_~2200BP	Nandeva	Aparai	0.000757	1.632	13133	12925	275144
Mbuti.DG	JabuticabeiraII_111/112_~2200BP	Parakana	Aparai	0.001029	2.111	13189	12906	275080
Mbuti.DG	JabuticabeiraII_111/112_~2200BP	Xavante	Aparai	-0.00112	-2.961	12686	12994	275144
Mbuti.DG	JabuticabeiraII_111/112_~2200BP	Gaviao	Aparai	0.000963	2.064	13111	12846	275082
Mbuti.DG	JabuticabeiraII_111/112_~2200BP	Kaiowa	Aparai	-0.000219	-0.561	13001	13061	275144
Mbuti.DG	JabuticabeiraII_111/112_~2200BP	Karitiana	Aparai	0.000703	1.575	13107	12914	275142
Mbuti.DG	JabuticabeiraII_111/112_~2200BP	Mbya	Aparai	0.000793	1.36	13096	12879	274469
Mbuti.DG	JabuticabeiraII_111/112_~2200BP	Munduruku	Aparai	0.000463	0.792	12910	12784	271807
Mbuti.DG	JabuticabeiraII_111/112_~2200BP	Surui	Aparai	0.000269	0.541	13015	12941	275136
Mbuti.DG	JabuticabeiraII_111/112_~2200BP	Urubu_Kaapor	Aparai	0.000272	0.539	12980	12905	275133
Mbuti.DG	JabuticabeiraII_111/112_~2200BP	Xikrin	Aparai	-9e-06	-0.022	12973	12976	275138
Mbuti.DG	JabuticabeiraII_111/112_~2200BP	Zoro	Aparai	0.00012	0.21	12841	12809	273731
Mbuti.DG	JabuticabeiraII_111/112_~2200BP	Aparai	Arara	-0.000233	-0.483	12864	12928	275136
Mbuti.DG	JabuticabeiraII_111/112_~2200BP	Asurini	Arara	0.000881	1.376	12944	12703	273302
Mbuti.DG	JabuticabeiraII_111/112_~2200BP	Nandeva	Arara	0.000524	1.011	13090	12945	275136
Mbuti.DG	JabuticabeiraII_111/112_~2200BP	Parakana	Arara	0.000797	1.44	13034	12815	275072
Mbuti.DG	JabuticabeiraII_111/112_~2200BP	Xavante	Arara	-0.001354	-3.04	12623	12995	275136
Mbuti.DG	JabuticabeiraII_111/112_~2200BP	Gaviao	Arara	0.000729	1.351	13056	12855	275074
Mbuti.DG	JabuticabeiraII_111/112_~2200BP	Kaiowa	Arara	-0.000452	-1.012	12838	12962	275136
Mbuti.DG	JabuticabeiraII_111/112_~2200BP	Karitiana	Arara	0.000468	0.883	13064	12935	275134
Mbuti.DG	JabuticabeiraII_111/112_~2200BP	Mbya	Arara	0.000553	0.875	12935	12783	274461
Mbuti.DG	JabuticabeiraII_111/112_~2200BP	Munduruku	Arara	0.000203	0.334	12877	12822	271799
Mbuti.DG	JabuticabeiraII_111/112_~2200BP	Surui	Arara	3.6e-05	0.063	12875	12866	275128
Mbuti.DG	JabuticabeiraII_111/112_~2200BP	Urubu_Kaapor	Arara	4e-05	0.071	12965	12954	275125
Mbuti.DG	JabuticabeiraII_111/112_~2200BP	Xikrin	Arara	-0.000242	-0.538	12820	12887	275130
Mbuti.DG	JabuticabeiraII_111/112_~2200BP	Zoro	Arara	-0.000115	-0.187	12760	12791	273723
Mbuti.DG	JabuticabeiraII_111/112_~2200BP	Aparai	Asurini	-0.001092	-1.881	12789	13087	273310
Mbuti.DG	JabuticabeiraII_111/112_~2200BP	Arara	Asurini	-0.000881	-1.376	12703	12944	273302
Mbuti.DG	JabuticabeiraII_111/112_~2200BP	Nandeva	Asurini	-0.000365	-0.628	12917	13016	273310
Mbuti.DG	JabuticabeiraII_111/112_~2200BP	Parakana	Asurini	-7.3e-05	-0.117	12857	12877	273252
Mbuti.DG	JabuticabeiraII_111/112_~2200BP	Xavante	Asurini	-0.002238	-4.04	12538	13150	273310
Mbuti.DG	JabuticabeiraII_111/112_~2200BP	Gaviao	Asurini	-0.000188	-0.301	12837	12889	273257
Mbuti.DG	JabuticabeiraII_111/112_~2200BP	Kaiowa	Asurini	-0.001307	-2.405	12703	13060	273310
Mbuti.DG	JabuticabeiraII_111/112_~2200BP	Karitiana	Asurini	-0.000403	-0.69	12947	13058	273308
Mbuti.DG	JabuticabeiraII_111/112_~2200BP	Mbya	Asurini	-0.000291	-0.42	12745	12824	272663
Mbuti.DG	JabuticabeiraII_111/112_~2200BP	Munduruku	Asurini	-0.000608	-0.834	12764	12928	270117
Mbuti.DG	JabuticabeiraII_111/112_~2200BP	Surui	Asurini	-0.000829	-1.266	12783	13009	273302
Mbuti.DG	JabuticabeiraII_111/112_~2200BP	Urubu_Kaapor	Asurini	-0.000814	-1.28	12767	12989	273299
Mbuti.DG	JabuticabeiraII_111/112_~2200BP	Xikrin	Asurini	-0.001138	-2.053	12556	12867	273304
Mbuti.DG	JabuticabeiraII_111/112_~2200BP	Zoro	Asurini	-0.000952	-1.384	12687	12945	271950
Mbuti.DG	JabuticabeiraII_111/112_~2200BP	Aparai	Nandeva	-0.000757	-1.632	12925	13133	275144
Mbuti.DG	JabuticabeiraII_111/112_~2200BP	Arara	Nandeva	-0.000524	-1.011	12945	13090	275136
Mbuti.DG	JabuticabeiraII_111/112_~2200BP	Asurini	Nandeva	0.000365	0.628	13016	12917	273310
Mbuti.DG	JabuticabeiraII_111/112_~2200BP	Parakana	Nandeva	0.000275	0.525	13101	13025	275080
Mbuti.DG	JabuticabeiraII_111/112_~2200BP	Xavante	Nandeva	-0.001877	-4.635	12622	13138	275144
Mbuti.DG	JabuticabeiraII_111/112_~2200BP	Gaviao	Nandeva	0.000208	0.415	13113	13056	275082
Mbuti.DG	JabuticabeiraII_111/112_~2200BP	Kaiowa	Nandeva	-0.000976	-2.494	12669	12938	275144
Mbuti.DG	JabuticabeiraII_111/112_~2200BP	Karitiana	Nandeva	-5.4e-05	-0.114	13111	13126	275142
Mbuti.DG	JabuticabeiraII_111/112_~2200BP	Mbya	Nandeva	3.9e-05	0.071	12470	12460	274469
Mbuti.DG	JabuticabeiraII_111/112_~2200BP	Munduruku	Nandeva	-0.000292	-0.49	12909	12988	271807
Mbuti.DG	JabuticabeiraII_111/112_~2200BP	Surui	Nandeva	-0.000487	-0.936	12929	13063	275136
Mbuti.DG	JabuticabeiraII_111/112_~2200BP	Urubu_Kaapor	Nandeva	-0.000486	-0.913	12954	13088	275133
Mbuti.DG	JabuticabeiraII_111/112_~2200BP	Xikrin	Nandeva	-0.000766	-1.772	12885	13096	275138
Mbuti.DG	JabuticabeiraII_111/112_~2200BP	Zoro	Nandeva	-0.000629	-1.08	12831	13004	273731
Mbuti.DG	JabuticabeiraII_111/112_~2200BP	Aparai	Parakana	-0.001029	-2.111	12906	13189	275080
Mbuti.DG	JabuticabeiraII_111/112_~2200BP	Arara	Parakana	-0.000797	-1.44	12815	13034	275072
Mbuti.DG	JabuticabeiraII_111/112_~2200BP	Asurini	Parakana	7.3e-05	0.117	12877	12857	273252
Mbuti.DG	JabuticabeiraII_111/112_~2200BP	Nandeva	Parakana	-0.000275	-0.525	13025	13101	275080
Mbuti.DG	JabuticabeiraII_111/112_~2200BP	Xavante	Parakana	-0.002149	-4.786	12620	13211	275080
Mbuti.DG	JabuticabeiraII_111/112_~2200BP	Gaviao	Parakana	-7.4e-05	-0.139	12975	12995	275019
Mbuti.DG	JabuticabeiraII_111/112_~2200BP	Kaiowa	Parakana	-0.00125	-2.817	12819	13163	275080
Mbuti.DG	JabuticabeiraII_111/112_~2200BP	Karitiana	Parakana	-0.000332	-0.651	12960	13051	275078
Mbuti.DG	JabuticabeiraII_111/112_~2200BP	Mbya	Parakana	-0.000234	-0.383	12888	12952	274410
Mbuti.DG	JabuticabeiraII_111/112_~2200BP	Munduruku	Parakana	-0.000579	-0.954	12751	12908	271749
Mbuti.DG	JabuticabeiraII_111/112_~2200BP	Surui	Parakana	-0.000763	-1.429	12817	13027	275073
Mbuti.DG	JabuticabeiraII_111/112_~2200BP	Urubu_Kaapor	Parakana	-0.000755	-1.34	12829	13036	275069
Mbuti.DG	JabuticabeiraII_111/112_~2200BP	Xikrin	Parakana	-0.00104	-2.254	12747	13033	275074
Mbuti.DG	JabuticabeiraII_111/112_~2200BP	Zoro	Parakana	-0.000893	-1.44	12704	12949	273670
Mbuti.DG	JabuticabeiraII_111/112_~2200BP	Aparai	Xavante	0.00112	2.961	12994	12686	275144
Mbuti.DG	JabuticabeiraII_111/112_~2200BP	Arara	Xavante	0.001354	3.04	12995	12623	275136
Mbuti.DG	JabuticabeiraII_111/112_~2200BP	Asurini	Xavante	0.002238	4.04	13150	12538	273310
Mbuti.DG	JabuticabeiraII_111/112_~2200BP	Nandeva	Xavante	0.001877	4.635	13138	12622	275144
Mbuti.DG	JabuticabeiraII_111/112_~2200BP	Parakana	Xavante	0.002149	4.786	13211	12620	275080
Mbuti.DG	JabuticabeiraII_111/112_~2200BP	Gaviao	Xavante	0.002084	4.762	13203	12629	275082
Mbuti.DG	JabuticabeiraII_111/112_~2200BP	Kaiowa	Xavante	0.000901	2.815	12918	12670	275144
Mbuti.DG	JabuticabeiraII_111/112_~2200BP	Karitiana	Xavante	0.001824	4.502	13104	12602	275142
Mbuti.DG	JabuticabeiraII_111/112_~2200BP	Mbya	Xavante	0.001911	3.503	13092	12568	274469
Mbuti.DG	JabuticabeiraII_111/112_~2200BP	Munduruku	Xavante	0.001523	2.79	12983	12569	271807
Mbuti.DG	JabuticabeiraII_111/112_~2200BP	Surui	Xavante	0.00139	3.088	12995	12613	275136
Mbuti.DG	JabuticabeiraII_111/112_~2200BP	Urubu_Kaapor	Xavante	0.001393	2.97	12977	12594	275133
Mbuti.DG	JabuticabeiraII_111/112_~2200BP	Xikrin	Xavante	0.001111	3.416	12683	12377	275138
Mbuti.DG	JabuticabeiraII_111/112_~2200BP	Zoro	Xavante	0.001225	2.307	12835	12500	273731
Mbuti.DG	JabuticabeiraII_111/112_~2200BP	Aparai	Gaviao	-0.000963	-2.064	12846	13111	275082
Mbuti.DG	JabuticabeiraII_111/112_~2200BP	Arara	Gaviao	-0.000729	-1.351	12855	13056	275074
Mbuti.DG	JabuticabeiraII_111/112_~2200BP	Asurini	Gaviao	0.000188	0.301	12889	12837	273257
Mbuti.DG	JabuticabeiraII_111/112_~2200BP	Nandeva	Gaviao	-0.000208	-0.415	13056	13113	275082
Mbuti.DG	JabuticabeiraII_111/112_~2200BP	Parakana	Gaviao	7.4e-05	0.139	12995	12975	275019
Mbuti.DG	JabuticabeiraII_111/112_~2200BP	Xavante	Gaviao	-0.002084	-4.762	12629	13203	275082
Mbuti.DG	JabuticabeiraII_111/112_~2200BP	Kaiowa	Gaviao	-0.00118	-2.728	12837	13161	275082
Mbuti.DG	JabuticabeiraII_111/112_~2200BP	Karitiana	Gaviao	-0.000263	-0.554	12801	12874	275080
Mbuti.DG	JabuticabeiraII_111/112_~2200BP	Mbya	Gaviao	-0.000176	-0.28	12907	12955	274412
Mbuti.DG	JabuticabeiraII_111/112_~2200BP	Munduruku	Gaviao	-0.00052	-0.903	12761	12902	271751
Mbuti.DG	JabuticabeiraII_111/112_~2200BP	Surui	Gaviao	-0.000695	-1.324	12697	12888	275074
Mbuti.DG	JabuticabeiraII_111/112_~2200BP	Urubu_Kaapor	Gaviao	-0.000688	-1.258	12897	13087	275071
Mbuti.DG	JabuticabeiraII_111/112_~2200BP	Xikrin	Gaviao	-0.000976	-2.149	12850	13118	275076
Mbuti.DG	JabuticabeiraII_111/112_~2200BP	Zoro	Gaviao	-0.000852	-1.473	12312	12545	273675
Mbuti.DG	JabuticabeiraII_111/112_~2200BP	Aparai	Kaiowa	0.000219	0.561	13061	13001	275144
Mbuti.DG	JabuticabeiraII_111/112_~2200BP	Arara	Kaiowa	0.000452	1.012	12962	12838	275136
Mbuti.DG	JabuticabeiraII_111/112_~2200BP	Asurini	Kaiowa	0.001307	2.405	13060	12703	273310
Mbuti.DG	JabuticabeiraII_111/112_~2200BP	Nandeva	Kaiowa	0.000976	2.494	12938	12669	275144
Mbuti.DG	JabuticabeiraII_111/112_~2200BP	Parakana	Kaiowa	0.00125	2.817	13163	12819	275080
Mbuti.DG	JabuticabeiraII_111/112_~2200BP	Xavante	Kaiowa	-0.000901	-2.815	12670	12918	275144
Mbuti.DG	JabuticabeiraII_111/112_~2200BP	Gaviao	Kaiowa	0.00118	2.728	13161	12837	275082
Mbuti.DG	JabuticabeiraII_111/112_~2200BP	Karitiana	Kaiowa	0.000922	2.212	13139	12886	275142
Mbuti.DG	JabuticabeiraII_111/112_~2200BP	Mbya	Kaiowa	0.001007	1.888	12605	12329	274469
Mbuti.DG	JabuticabeiraII_111/112_~2200BP	Munduruku	Kaiowa	0.000663	1.202	12934	12753	271807
Mbuti.DG	JabuticabeiraII_111/112_~2200BP	Surui	Kaiowa	0.000488	1.041	13017	12883	275136
Mbuti.DG	JabuticabeiraII_111/112_~2200BP	Urubu_Kaapor	Kaiowa	0.000491	1.043	12981	12846	275133
Mbuti.DG	JabuticabeiraII_111/112_~2200BP	Xikrin	Kaiowa	0.00021	0.603	12890	12832	275138
Mbuti.DG	JabuticabeiraII_111/112_~2200BP	Zoro	Kaiowa	0.000331	0.61	12875	12784	273731
Mbuti.DG	JabuticabeiraII_111/112_~2200BP	Aparai	Karitiana	-0.000703	-1.575	12914	13107	275142
Mbuti.DG	JabuticabeiraII_111/112_~2200BP	Arara	Karitiana	-0.000468	-0.883	12935	13064	275134
Mbuti.DG	JabuticabeiraII_111/112_~2200BP	Asurini	Karitiana	0.000403	0.69	13058	12947	273308
Mbuti.DG	JabuticabeiraII_111/112_~2200BP	Nandeva	Karitiana	5.4e-05	0.114	13126	13111	275142
Mbuti.DG	JabuticabeiraII_111/112_~2200BP	Parakana	Karitiana	0.000332	0.651	13051	12960	275078
Mbuti.DG	JabuticabeiraII_111/112_~2200BP	Xavante	Karitiana	-0.001824	-4.502	12602	13104	275142
Mbuti.DG	JabuticabeiraII_111/112_~2200BP	Gaviao	Karitiana	0.000263	0.554	12874	12801	275080
Mbuti.DG	JabuticabeiraII_111/112_~2200BP	Kaiowa	Karitiana	-0.000922	-2.212	12886	13139	275142
Mbuti.DG	JabuticabeiraII_111/112_~2200BP	Mbya	Karitiana	9.1e-05	0.157	13025	13000	274467
Mbuti.DG	JabuticabeiraII_111/112_~2200BP	Munduruku	Karitiana	-0.000235	-0.401	12781	12845	271805
Mbuti.DG	JabuticabeiraII_111/112_~2200BP	Surui	Karitiana	-0.000437	-0.86	12765	12886	275134
Mbuti.DG	JabuticabeiraII_111/112_~2200BP	Urubu_Kaapor	Karitiana	-0.000436	-0.856	12883	13003	275131
Mbuti.DG	JabuticabeiraII_111/112_~2200BP	Xikrin	Karitiana	-0.000714	-1.653	12864	13061	275136
Mbuti.DG	JabuticabeiraII_111/112_~2200BP	Zoro	Karitiana	-0.000569	-1.003	12643	12799	273729
Mbuti.DG	JabuticabeiraII_111/112_~2200BP	Aparai	Mbya	-0.000793	-1.36	12879	13096	274469
Mbuti.DG	JabuticabeiraII_111/112_~2200BP	Arara	Mbya	-0.000553	-0.875	12783	12935	274461
Mbuti.DG	JabuticabeiraII_111/112_~2200BP	Asurini	Mbya	0.000291	0.42	12824	12745	272663
Mbuti.DG	JabuticabeiraII_111/112_~2200BP	Nandeva	Mbya	-3.9e-05	-0.071	12460	12470	274469
Mbuti.DG	JabuticabeiraII_111/112_~2200BP	Parakana	Mbya	0.000234	0.383	12952	12888	274410
Mbuti.DG	JabuticabeiraII_111/112_~2200BP	Xavante	Mbya	-0.001911	-3.503	12568	13092	274469
Mbuti.DG	JabuticabeiraII_111/112_~2200BP	Gaviao	Mbya	0.000176	0.28	12955	12907	274412
Mbuti.DG	JabuticabeiraII_111/112_~2200BP	Kaiowa	Mbya	-0.001007	-1.888	12329	12605	274469
Mbuti.DG	JabuticabeiraII_111/112_~2200BP	Karitiana	Mbya	-9.1e-05	-0.157	13000	13025	274467
Mbuti.DG	JabuticabeiraII_111/112_~2200BP	Munduruku	Mbya	-0.000334	-0.478	12789	12879	271188
Mbuti.DG	JabuticabeiraII_111/112_~2200BP	Surui	Mbya	-0.000534	-0.835	12763	12910	274461
Mbuti.DG	JabuticabeiraII_111/112_~2200BP	Urubu_Kaapor	Mbya	-0.000532	-0.838	12788	12934	274458
Mbuti.DG	JabuticabeiraII_111/112_~2200BP	Xikrin	Mbya	-0.0008	-1.409	12778	12997	274463
Mbuti.DG	JabuticabeiraII_111/112_~2200BP	Zoro	Mbya	-0.000671	-0.969	12748	12932	273071
Mbuti.DG	JabuticabeiraII_111/112_~2200BP	Aparai	Munduruku	-0.000463	-0.792	12784	12910	271807
Mbuti.DG	JabuticabeiraII_111/112_~2200BP	Arara	Munduruku	-0.000203	-0.334	12822	12877	271799
Mbuti.DG	JabuticabeiraII_111/112_~2200BP	Asurini	Munduruku	0.000608	0.834	12928	12764	270117
Mbuti.DG	JabuticabeiraII_111/112_~2200BP	Nandeva	Munduruku	0.000292	0.49	12988	12909	271807
Mbuti.DG	JabuticabeiraII_111/112_~2200BP	Parakana	Munduruku	0.000579	0.954	12908	12751	271749
Mbuti.DG	JabuticabeiraII_111/112_~2200BP	Xavante	Munduruku	-0.001523	-2.79	12569	12983	271807
Mbuti.DG	JabuticabeiraII_111/112_~2200BP	Gaviao	Munduruku	0.00052	0.903	12902	12761	271751
Mbuti.DG	JabuticabeiraII_111/112_~2200BP	Kaiowa	Munduruku	-0.000663	-1.202	12753	12934	271807
Mbuti.DG	JabuticabeiraII_111/112_~2200BP	Karitiana	Munduruku	0.000235	0.401	12845	12781	271805
Mbuti.DG	JabuticabeiraII_111/112_~2200BP	Mbya	Munduruku	0.000334	0.478	12879	12789	271188
Mbuti.DG	JabuticabeiraII_111/112_~2200BP	Surui	Munduruku	-0.000197	-0.314	12778	12832	271799
Mbuti.DG	JabuticabeiraII_111/112_~2200BP	Urubu_Kaapor	Munduruku	-0.000133	-0.212	12759	12795	271796
Mbuti.DG	JabuticabeiraII_111/112_~2200BP	Xikrin	Munduruku	-0.000484	-0.863	12795	12927	271802
Mbuti.DG	JabuticabeiraII_111/112_~2200BP	Zoro	Munduruku	-0.000346	-0.504	12666	12760	270462
Mbuti.DG	JabuticabeiraII_111/112_~2200BP	Aparai	Surui	-0.000269	-0.541	12941	13015	275136
Mbuti.DG	JabuticabeiraII_111/112_~2200BP	Arara	Surui	-3.6e-05	-0.063	12866	12875	275128
Mbuti.DG	JabuticabeiraII_111/112_~2200BP	Asurini	Surui	0.000829	1.266	13009	12783	273302
Mbuti.DG	JabuticabeiraII_111/112_~2200BP	Nandeva	Surui	0.000487	0.936	13063	12929	275136
Mbuti.DG	JabuticabeiraII_111/112_~2200BP	Parakana	Surui	0.000763	1.429	13027	12817	275073
Mbuti.DG	JabuticabeiraII_111/112_~2200BP	Xavante	Surui	-0.00139	-3.088	12613	12995	275136
Mbuti.DG	JabuticabeiraII_111/112_~2200BP	Gaviao	Surui	0.000695	1.324	12888	12697	275074
Mbuti.DG	JabuticabeiraII_111/112_~2200BP	Kaiowa	Surui	-0.000488	-1.041	12883	13017	275136
Mbuti.DG	JabuticabeiraII_111/112_~2200BP	Karitiana	Surui	0.000437	0.86	12886	12765	275134
Mbuti.DG	JabuticabeiraII_111/112_~2200BP	Mbya	Surui	0.000534	0.835	12910	12763	274461
Mbuti.DG	JabuticabeiraII_111/112_~2200BP	Munduruku	Surui	0.000197	0.314	12832	12778	271799
Mbuti.DG	JabuticabeiraII_111/112_~2200BP	Urubu_Kaapor	Surui	1e-06	0.002	12953	12953	275125
Mbuti.DG	JabuticabeiraII_111/112_~2200BP	Xikrin	Surui	-0.000278	-0.584	12876	12952	275130
Mbuti.DG	JabuticabeiraII_111/112_~2200BP	Zoro	Surui	-0.000158	-0.268	12535	12579	273724
Mbuti.DG	JabuticabeiraII_111/112_~2200BP	Aparai	Urubu_Kaapor	-0.000272	-0.539	12905	12980	275133
Mbuti.DG	JabuticabeiraII_111/112_~2200BP	Arara	Urubu_Kaapor	-4e-05	-0.071	12954	12965	275125
Mbuti.DG	JabuticabeiraII_111/112_~2200BP	Asurini	Urubu_Kaapor	0.000814	1.28	12989	12767	273299
Mbuti.DG	JabuticabeiraII_111/112_~2200BP	Nandeva	Urubu_Kaapor	0.000486	0.913	13088	12954	275133
Mbuti.DG	JabuticabeiraII_111/112_~2200BP	Parakana	Urubu_Kaapor	0.000755	1.34	13036	12829	275069
Mbuti.DG	JabuticabeiraII_111/112_~2200BP	Xavante	Urubu_Kaapor	-0.001393	-2.97	12594	12977	275133
Mbuti.DG	JabuticabeiraII_111/112_~2200BP	Gaviao	Urubu_Kaapor	0.000688	1.258	13087	12897	275071
Mbuti.DG	JabuticabeiraII_111/112_~2200BP	Kaiowa	Urubu_Kaapor	-0.000491	-1.043	12846	12981	275133
Mbuti.DG	JabuticabeiraII_111/112_~2200BP	Karitiana	Urubu_Kaapor	0.000436	0.856	13003	12883	275131
Mbuti.DG	JabuticabeiraII_111/112_~2200BP	Mbya	Urubu_Kaapor	0.000532	0.838	12934	12788	274458
Mbuti.DG	JabuticabeiraII_111/112_~2200BP	Munduruku	Urubu_Kaapor	0.000133	0.212	12795	12759	271796
Mbuti.DG	JabuticabeiraII_111/112_~2200BP	Surui	Urubu_Kaapor	-1e-06	-0.002	12953	12953	275125
Mbuti.DG	JabuticabeiraII_111/112_~2200BP	Xikrin	Urubu_Kaapor	-0.000282	-0.574	12837	12915	275127
Mbuti.DG	JabuticabeiraII_111/112_~2200BP	Zoro	Urubu_Kaapor	-0.000156	-0.251	12840	12882	273721
Mbuti.DG	JabuticabeiraII_111/112_~2200BP	Aparai	Xikrin	9e-06	0.022	12976	12973	275138
Mbuti.DG	JabuticabeiraII_111/112_~2200BP	Arara	Xikrin	0.000242	0.538	12887	12820	275130
Mbuti.DG	JabuticabeiraII_111/112_~2200BP	Asurini	Xikrin	0.001138	2.053	12867	12556	273304
Mbuti.DG	JabuticabeiraII_111/112_~2200BP	Nandeva	Xikrin	0.000766	1.772	13096	12885	275138
Mbuti.DG	JabuticabeiraII_111/112_~2200BP	Parakana	Xikrin	0.00104	2.254	13033	12747	275074
Mbuti.DG	JabuticabeiraII_111/112_~2200BP	Xavante	Xikrin	-0.001111	-3.416	12377	12683	275138
Mbuti.DG	JabuticabeiraII_111/112_~2200BP	Gaviao	Xikrin	0.000976	2.149	13118	12850	275076
Mbuti.DG	JabuticabeiraII_111/112_~2200BP	Kaiowa	Xikrin	-0.00021	-0.603	12832	12890	275138
Mbuti.DG	JabuticabeiraII_111/112_~2200BP	Karitiana	Xikrin	0.000714	1.653	13061	12864	275136
Mbuti.DG	JabuticabeiraII_111/112_~2200BP	Mbya	Xikrin	0.0008	1.409	12997	12778	274463
Mbuti.DG	JabuticabeiraII_111/112_~2200BP	Munduruku	Xikrin	0.000484	0.863	12927	12795	271802
Mbuti.DG	JabuticabeiraII_111/112_~2200BP	Surui	Xikrin	0.000278	0.584	12952	12876	275130
Mbuti.DG	JabuticabeiraII_111/112_~2200BP	Urubu_Kaapor	Xikrin	0.000282	0.574	12915	12837	275127
Mbuti.DG	JabuticabeiraII_111/112_~2200BP	Zoro	Xikrin	0.00015	0.27	12729	12688	273726
Mbuti.DG	JabuticabeiraII_111/112_~2200BP	Aparai	Zoro	-0.00012	-0.21	12809	12841	273731
Mbuti.DG	JabuticabeiraII_111/112_~2200BP	Arara	Zoro	0.000115	0.187	12791	12760	273723
Mbuti.DG	JabuticabeiraII_111/112_~2200BP	Asurini	Zoro	0.000952	1.384	12945	12687	271950
Mbuti.DG	JabuticabeiraII_111/112_~2200BP	Nandeva	Zoro	0.000629	1.08	13004	12831	273731
Mbuti.DG	JabuticabeiraII_111/112_~2200BP	Parakana	Zoro	0.000893	1.44	12949	12704	273670
Mbuti.DG	JabuticabeiraII_111/112_~2200BP	Xavante	Zoro	-0.001225	-2.307	12500	12835	273731
Mbuti.DG	JabuticabeiraII_111/112_~2200BP	Gaviao	Zoro	0.000852	1.473	12545	12312	273675
Mbuti.DG	JabuticabeiraII_111/112_~2200BP	Kaiowa	Zoro	-0.000331	-0.61	12784	12875	273731
Mbuti.DG	JabuticabeiraII_111/112_~2200BP	Karitiana	Zoro	0.000569	1.003	12799	12643	273729
Mbuti.DG	JabuticabeiraII_111/112_~2200BP	Mbya	Zoro	0.000671	0.969	12932	12748	273071
Mbuti.DG	JabuticabeiraII_111/112_~2200BP	Munduruku	Zoro	0.000346	0.504	12760	12666	270462
Mbuti.DG	JabuticabeiraII_111/112_~2200BP	Surui	Zoro	0.000158	0.268	12579	12535	273724
Mbuti.DG	JabuticabeiraII_111/112_~2200BP	Urubu_Kaapor	Zoro	0.000156	0.251	12882	12840	273721
Mbuti.DG	JabuticabeiraII_111/112_~2200BP	Xikrin	Zoro	-0.00015	-0.27	12688	12729	273726
Mbuti.DG	Kaingang_burial_100BP	Arara	Aparai	0.001128	1.828	4501	4395	94260
Mbuti.DG	Kaingang_burial_100BP	Asurini	Aparai	0.001184	1.561	4499	4388	93649
Mbuti.DG	Kaingang_burial_100BP	Nandeva	Aparai	9.8e-05	0.175	4479	4470	94261
Mbuti.DG	Kaingang_burial_100BP	Parakana	Aparai	0.002011	3.124	4585	4395	94242
Mbuti.DG	Kaingang_burial_100BP	Xavante	Aparai	-0.000659	-1.428	4384	4446	94261
Mbuti.DG	Kaingang_burial_100BP	Gaviao	Aparai	0.001035	1.706	4505	4408	94240
Mbuti.DG	Kaingang_burial_100BP	Kaiowa	Aparai	-3.6e-05	-0.075	4491	4495	94261
Mbuti.DG	Kaingang_burial_100BP	Karitiana	Aparai	0.001187	2.064	4555	4443	94261
Mbuti.DG	Kaingang_burial_100BP	Mbya	Aparai	0.000777	1.031	4511	4438	94038
Mbuti.DG	Kaingang_burial_100BP	Munduruku	Aparai	0.001116	1.613	4475	4371	93097
Mbuti.DG	Kaingang_burial_100BP	Surui	Aparai	0.00094	1.461	4506	4418	94259
Mbuti.DG	Kaingang_burial_100BP	Urubu_Kaapor	Aparai	0.000458	0.696	4507	4464	94258
Mbuti.DG	Kaingang_burial_100BP	Xikrin	Aparai	0.000227	0.48	4480	4459	94259
Mbuti.DG	Kaingang_burial_100BP	Zoro	Aparai	0.001062	1.419	4481	4381	93788
Mbuti.DG	Kaingang_burial_100BP	Aparai	Arara	-0.001128	-1.828	4395	4501	94260
Mbuti.DG	Kaingang_burial_100BP	Asurini	Arara	5.5e-05	0.065	4430	4425	93648
Mbuti.DG	Kaingang_burial_100BP	Nandeva	Arara	-0.001031	-1.575	4435	4533	94260
Mbuti.DG	Kaingang_burial_100BP	Parakana	Arara	0.000891	1.209	4492	4408	94241
Mbuti.DG	Kaingang_burial_100BP	Xavante	Arara	-0.001788	-2.974	4334	4502	94260
Mbuti.DG	Kaingang_burial_100BP	Gaviao	Arara	-8.7e-05	-0.122	4447	4455	94239
Mbuti.DG	Kaingang_burial_100BP	Kaiowa	Arara	-0.001165	-1.987	4389	4498	94260
Mbuti.DG	Kaingang_burial_100BP	Karitiana	Arara	5.9e-05	0.086	4495	4489	94260
Mbuti.DG	Kaingang_burial_100BP	Mbya	Arara	-0.000392	-0.467	4413	4450	94037
Mbuti.DG	Kaingang_burial_100BP	Munduruku	Arara	-2.4e-05	-0.031	4416	4419	93096
Mbuti.DG	Kaingang_burial_100BP	Surui	Arara	-0.000189	-0.254	4430	4448	94258
Mbuti.DG	Kaingang_burial_100BP	Urubu_Kaapor	Arara	-0.000675	-0.904	4431	4495	94257
Mbuti.DG	Kaingang_burial_100BP	Xikrin	Arara	-0.000901	-1.57	4396	4481	94258
Mbuti.DG	Kaingang_burial_100BP	Zoro	Arara	-9.4e-05	-0.114	4424	4433	93787
Mbuti.DG	Kaingang_burial_100BP	Aparai	Asurini	-0.001184	-1.561	4388	4499	93649
Mbuti.DG	Kaingang_burial_100BP	Arara	Asurini	-5.5e-05	-0.065	4425	4430	93648
Mbuti.DG	Kaingang_burial_100BP	Nandeva	Asurini	-0.001144	-1.461	4391	4498	93649
Mbuti.DG	Kaingang_burial_100BP	Parakana	Asurini	0.000754	0.916	4479	4408	93631
Mbuti.DG	Kaingang_burial_100BP	Xavante	Asurini	-0.001866	-2.561	4341	4516	93649
Mbuti.DG	Kaingang_burial_100BP	Gaviao	Asurini	-0.000225	-0.283	4412	4433	93631
Mbuti.DG	Kaingang_burial_100BP	Kaiowa	Asurini	-0.001228	-1.669	4387	4502	93649
Mbuti.DG	Kaingang_burial_100BP	Karitiana	Asurini	-3.8e-05	-0.048	4478	4481	93649
Mbuti.DG	Kaingang_burial_100BP	Mbya	Asurini	-0.000415	-0.445	4389	4428	93435
Mbuti.DG	Kaingang_burial_100BP	Munduruku	Asurini	-5.3e-05	-0.058	4427	4432	92529
Mbuti.DG	Kaingang_burial_100BP	Surui	Asurini	-0.000252	-0.308	4414	4438	93647
Mbuti.DG	Kaingang_burial_100BP	Urubu_Kaapor	Asurini	-0.000777	-0.95	4387	4460	93646
Mbuti.DG	Kaingang_burial_100BP	Xikrin	Asurini	-0.000972	-1.391	4331	4422	93647
Mbuti.DG	Kaingang_burial_100BP	Zoro	Asurini	-0.000233	-0.255	4402	4423	93187
Mbuti.DG	Kaingang_burial_100BP	Aparai	Nandeva	-9.8e-05	-0.175	4470	4479	94261
Mbuti.DG	Kaingang_burial_100BP	Arara	Nandeva	0.001031	1.575	4533	4435	94260
Mbuti.DG	Kaingang_burial_100BP	Asurini	Nandeva	0.001144	1.461	4498	4391	93649
Mbuti.DG	Kaingang_burial_100BP	Parakana	Nandeva	0.00192	2.893	4577	4396	94242
Mbuti.DG	Kaingang_burial_100BP	Xavante	Nandeva	-0.000757	-1.485	4395	4467	94261
Mbuti.DG	Kaingang_burial_100BP	Gaviao	Nandeva	0.000948	1.483	4540	4451	94240
Mbuti.DG	Kaingang_burial_100BP	Kaiowa	Nandeva	-0.000134	-0.264	4405	4418	94261
Mbuti.DG	Kaingang_burial_100BP	Karitiana	Nandeva	0.00109	1.795	4574	4472	94261
Mbuti.DG	Kaingang_burial_100BP	Mbya	Nandeva	0.00069	0.94	4319	4254	94038
Mbuti.DG	Kaingang_burial_100BP	Munduruku	Nandeva	0.001012	1.395	4508	4413	93097
Mbuti.DG	Kaingang_burial_100BP	Surui	Nandeva	0.000842	1.243	4505	4425	94259
Mbuti.DG	Kaingang_burial_100BP	Urubu_Kaapor	Nandeva	0.000354	0.509	4519	4486	94258
Mbuti.DG	Kaingang_burial_100BP	Xikrin	Nandeva	0.00013	0.249	4471	4459	94259
Mbuti.DG	Kaingang_burial_100BP	Zoro	Nandeva	0.000922	1.16	4504	4417	93788
Mbuti.DG	Kaingang_burial_100BP	Aparai	Parakana	-0.002011	-3.124	4395	4585	94242
Mbuti.DG	Kaingang_burial_100BP	Arara	Parakana	-0.000891	-1.209	4408	4492	94241
Mbuti.DG	Kaingang_burial_100BP	Asurini	Parakana	-0.000754	-0.916	4408	4479	93631
Mbuti.DG	Kaingang_burial_100BP	Nandeva	Parakana	-0.00192	-2.893	4396	4577	94242
Mbuti.DG	Kaingang_burial_100BP	Xavante	Parakana	-0.002679	-4.438	4325	4577	94242
Mbuti.DG	Kaingang_burial_100BP	Gaviao	Parakana	-0.000979	-1.425	4429	4522	94221
Mbuti.DG	Kaingang_burial_100BP	Kaiowa	Parakana	-0.002058	-3.402	4394	4588	94242
Mbuti.DG	Kaingang_burial_100BP	Karitiana	Parakana	-0.00083	-1.26	4471	4549	94242
Mbuti.DG	Kaingang_burial_100BP	Mbya	Parakana	-0.001244	-1.569	4391	4508	94021
Mbuti.DG	Kaingang_burial_100BP	Munduruku	Parakana	-0.000973	-1.262	4382	4473	93079
Mbuti.DG	Kaingang_burial_100BP	Surui	Parakana	-0.001078	-1.478	4384	4485	94240
Mbuti.DG	Kaingang_burial_100BP	Urubu_Kaapor	Parakana	-0.001556	-2.213	4409	4555	94239
Mbuti.DG	Kaingang_burial_100BP	Xikrin	Parakana	-0.001792	-3.083	4367	4536	94240
Mbuti.DG	Kaingang_burial_100BP	Zoro	Parakana	-0.001033	-1.319	4377	4474	93770
Mbuti.DG	Kaingang_burial_100BP	Aparai	Xavante	0.000659	1.428	4446	4384	94261
Mbuti.DG	Kaingang_burial_100BP	Arara	Xavante	0.001788	2.974	4502	4334	94260
Mbuti.DG	Kaingang_burial_100BP	Asurini	Xavante	0.001866	2.561	4516	4341	93649
Mbuti.DG	Kaingang_burial_100BP	Nandeva	Xavante	0.000757	1.485	4467	4395	94261
Mbuti.DG	Kaingang_burial_100BP	Parakana	Xavante	0.002679	4.438	4577	4325	94242
Mbuti.DG	Kaingang_burial_100BP	Gaviao	Xavante	0.001696	3.123	4519	4359	94240
Mbuti.DG	Kaingang_burial_100BP	Kaiowa	Xavante	0.000623	1.477	4448	4389	94261
Mbuti.DG	Kaingang_burial_100BP	Karitiana	Xavante	0.001847	3.64	4523	4349	94261
Mbuti.DG	Kaingang_burial_100BP	Mbya	Xavante	0.001418	1.941	4504	4371	94038
Mbuti.DG	Kaingang_burial_100BP	Munduruku	Xavante	0.001749	2.664	4494	4332	93097
Mbuti.DG	Kaingang_burial_100BP	Surui	Xavante	0.001599	2.755	4476	4325	94259
Mbuti.DG	Kaingang_burial_100BP	Urubu_Kaapor	Xavante	0.001113	1.812	4483	4378	94258
Mbuti.DG	Kaingang_burial_100BP	Xikrin	Xavante	0.000886	2.209	4366	4282	94259
Mbuti.DG	Kaingang_burial_100BP	Zoro	Xavante	0.0017	2.488	4467	4307	93788
Mbuti.DG	Kaingang_burial_100BP	Aparai	Gaviao	-0.001035	-1.706	4408	4505	94240
Mbuti.DG	Kaingang_burial_100BP	Arara	Gaviao	8.7e-05	0.122	4455	4447	94239
Mbuti.DG	Kaingang_burial_100BP	Asurini	Gaviao	0.000225	0.283	4433	4412	93631
Mbuti.DG	Kaingang_burial_100BP	Nandeva	Gaviao	-0.000948	-1.483	4451	4540	94240
Mbuti.DG	Kaingang_burial_100BP	Parakana	Gaviao	0.000979	1.425	4522	4429	94221
Mbuti.DG	Kaingang_burial_100BP	Xavante	Gaviao	-0.001696	-3.123	4359	4519	94240
Mbuti.DG	Kaingang_burial_100BP	Kaiowa	Gaviao	-0.001077	-1.959	4426	4527	94240
Mbuti.DG	Kaingang_burial_100BP	Karitiana	Gaviao	0.000141	0.235	4421	4408	94240
Mbuti.DG	Kaingang_burial_100BP	Mbya	Gaviao	-0.000241	-0.295	4430	4453	94019
Mbuti.DG	Kaingang_burial_100BP	Munduruku	Gaviao	-5e-06	-0.007	4421	4421	93080
Mbuti.DG	Kaingang_burial_100BP	Surui	Gaviao	-9.3e-05	-0.14	4384	4393	94238
Mbuti.DG	Kaingang_burial_100BP	Urubu_Kaapor	Gaviao	-0.000582	-0.838	4451	4506	94237
Mbuti.DG	Kaingang_burial_100BP	Xikrin	Gaviao	-0.000815	-1.448	4432	4508	94238
Mbuti.DG	Kaingang_burial_100BP	Zoro	Gaviao	5e-06	0.007	4270	4269	93768
Mbuti.DG	Kaingang_burial_100BP	Aparai	Kaiowa	3.6e-05	0.075	4495	4491	94261
Mbuti.DG	Kaingang_burial_100BP	Arara	Kaiowa	0.001165	1.987	4498	4389	94260
Mbuti.DG	Kaingang_burial_100BP	Asurini	Kaiowa	0.001228	1.669	4502	4387	93649
Mbuti.DG	Kaingang_burial_100BP	Nandeva	Kaiowa	0.000134	0.264	4418	4405	94261
Mbuti.DG	Kaingang_burial_100BP	Parakana	Kaiowa	0.002058	3.402	4588	4394	94242
Mbuti.DG	Kaingang_burial_100BP	Xavante	Kaiowa	-0.000623	-1.477	4389	4448	94261
Mbuti.DG	Kaingang_burial_100BP	Gaviao	Kaiowa	0.001077	1.959	4527	4426	94240
Mbuti.DG	Kaingang_burial_100BP	Karitiana	Kaiowa	0.001224	2.269	4554	4438	94261
Mbuti.DG	Kaingang_burial_100BP	Mbya	Kaiowa	0.00081	1.144	4348	4272	94038
Mbuti.DG	Kaingang_burial_100BP	Munduruku	Kaiowa	0.001187	1.747	4496	4386	93097
Mbuti.DG	Kaingang_burial_100BP	Surui	Kaiowa	0.000976	1.64	4502	4410	94259
Mbuti.DG	Kaingang_burial_100BP	Urubu_Kaapor	Kaiowa	0.000488	0.802	4497	4451	94258
Mbuti.DG	Kaingang_burial_100BP	Xikrin	Kaiowa	0.000263	0.619	4453	4428	94259
Mbuti.DG	Kaingang_burial_100BP	Zoro	Kaiowa	0.001037	1.442	4486	4389	93788
Mbuti.DG	Kaingang_burial_100BP	Aparai	Karitiana	-0.001187	-2.064	4443	4555	94261
Mbuti.DG	Kaingang_burial_100BP	Arara	Karitiana	-5.9e-05	-0.086	4489	4495	94260
Mbuti.DG	Kaingang_burial_100BP	Asurini	Karitiana	3.8e-05	0.048	4481	4478	93649
Mbuti.DG	Kaingang_burial_100BP	Nandeva	Karitiana	-0.00109	-1.795	4472	4574	94261
Mbuti.DG	Kaingang_burial_100BP	Parakana	Karitiana	0.00083	1.26	4549	4471	94242
Mbuti.DG	Kaingang_burial_100BP	Xavante	Karitiana	-0.001847	-3.64	4349	4523	94261
Mbuti.DG	Kaingang_burial_100BP	Gaviao	Karitiana	-0.000141	-0.235	4408	4421	94240
Mbuti.DG	Kaingang_burial_100BP	Kaiowa	Karitiana	-0.001224	-2.269	4438	4554	94261
Mbuti.DG	Kaingang_burial_100BP	Mbya	Karitiana	-0.000438	-0.548	4469	4510	94038
Mbuti.DG	Kaingang_burial_100BP	Munduruku	Karitiana	-0.000138	-0.192	4426	4439	93097
Mbuti.DG	Kaingang_burial_100BP	Surui	Karitiana	-0.000248	-0.382	4408	4431	94259
Mbuti.DG	Kaingang_burial_100BP	Urubu_Kaapor	Karitiana	-0.000742	-1.096	4458	4528	94258
Mbuti.DG	Kaingang_burial_100BP	Xikrin	Karitiana	-0.00096	-1.831	4443	4533	94259
Mbuti.DG	Kaingang_burial_100BP	Zoro	Karitiana	-0.000157	-0.217	4382	4397	93788
Mbuti.DG	Kaingang_burial_100BP	Aparai	Mbya	-0.000777	-1.031	4438	4511	94038
Mbuti.DG	Kaingang_burial_100BP	Arara	Mbya	0.000392	0.467	4450	4413	94037
Mbuti.DG	Kaingang_burial_100BP	Asurini	Mbya	0.000415	0.445	4428	4389	93435
Mbuti.DG	Kaingang_burial_100BP	Nandeva	Mbya	-0.00069	-0.94	4254	4319	94038
Mbuti.DG	Kaingang_burial_100BP	Parakana	Mbya	0.001244	1.569	4508	4391	94021
Mbuti.DG	Kaingang_burial_100BP	Xavante	Mbya	-0.001418	-1.941	4371	4504	94038
Mbuti.DG	Kaingang_burial_100BP	Gaviao	Mbya	0.000241	0.295	4453	4430	94019
Mbuti.DG	Kaingang_burial_100BP	Kaiowa	Mbya	-0.00081	-1.144	4272	4348	94038
Mbuti.DG	Kaingang_burial_100BP	Karitiana	Mbya	0.000438	0.548	4510	4469	94038
Mbuti.DG	Kaingang_burial_100BP	Munduruku	Mbya	0.000333	0.364	4481	4450	92887
Mbuti.DG	Kaingang_burial_100BP	Surui	Mbya	0.000161	0.191	4416	4400	94036
Mbuti.DG	Kaingang_burial_100BP	Urubu_Kaapor	Mbya	-0.000313	-0.376	4428	4457	94035
Mbuti.DG	Kaingang_burial_100BP	Xikrin	Mbya	-0.000545	-0.745	4415	4466	94036
Mbuti.DG	Kaingang_burial_100BP	Zoro	Mbya	0.00026	0.273	4455	4431	93574
Mbuti.DG	Kaingang_burial_100BP	Aparai	Munduruku	-0.001116	-1.613	4371	4475	93097
Mbuti.DG	Kaingang_burial_100BP	Arara	Munduruku	2.4e-05	0.031	4419	4416	93096
Mbuti.DG	Kaingang_burial_100BP	Asurini	Munduruku	5.3e-05	0.058	4432	4427	92529
Mbuti.DG	Kaingang_burial_100BP	Nandeva	Munduruku	-0.001012	-1.395	4413	4508	93097
Mbuti.DG	Kaingang_burial_100BP	Parakana	Munduruku	0.000973	1.262	4473	4382	93079
Mbuti.DG	Kaingang_burial_100BP	Xavante	Munduruku	-0.001749	-2.664	4332	4494	93097
Mbuti.DG	Kaingang_burial_100BP	Gaviao	Munduruku	5e-06	0.007	4421	4421	93080
Mbuti.DG	Kaingang_burial_100BP	Kaiowa	Munduruku	-0.001187	-1.747	4386	4496	93097
Mbuti.DG	Kaingang_burial_100BP	Karitiana	Munduruku	0.000138	0.192	4439	4426	93097
Mbuti.DG	Kaingang_burial_100BP	Mbya	Munduruku	-0.000333	-0.364	4450	4481	92887
Mbuti.DG	Kaingang_burial_100BP	Surui	Munduruku	-0.000198	-0.25	4409	4427	93095
Mbuti.DG	Kaingang_burial_100BP	Urubu_Kaapor	Munduruku	-0.000645	-0.805	4412	4472	93094
Mbuti.DG	Kaingang_burial_100BP	Xikrin	Munduruku	-0.000875	-1.298	4406	4487	93095
Mbuti.DG	Kaingang_burial_100BP	Zoro	Munduruku	-4.5e-05	-0.055	4389	4393	92646
Mbuti.DG	Kaingang_burial_100BP	Aparai	Surui	-0.00094	-1.461	4418	4506	94259
Mbuti.DG	Kaingang_burial_100BP	Arara	Surui	0.000189	0.254	4448	4430	94258
Mbuti.DG	Kaingang_burial_100BP	Asurini	Surui	0.000252	0.308	4438	4414	93647
Mbuti.DG	Kaingang_burial_100BP	Nandeva	Surui	-0.000842	-1.243	4425	4505	94259
Mbuti.DG	Kaingang_burial_100BP	Parakana	Surui	0.001078	1.478	4485	4384	94240
Mbuti.DG	Kaingang_burial_100BP	Xavante	Surui	-0.001599	-2.755	4325	4476	94259
Mbuti.DG	Kaingang_burial_100BP	Gaviao	Surui	9.3e-05	0.14	4393	4384	94238
Mbuti.DG	Kaingang_burial_100BP	Kaiowa	Surui	-0.000976	-1.64	4410	4502	94259
Mbuti.DG	Kaingang_burial_100BP	Karitiana	Surui	0.000248	0.382	4431	4408	94259
Mbuti.DG	Kaingang_burial_100BP	Mbya	Surui	-0.000161	-0.191	4400	4416	94036
Mbuti.DG	Kaingang_burial_100BP	Munduruku	Surui	0.000198	0.25	4427	4409	93095
Mbuti.DG	Kaingang_burial_100BP	Urubu_Kaapor	Surui	-0.000497	-0.695	4452	4499	94256
Mbuti.DG	Kaingang_burial_100BP	Xikrin	Surui	-0.000713	-1.184	4401	4468	94257
Mbuti.DG	Kaingang_burial_100BP	Zoro	Surui	2.2e-05	0.028	4330	4328	93786
Mbuti.DG	Kaingang_burial_100BP	Aparai	Urubu_Kaapor	-0.000458	-0.696	4464	4507	94258
Mbuti.DG	Kaingang_burial_100BP	Arara	Urubu_Kaapor	0.000675	0.904	4495	4431	94257
Mbuti.DG	Kaingang_burial_100BP	Asurini	Urubu_Kaapor	0.000777	0.95	4460	4387	93646
Mbuti.DG	Kaingang_burial_100BP	Nandeva	Urubu_Kaapor	-0.000354	-0.509	4486	4519	94258
Mbuti.DG	Kaingang_burial_100BP	Parakana	Urubu_Kaapor	0.001556	2.213	4555	4409	94239
Mbuti.DG	Kaingang_burial_100BP	Xavante	Urubu_Kaapor	-0.001113	-1.812	4378	4483	94258
Mbuti.DG	Kaingang_burial_100BP	Gaviao	Urubu_Kaapor	0.000582	0.838	4506	4451	94237
Mbuti.DG	Kaingang_burial_100BP	Kaiowa	Urubu_Kaapor	-0.000488	-0.802	4451	4497	94258
Mbuti.DG	Kaingang_burial_100BP	Karitiana	Urubu_Kaapor	0.000742	1.096	4528	4458	94258
Mbuti.DG	Kaingang_burial_100BP	Mbya	Urubu_Kaapor	0.000313	0.376	4457	4428	94035
Mbuti.DG	Kaingang_burial_100BP	Munduruku	Urubu_Kaapor	0.000645	0.805	4472	4412	93094
Mbuti.DG	Kaingang_burial_100BP	Surui	Urubu_Kaapor	0.000497	0.695	4499	4452	94256
Mbuti.DG	Kaingang_burial_100BP	Xikrin	Urubu_Kaapor	-0.000222	-0.371	4445	4465	94256
Mbuti.DG	Kaingang_burial_100BP	Zoro	Urubu_Kaapor	0.000605	0.737	4487	4430	93785
Mbuti.DG	Kaingang_burial_100BP	Aparai	Xikrin	-0.000227	-0.48	4459	4480	94259
Mbuti.DG	Kaingang_burial_100BP	Arara	Xikrin	0.000901	1.57	4481	4396	94258
Mbuti.DG	Kaingang_burial_100BP	Asurini	Xikrin	0.000972	1.391	4422	4331	93647
Mbuti.DG	Kaingang_burial_100BP	Nandeva	Xikrin	-0.00013	-0.249	4459	4471	94259
Mbuti.DG	Kaingang_burial_100BP	Parakana	Xikrin	0.001792	3.083	4536	4367	94240
Mbuti.DG	Kaingang_burial_100BP	Xavante	Xikrin	-0.000886	-2.209	4282	4366	94259
Mbuti.DG	Kaingang_burial_100BP	Gaviao	Xikrin	0.000815	1.448	4508	4432	94238
Mbuti.DG	Kaingang_burial_100BP	Kaiowa	Xikrin	-0.000263	-0.619	4428	4453	94259
Mbuti.DG	Kaingang_burial_100BP	Karitiana	Xikrin	0.00096	1.831	4533	4443	94259
Mbuti.DG	Kaingang_burial_100BP	Mbya	Xikrin	0.000545	0.745	4466	4415	94036
Mbuti.DG	Kaingang_burial_100BP	Munduruku	Xikrin	0.000875	1.298	4487	4406	93095
Mbuti.DG	Kaingang_burial_100BP	Surui	Xikrin	0.000713	1.184	4468	4401	94257
Mbuti.DG	Kaingang_burial_100BP	Urubu_Kaapor	Xikrin	0.000222	0.371	4465	4445	94256
Mbuti.DG	Kaingang_burial_100BP	Zoro	Xikrin	0.000797	1.148	4427	4353	93787
Mbuti.DG	Kaingang_burial_100BP	Aparai	Zoro	-0.001062	-1.419	4381	4481	93788
Mbuti.DG	Kaingang_burial_100BP	Arara	Zoro	9.4e-05	0.114	4433	4424	93787
Mbuti.DG	Kaingang_burial_100BP	Asurini	Zoro	0.000233	0.255	4423	4402	93187
Mbuti.DG	Kaingang_burial_100BP	Nandeva	Zoro	-0.000922	-1.16	4417	4504	93788
Mbuti.DG	Kaingang_burial_100BP	Parakana	Zoro	0.001033	1.319	4474	4377	93770
Mbuti.DG	Kaingang_burial_100BP	Xavante	Zoro	-0.0017	-2.488	4307	4467	93788
Mbuti.DG	Kaingang_burial_100BP	Gaviao	Zoro	-5e-06	-0.007	4269	4270	93768
Mbuti.DG	Kaingang_burial_100BP	Kaiowa	Zoro	-0.001037	-1.442	4389	4486	93788
Mbuti.DG	Kaingang_burial_100BP	Karitiana	Zoro	0.000157	0.217	4397	4382	93788
Mbuti.DG	Kaingang_burial_100BP	Mbya	Zoro	-0.00026	-0.273	4431	4455	93574
Mbuti.DG	Kaingang_burial_100BP	Munduruku	Zoro	4.5e-05	0.055	4393	4389	92646
Mbuti.DG	Kaingang_burial_100BP	Surui	Zoro	-2.2e-05	-0.028	4328	4330	93786
Mbuti.DG	Kaingang_burial_100BP	Urubu_Kaapor	Zoro	-0.000605	-0.737	4430	4487	93785
Mbuti.DG	Kaingang_burial_100BP	Xikrin	Zoro	-0.000797	-1.148	4353	4427	93787
Mbuti.DG	LocaDoSuin_9100BP	Arara	Aparai	0.00123	2.139	6589	6418	139077
Mbuti.DG	LocaDoSuin_9100BP	Asurini	Aparai	0.001405	2.099	6636	6442	138269
Mbuti.DG	LocaDoSuin_9100BP	Nandeva	Aparai	0.000906	1.676	6629	6503	139083
Mbuti.DG	LocaDoSuin_9100BP	Parakana	Aparai	0.001233	2.153	6652	6481	139058
Mbuti.DG	LocaDoSuin_9100BP	Xavante	Aparai	-0.000286	-0.627	6461	6501	139083
Mbuti.DG	LocaDoSuin_9100BP	Gaviao	Aparai	0.001114	2.043	6610	6455	139055
Mbuti.DG	LocaDoSuin_9100BP	Kaiowa	Aparai	0.000377	0.818	6596	6544	139083
Mbuti.DG	LocaDoSuin_9100BP	Karitiana	Aparai	0.00084	1.546	6631	6514	139082
Mbuti.DG	LocaDoSuin_9100BP	Mbya	Aparai	0.000321	0.462	6579	6534	138758
Mbuti.DG	LocaDoSuin_9100BP	Munduruku	Aparai	0.00012	0.177	6482	6466	137462
Mbuti.DG	LocaDoSuin_9100BP	Surui	Aparai	0.000782	1.289	6602	6493	139078
Mbuti.DG	LocaDoSuin_9100BP	Urubu_Kaapor	Aparai	0.001031	1.694	6618	6475	139078
Mbuti.DG	LocaDoSuin_9100BP	Xikrin	Aparai	0.000591	1.312	6585	6503	139077
Mbuti.DG	LocaDoSuin_9100BP	Zoro	Aparai	0.00051	0.752	6513	6442	138418
Mbuti.DG	LocaDoSuin_9100BP	Aparai	Arara	-0.00123	-2.139	6418	6589	139077
Mbuti.DG	LocaDoSuin_9100BP	Asurini	Arara	0.000185	0.252	6514	6488	138263
Mbuti.DG	LocaDoSuin_9100BP	Nandeva	Arara	-0.000325	-0.539	6548	6594	139077
Mbuti.DG	LocaDoSuin_9100BP	Parakana	Arara	0	0	6511	6511	139052
Mbuti.DG	LocaDoSuin_9100BP	Xavante	Arara	-0.001518	-2.804	6375	6587	139077
Mbuti.DG	LocaDoSuin_9100BP	Gaviao	Arara	-0.000121	-0.193	6534	6551	139049
Mbuti.DG	LocaDoSuin_9100BP	Kaiowa	Arara	-0.000855	-1.612	6453	6572	139077
Mbuti.DG	LocaDoSuin_9100BP	Karitiana	Arara	-0.000397	-0.625	6535	6590	139076
Mbuti.DG	LocaDoSuin_9100BP	Mbya	Arara	-0.000908	-1.236	6444	6570	138752
Mbuti.DG	LocaDoSuin_9100BP	Munduruku	Arara	-0.00108	-1.426	6433	6582	137456
Mbuti.DG	LocaDoSuin_9100BP	Surui	Arara	-0.000454	-0.685	6475	6538	139072
Mbuti.DG	LocaDoSuin_9100BP	Urubu_Kaapor	Arara	-0.000199	-0.298	6529	6557	139072
Mbuti.DG	LocaDoSuin_9100BP	Xikrin	Arara	-0.000644	-1.183	6458	6548	139071
Mbuti.DG	LocaDoSuin_9100BP	Zoro	Arara	-0.000724	-0.993	6403	6503	138413
Mbuti.DG	LocaDoSuin_9100BP	Aparai	Asurini	-0.001405	-2.099	6442	6636	138269
Mbuti.DG	LocaDoSuin_9100BP	Arara	Asurini	-0.000185	-0.252	6488	6514	138263
Mbuti.DG	LocaDoSuin_9100BP	Nandeva	Asurini	-0.000521	-0.77	6504	6576	138269
Mbuti.DG	LocaDoSuin_9100BP	Parakana	Asurini	-0.000232	-0.319	6487	6519	138246
Mbuti.DG	LocaDoSuin_9100BP	Xavante	Asurini	-0.001701	-2.676	6378	6613	138269
Mbuti.DG	LocaDoSuin_9100BP	Gaviao	Asurini	-0.000308	-0.442	6480	6523	138245
Mbuti.DG	LocaDoSuin_9100BP	Kaiowa	Asurini	-0.001039	-1.632	6448	6591	138269
Mbuti.DG	LocaDoSuin_9100BP	Karitiana	Asurini	-0.000607	-0.859	6546	6630	138268
Mbuti.DG	LocaDoSuin_9100BP	Mbya	Asurini	-0.001077	-1.322	6402	6551	137957
Mbuti.DG	LocaDoSuin_9100BP	Munduruku	Asurini	-0.001311	-1.669	6426	6605	136711
Mbuti.DG	LocaDoSuin_9100BP	Surui	Asurini	-0.000672	-0.935	6482	6575	138264
Mbuti.DG	LocaDoSuin_9100BP	Urubu_Kaapor	Asurini	-0.000404	-0.545	6513	6569	138264
Mbuti.DG	LocaDoSuin_9100BP	Xikrin	Asurini	-0.00084	-1.354	6388	6504	138263
Mbuti.DG	LocaDoSuin_9100BP	Zoro	Asurini	-0.000972	-1.159	6435	6569	137623
Mbuti.DG	LocaDoSuin_9100BP	Aparai	Nandeva	-0.000906	-1.676	6503	6629	139083
Mbuti.DG	LocaDoSuin_9100BP	Arara	Nandeva	0.000325	0.539	6594	6548	139077
Mbuti.DG	LocaDoSuin_9100BP	Asurini	Nandeva	0.000521	0.77	6576	6504	138269
Mbuti.DG	LocaDoSuin_9100BP	Parakana	Nandeva	0.000326	0.562	6581	6536	139058
Mbuti.DG	LocaDoSuin_9100BP	Xavante	Nandeva	-0.001192	-2.458	6415	6581	139083
Mbuti.DG	LocaDoSuin_9100BP	Gaviao	Nandeva	0.0002	0.36	6609	6581	139055
Mbuti.DG	LocaDoSuin_9100BP	Kaiowa	Nandeva	-0.000529	-1.134	6419	6492	139083
Mbuti.DG	LocaDoSuin_9100BP	Karitiana	Nandeva	-6.4e-05	-0.111	6621	6630	139082
Mbuti.DG	LocaDoSuin_9100BP	Mbya	Nandeva	-0.000575	-0.873	6256	6336	138758
Mbuti.DG	LocaDoSuin_9100BP	Munduruku	Nandeva	-0.000844	-1.255	6476	6592	137462
Mbuti.DG	LocaDoSuin_9100BP	Surui	Nandeva	-0.000124	-0.2	6546	6563	139078
Mbuti.DG	LocaDoSuin_9100BP	Urubu_Kaapor	Nandeva	0.000123	0.201	6600	6583	139078
Mbuti.DG	LocaDoSuin_9100BP	Xikrin	Nandeva	-0.000316	-0.656	6527	6571	139077
Mbuti.DG	LocaDoSuin_9100BP	Zoro	Nandeva	-0.000395	-0.556	6507	6562	138418
Mbuti.DG	LocaDoSuin_9100BP	Aparai	Parakana	-0.001233	-2.153	6481	6652	139058
Mbuti.DG	LocaDoSuin_9100BP	Arara	Parakana	0	0	6511	6511	139052
Mbuti.DG	LocaDoSuin_9100BP	Asurini	Parakana	0.000232	0.319	6519	6487	138246
Mbuti.DG	LocaDoSuin_9100BP	Nandeva	Parakana	-0.000326	-0.562	6536	6581	139058
Mbuti.DG	LocaDoSuin_9100BP	Xavante	Parakana	-0.001519	-2.802	6388	6599	139058
Mbuti.DG	LocaDoSuin_9100BP	Gaviao	Parakana	-0.00013	-0.219	6525	6543	139030
Mbuti.DG	LocaDoSuin_9100BP	Kaiowa	Parakana	-0.000855	-1.665	6480	6599	139058
Mbuti.DG	LocaDoSuin_9100BP	Karitiana	Parakana	-0.000395	-0.672	6537	6592	139057
Mbuti.DG	LocaDoSuin_9100BP	Mbya	Parakana	-0.000905	-1.233	6427	6553	138736
Mbuti.DG	LocaDoSuin_9100BP	Munduruku	Parakana	-0.001166	-1.703	6364	6525	137438
Mbuti.DG	LocaDoSuin_9100BP	Surui	Parakana	-0.000453	-0.7	6461	6524	139054
Mbuti.DG	LocaDoSuin_9100BP	Urubu_Kaapor	Parakana	-0.000204	-0.311	6528	6557	139053
Mbuti.DG	LocaDoSuin_9100BP	Xikrin	Parakana	-0.000642	-1.208	6435	6524	139052
Mbuti.DG	LocaDoSuin_9100BP	Zoro	Parakana	-0.000689	-0.977	6408	6504	138394
Mbuti.DG	LocaDoSuin_9100BP	Aparai	Xavante	0.000286	0.627	6501	6461	139083
Mbuti.DG	LocaDoSuin_9100BP	Arara	Xavante	0.001518	2.804	6587	6375	139077
Mbuti.DG	LocaDoSuin_9100BP	Asurini	Xavante	0.001701	2.676	6613	6378	138269
Mbuti.DG	LocaDoSuin_9100BP	Nandeva	Xavante	0.001192	2.458	6581	6415	139083
Mbuti.DG	LocaDoSuin_9100BP	Parakana	Xavante	0.001519	2.802	6599	6388	139058
Mbuti.DG	LocaDoSuin_9100BP	Gaviao	Xavante	0.001394	2.747	6616	6422	139055
Mbuti.DG	LocaDoSuin_9100BP	Kaiowa	Xavante	0.000663	1.725	6498	6406	139083
Mbuti.DG	LocaDoSuin_9100BP	Karitiana	Xavante	0.001126	2.242	6580	6424	139082
Mbuti.DG	LocaDoSuin_9100BP	Mbya	Xavante	0.000613	0.942	6547	6462	138758
Mbuti.DG	LocaDoSuin_9100BP	Munduruku	Xavante	0.000384	0.623	6480	6428	137462
Mbuti.DG	LocaDoSuin_9100BP	Surui	Xavante	0.001068	1.995	6541	6392	139078
Mbuti.DG	LocaDoSuin_9100BP	Urubu_Kaapor	Xavante	0.001315	2.375	6565	6382	139078
Mbuti.DG	LocaDoSuin_9100BP	Xikrin	Xavante	0.000876	2.348	6387	6265	139077
Mbuti.DG	LocaDoSuin_9100BP	Zoro	Xavante	0.000801	1.237	6466	6355	138418
Mbuti.DG	LocaDoSuin_9100BP	Aparai	Gaviao	-0.001114	-2.043	6455	6610	139055
Mbuti.DG	LocaDoSuin_9100BP	Arara	Gaviao	0.000121	0.193	6551	6534	139049
Mbuti.DG	LocaDoSuin_9100BP	Asurini	Gaviao	0.000308	0.442	6523	6480	138245
Mbuti.DG	LocaDoSuin_9100BP	Nandeva	Gaviao	-0.0002	-0.36	6581	6609	139055
Mbuti.DG	LocaDoSuin_9100BP	Parakana	Gaviao	0.00013	0.219	6543	6525	139030
Mbuti.DG	LocaDoSuin_9100BP	Xavante	Gaviao	-0.001394	-2.747	6422	6616	139055
Mbuti.DG	LocaDoSuin_9100BP	Kaiowa	Gaviao	-0.000729	-1.483	6499	6600	139055
Mbuti.DG	LocaDoSuin_9100BP	Karitiana	Gaviao	-0.000269	-0.484	6440	6477	139054
Mbuti.DG	LocaDoSuin_9100BP	Mbya	Gaviao	-0.000749	-1.016	6486	6590	138730
Mbuti.DG	LocaDoSuin_9100BP	Munduruku	Gaviao	-0.001018	-1.47	6425	6565	137436
Mbuti.DG	LocaDoSuin_9100BP	Surui	Gaviao	-0.000325	-0.538	6432	6477	139050
Mbuti.DG	LocaDoSuin_9100BP	Urubu_Kaapor	Gaviao	-7.9e-05	-0.122	6558	6569	139050
Mbuti.DG	LocaDoSuin_9100BP	Xikrin	Gaviao	-0.00052	-1.025	6519	6591	139049
Mbuti.DG	LocaDoSuin_9100BP	Zoro	Gaviao	-0.000612	-0.882	6244	6329	138393
Mbuti.DG	LocaDoSuin_9100BP	Aparai	Kaiowa	-0.000377	-0.818	6544	6596	139083
Mbuti.DG	LocaDoSuin_9100BP	Arara	Kaiowa	0.000855	1.612	6572	6453	139077
Mbuti.DG	LocaDoSuin_9100BP	Asurini	Kaiowa	0.001039	1.632	6591	6448	138269
Mbuti.DG	LocaDoSuin_9100BP	Nandeva	Kaiowa	0.000529	1.134	6492	6419	139083
Mbuti.DG	LocaDoSuin_9100BP	Parakana	Kaiowa	0.000855	1.665	6599	6480	139058
Mbuti.DG	LocaDoSuin_9100BP	Xavante	Kaiowa	-0.000663	-1.725	6406	6498	139083
Mbuti.DG	LocaDoSuin_9100BP	Gaviao	Kaiowa	0.000729	1.483	6600	6499	139055
Mbuti.DG	LocaDoSuin_9100BP	Karitiana	Kaiowa	0.000464	0.935	6608	6544	139082
Mbuti.DG	LocaDoSuin_9100BP	Mbya	Kaiowa	-5.2e-05	-0.085	6303	6310	138758
Mbuti.DG	LocaDoSuin_9100BP	Munduruku	Kaiowa	-0.000258	-0.427	6473	6509	137462
Mbuti.DG	LocaDoSuin_9100BP	Surui	Kaiowa	0.000405	0.731	6560	6504	139078
Mbuti.DG	LocaDoSuin_9100BP	Urubu_Kaapor	Kaiowa	0.000651	1.237	6573	6482	139078
Mbuti.DG	LocaDoSuin_9100BP	Xikrin	Kaiowa	0.000214	0.558	6503	6474	139077
Mbuti.DG	LocaDoSuin_9100BP	Zoro	Kaiowa	0.000134	0.212	6493	6475	138418
Mbuti.DG	LocaDoSuin_9100BP	Aparai	Karitiana	-0.00084	-1.546	6514	6631	139082
Mbuti.DG	LocaDoSuin_9100BP	Arara	Karitiana	0.000397	0.625	6590	6535	139076
Mbuti.DG	LocaDoSuin_9100BP	Asurini	Karitiana	0.000607	0.859	6630	6546	138268
Mbuti.DG	LocaDoSuin_9100BP	Nandeva	Karitiana	6.4e-05	0.111	6630	6621	139082
Mbuti.DG	LocaDoSuin_9100BP	Parakana	Karitiana	0.000395	0.672	6592	6537	139057
Mbuti.DG	LocaDoSuin_9100BP	Xavante	Karitiana	-0.001126	-2.242	6424	6580	139082
Mbuti.DG	LocaDoSuin_9100BP	Gaviao	Karitiana	0.000269	0.484	6477	6440	139054
Mbuti.DG	LocaDoSuin_9100BP	Kaiowa	Karitiana	-0.000464	-0.935	6544	6608	139082
Mbuti.DG	LocaDoSuin_9100BP	Mbya	Karitiana	-0.0005	-0.699	6553	6622	138757
Mbuti.DG	LocaDoSuin_9100BP	Munduruku	Karitiana	-0.000711	-1.041	6418	6516	137461
Mbuti.DG	LocaDoSuin_9100BP	Surui	Karitiana	-5.8e-05	-0.095	6485	6493	139077
Mbuti.DG	LocaDoSuin_9100BP	Urubu_Kaapor	Karitiana	0.000186	0.291	6573	6547	139077
Mbuti.DG	LocaDoSuin_9100BP	Xikrin	Karitiana	-0.000249	-0.502	6532	6567	139076
Mbuti.DG	LocaDoSuin_9100BP	Zoro	Karitiana	-0.000323	-0.467	6401	6446	138417
Mbuti.DG	LocaDoSuin_9100BP	Aparai	Mbya	-0.000321	-0.462	6534	6579	138758
Mbuti.DG	LocaDoSuin_9100BP	Arara	Mbya	0.000908	1.236	6570	6444	138752
Mbuti.DG	LocaDoSuin_9100BP	Asurini	Mbya	0.001077	1.322	6551	6402	137957
Mbuti.DG	LocaDoSuin_9100BP	Nandeva	Mbya	0.000575	0.873	6336	6256	138758
Mbuti.DG	LocaDoSuin_9100BP	Parakana	Mbya	0.000905	1.233	6553	6427	138736
Mbuti.DG	LocaDoSuin_9100BP	Xavante	Mbya	-0.000613	-0.942	6462	6547	138758
Mbuti.DG	LocaDoSuin_9100BP	Gaviao	Mbya	0.000749	1.016	6590	6486	138730
Mbuti.DG	LocaDoSuin_9100BP	Kaiowa	Mbya	5.2e-05	0.085	6310	6303	138758
Mbuti.DG	LocaDoSuin_9100BP	Karitiana	Mbya	0.0005	0.699	6622	6553	138757
Mbuti.DG	LocaDoSuin_9100BP	Munduruku	Mbya	-0.000289	-0.353	6471	6511	137153
Mbuti.DG	LocaDoSuin_9100BP	Surui	Mbya	0.000446	0.588	6528	6466	138753
Mbuti.DG	LocaDoSuin_9100BP	Urubu_Kaapor	Mbya	0.000676	0.916	6528	6434	138753
Mbuti.DG	LocaDoSuin_9100BP	Xikrin	Mbya	0.000264	0.398	6532	6495	138752
Mbuti.DG	LocaDoSuin_9100BP	Zoro	Mbya	0.000174	0.208	6513	6489	138101
Mbuti.DG	LocaDoSuin_9100BP	Aparai	Munduruku	-0.00012	-0.177	6466	6482	137462
Mbuti.DG	LocaDoSuin_9100BP	Arara	Munduruku	0.00108	1.426	6582	6433	137456
Mbuti.DG	LocaDoSuin_9100BP	Asurini	Munduruku	0.001311	1.669	6605	6426	136711
Mbuti.DG	LocaDoSuin_9100BP	Nandeva	Munduruku	0.000844	1.255	6592	6476	137462
Mbuti.DG	LocaDoSuin_9100BP	Parakana	Munduruku	0.001166	1.703	6525	6364	137438
Mbuti.DG	LocaDoSuin_9100BP	Xavante	Munduruku	-0.000384	-0.623	6428	6480	137462
Mbuti.DG	LocaDoSuin_9100BP	Gaviao	Munduruku	0.001018	1.47	6565	6425	137436
Mbuti.DG	LocaDoSuin_9100BP	Kaiowa	Munduruku	0.000258	0.427	6509	6473	137462
Mbuti.DG	LocaDoSuin_9100BP	Karitiana	Munduruku	0.000711	1.041	6516	6418	137461
Mbuti.DG	LocaDoSuin_9100BP	Mbya	Munduruku	0.000289	0.353	6511	6471	137153
Mbuti.DG	LocaDoSuin_9100BP	Surui	Munduruku	0.000687	0.945	6518	6423	137457
Mbuti.DG	LocaDoSuin_9100BP	Urubu_Kaapor	Munduruku	0.000978	1.344	6547	6412	137457
Mbuti.DG	LocaDoSuin_9100BP	Xikrin	Munduruku	0.000472	0.751	6537	6472	137457
Mbuti.DG	LocaDoSuin_9100BP	Zoro	Munduruku	0.000302	0.376	6473	6431	136824
Mbuti.DG	LocaDoSuin_9100BP	Aparai	Surui	-0.000782	-1.289	6493	6602	139078
Mbuti.DG	LocaDoSuin_9100BP	Arara	Surui	0.000454	0.685	6538	6475	139072
Mbuti.DG	LocaDoSuin_9100BP	Asurini	Surui	0.000672	0.935	6575	6482	138264
Mbuti.DG	LocaDoSuin_9100BP	Nandeva	Surui	0.000124	0.2	6563	6546	139078
Mbuti.DG	LocaDoSuin_9100BP	Parakana	Surui	0.000453	0.7	6524	6461	139054
Mbuti.DG	LocaDoSuin_9100BP	Xavante	Surui	-0.001068	-1.995	6392	6541	139078
Mbuti.DG	LocaDoSuin_9100BP	Gaviao	Surui	0.000325	0.538	6477	6432	139050
Mbuti.DG	LocaDoSuin_9100BP	Kaiowa	Surui	-0.000405	-0.731	6504	6560	139078
Mbuti.DG	LocaDoSuin_9100BP	Karitiana	Surui	5.8e-05	0.095	6493	6485	139077
Mbuti.DG	LocaDoSuin_9100BP	Mbya	Surui	-0.000446	-0.588	6466	6528	138753
Mbuti.DG	LocaDoSuin_9100BP	Munduruku	Surui	-0.000687	-0.945	6423	6518	137457
Mbuti.DG	LocaDoSuin_9100BP	Urubu_Kaapor	Surui	0.000247	0.372	6578	6543	139073
Mbuti.DG	LocaDoSuin_9100BP	Xikrin	Surui	-0.000191	-0.341	6510	6536	139072
Mbuti.DG	LocaDoSuin_9100BP	Zoro	Surui	-0.000266	-0.362	6344	6381	138414
Mbuti.DG	LocaDoSuin_9100BP	Aparai	Urubu_Kaapor	-0.001031	-1.694	6475	6618	139078
Mbuti.DG	LocaDoSuin_9100BP	Arara	Urubu_Kaapor	0.000199	0.298	6557	6529	139072
Mbuti.DG	LocaDoSuin_9100BP	Asurini	Urubu_Kaapor	0.000404	0.545	6569	6513	138264
Mbuti.DG	LocaDoSuin_9100BP	Nandeva	Urubu_Kaapor	-0.000123	-0.201	6583	6600	139078
Mbuti.DG	LocaDoSuin_9100BP	Parakana	Urubu_Kaapor	0.000204	0.311	6557	6528	139053
Mbuti.DG	LocaDoSuin_9100BP	Xavante	Urubu_Kaapor	-0.001315	-2.375	6382	6565	139078
Mbuti.DG	LocaDoSuin_9100BP	Gaviao	Urubu_Kaapor	7.9e-05	0.122	6569	6558	139050
Mbuti.DG	LocaDoSuin_9100BP	Kaiowa	Urubu_Kaapor	-0.000651	-1.237	6482	6573	139078
Mbuti.DG	LocaDoSuin_9100BP	Karitiana	Urubu_Kaapor	-0.000186	-0.291	6547	6573	139077
Mbuti.DG	LocaDoSuin_9100BP	Mbya	Urubu_Kaapor	-0.000676	-0.916	6434	6528	138753
Mbuti.DG	LocaDoSuin_9100BP	Munduruku	Urubu_Kaapor	-0.000978	-1.344	6412	6547	137457
Mbuti.DG	LocaDoSuin_9100BP	Surui	Urubu_Kaapor	-0.000247	-0.372	6543	6578	139073
Mbuti.DG	LocaDoSuin_9100BP	Xikrin	Urubu_Kaapor	-0.000435	-0.791	6472	6533	139072
Mbuti.DG	LocaDoSuin_9100BP	Zoro	Urubu_Kaapor	-0.00051	-0.677	6463	6534	138413
Mbuti.DG	LocaDoSuin_9100BP	Aparai	Xikrin	-0.000591	-1.312	6503	6585	139077
Mbuti.DG	LocaDoSuin_9100BP	Arara	Xikrin	0.000644	1.183	6548	6458	139071
Mbuti.DG	LocaDoSuin_9100BP	Asurini	Xikrin	0.00084	1.354	6504	6388	138263
Mbuti.DG	LocaDoSuin_9100BP	Nandeva	Xikrin	0.000316	0.656	6571	6527	139077
Mbuti.DG	LocaDoSuin_9100BP	Parakana	Xikrin	0.000642	1.208	6524	6435	139052
Mbuti.DG	LocaDoSuin_9100BP	Xavante	Xikrin	-0.000876	-2.348	6265	6387	139077
Mbuti.DG	LocaDoSuin_9100BP	Gaviao	Xikrin	0.00052	1.025	6591	6519	139049
Mbuti.DG	LocaDoSuin_9100BP	Kaiowa	Xikrin	-0.000214	-0.558	6474	6503	139077
Mbuti.DG	LocaDoSuin_9100BP	Karitiana	Xikrin	0.000249	0.502	6567	6532	139076
Mbuti.DG	LocaDoSuin_9100BP	Mbya	Xikrin	-0.000264	-0.398	6495	6532	138752
Mbuti.DG	LocaDoSuin_9100BP	Munduruku	Xikrin	-0.000472	-0.751	6472	6537	137457
Mbuti.DG	LocaDoSuin_9100BP	Surui	Xikrin	0.000191	0.341	6536	6510	139072
Mbuti.DG	LocaDoSuin_9100BP	Urubu_Kaapor	Xikrin	0.000435	0.791	6533	6472	139072
Mbuti.DG	LocaDoSuin_9100BP	Zoro	Xikrin	-7.5e-05	-0.119	6421	6432	138413
Mbuti.DG	LocaDoSuin_9100BP	Aparai	Zoro	-0.00051	-0.752	6442	6513	138418
Mbuti.DG	LocaDoSuin_9100BP	Arara	Zoro	0.000724	0.993	6503	6403	138413
Mbuti.DG	LocaDoSuin_9100BP	Asurini	Zoro	0.000972	1.159	6569	6435	137623
Mbuti.DG	LocaDoSuin_9100BP	Nandeva	Zoro	0.000395	0.556	6562	6507	138418
Mbuti.DG	LocaDoSuin_9100BP	Parakana	Zoro	0.000689	0.977	6504	6408	138394
Mbuti.DG	LocaDoSuin_9100BP	Xavante	Zoro	-0.000801	-1.237	6355	6466	138418
Mbuti.DG	LocaDoSuin_9100BP	Gaviao	Zoro	0.000612	0.882	6329	6244	138393
Mbuti.DG	LocaDoSuin_9100BP	Kaiowa	Zoro	-0.000134	-0.212	6475	6493	138418
Mbuti.DG	LocaDoSuin_9100BP	Karitiana	Zoro	0.000323	0.467	6446	6401	138417
Mbuti.DG	LocaDoSuin_9100BP	Mbya	Zoro	-0.000174	-0.208	6489	6513	138101
Mbuti.DG	LocaDoSuin_9100BP	Munduruku	Zoro	-0.000302	-0.376	6431	6473	136824
Mbuti.DG	LocaDoSuin_9100BP	Surui	Zoro	0.000266	0.362	6381	6344	138414
Mbuti.DG	LocaDoSuin_9100BP	Urubu_Kaapor	Zoro	0.00051	0.677	6534	6463	138413
Mbuti.DG	LocaDoSuin_9100BP	Xikrin	Zoro	7.5e-05	0.119	6432	6421	138413
Mbuti.DG	LapaDoSanto_~9600BP	Arara	Aparai	-4.2e-05	-0.12	19547	19565	415418
Mbuti.DG	LapaDoSanto_~9600BP	Asurini	Aparai	0.000829	1.94	19819	19477	412478
Mbuti.DG	LapaDoSanto_~9600BP	Nandeva	Aparai	0.000666	2.101	19881	19604	415430
Mbuti.DG	LapaDoSanto_~9600BP	Parakana	Aparai	0.000899	2.621	19947	19574	415326
Mbuti.DG	LapaDoSanto_~9600BP	Xavante	Aparai	-0.000573	-2.123	19337	19575	415430
Mbuti.DG	LapaDoSanto_~9600BP	Gaviao	Aparai	0.000256	0.734	19743	19637	415330
Mbuti.DG	LapaDoSanto_~9600BP	Kaiowa	Aparai	-2.4e-05	-0.086	19737	19747	415430
Mbuti.DG	LapaDoSanto_~9600BP	Karitiana	Aparai	0.00026	0.773	19839	19731	415427
Mbuti.DG	LapaDoSanto_~9600BP	Mbya	Aparai	0.000448	1.03	19793	19608	414392
Mbuti.DG	LapaDoSanto_~9600BP	Munduruku	Aparai	0.000411	0.998	19548	19379	410129
Mbuti.DG	LapaDoSanto_~9600BP	Surui	Aparai	-0.000113	-0.287	19678	19725	415417
Mbuti.DG	LapaDoSanto_~9600BP	Urubu_Kaapor	Aparai	0.000264	0.749	19686	19577	415408
Mbuti.DG	LapaDoSanto_~9600BP	Xikrin	Aparai	8.4e-05	0.295	19703	19668	415421
Mbuti.DG	LapaDoSanto_~9600BP	Zoro	Aparai	-0.000349	-0.841	19392	19536	413138
Mbuti.DG	LapaDoSanto_~9600BP	Aparai	Arara	4.2e-05	0.12	19565	19547	415418
Mbuti.DG	LapaDoSanto_~9600BP	Asurini	Arara	0.000873	1.835	19659	19299	412466
Mbuti.DG	LapaDoSanto_~9600BP	Nandeva	Arara	0.000708	1.971	19868	19574	415418
Mbuti.DG	LapaDoSanto_~9600BP	Parakana	Arara	0.000941	2.373	19762	19371	415314
Mbuti.DG	LapaDoSanto_~9600BP	Xavante	Arara	-0.000532	-1.598	19324	19545	415418
Mbuti.DG	LapaDoSanto_~9600BP	Gaviao	Arara	0.000297	0.764	19705	19582	415318
Mbuti.DG	LapaDoSanto_~9600BP	Kaiowa	Arara	1.7e-05	0.052	19547	19540	415418
Mbuti.DG	LapaDoSanto_~9600BP	Karitiana	Arara	0.000301	0.787	19803	19678	415415
Mbuti.DG	LapaDoSanto_~9600BP	Mbya	Arara	0.000476	1.004	19652	19455	414380
Mbuti.DG	LapaDoSanto_~9600BP	Munduruku	Arara	0.000451	1.033	19569	19384	410117
Mbuti.DG	LapaDoSanto_~9600BP	Surui	Arara	-7.4e-05	-0.181	19591	19621	415405
Mbuti.DG	LapaDoSanto_~9600BP	Urubu_Kaapor	Arara	0.000307	0.771	19694	19567	415396
Mbuti.DG	LapaDoSanto_~9600BP	Xikrin	Arara	0.000125	0.385	19553	19501	415409
Mbuti.DG	LapaDoSanto_~9600BP	Zoro	Arara	-0.000319	-0.715	19319	19451	413127
Mbuti.DG	LapaDoSanto_~9600BP	Aparai	Asurini	-0.000829	-1.94	19477	19819	412478
Mbuti.DG	LapaDoSanto_~9600BP	Arara	Asurini	-0.000873	-1.835	19299	19659	412466
Mbuti.DG	LapaDoSanto_~9600BP	Nandeva	Asurini	-0.000166	-0.386	19594	19663	412478
Mbuti.DG	LapaDoSanto_~9600BP	Parakana	Asurini	5.1e-05	0.114	19499	19477	412385
Mbuti.DG	LapaDoSanto_~9600BP	Xavante	Asurini	-0.001424	-3.463	19184	19771	412478
Mbuti.DG	LapaDoSanto_~9600BP	Gaviao	Asurini	-0.000592	-1.306	19414	19658	412393
Mbuti.DG	LapaDoSanto_~9600BP	Kaiowa	Asurini	-0.00085	-2.074	19334	19685	412478
Mbuti.DG	LapaDoSanto_~9600BP	Karitiana	Asurini	-0.000585	-1.323	19649	19890	412475
Mbuti.DG	LapaDoSanto_~9600BP	Mbya	Asurini	-0.00036	-0.695	19360	19508	411488
Mbuti.DG	LapaDoSanto_~9600BP	Munduruku	Asurini	-0.000393	-0.773	19399	19559	407421
Mbuti.DG	LapaDoSanto_~9600BP	Surui	Asurini	-0.000937	-1.998	19430	19817	412466
Mbuti.DG	LapaDoSanto_~9600BP	Urubu_Kaapor	Asurini	-0.000559	-1.253	19343	19573	412456
Mbuti.DG	LapaDoSanto_~9600BP	Xikrin	Asurini	-0.000787	-1.983	19131	19456	412469
Mbuti.DG	LapaDoSanto_~9600BP	Zoro	Asurini	-0.001214	-2.329	19179	19677	410270
Mbuti.DG	LapaDoSanto_~9600BP	Aparai	Nandeva	-0.000666	-2.101	19604	19881	415430
Mbuti.DG	LapaDoSanto_~9600BP	Arara	Nandeva	-0.000708	-1.971	19574	19868	415418
Mbuti.DG	LapaDoSanto_~9600BP	Asurini	Nandeva	0.000166	0.386	19663	19594	412478
Mbuti.DG	LapaDoSanto_~9600BP	Parakana	Nandeva	0.000233	0.648	19808	19711	415326
Mbuti.DG	LapaDoSanto_~9600BP	Xavante	Nandeva	-0.001239	-4.205	19265	19780	415430
Mbuti.DG	LapaDoSanto_~9600BP	Gaviao	Nandeva	-0.00041	-1.141	19714	19884	415330
Mbuti.DG	LapaDoSanto_~9600BP	Kaiowa	Nandeva	-0.00069	-2.43	19252	19539	415430
Mbuti.DG	LapaDoSanto_~9600BP	Karitiana	Nandeva	-0.000407	-1.168	19836	20005	415427
Mbuti.DG	LapaDoSanto_~9600BP	Mbya	Nandeva	-0.000218	-0.532	18896	18987	414392
Mbuti.DG	LapaDoSanto_~9600BP	Munduruku	Nandeva	-0.000259	-0.622	19564	19670	410129
Mbuti.DG	LapaDoSanto_~9600BP	Surui	Nandeva	-0.000779	-1.99	19579	19902	415417
Mbuti.DG	LapaDoSanto_~9600BP	Urubu_Kaapor	Nandeva	-0.000404	-1.105	19683	19851	415408
Mbuti.DG	LapaDoSanto_~9600BP	Xikrin	Nandeva	-0.000583	-1.96	19559	19801	415421
Mbuti.DG	LapaDoSanto_~9600BP	Zoro	Nandeva	-0.001006	-2.31	19391	19806	413138
Mbuti.DG	LapaDoSanto_~9600BP	Aparai	Parakana	-0.000899	-2.621	19574	19947	415326
Mbuti.DG	LapaDoSanto_~9600BP	Arara	Parakana	-0.000941	-2.373	19371	19762	415314
Mbuti.DG	LapaDoSanto_~9600BP	Asurini	Parakana	-5.1e-05	-0.114	19477	19499	412385
Mbuti.DG	LapaDoSanto_~9600BP	Nandeva	Parakana	-0.000233	-0.648	19711	19808	415326
Mbuti.DG	LapaDoSanto_~9600BP	Xavante	Parakana	-0.001475	-4.656	19242	19854	415326
Mbuti.DG	LapaDoSanto_~9600BP	Gaviao	Parakana	-0.000647	-1.688	19536	19805	415227
Mbuti.DG	LapaDoSanto_~9600BP	Kaiowa	Parakana	-0.000924	-2.905	19463	19847	415326
Mbuti.DG	LapaDoSanto_~9600BP	Karitiana	Parakana	-0.000641	-1.694	19623	19889	415323
Mbuti.DG	LapaDoSanto_~9600BP	Mbya	Parakana	-0.000462	-1.009	19498	19690	414294
Mbuti.DG	LapaDoSanto_~9600BP	Munduruku	Parakana	-0.000481	-1.127	19303	19500	410034
Mbuti.DG	LapaDoSanto_~9600BP	Surui	Parakana	-0.001018	-2.527	19359	19782	415314
Mbuti.DG	LapaDoSanto_~9600BP	Urubu_Kaapor	Parakana	-0.000635	-1.644	19476	19740	415304
Mbuti.DG	LapaDoSanto_~9600BP	Xikrin	Parakana	-0.000816	-2.634	19357	19696	415317
Mbuti.DG	LapaDoSanto_~9600BP	Zoro	Parakana	-0.001252	-2.967	19145	19662	413037
Mbuti.DG	LapaDoSanto_~9600BP	Aparai	Xavante	0.000573	2.123	19575	19337	415430
Mbuti.DG	LapaDoSanto_~9600BP	Arara	Xavante	0.000532	1.598	19545	19324	415418
Mbuti.DG	LapaDoSanto_~9600BP	Asurini	Xavante	0.001424	3.463	19771	19184	412478
Mbuti.DG	LapaDoSanto_~9600BP	Nandeva	Xavante	0.001239	4.205	19780	19265	415430
Mbuti.DG	LapaDoSanto_~9600BP	Parakana	Xavante	0.001475	4.656	19854	19242	415326
Mbuti.DG	LapaDoSanto_~9600BP	Gaviao	Xavante	0.000825	2.665	19739	19397	415330
Mbuti.DG	LapaDoSanto_~9600BP	Kaiowa	Xavante	0.000549	2.412	19493	19265	415430
Mbuti.DG	LapaDoSanto_~9600BP	Karitiana	Xavante	0.000832	2.757	19703	19358	415427
Mbuti.DG	LapaDoSanto_~9600BP	Mbya	Xavante	0.001019	2.455	19707	19285	414392
Mbuti.DG	LapaDoSanto_~9600BP	Munduruku	Xavante	0.000972	2.562	19566	19167	410129
Mbuti.DG	LapaDoSanto_~9600BP	Surui	Xavante	0.000459	1.343	19544	19354	415417
Mbuti.DG	LapaDoSanto_~9600BP	Urubu_Kaapor	Xavante	0.000835	2.562	19570	19224	415408
Mbuti.DG	LapaDoSanto_~9600BP	Xikrin	Xavante	0.000656	2.873	19154	18881	415421
Mbuti.DG	LapaDoSanto_~9600BP	Zoro	Xavante	0.000244	0.624	19256	19155	413138
Mbuti.DG	LapaDoSanto_~9600BP	Aparai	Gaviao	-0.000256	-0.734	19637	19743	415330
Mbuti.DG	LapaDoSanto_~9600BP	Arara	Gaviao	-0.000297	-0.764	19582	19705	415318
Mbuti.DG	LapaDoSanto_~9600BP	Asurini	Gaviao	0.000592	1.306	19658	19414	412393
Mbuti.DG	LapaDoSanto_~9600BP	Nandeva	Gaviao	0.00041	1.141	19884	19714	415330
Mbuti.DG	LapaDoSanto_~9600BP	Parakana	Gaviao	0.000647	1.688	19805	19536	415227
Mbuti.DG	LapaDoSanto_~9600BP	Xavante	Gaviao	-0.000825	-2.665	19397	19739	415330
Mbuti.DG	LapaDoSanto_~9600BP	Kaiowa	Gaviao	-0.00028	-0.893	19622	19738	415330
Mbuti.DG	LapaDoSanto_~9600BP	Karitiana	Gaviao	7e-06	0.021	19488	19485	415327
Mbuti.DG	LapaDoSanto_~9600BP	Mbya	Gaviao	0.000196	0.418	19653	19572	414300
Mbuti.DG	LapaDoSanto_~9600BP	Munduruku	Gaviao	0.000151	0.357	19535	19473	410039
Mbuti.DG	LapaDoSanto_~9600BP	Surui	Gaviao	-0.000365	-0.943	19337	19488	415317
Mbuti.DG	LapaDoSanto_~9600BP	Urubu_Kaapor	Gaviao	1.2e-05	0.03	19662	19658	415308
Mbuti.DG	LapaDoSanto_~9600BP	Xikrin	Gaviao	-0.000174	-0.533	19681	19753	415321
Mbuti.DG	LapaDoSanto_~9600BP	Zoro	Gaviao	-0.000598	-1.402	18709	18957	413048
Mbuti.DG	LapaDoSanto_~9600BP	Aparai	Kaiowa	2.4e-05	0.086	19747	19737	415430
Mbuti.DG	LapaDoSanto_~9600BP	Arara	Kaiowa	-1.7e-05	-0.052	19540	19547	415418
Mbuti.DG	LapaDoSanto_~9600BP	Asurini	Kaiowa	0.00085	2.074	19685	19334	412478
Mbuti.DG	LapaDoSanto_~9600BP	Nandeva	Kaiowa	0.00069	2.43	19539	19252	415430
Mbuti.DG	LapaDoSanto_~9600BP	Parakana	Kaiowa	0.000924	2.905	19847	19463	415326
Mbuti.DG	LapaDoSanto_~9600BP	Xavante	Kaiowa	-0.000549	-2.412	19265	19493	415430
Mbuti.DG	LapaDoSanto_~9600BP	Gaviao	Kaiowa	0.00028	0.893	19738	19622	415330
Mbuti.DG	LapaDoSanto_~9600BP	Karitiana	Kaiowa	0.000284	0.947	19810	19692	415427
Mbuti.DG	LapaDoSanto_~9600BP	Mbya	Kaiowa	0.000469	1.186	19016	18822	414392
Mbuti.DG	LapaDoSanto_~9600BP	Munduruku	Kaiowa	0.000427	1.125	19547	19371	410129
Mbuti.DG	LapaDoSanto_~9600BP	Surui	Kaiowa	-8.9e-05	-0.262	19652	19689	415417
Mbuti.DG	LapaDoSanto_~9600BP	Urubu_Kaapor	Kaiowa	0.000286	0.931	19627	19508	415408
Mbuti.DG	LapaDoSanto_~9600BP	Xikrin	Kaiowa	0.000107	0.428	19516	19471	415421
Mbuti.DG	LapaDoSanto_~9600BP	Zoro	Kaiowa	-0.000315	-0.791	19369	19499	413138
[truncated: 1,988 more rows]

## Sheet: Data.S5B Illumina.tests
ILLUMINA dataset Reich 2012										ILLUMINA dataset Reich 2012 - Kaingang test-2
Outgroup	Ancient Brazilians	Indigenous groups	Indigenous groups	f4	Z	ABBA	BABA	SNPs		Outgroup	Kaingang	Ancient Brazilians	Ancient Brazilians	f4	Z	ABBA	BABA	SNPs
Mbuti.DG	LapaDoSanto_~9600BP	Arara	Kaingang	-0.000416	-0.704	10989	11077	211682		Mbuti.DG	Kaingang	Cabeçuda_~3200BP	Kaingang_burial_100BP	0.01013	7.262	1991	1658	32938
Mbuti.DG	LapaDoSanto_~9600BP	Arara	Surui.DG	-0.000472	-0.911	12431	12545	240712		Mbuti.DG	Kaingang	Cabeçuda_~3200BP	JabuticabeiraII_102_1300BP	0.003885	3.727	3785	3529	65911
Mbuti.DG	LapaDoSanto_~9600BP	Arara	Palikur	-0.000399	-0.779	12730	12828	246341		Mbuti.DG	Kaingang	Cabeçuda_~3200BP	JabuticabeiraII_111/112_~2200BP	0.002617	2.912	5509	5250	98961
Mbuti.DG	LapaDoSanto_~9600BP	Arara	Guarani	-0.00046	-0.999	12824	12938	246351		Mbuti.DG	Kaingang	Cabeçuda_~3200BP	Limão_500BP	0.001383	1.56	5586	5448	99834
Mbuti.DG	LapaDoSanto_~9600BP	Arara	Parakana	-0.000819	-1.507	12209	12407	241518		Mbuti.DG	Kaingang	Cabeçuda_~3200BP	GalhetaIV_1200BP	0.001732	1.358	1884	1823	35080
Mbuti.DG	LapaDoSanto_~9600BP	Arara	Ticuna	-0.000923	-1.876	12882	13109	246351		Mbuti.DG	Kaingang	Cabeçuda_~3200BP	Cubatão_I_~2700BP	0.000991	0.779	1742	1710	32498
Mbuti.DG	LapaDoSanto_~9600BP	Arara	Jamamadi	-0.000978	-1.649	12749	12988	244285		Mbuti.DG	Kaingang	Cabeçuda_~3200BP	JabuticabeiraII_~2400BP	0.000415	0.709	7059	7002	137063
Mbuti.DG	LapaDoSanto_~9600BP	Arara	Karitiana.DG	-0.001184	-2.374	12721	13013	246348		Mbuti.DG	Kaingang	Cabeçuda_~3200BP	Limão_~1900BP	0.000499	0.652	5977	5923	107150
Mbuti.DG	LapaDoSanto_~9600BP	Arara	Piapoco.DG	-0.001402	-2.65	12416	12753	240700		Mbuti.DG	Kaingang	Cabeçuda_~3200BP	Limão_2700BP	0.000653	0.595	3061	3025	55004
Mbuti.DG	LapaDoSanto_~9600BP	Kaingang	Arara	0.000416	0.704	11077	10989	211682		Mbuti.DG	Kaingang	Cubatão_I_~2700BP	Kaingang_burial_100BP	0.008418	3.667	744	642	12052
Mbuti.DG	LapaDoSanto_~9600BP	Kaingang	Surui.DG	-0.000341	-0.642	12070	12146	221777		Mbuti.DG	Kaingang	Cubatão_I_~2700BP	JabuticabeiraII_102_1300BP	0.003742	2.209	1353	1265	23528
Mbuti.DG	LapaDoSanto_~9600BP	Kaingang	Palikur	-0.000322	-0.658	12307	12380	227031		Mbuti.DG	Kaingang	Cubatão_I_~2700BP	Limão_500BP	0.002389	1.688	1946	1863	34812
Mbuti.DG	LapaDoSanto_~9600BP	Kaingang	Guarani	-0.000166	-0.382	12310	12348	227038		Mbuti.DG	Kaingang	Cubatão_I_~2700BP	JabuticabeiraII_111/112_~2200BP	0.001052	0.798	1864	1828	34159
Mbuti.DG	LapaDoSanto_~9600BP	Kaingang	Parakana	-0.000565	-0.974	11985	12110	222161		Mbuti.DG	Kaingang	Cubatão_I_~2700BP	JabuticabeiraII_~2400BP	0.000627	0.686	2391	2363	44492
Mbuti.DG	LapaDoSanto_~9600BP	Kaingang	Ticuna	-0.000751	-1.595	12322	12492	227039		Mbuti.DG	Kaingang	Cubatão_I_~2700BP	Limão_~1900BP	0.000791	0.661	2031	2002	36742
Mbuti.DG	LapaDoSanto_~9600BP	Kaingang	Jamamadi	-0.000689	-1.146	12238	12393	225211		Mbuti.DG	Kaingang	Cubatão_I_~2700BP	GalhetaIV_1200BP	-0.000471	-0.231	717	724	13261
Mbuti.DG	LapaDoSanto_~9600BP	Kaingang	Karitiana.DG	-0.00089	-1.73	12277	12479	227036		Mbuti.DG	Kaingang	Cubatão_I_~2700BP	Limão_2700BP	-0.001154	-0.651	1080	1103	20198
Mbuti.DG	LapaDoSanto_~9600BP	Kaingang	Piapoco.DG	-0.001363	-2.719	11998	12300	221764		Mbuti.DG	Kaingang	Cubatão_I_~2700BP	Cabeçuda_~3200BP	-0.000991	-0.779	1710	1742	32498
Mbuti.DG	LapaDoSanto_~9600BP	Surui.DG	Arara	0.000472	0.911	12545	12431	240712		Mbuti.DG	Kaingang	GalhetaIV_1200BP	Kaingang_burial_100BP	0.007896	3.646	775	671	13274
Mbuti.DG	LapaDoSanto_~9600BP	Surui.DG	Kaingang	0.000341	0.642	12146	12070	221777		Mbuti.DG	Kaingang	GalhetaIV_1200BP	JabuticabeiraII_102_1300BP	0.002836	1.827	1453	1380	25785
Mbuti.DG	LapaDoSanto_~9600BP	Surui.DG	Palikur	-2.1e-05	-0.05	13956	13962	259514		Mbuti.DG	Kaingang	GalhetaIV_1200BP	JabuticabeiraII_111/112_~2200BP	0.001289	0.932	1963	1916	36450
Mbuti.DG	LapaDoSanto_~9600BP	Surui.DG	Guarani	-4.8e-05	-0.127	14104	14116	259521		Mbuti.DG	Kaingang	GalhetaIV_1200BP	Cubatão_I_~2700BP	0.000471	0.231	724	717	13261
Mbuti.DG	LapaDoSanto_~9600BP	Surui.DG	Parakana	-0.000489	-0.949	13518	13643	253856		Mbuti.DG	Kaingang	GalhetaIV_1200BP	Limão_500BP	0.000235	0.178	2002	1994	36993
Mbuti.DG	LapaDoSanto_~9600BP	Surui.DG	Ticuna	-0.000473	-1.118	14135	14258	259522		Mbuti.DG	Kaingang	GalhetaIV_1200BP	JabuticabeiraII_~2400BP	-0.000478	-0.505	2383	2404	45652
Mbuti.DG	LapaDoSanto_~9600BP	Surui.DG	Jamamadi	-0.000545	-1.042	13922	14062	257307		Mbuti.DG	Kaingang	GalhetaIV_1200BP	Limão_~1900BP	-0.001067	-0.904	2123	2165	39049
Mbuti.DG	LapaDoSanto_~9600BP	Surui.DG	Karitiana.DG	-0.000756	-1.8	13797	13993	259521		Mbuti.DG	Kaingang	GalhetaIV_1200BP	Cabeçuda_~3200BP	-0.001732	-1.358	1823	1884	35080
Mbuti.DG	LapaDoSanto_~9600BP	Surui.DG	Piapoco.DG	-0.001043	-2.292	13955	14226	259485		Mbuti.DG	Kaingang	GalhetaIV_1200BP	Limão_2700BP	-0.002578	-1.512	1233	1291	22521
Mbuti.DG	LapaDoSanto_~9600BP	Palikur	Arara	0.000399	0.779	12828	12730	246341		Mbuti.DG	Kaingang	JabuticabeiraII_~2400BP	Kaingang_burial_100BP	0.009566	8.801	2797	2358	45949
Mbuti.DG	LapaDoSanto_~9600BP	Palikur	Kaingang	0.000322	0.658	12380	12307	227031		Mbuti.DG	Kaingang	JabuticabeiraII_~2400BP	JabuticabeiraII_102_1300BP	0.003802	4.655	5368	5013	93339
Mbuti.DG	LapaDoSanto_~9600BP	Palikur	Surui.DG	2.1e-05	0.05	13962	13956	259514		Mbuti.DG	Kaingang	JabuticabeiraII_~2400BP	JabuticabeiraII_111/112_~2200BP	0.002145	3.251	8061	7745	147423
Mbuti.DG	LapaDoSanto_~9600BP	Palikur	Guarani	-7.2e-05	-0.216	14413	14432	265642		Mbuti.DG	Kaingang	JabuticabeiraII_~2400BP	Limão_500BP	0.00059	0.868	8169	8082	147259
Mbuti.DG	LapaDoSanto_~9600BP	Palikur	Parakana	-0.000378	-0.772	13840	13938	259826		Mbuti.DG	Kaingang	JabuticabeiraII_~2400BP	Limão_~1900BP	0.000296	0.514	8902	8854	160337
Mbuti.DG	LapaDoSanto_~9600BP	Palikur	Ticuna	-0.00047	-1.341	14374	14499	265643		Mbuti.DG	Kaingang	JabuticabeiraII_~2400BP	GalhetaIV_1200BP	0.000478	0.505	2404	2383	45652
Mbuti.DG	LapaDoSanto_~9600BP	Palikur	Jamamadi	-0.000592	-1.187	14149	14305	263359		Mbuti.DG	Kaingang	JabuticabeiraII_~2400BP	Limão_2700BP	-0.00046	-0.527	4110	4144	73780
Mbuti.DG	LapaDoSanto_~9600BP	Palikur	Karitiana.DG	-0.000719	-1.806	14317	14509	265639		Mbuti.DG	Kaingang	JabuticabeiraII_~2400BP	Cubatão_I_~2700BP	-0.000627	-0.686	2363	2391	44492
Mbuti.DG	LapaDoSanto_~9600BP	Palikur	Piapoco.DG	-0.001024	-2.58	13832	14098	259501		Mbuti.DG	Kaingang	JabuticabeiraII_~2400BP	Cabeçuda_~3200BP	-0.000415	-0.709	7002	7059	137063
Mbuti.DG	LapaDoSanto_~9600BP	Guarani	Arara	0.00046	0.999	12938	12824	246351		Mbuti.DG	Kaingang	JabuticabeiraII_102_1300BP	Kaingang_burial_100BP	0.007407	4.568	1354	1178	23807
Mbuti.DG	LapaDoSanto_~9600BP	Guarani	Kaingang	0.000166	0.382	12348	12310	227038		Mbuti.DG	Kaingang	JabuticabeiraII_102_1300BP	JabuticabeiraII_111/112_~2200BP	-0.00065	-0.6	3747	3792	69527
Mbuti.DG	LapaDoSanto_~9600BP	Guarani	Surui.DG	4.8e-05	0.127	14116	14104	259521		Mbuti.DG	Kaingang	JabuticabeiraII_102_1300BP	GalhetaIV_1200BP	-0.002836	-1.827	1380	1453	25785
Mbuti.DG	LapaDoSanto_~9600BP	Guarani	Palikur	7.2e-05	0.216	14432	14413	265642		Mbuti.DG	Kaingang	JabuticabeiraII_102_1300BP	Cubatão_I_~2700BP	-0.003742	-2.209	1265	1353	23528
Mbuti.DG	LapaDoSanto_~9600BP	Guarani	Parakana	-0.000358	-0.816	13948	14041	259835		Mbuti.DG	Kaingang	JabuticabeiraII_102_1300BP	Limão_500BP	-0.00259	-2.381	3762	3945	70336
Mbuti.DG	LapaDoSanto_~9600BP	Guarani	Ticuna	-0.000397	-1.339	14454	14560	265652		Mbuti.DG	Kaingang	JabuticabeiraII_102_1300BP	Limão_2700BP	-0.003286	-2.396	2185	2317	39900
Mbuti.DG	LapaDoSanto_~9600BP	Guarani	Jamamadi	-0.000503	-1.095	14289	14421	263368		Mbuti.DG	Kaingang	JabuticabeiraII_102_1300BP	Limão_~1900BP	-0.003117	-3.297	3999	4233	74946
Mbuti.DG	LapaDoSanto_~9600BP	Guarani	Karitiana.DG	-0.000647	-1.852	14416	14588	265648		Mbuti.DG	Kaingang	JabuticabeiraII_102_1300BP	Cabeçuda_~3200BP	-0.003885	-3.727	3529	3785	65911
Mbuti.DG	LapaDoSanto_~9600BP	Guarani	Piapoco.DG	-0.001	-2.922	14030	14289	259508		Mbuti.DG	Kaingang	JabuticabeiraII_102_1300BP	JabuticabeiraII_~2400BP	-0.003802	-4.655	5013	5368	93339
Mbuti.DG	LapaDoSanto_~9600BP	Parakana	Arara	0.000819	1.507	12407	12209	241518		Mbuti.DG	Kaingang	JabuticabeiraII_111/112_~2200BP	Kaingang_burial_100BP	0.008036	5.696	2041	1761	34837
Mbuti.DG	LapaDoSanto_~9600BP	Parakana	Kaingang	0.000565	0.974	12110	11985	222161		Mbuti.DG	Kaingang	JabuticabeiraII_111/112_~2200BP	JabuticabeiraII_102_1300BP	0.00065	0.6	3792	3747	69527
Mbuti.DG	LapaDoSanto_~9600BP	Parakana	Surui.DG	0.000489	0.949	13643	13518	253856		Mbuti.DG	Kaingang	JabuticabeiraII_111/112_~2200BP	Cubatão_I_~2700BP	-0.001052	-0.798	1828	1864	34159
Mbuti.DG	LapaDoSanto_~9600BP	Parakana	Palikur	0.000378	0.772	13938	13840	259826		Mbuti.DG	Kaingang	JabuticabeiraII_111/112_~2200BP	GalhetaIV_1200BP	-0.001289	-0.932	1916	1963	36450
Mbuti.DG	LapaDoSanto_~9600BP	Parakana	Guarani	0.000358	0.816	14041	13948	259835		Mbuti.DG	Kaingang	JabuticabeiraII_111/112_~2200BP	Limão_500BP	-0.001933	-2.045	5705	5910	106204
Mbuti.DG	LapaDoSanto_~9600BP	Parakana	Ticuna	-3.8e-05	-0.085	13999	14009	259836		Mbuti.DG	Kaingang	JabuticabeiraII_111/112_~2200BP	Limão_2700BP	-0.002434	-2.097	3104	3244	57416
Mbuti.DG	LapaDoSanto_~9600BP	Parakana	Jamamadi	-0.000302	-0.534	13783	13861	257836		Mbuti.DG	Kaingang	JabuticabeiraII_111/112_~2200BP	Limão_~1900BP	-0.00186	-2.295	6128	6340	113787
Mbuti.DG	LapaDoSanto_~9600BP	Parakana	Karitiana.DG	-0.000262	-0.571	13902	13970	259832		Mbuti.DG	Kaingang	JabuticabeiraII_111/112_~2200BP	Cabeçuda_~3200BP	-0.002617	-2.912	5250	5509	98961
Mbuti.DG	LapaDoSanto_~9600BP	Parakana	Piapoco.DG	-0.000621	-1.221	13625	13782	253843		Mbuti.DG	Kaingang	JabuticabeiraII_111/112_~2200BP	JabuticabeiraII_~2400BP	-0.002145	-3.251	7745	8061	147423
Mbuti.DG	LapaDoSanto_~9600BP	Ticuna	Arara	0.000923	1.876	13109	12882	246351		Mbuti.DG	Kaingang	Kaingang_burial_100BP	GalhetaIV_1200BP	-0.007896	-3.646	671	775	13274
Mbuti.DG	LapaDoSanto_~9600BP	Ticuna	Kaingang	0.000751	1.595	12492	12322	227039		Mbuti.DG	Kaingang	Kaingang_burial_100BP	Cubatão_I_~2700BP	-0.008418	-3.667	642	744	12052
Mbuti.DG	LapaDoSanto_~9600BP	Ticuna	Surui.DG	0.000473	1.118	14258	14135	259522		Mbuti.DG	Kaingang	Kaingang_burial_100BP	JabuticabeiraII_102_1300BP	-0.007407	-4.568	1178	1354	23807
Mbuti.DG	LapaDoSanto_~9600BP	Ticuna	Palikur	0.00047	1.341	14499	14374	265643		Mbuti.DG	Kaingang	Kaingang_burial_100BP	Limão_2700BP	-0.009376	-5.297	1009	1198	20152
Mbuti.DG	LapaDoSanto_~9600BP	Ticuna	Guarani	0.000397	1.339	14560	14454	265652		Mbuti.DG	Kaingang	Kaingang_burial_100BP	Limão_500BP	-0.007862	-5.5	1849	2128	35481
Mbuti.DG	LapaDoSanto_~9600BP	Ticuna	Parakana	3.8e-05	0.085	14009	13999	259836		Mbuti.DG	Kaingang	Kaingang_burial_100BP	JabuticabeiraII_111/112_~2200BP	-0.008036	-5.696	1761	2041	34837
Mbuti.DG	LapaDoSanto_~9600BP	Ticuna	Jamamadi	-6.1e-05	-0.129	14324	14340	263369		Mbuti.DG	Kaingang	Kaingang_burial_100BP	Limão_~1900BP	-0.008798	-6.63	1907	2236	37413
Mbuti.DG	LapaDoSanto_~9600BP	Ticuna	Karitiana.DG	-0.000249	-0.666	14481	14547	265649		Mbuti.DG	Kaingang	Kaingang_burial_100BP	Cabeçuda_~3200BP	-0.01013	-7.262	1658	1991	32938
Mbuti.DG	LapaDoSanto_~9600BP	Ticuna	Piapoco.DG	-0.000572	-1.574	14023	14171	259509		Mbuti.DG	Kaingang	Kaingang_burial_100BP	JabuticabeiraII_~2400BP	-0.009566	-8.801	2358	2797	45949
Mbuti.DG	LapaDoSanto_~9600BP	Jamamadi	Arara	0.000978	1.649	12988	12749	244285		Mbuti.DG	Kaingang	Limão_~1900BP	Kaingang_burial_100BP	0.008798	6.63	2236	1907	37413
Mbuti.DG	LapaDoSanto_~9600BP	Jamamadi	Kaingang	0.000689	1.146	12393	12238	225211		Mbuti.DG	Kaingang	Limão_~1900BP	JabuticabeiraII_102_1300BP	0.003117	3.297	4233	3999	74946
Mbuti.DG	LapaDoSanto_~9600BP	Jamamadi	Surui.DG	0.000545	1.042	14062	13922	257307		Mbuti.DG	Kaingang	Limão_~1900BP	JabuticabeiraII_111/112_~2200BP	0.00186	2.295	6340	6128	113787
Mbuti.DG	LapaDoSanto_~9600BP	Jamamadi	Palikur	0.000592	1.187	14305	14149	263359		Mbuti.DG	Kaingang	Limão_~1900BP	GalhetaIV_1200BP	0.001067	0.904	2165	2123	39049
Mbuti.DG	LapaDoSanto_~9600BP	Jamamadi	Guarani	0.000503	1.095	14421	14289	263368		Mbuti.DG	Kaingang	Limão_~1900BP	Limão_500BP	0.000478	0.57	6328	6273	115117
Mbuti.DG	LapaDoSanto_~9600BP	Jamamadi	Parakana	0.000302	0.534	13861	13783	257836		Mbuti.DG	Kaingang	Limão_~1900BP	JabuticabeiraII_~2400BP	-0.000296	-0.514	8854	8902	160337
Mbuti.DG	LapaDoSanto_~9600BP	Jamamadi	Ticuna	6.1e-05	0.129	14340	14324	263369		Mbuti.DG	Kaingang	Limão_~1900BP	Cabeçuda_~3200BP	-0.000499	-0.652	5923	5977	107150
Mbuti.DG	LapaDoSanto_~9600BP	Jamamadi	Karitiana.DG	-0.00012	-0.239	14333	14365	263365		Mbuti.DG	Kaingang	Limão_~1900BP	Cubatão_I_~2700BP	-0.000791	-0.661	2002	2031	36742
Mbuti.DG	LapaDoSanto_~9600BP	Jamamadi	Piapoco.DG	-0.000536	-1.063	13920	14058	257294		Mbuti.DG	Kaingang	Limão_~1900BP	Limão_2700BP	-0.000773	-0.754	3384	3431	61819
Mbuti.DG	LapaDoSanto_~9600BP	Karitiana.DG	Arara	0.001184	2.374	13013	12721	246348		Mbuti.DG	Kaingang	Limão_2700BP	Kaingang_burial_100BP	0.009376	5.297	1198	1009	20152
Mbuti.DG	LapaDoSanto_~9600BP	Karitiana.DG	Kaingang	0.00089	1.73	12479	12277	227036		Mbuti.DG	Kaingang	Limão_2700BP	JabuticabeiraII_102_1300BP	0.003286	2.396	2317	2185	39900
Mbuti.DG	LapaDoSanto_~9600BP	Karitiana.DG	Surui.DG	0.000756	1.8	13993	13797	259521		Mbuti.DG	Kaingang	Limão_2700BP	JabuticabeiraII_111/112_~2200BP	0.002434	2.097	3244	3104	57416
Mbuti.DG	LapaDoSanto_~9600BP	Karitiana.DG	Palikur	0.000719	1.806	14509	14317	265639		Mbuti.DG	Kaingang	Limão_2700BP	GalhetaIV_1200BP	0.002578	1.512	1291	1233	22521
Mbuti.DG	LapaDoSanto_~9600BP	Karitiana.DG	Guarani	0.000647	1.852	14588	14416	265648		Mbuti.DG	Kaingang	Limão_2700BP	Limão_~1900BP	0.000773	0.754	3431	3384	61819
Mbuti.DG	LapaDoSanto_~9600BP	Karitiana.DG	Parakana	0.000262	0.571	13970	13902	259832		Mbuti.DG	Kaingang	Limão_2700BP	Limão_500BP	0.000843	0.735	3252	3203	58461
Mbuti.DG	LapaDoSanto_~9600BP	Karitiana.DG	Ticuna	0.000249	0.666	14547	14481	265649		Mbuti.DG	Kaingang	Limão_2700BP	Cubatão_I_~2700BP	0.001154	0.651	1103	1080	20198
Mbuti.DG	LapaDoSanto_~9600BP	Karitiana.DG	Jamamadi	0.00012	0.239	14365	14333	263365		Mbuti.DG	Kaingang	Limão_2700BP	JabuticabeiraII_~2400BP	0.00046	0.527	4144	4110	73780
Mbuti.DG	LapaDoSanto_~9600BP	Karitiana.DG	Piapoco.DG	-0.000292	-0.722	14134	14210	259510		Mbuti.DG	Kaingang	Limão_2700BP	Cabeçuda_~3200BP	-0.000653	-0.595	3025	3061	55004
Mbuti.DG	LapaDoSanto_~9600BP	Piapoco.DG	Arara	0.001402	2.65	12753	12416	240700		Mbuti.DG	Kaingang	Limão_500BP	Kaingang_burial_100BP	0.007862	5.5	2128	1849	35481
Mbuti.DG	LapaDoSanto_~9600BP	Piapoco.DG	Kaingang	0.001363	2.719	12300	11998	221764		Mbuti.DG	Kaingang	Limão_500BP	JabuticabeiraII_102_1300BP	0.00259	2.381	3945	3762	70336
Mbuti.DG	LapaDoSanto_~9600BP	Piapoco.DG	Surui.DG	0.001043	2.292	14226	13955	259485		Mbuti.DG	Kaingang	Limão_500BP	JabuticabeiraII_111/112_~2200BP	0.001933	2.045	5910	5705	106204
Mbuti.DG	LapaDoSanto_~9600BP	Piapoco.DG	Palikur	0.001024	2.58	14098	13832	259501		Mbuti.DG	Kaingang	Limão_500BP	GalhetaIV_1200BP	-0.000235	-0.178	1994	2002	36993
Mbuti.DG	LapaDoSanto_~9600BP	Piapoco.DG	Guarani	0.001	2.922	14289	14030	259508		Mbuti.DG	Kaingang	Limão_500BP	Limão_~1900BP	-0.000478	-0.57	6273	6328	115117
Mbuti.DG	LapaDoSanto_~9600BP	Piapoco.DG	Parakana	0.000621	1.221	13782	13625	253843		Mbuti.DG	Kaingang	Limão_500BP	Limão_2700BP	-0.000843	-0.735	3203	3252	58461
Mbuti.DG	LapaDoSanto_~9600BP	Piapoco.DG	Ticuna	0.000572	1.574	14171	14023	259509		Mbuti.DG	Kaingang	Limão_500BP	JabuticabeiraII_~2400BP	-0.00059	-0.868	8082	8169	147259
Mbuti.DG	LapaDoSanto_~9600BP	Piapoco.DG	Jamamadi	0.000536	1.063	14058	13920	257294		Mbuti.DG	Kaingang	Limão_500BP	Cabeçuda_~3200BP	-0.001383	-1.56	5448	5586	99834
Mbuti.DG	LapaDoSanto_~9600BP	Piapoco.DG	Karitiana.DG	0.000292	0.722	14210	14134	259510		Mbuti.DG	Kaingang	Limão_500BP	Cubatão_I_~2700BP	-0.002389	-1.688	1863	1946	34812
Mbuti.DG	Laranjal_~6700BP	Arara	Kaingang	-0.000565	-0.759	6015	6081	116521
Mbuti.DG	Laranjal_~6700BP	Arara	Surui.DG	-0.000838	-1.184	6807	6918	132686
Mbuti.DG	Laranjal_~6700BP	Arara	Palikur	-0.000186	-0.292	7008	7033	135473
Mbuti.DG	Laranjal_~6700BP	Arara	Guarani	-0.000905	-1.509	7021	7143	135478
Mbuti.DG	Laranjal_~6700BP	Arara	Parakana	-0.000907	-1.219	6723	6843	133103
Mbuti.DG	Laranjal_~6700BP	Arara	Ticuna	-0.001029	-1.587	7051	7190	135478
Mbuti.DG	Laranjal_~6700BP	Arara	Jamamadi	-0.001002	-1.307	7024	7159	134434
Mbuti.DG	Laranjal_~6700BP	Arara	Karitiana.DG	-0.000599	-0.929	7012	7093	135477
Mbuti.DG	Laranjal_~6700BP	Arara	Piapoco.DG	-0.000426	-0.63	6913	6969	132677
Mbuti.DG	Laranjal_~6700BP	Kaingang	Arara	0.000565	0.759	6081	6015	116521
Mbuti.DG	Laranjal_~6700BP	Kaingang	Surui.DG	-0.000342	-0.5	6673	6714	122455
Mbuti.DG	Laranjal_~6700BP	Kaingang	Palikur	1e-06	0.002	6823	6823	125006
Mbuti.DG	Laranjal_~6700BP	Kaingang	Guarani	-0.00053	-0.935	6760	6826	125010
Mbuti.DG	Laranjal_~6700BP	Kaingang	Parakana	-0.000936	-1.301	6599	6714	122535
Mbuti.DG	Laranjal_~6700BP	Kaingang	Ticuna	-0.000691	-1.147	6788	6875	125011
Mbuti.DG	Laranjal_~6700BP	Kaingang	Jamamadi	-0.000628	-0.808	6741	6819	124123
Mbuti.DG	Laranjal_~6700BP	Kaingang	Karitiana.DG	-0.000421	-0.654	6798	6851	125010
Mbuti.DG	Laranjal_~6700BP	Kaingang	Piapoco.DG	0.000118	0.181	6738	6723	122444
Mbuti.DG	Laranjal_~6700BP	Surui.DG	Arara	0.000838	1.184	6918	6807	132686
Mbuti.DG	Laranjal_~6700BP	Surui.DG	Kaingang	0.000342	0.5	6714	6673	122455
Mbuti.DG	Laranjal_~6700BP	Surui.DG	Palikur	0.000669	1.169	7748	7652	143104
Mbuti.DG	Laranjal_~6700BP	Surui.DG	Guarani	-2.3e-05	-0.045	7790	7793	143107
Mbuti.DG	Laranjal_~6700BP	Surui.DG	Parakana	-0.000189	-0.265	7509	7536	140250
Mbuti.DG	Laranjal_~6700BP	Surui.DG	Ticuna	-0.000116	-0.197	7844	7861	143108
Mbuti.DG	Laranjal_~6700BP	Surui.DG	Jamamadi	-0.000149	-0.209	7721	7742	141974
Mbuti.DG	Laranjal_~6700BP	Surui.DG	Karitiana.DG	0.000191	0.331	7664	7636	143108
Mbuti.DG	Laranjal_~6700BP	Surui.DG	Piapoco.DG	0.000508	0.848	7820	7747	143087
Mbuti.DG	Laranjal_~6700BP	Palikur	Arara	0.000186	0.292	7033	7008	135473
Mbuti.DG	Laranjal_~6700BP	Palikur	Kaingang	-1e-06	-0.002	6823	6823	125006
Mbuti.DG	Laranjal_~6700BP	Palikur	Surui.DG	-0.000669	-1.169	7652	7748	143104
Mbuti.DG	Laranjal_~6700BP	Palikur	Guarani	-0.000722	-1.624	7909	8014	146108
Mbuti.DG	Laranjal_~6700BP	Palikur	Parakana	-0.000779	-1.235	7607	7719	143187
Mbuti.DG	Laranjal_~6700BP	Palikur	Ticuna	-0.000762	-1.557	7898	8009	146109
Mbuti.DG	Laranjal_~6700BP	Palikur	Jamamadi	-0.000855	-1.376	7782	7906	144945
Mbuti.DG	Laranjal_~6700BP	Palikur	Karitiana.DG	-0.000487	-1.013	7892	7964	146107
Mbuti.DG	Laranjal_~6700BP	Palikur	Piapoco.DG	-0.000151	-0.291	7721	7743	143095
Mbuti.DG	Laranjal_~6700BP	Guarani	Arara	0.000905	1.509	7143	7021	135478
Mbuti.DG	Laranjal_~6700BP	Guarani	Kaingang	0.00053	0.935	6826	6760	125010
Mbuti.DG	Laranjal_~6700BP	Guarani	Surui.DG	2.3e-05	0.045	7793	7790	143107
Mbuti.DG	Laranjal_~6700BP	Guarani	Palikur	0.000722	1.624	8014	7909	146108
Mbuti.DG	Laranjal_~6700BP	Guarani	Parakana	-4.2e-05	-0.077	7730	7736	143191
Mbuti.DG	Laranjal_~6700BP	Guarani	Ticuna	-3.9e-05	-0.093	7993	7999	146113
Mbuti.DG	Laranjal_~6700BP	Guarani	Jamamadi	-9e-05	-0.154	7911	7925	144949
Mbuti.DG	Laranjal_~6700BP	Guarani	Karitiana.DG	0.000238	0.552	7990	7955	146111
Mbuti.DG	Laranjal_~6700BP	Guarani	Piapoco.DG	0.000528	1.16	7866	7790	143098
Mbuti.DG	Laranjal_~6700BP	Parakana	Arara	0.000907	1.219	6843	6723	133103
Mbuti.DG	Laranjal_~6700BP	Parakana	Kaingang	0.000936	1.301	6714	6599	122535
Mbuti.DG	Laranjal_~6700BP	Parakana	Surui.DG	0.000189	0.265	7536	7509	140250
Mbuti.DG	Laranjal_~6700BP	Parakana	Palikur	0.000779	1.235	7719	7607	143187
Mbuti.DG	Laranjal_~6700BP	Parakana	Guarani	4.2e-05	0.077	7736	7730	143191
Mbuti.DG	Laranjal_~6700BP	Parakana	Ticuna	1.2e-05	0.02	7736	7734	143192
Mbuti.DG	Laranjal_~6700BP	Parakana	Jamamadi	-0.000182	-0.249	7630	7655	142175
Mbuti.DG	Laranjal_~6700BP	Parakana	Karitiana.DG	0.000296	0.476	7718	7676	143190
Mbuti.DG	Laranjal_~6700BP	Parakana	Piapoco.DG	0.000651	1.005	7639	7548	140240
Mbuti.DG	Laranjal_~6700BP	Ticuna	Arara	0.001029	1.587	7190	7051	135478
Mbuti.DG	Laranjal_~6700BP	Ticuna	Kaingang	0.000691	1.147	6875	6788	125011
Mbuti.DG	Laranjal_~6700BP	Ticuna	Surui.DG	0.000116	0.197	7861	7844	143108
Mbuti.DG	Laranjal_~6700BP	Ticuna	Palikur	0.000762	1.557	8009	7898	146109
Mbuti.DG	Laranjal_~6700BP	Ticuna	Guarani	3.9e-05	0.093	7999	7993	146113
Mbuti.DG	Laranjal_~6700BP	Ticuna	Parakana	-1.2e-05	-0.02	7734	7736	143192
Mbuti.DG	Laranjal_~6700BP	Ticuna	Jamamadi	0	0	7910	7910	144950
Mbuti.DG	Laranjal_~6700BP	Ticuna	Karitiana.DG	0.000276	0.583	8019	7978	146112
Mbuti.DG	Laranjal_~6700BP	Ticuna	Piapoco.DG	0.000622	1.281	7836	7747	143099
Mbuti.DG	Laranjal_~6700BP	Jamamadi	Arara	0.001002	1.307	7159	7024	134434
Mbuti.DG	Laranjal_~6700BP	Jamamadi	Kaingang	0.000628	0.808	6819	6741	124123
Mbuti.DG	Laranjal_~6700BP	Jamamadi	Surui.DG	0.000149	0.209	7742	7721	141974
Mbuti.DG	Laranjal_~6700BP	Jamamadi	Palikur	0.000855	1.376	7906	7782	144945
Mbuti.DG	Laranjal_~6700BP	Jamamadi	Guarani	9e-05	0.154	7925	7911	144949
Mbuti.DG	Laranjal_~6700BP	Jamamadi	Parakana	0.000182	0.249	7655	7630	142175
Mbuti.DG	Laranjal_~6700BP	Jamamadi	Ticuna	0	0	7910	7910	144950
Mbuti.DG	Laranjal_~6700BP	Jamamadi	Karitiana.DG	0.000373	0.583	7932	7877	144948
Mbuti.DG	Laranjal_~6700BP	Jamamadi	Piapoco.DG	0.000645	0.97	7812	7720	141965
Mbuti.DG	Laranjal_~6700BP	Karitiana.DG	Arara	0.000599	0.929	7093	7012	135477
Mbuti.DG	Laranjal_~6700BP	Karitiana.DG	Kaingang	0.000421	0.654	6851	6798	125010
Mbuti.DG	Laranjal_~6700BP	Karitiana.DG	Surui.DG	-0.000191	-0.331	7636	7664	143108
Mbuti.DG	Laranjal_~6700BP	Karitiana.DG	Palikur	0.000487	1.013	7964	7892	146107
Mbuti.DG	Laranjal_~6700BP	Karitiana.DG	Guarani	-0.000238	-0.552	7955	7990	146111
Mbuti.DG	Laranjal_~6700BP	Karitiana.DG	Parakana	-0.000296	-0.476	7676	7718	143190
Mbuti.DG	Laranjal_~6700BP	Karitiana.DG	Ticuna	-0.000276	-0.583	7978	8019	146112
Mbuti.DG	Laranjal_~6700BP	Karitiana.DG	Jamamadi	-0.000373	-0.583	7877	7932	144948
Mbuti.DG	Laranjal_~6700BP	Karitiana.DG	Piapoco.DG	0.000312	0.619	7855	7810	143100
Mbuti.DG	Laranjal_~6700BP	Piapoco.DG	Arara	0.000426	0.63	6969	6913	132677
Mbuti.DG	Laranjal_~6700BP	Piapoco.DG	Kaingang	-0.000118	-0.181	6723	6738	122444
Mbuti.DG	Laranjal_~6700BP	Piapoco.DG	Surui.DG	-0.000508	-0.848	7747	7820	143087
Mbuti.DG	Laranjal_~6700BP	Piapoco.DG	Palikur	0.000151	0.291	7743	7721	143095
Mbuti.DG	Laranjal_~6700BP	Piapoco.DG	Guarani	-0.000528	-1.16	7790	7866	143098
Mbuti.DG	Laranjal_~6700BP	Piapoco.DG	Parakana	-0.000651	-1.005	7548	7639	140240
Mbuti.DG	Laranjal_~6700BP	Piapoco.DG	Ticuna	-0.000622	-1.281	7747	7836	143099
Mbuti.DG	Laranjal_~6700BP	Piapoco.DG	Jamamadi	-0.000645	-0.97	7720	7812	141965
Mbuti.DG	Laranjal_~6700BP	Piapoco.DG	Karitiana.DG	-0.000312	-0.619	7810	7855	143100
Mbuti.DG	Moraes_5800BP	Arara	Kaingang	-0.000746	-0.668	3043	3086	58763
Mbuti.DG	Moraes_5800BP	Arara	Surui.DG	-0.001231	-1.301	3443	3525	66987
Mbuti.DG	Moraes_5800BP	Arara	Palikur	-0.000777	-0.873	3513	3567	68353
Mbuti.DG	Moraes_5800BP	Arara	Guarani	-0.00149	-1.798	3532	3633	68356
Mbuti.DG	Moraes_5800BP	Arara	Parakana	-0.000307	-0.309	3432	3452	67224
Mbuti.DG	Moraes_5800BP	Arara	Ticuna	-0.001419	-1.641	3554	3651	68356
Mbuti.DG	Moraes_5800BP	Arara	Jamamadi	0.000121	0.113	3585	3577	67817
Mbuti.DG	Moraes_5800BP	Arara	Karitiana.DG	-0.001045	-1.128	3536	3607	68356
Mbuti.DG	Moraes_5800BP	Arara	Piapoco.DG	-0.001978	-2.129	3445	3577	66985
Mbuti.DG	Moraes_5800BP	Kaingang	Arara	0.000746	0.668	3086	3043	58763
Mbuti.DG	Moraes_5800BP	Kaingang	Surui.DG	-0.001069	-1.141	3359	3425	61907
Mbuti.DG	Moraes_5800BP	Kaingang	Palikur	-0.00026	-0.274	3434	3450	63173
Mbuti.DG	Moraes_5800BP	Kaingang	Guarani	-0.000729	-0.932	3418	3464	63174
Mbuti.DG	Moraes_5800BP	Kaingang	Parakana	0.000165	0.154	3383	3373	61978
Mbuti.DG	Moraes_5800BP	Kaingang	Ticuna	-0.001017	-1.178	3438	3502	63175
Mbuti.DG	Moraes_5800BP	Kaingang	Jamamadi	0.000789	0.724	3485	3435	62725
Mbuti.DG	Moraes_5800BP	Kaingang	Karitiana.DG	-0.000343	-0.376	3444	3465	63175
Mbuti.DG	Moraes_5800BP	Kaingang	Piapoco.DG	-0.001895	-1.994	3361	3478	61904
Mbuti.DG	Moraes_5800BP	Surui.DG	Arara	0.001231	1.301	3525	3443	66987
Mbuti.DG	Moraes_5800BP	Surui.DG	Kaingang	0.001069	1.141	3425	3359	61907
Mbuti.DG	Moraes_5800BP	Surui.DG	Palikur	0.000647	0.832	3931	3884	72378
Mbuti.DG	Moraes_5800BP	Surui.DG	Guarani	2.9e-05	0.042	3942	3940	72380
Mbuti.DG	Moraes_5800BP	Surui.DG	Parakana	0.000912	0.993	3840	3776	71005
Mbuti.DG	Moraes_5800BP	Surui.DG	Ticuna	0.000106	0.142	3971	3963	72381
Mbuti.DG	Moraes_5800BP	Surui.DG	Jamamadi	0.001621	1.681	3992	3876	71795
Mbuti.DG	Moraes_5800BP	Surui.DG	Karitiana.DG	0.000335	0.436	3893	3868	72382
Mbuti.DG	Moraes_5800BP	Surui.DG	Piapoco.DG	-0.000521	-0.645	3912	3950	72371
Mbuti.DG	Moraes_5800BP	Palikur	Arara	0.000777	0.873	3567	3513	68353
Mbuti.DG	Moraes_5800BP	Palikur	Kaingang	0.00026	0.274	3450	3434	63173
Mbuti.DG	Moraes_5800BP	Palikur	Surui.DG	-0.000647	-0.832	3884	3931	72378
Mbuti.DG	Moraes_5800BP	Palikur	Guarani	-0.000642	-1.091	3982	4029	73854
Mbuti.DG	Moraes_5800BP	Palikur	Parakana	0.000353	0.409	3891	3866	72440
Mbuti.DG	Moraes_5800BP	Palikur	Ticuna	-0.000494	-0.741	3982	4018	73855
Mbuti.DG	Moraes_5800BP	Palikur	Jamamadi	0.000955	1.062	3989	3919	73253
Mbuti.DG	Moraes_5800BP	Palikur	Karitiana.DG	-0.000222	-0.325	3984	4000	73855
Mbuti.DG	Moraes_5800BP	Palikur	Piapoco.DG	-0.001175	-1.57	3852	3937	72376
Mbuti.DG	Moraes_5800BP	Guarani	Arara	0.00149	1.798	3633	3532	68356
Mbuti.DG	Moraes_5800BP	Guarani	Kaingang	0.000729	0.932	3464	3418	63174
Mbuti.DG	Moraes_5800BP	Guarani	Surui.DG	-2.9e-05	-0.042	3940	3942	72380
Mbuti.DG	Moraes_5800BP	Guarani	Palikur	0.000642	1.091	4029	3982	73854
Mbuti.DG	Moraes_5800BP	Guarani	Parakana	0.001094	1.461	3955	3876	72442
Mbuti.DG	Moraes_5800BP	Guarani	Ticuna	0.000147	0.279	4034	4023	73857
Mbuti.DG	Moraes_5800BP	Guarani	Jamamadi	0.00159	1.964	4065	3948	73255
Mbuti.DG	Moraes_5800BP	Guarani	Karitiana.DG	0.000418	0.72	4047	4016	73857
Mbuti.DG	Moraes_5800BP	Guarani	Piapoco.DG	-0.000544	-0.923	3932	3971	72378
Mbuti.DG	Moraes_5800BP	Parakana	Arara	0.000307	0.309	3452	3432	67224
Mbuti.DG	Moraes_5800BP	Parakana	Kaingang	-0.000165	-0.154	3373	3383	61978
Mbuti.DG	Moraes_5800BP	Parakana	Surui.DG	-0.000912	-0.993	3776	3840	71005
Mbuti.DG	Moraes_5800BP	Parakana	Palikur	-0.000353	-0.409	3866	3891	72440
Mbuti.DG	Moraes_5800BP	Parakana	Guarani	-0.001094	-1.461	3876	3955	72442
Mbuti.DG	Moraes_5800BP	Parakana	Ticuna	-0.000905	-1.135	3874	3939	72443
Mbuti.DG	Moraes_5800BP	Parakana	Jamamadi	0.000535	0.535	3896	3857	71904
Mbuti.DG	Moraes_5800BP	Parakana	Karitiana.DG	-0.000568	-0.663	3884	3925	72443
Mbuti.DG	Moraes_5800BP	Parakana	Piapoco.DG	-0.001473	-1.722	3803	3908	71002
Mbuti.DG	Moraes_5800BP	Ticuna	Arara	0.001419	1.641	3651	3554	68356
Mbuti.DG	Moraes_5800BP	Ticuna	Kaingang	0.001017	1.178	3502	3438	63175
Mbuti.DG	Moraes_5800BP	Ticuna	Surui.DG	-0.000106	-0.142	3963	3971	72381
Mbuti.DG	Moraes_5800BP	Ticuna	Palikur	0.000494	0.741	4018	3982	73855
Mbuti.DG	Moraes_5800BP	Ticuna	Guarani	-0.000147	-0.279	4023	4034	73857
Mbuti.DG	Moraes_5800BP	Ticuna	Parakana	0.000905	1.135	3939	3874	72443
Mbuti.DG	Moraes_5800BP	Ticuna	Jamamadi	0.001544	1.845	4034	3921	73256
Mbuti.DG	Moraes_5800BP	Ticuna	Karitiana.DG	0.000271	0.398	4043	4023	73858
Mbuti.DG	Moraes_5800BP	Ticuna	Piapoco.DG	-0.000622	-0.933	3920	3965	72379
Mbuti.DG	Moraes_5800BP	Jamamadi	Arara	-0.000121	-0.113	3577	3585	67817
Mbuti.DG	Moraes_5800BP	Jamamadi	Kaingang	-0.000789	-0.724	3435	3485	62725
Mbuti.DG	Moraes_5800BP	Jamamadi	Surui.DG	-0.001621	-1.681	3876	3992	71795
Mbuti.DG	Moraes_5800BP	Jamamadi	Palikur	-0.000955	-1.062	3919	3989	73253
Mbuti.DG	Moraes_5800BP	Jamamadi	Guarani	-0.00159	-1.964	3948	4065	73255
Mbuti.DG	Moraes_5800BP	Jamamadi	Parakana	-0.000535	-0.535	3857	3896	71904
Mbuti.DG	Moraes_5800BP	Jamamadi	Ticuna	-0.001544	-1.845	3921	4034	73256
Mbuti.DG	Moraes_5800BP	Jamamadi	Karitiana.DG	-0.001191	-1.348	3972	4059	73256
Mbuti.DG	Moraes_5800BP	Jamamadi	Piapoco.DG	-0.002153	-2.346	3828	3983	71793
Mbuti.DG	Moraes_5800BP	Karitiana.DG	Arara	0.001045	1.128	3607	3536	68356
Mbuti.DG	Moraes_5800BP	Karitiana.DG	Kaingang	0.000343	0.376	3465	3444	63175
Mbuti.DG	Moraes_5800BP	Karitiana.DG	Surui.DG	-0.000335	-0.436	3868	3893	72382
Mbuti.DG	Moraes_5800BP	Karitiana.DG	Palikur	0.000222	0.325	4000	3984	73855
Mbuti.DG	Moraes_5800BP	Karitiana.DG	Guarani	-0.000418	-0.72	4016	4047	73857
Mbuti.DG	Moraes_5800BP	Karitiana.DG	Parakana	0.000568	0.663	3925	3884	72443
Mbuti.DG	Moraes_5800BP	Karitiana.DG	Ticuna	-0.000271	-0.398	4023	4043	73858
Mbuti.DG	Moraes_5800BP	Karitiana.DG	Jamamadi	0.001191	1.348	4059	3972	73256
Mbuti.DG	Moraes_5800BP	Karitiana.DG	Piapoco.DG	-0.000864	-1.2	3927	3990	72380
Mbuti.DG	Moraes_5800BP	Piapoco.DG	Arara	0.001978	2.129	3577	3445	66985
Mbuti.DG	Moraes_5800BP	Piapoco.DG	Kaingang	0.001895	1.994	3478	3361	61904
Mbuti.DG	Moraes_5800BP	Piapoco.DG	Surui.DG	0.000521	0.645	3950	3912	72371
Mbuti.DG	Moraes_5800BP	Piapoco.DG	Palikur	0.001175	1.57	3937	3852	72376
Mbuti.DG	Moraes_5800BP	Piapoco.DG	Guarani	0.000544	0.923	3971	3932	72378
Mbuti.DG	Moraes_5800BP	Piapoco.DG	Parakana	0.001473	1.722	3908	3803	71002
Mbuti.DG	Moraes_5800BP	Piapoco.DG	Ticuna	0.000622	0.933	3965	3920	72379
Mbuti.DG	Moraes_5800BP	Piapoco.DG	Jamamadi	0.002153	2.346	3983	3828	71793
Mbuti.DG	Moraes_5800BP	Piapoco.DG	Karitiana.DG	0.000864	1.2	3990	3927	72380
Mbuti.DG	Capelinha_10400BP	Arara	Kaingang	-0.000992	-0.998	3426	3493	66990
Mbuti.DG	Capelinha_10400BP	Arara	Surui.DG	-0.001307	-1.442	3892	3992	76404
Mbuti.DG	Capelinha_10400BP	Arara	Palikur	-0.001274	-1.571	3977	4076	78082
Mbuti.DG	Capelinha_10400BP	Arara	Guarani	-0.002019	-2.596	3981	4138	78084
Mbuti.DG	Capelinha_10400BP	Arara	Parakana	-0.003728	-3.879	3766	4052	76682
Mbuti.DG	Capelinha_10400BP	Arara	Ticuna	-0.001776	-2.118	4021	4160	78084
Mbuti.DG	Capelinha_10400BP	Arara	Jamamadi	-0.001302	-1.297	4015	4115	77448
Mbuti.DG	Capelinha_10400BP	Arara	Karitiana.DG	-0.001771	-2.215	3969	4107	78084
Mbuti.DG	Capelinha_10400BP	Arara	Piapoco.DG	-0.00252	-2.896	3893	4086	76401
Mbuti.DG	Capelinha_10400BP	Kaingang	Arara	0.000992	0.998	3493	3426	66990
Mbuti.DG	Capelinha_10400BP	Kaingang	Surui.DG	-0.001438	-1.619	3742	3843	70414
Mbuti.DG	Capelinha_10400BP	Kaingang	Palikur	-0.000928	-1.069	3854	3921	71963
Mbuti.DG	Capelinha_10400BP	Kaingang	Guarani	-0.001419	-1.847	3816	3918	71964
Mbuti.DG	Capelinha_10400BP	Kaingang	Parakana	-0.00265	-2.618	3703	3890	70506
Mbuti.DG	Capelinha_10400BP	Kaingang	Ticuna	-0.001022	-1.247	3855	3928	71965
Mbuti.DG	Capelinha_10400BP	Kaingang	Jamamadi	-5.9e-05	-0.057	3859	3863	71443
Mbuti.DG	Capelinha_10400BP	Kaingang	Karitiana.DG	-0.000553	-0.658	3865	3904	71965
Mbuti.DG	Capelinha_10400BP	Kaingang	Piapoco.DG	-0.001935	-2.233	3756	3892	70412
Mbuti.DG	Capelinha_10400BP	Surui.DG	Arara	0.001307	1.442	3992	3892	76404
Mbuti.DG	Capelinha_10400BP	Surui.DG	Kaingang	0.001438	1.619	3843	3742	70414
Mbuti.DG	Capelinha_10400BP	Surui.DG	Palikur	0.000109	0.15	4401	4392	82470
Mbuti.DG	Capelinha_10400BP	Surui.DG	Guarani	-0.000526	-0.78	4430	4473	82471
Mbuti.DG	Capelinha_10400BP	Surui.DG	Parakana	-0.001986	-2.255	4238	4398	80812
Mbuti.DG	Capelinha_10400BP	Surui.DG	Ticuna	-9.6e-05	-0.131	4474	4482	82472
Mbuti.DG	Capelinha_10400BP	Surui.DG	Jamamadi	0.000493	0.509	4472	4431	81781
Mbuti.DG	Capelinha_10400BP	Surui.DG	Karitiana.DG	-0.000173	-0.237	4388	4402	82472
Mbuti.DG	Capelinha_10400BP	Surui.DG	Piapoco.DG	-0.001006	-1.328	4417	4500	82460
Mbuti.DG	Capelinha_10400BP	Palikur	Arara	0.001274	1.571	4076	3977	78082
Mbuti.DG	Capelinha_10400BP	Palikur	Kaingang	0.000928	1.069	3921	3854	71963
Mbuti.DG	Capelinha_10400BP	Palikur	Surui.DG	-0.000109	-0.15	4392	4401	82470
Mbuti.DG	Capelinha_10400BP	Palikur	Guarani	-0.000704	-1.228	4530	4590	84288
Mbuti.DG	Capelinha_10400BP	Palikur	Parakana	-0.002324	-2.753	4317	4508	82579
Mbuti.DG	Capelinha_10400BP	Palikur	Ticuna	-0.000274	-0.429	4549	4572	84289
Mbuti.DG	Capelinha_10400BP	Palikur	Jamamadi	0.000243	0.272	4514	4494	83583
Mbuti.DG	Capelinha_10400BP	Palikur	Karitiana.DG	-0.000255	-0.379	4549	4571	84289
Mbuti.DG	Capelinha_10400BP	Palikur	Piapoco.DG	-0.001128	-1.625	4386	4479	82468
Mbuti.DG	Capelinha_10400BP	Guarani	Arara	0.002019	2.596	4138	3981	78084
Mbuti.DG	Capelinha_10400BP	Guarani	Kaingang	0.001419	1.847	3918	3816	71964
Mbuti.DG	Capelinha_10400BP	Guarani	Surui.DG	0.000526	0.78	4473	4430	82471
Mbuti.DG	Capelinha_10400BP	Guarani	Palikur	0.000704	1.228	4590	4530	84288
Mbuti.DG	Capelinha_10400BP	Guarani	Parakana	-0.00151	-1.992	4371	4496	82580
Mbuti.DG	Capelinha_10400BP	Guarani	Ticuna	0.00043	0.819	4588	4552	84290
Mbuti.DG	Capelinha_10400BP	Guarani	Jamamadi	0.000932	1.132	4576	4498	83584
Mbuti.DG	Capelinha_10400BP	Guarani	Karitiana.DG	0.000445	0.777	4586	4548	84290
Mbuti.DG	Capelinha_10400BP	Guarani	Piapoco.DG	-0.000487	-0.803	4459	4499	82469
Mbuti.DG	Capelinha_10400BP	Parakana	Arara	0.003728	3.879	4052	3766	76682
Mbuti.DG	Capelinha_10400BP	Parakana	Kaingang	0.00265	2.618	3890	3703	70506
Mbuti.DG	Capelinha_10400BP	Parakana	Surui.DG	0.001986	2.255	4398	4238	80812
Mbuti.DG	Capelinha_10400BP	Parakana	Palikur	0.002324	2.753	4508	4317	82579
Mbuti.DG	Capelinha_10400BP	Parakana	Guarani	0.00151	1.992	4496	4371	82580
Mbuti.DG	Capelinha_10400BP	Parakana	Ticuna	0.001844	2.309	4516	4364	82581
Mbuti.DG	Capelinha_10400BP	Parakana	Jamamadi	0.002134	2.072	4483	4308	81969
Mbuti.DG	Capelinha_10400BP	Parakana	Karitiana.DG	0.001902	2.342	4488	4331	82581
Mbuti.DG	Capelinha_10400BP	Parakana	Piapoco.DG	0.001069	1.272	4410	4323	80809
Mbuti.DG	Capelinha_10400BP	Ticuna	Arara	0.001776	2.118	4160	4021	78084
Mbuti.DG	Capelinha_10400BP	Ticuna	Kaingang	0.001022	1.247	3928	3855	71965
Mbuti.DG	Capelinha_10400BP	Ticuna	Surui.DG	9.6e-05	0.131	4482	4474	82472
Mbuti.DG	Capelinha_10400BP	Ticuna	Palikur	0.000274	0.429	4572	4549	84289
Mbuti.DG	Capelinha_10400BP	Ticuna	Guarani	-0.00043	-0.819	4552	4588	84290
Mbuti.DG	Capelinha_10400BP	Ticuna	Parakana	-0.001844	-2.309	4364	4516	82581
Mbuti.DG	Capelinha_10400BP	Ticuna	Jamamadi	0.000503	0.589	4533	4491	83585
Mbuti.DG	Capelinha_10400BP	Ticuna	Karitiana.DG	1.6e-05	0.025	4575	4574	84291
Mbuti.DG	Capelinha_10400BP	Ticuna	Piapoco.DG	-0.000914	-1.382	4427	4502	82470
Mbuti.DG	Capelinha_10400BP	Jamamadi	Arara	0.001302	1.297	4115	4015	77448
Mbuti.DG	Capelinha_10400BP	Jamamadi	Kaingang	5.9e-05	0.057	3863	3859	71443
Mbuti.DG	Capelinha_10400BP	Jamamadi	Surui.DG	-0.000493	-0.509	4431	4472	81781
Mbuti.DG	Capelinha_10400BP	Jamamadi	Palikur	-0.000243	-0.272	4494	4514	83583
Mbuti.DG	Capelinha_10400BP	Jamamadi	Guarani	-0.000932	-1.132	4498	4576	83584
Mbuti.DG	Capelinha_10400BP	Jamamadi	Parakana	-0.002134	-2.072	4308	4483	81969
Mbuti.DG	Capelinha_10400BP	Jamamadi	Ticuna	-0.000503	-0.589	4491	4533	83585
Mbuti.DG	Capelinha_10400BP	Jamamadi	Karitiana.DG	-0.000493	-0.552	4522	4563	83585
Mbuti.DG	Capelinha_10400BP	Jamamadi	Piapoco.DG	-0.001471	-1.603	4368	4488	81779
Mbuti.DG	Capelinha_10400BP	Karitiana.DG	Arara	0.001771	2.215	4107	3969	78084
Mbuti.DG	Capelinha_10400BP	Karitiana.DG	Kaingang	0.000553	0.658	3904	3865	71965
Mbuti.DG	Capelinha_10400BP	Karitiana.DG	Surui.DG	0.000173	0.237	4402	4388	82472
Mbuti.DG	Capelinha_10400BP	Karitiana.DG	Palikur	0.000255	0.379	4571	4549	84289
Mbuti.DG	Capelinha_10400BP	Karitiana.DG	Guarani	-0.000445	-0.777	4548	4586	84290
Mbuti.DG	Capelinha_10400BP	Karitiana.DG	Parakana	-0.001902	-2.342	4331	4488	82581
Mbuti.DG	Capelinha_10400BP	Karitiana.DG	Ticuna	-1.6e-05	-0.025	4574	4575	84291
Mbuti.DG	Capelinha_10400BP	Karitiana.DG	Jamamadi	0.000493	0.552	4563	4522	83585
Mbuti.DG	Capelinha_10400BP	Karitiana.DG	Piapoco.DG	-0.00084	-1.215	4465	4534	82470
Mbuti.DG	Capelinha_10400BP	Piapoco.DG	Arara	0.00252	2.896	4086	3893	76401
Mbuti.DG	Capelinha_10400BP	Piapoco.DG	Kaingang	0.001935	2.233	3892	3756	70412
Mbuti.DG	Capelinha_10400BP	Piapoco.DG	Surui.DG	0.001006	1.328	4500	4417	82460
Mbuti.DG	Capelinha_10400BP	Piapoco.DG	Palikur	0.001128	1.625	4479	4386	82468
Mbuti.DG	Capelinha_10400BP	Piapoco.DG	Guarani	0.000487	0.803	4499	4459	82469
Mbuti.DG	Capelinha_10400BP	Piapoco.DG	Parakana	-0.001069	-1.272	4323	4410	80809
Mbuti.DG	Capelinha_10400BP	Piapoco.DG	Ticuna	0.000914	1.382	4502	4427	82470
Mbuti.DG	Capelinha_10400BP	Piapoco.DG	Jamamadi	0.001471	1.603	4488	4368	81779
Mbuti.DG	Capelinha_10400BP	Piapoco.DG	Karitiana.DG	0.00084	1.215	4534	4465	82470
Mbuti.DG	Cabeçuda_~3200BP	Arara	Kaingang	-0.000345	-0.454	6683	6727	128551
Mbuti.DG	Cabeçuda_~3200BP	Arara	Surui.DG	-0.001558	-2.282	7475	7704	146423
Mbuti.DG	Cabeçuda_~3200BP	Arara	Palikur	-0.000466	-0.714	7735	7805	149426
Mbuti.DG	Cabeçuda_~3200BP	Arara	Guarani	-0.000509	-0.858	7789	7865	149430
Mbuti.DG	Cabeçuda_~3200BP	Arara	Parakana	-0.000645	-0.873	7444	7538	146668
Mbuti.DG	Cabeçuda_~3200BP	Arara	Ticuna	-0.001474	-2.297	7752	7972	149430
Mbuti.DG	Cabeçuda_~3200BP	Arara	Jamamadi	-0.000807	-1.091	7736	7855	148210
Mbuti.DG	Cabeçuda_~3200BP	Arara	Karitiana.DG	-0.001262	-1.967	7745	7934	149428
Mbuti.DG	Cabeçuda_~3200BP	Arara	Piapoco.DG	-0.001779	-2.655	7532	7793	146416
Mbuti.DG	Cabeçuda_~3200BP	Kaingang	Arara	0.000345	0.454	6727	6683	128551
Mbuti.DG	Cabeçuda_~3200BP	Kaingang	Surui.DG	-0.001641	-2.384	7235	7457	135136
Mbuti.DG	Cabeçuda_~3200BP	Kaingang	Palikur	-0.00042	-0.645	7442	7500	137925
Mbuti.DG	Cabeçuda_~3200BP	Kaingang	Guarani	-9.4e-05	-0.168	7478	7491	137928
Mbuti.DG	Cabeçuda_~3200BP	Kaingang	Parakana	-0.000859	-1.147	7239	7355	135087
Mbuti.DG	Cabeçuda_~3200BP	Kaingang	Ticuna	-0.001467	-2.432	7404	7607	137929
Mbuti.DG	Cabeçuda_~3200BP	Kaingang	Jamamadi	-0.000642	-0.847	7402	7490	136887
Mbuti.DG	Cabeçuda_~3200BP	Kaingang	Karitiana.DG	-0.001035	-1.608	7429	7571	137927
Mbuti.DG	Cabeçuda_~3200BP	Kaingang	Piapoco.DG	-0.00173	-2.611	7256	7490	135128
Mbuti.DG	Cabeçuda_~3200BP	Surui.DG	Arara	0.001558	2.282	7704	7475	146423
Mbuti.DG	Cabeçuda_~3200BP	Surui.DG	Kaingang	0.001641	2.384	7457	7235	135136
Mbuti.DG	Cabeçuda_~3200BP	Surui.DG	Palikur	0.000923	1.585	8570	8424	157958
Mbuti.DG	Cabeçuda_~3200BP	Surui.DG	Guarani	0.0011	2.184	8675	8501	157960
Mbuti.DG	Cabeçuda_~3200BP	Surui.DG	Parakana	0.00058	0.879	8327	8237	154688
Mbuti.DG	Cabeçuda_~3200BP	Surui.DG	Ticuna	0.000124	0.23	8639	8620	157961
Mbuti.DG	Cabeçuda_~3200BP	Surui.DG	Jamamadi	0.000862	1.247	8582	8447	156653
Mbuti.DG	Cabeçuda_~3200BP	Surui.DG	Karitiana.DG	0.000342	0.617	8498	8444	157961
Mbuti.DG	Cabeçuda_~3200BP	Surui.DG	Piapoco.DG	-0.000109	-0.188	8583	8600	157938
Mbuti.DG	Cabeçuda_~3200BP	Palikur	Arara	0.000466	0.714	7805	7735	149426
Mbuti.DG	Cabeçuda_~3200BP	Palikur	Kaingang	0.00042	0.645	7500	7442	137925
Mbuti.DG	Cabeçuda_~3200BP	Palikur	Surui.DG	-0.000923	-1.585	8424	8570	157958
Mbuti.DG	Cabeçuda_~3200BP	Palikur	Guarani	0.000184	0.409	8752	8722	161211
Mbuti.DG	Cabeçuda_~3200BP	Palikur	Parakana	-0.00015	-0.238	8434	8458	157852
Mbuti.DG	Cabeçuda_~3200BP	Palikur	Ticuna	-0.0008	-1.661	8655	8784	161212
Mbuti.DG	Cabeçuda_~3200BP	Palikur	Jamamadi	-8.9e-05	-0.14	8616	8631	159870
Mbuti.DG	Cabeçuda_~3200BP	Palikur	Karitiana.DG	-0.000512	-1.007	8691	8773	161210
Mbuti.DG	Cabeçuda_~3200BP	Palikur	Piapoco.DG	-0.001033	-1.95	8428	8591	157951
Mbuti.DG	Cabeçuda_~3200BP	Guarani	Arara	0.000509	0.858	7865	7789	149430
Mbuti.DG	Cabeçuda_~3200BP	Guarani	Kaingang	9.4e-05	0.168	7491	7478	137928
Mbuti.DG	Cabeçuda_~3200BP	Guarani	Surui.DG	-0.0011	-2.184	8501	8675	157960
Mbuti.DG	Cabeçuda_~3200BP	Guarani	Palikur	-0.000184	-0.409	8722	8752	161211
Mbuti.DG	Cabeçuda_~3200BP	Guarani	Parakana	-0.000354	-0.613	8479	8535	157855
Mbuti.DG	Cabeçuda_~3200BP	Guarani	Ticuna	-0.000982	-2.45	8705	8864	161215
Mbuti.DG	Cabeçuda_~3200BP	Guarani	Jamamadi	-0.000275	-0.475	8686	8730	159873
Mbuti.DG	Cabeçuda_~3200BP	Guarani	Karitiana.DG	-0.000695	-1.573	8747	8859	161213
Mbuti.DG	Cabeçuda_~3200BP	Guarani	Piapoco.DG	-0.001217	-2.629	8524	8716	157953
Mbuti.DG	Cabeçuda_~3200BP	Parakana	Arara	0.000645	0.873	7538	7444	146668
Mbuti.DG	Cabeçuda_~3200BP	Parakana	Kaingang	0.000859	1.147	7355	7239	135087
Mbuti.DG	Cabeçuda_~3200BP	Parakana	Surui.DG	-0.00058	-0.879	8237	8327	154688
Mbuti.DG	Cabeçuda_~3200BP	Parakana	Palikur	0.00015	0.238	8458	8434	157852
Mbuti.DG	Cabeçuda_~3200BP	Parakana	Guarani	0.000354	0.613	8535	8479	157855
Mbuti.DG	Cabeçuda_~3200BP	Parakana	Ticuna	-0.000627	-1.098	8434	8533	157856
Mbuti.DG	Cabeçuda_~3200BP	Parakana	Jamamadi	1e-06	0.001	8408	8408	156682
Mbuti.DG	Cabeçuda_~3200BP	Parakana	Karitiana.DG	-0.000294	-0.496	8449	8496	157854
Mbuti.DG	Cabeçuda_~3200BP	Parakana	Piapoco.DG	-0.000777	-1.229	8277	8397	154681
Mbuti.DG	Cabeçuda_~3200BP	Ticuna	Arara	0.001474	2.297	7972	7752	149430
Mbuti.DG	Cabeçuda_~3200BP	Ticuna	Kaingang	0.001467	2.432	7607	7404	137929
Mbuti.DG	Cabeçuda_~3200BP	Ticuna	Surui.DG	-0.000124	-0.23	8620	8639	157961
Mbuti.DG	Cabeçuda_~3200BP	Ticuna	Palikur	0.0008	1.661	8784	8655	161212
Mbuti.DG	Cabeçuda_~3200BP	Ticuna	Guarani	0.000982	2.45	8864	8705	161215
Mbuti.DG	Cabeçuda_~3200BP	Ticuna	Parakana	0.000627	1.098	8533	8434	157856
Mbuti.DG	Cabeçuda_~3200BP	Ticuna	Jamamadi	0.00075	1.234	8727	8607	159874
Mbuti.DG	Cabeçuda_~3200BP	Ticuna	Karitiana.DG	0.000288	0.619	8829	8782	161214
Mbuti.DG	Cabeçuda_~3200BP	Ticuna	Piapoco.DG	-0.000243	-0.503	8541	8579	157954
Mbuti.DG	Cabeçuda_~3200BP	Jamamadi	Arara	0.000807	1.091	7855	7736	148210
Mbuti.DG	Cabeçuda_~3200BP	Jamamadi	Kaingang	0.000642	0.847	7490	7402	136887
Mbuti.DG	Cabeçuda_~3200BP	Jamamadi	Surui.DG	-0.000862	-1.247	8447	8582	156653
Mbuti.DG	Cabeçuda_~3200BP	Jamamadi	Palikur	8.9e-05	0.14	8631	8616	159870
Mbuti.DG	Cabeçuda_~3200BP	Jamamadi	Guarani	0.000275	0.475	8730	8686	159873
Mbuti.DG	Cabeçuda_~3200BP	Jamamadi	Parakana	-1e-06	-0.001	8408	8408	156682
Mbuti.DG	Cabeçuda_~3200BP	Jamamadi	Ticuna	-0.00075	-1.234	8607	8727	159874
Mbuti.DG	Cabeçuda_~3200BP	Jamamadi	Karitiana.DG	-0.000418	-0.638	8676	8743	159872
Mbuti.DG	Cabeçuda_~3200BP	Jamamadi	Piapoco.DG	-0.000944	-1.458	8430	8578	156646
Mbuti.DG	Cabeçuda_~3200BP	Karitiana.DG	Arara	0.001262	1.967	7934	7745	149428
Mbuti.DG	Cabeçuda_~3200BP	Karitiana.DG	Kaingang	0.001035	1.608	7571	7429	137927
Mbuti.DG	Cabeçuda_~3200BP	Karitiana.DG	Surui.DG	-0.000342	-0.617	8444	8498	157961
Mbuti.DG	Cabeçuda_~3200BP	Karitiana.DG	Palikur	0.000512	1.007	8773	8691	161210
Mbuti.DG	Cabeçuda_~3200BP	Karitiana.DG	Guarani	0.000695	1.573	8859	8747	161213
Mbuti.DG	Cabeçuda_~3200BP	Karitiana.DG	Parakana	0.000294	0.496	8496	8449	157854
Mbuti.DG	Cabeçuda_~3200BP	Karitiana.DG	Ticuna	-0.000288	-0.619	8782	8829	161214
Mbuti.DG	Cabeçuda_~3200BP	Karitiana.DG	Jamamadi	0.000418	0.638	8743	8676	159872
Mbuti.DG	Cabeçuda_~3200BP	Karitiana.DG	Piapoco.DG	-0.000458	-0.878	8598	8670	157954
Mbuti.DG	Cabeçuda_~3200BP	Piapoco.DG	Arara	0.001779	2.655	7793	7532	146416
Mbuti.DG	Cabeçuda_~3200BP	Piapoco.DG	Kaingang	0.00173	2.611	7490	7256	135128
Mbuti.DG	Cabeçuda_~3200BP	Piapoco.DG	Surui.DG	0.000109	0.188	8600	8583	157938
Mbuti.DG	Cabeçuda_~3200BP	Piapoco.DG	Palikur	0.001033	1.95	8591	8428	157951
Mbuti.DG	Cabeçuda_~3200BP	Piapoco.DG	Guarani	0.001217	2.629	8716	8524	157953
Mbuti.DG	Cabeçuda_~3200BP	Piapoco.DG	Parakana	0.000777	1.229	8397	8277	154681
Mbuti.DG	Cabeçuda_~3200BP	Piapoco.DG	Ticuna	0.000243	0.503	8579	8541	157954
Mbuti.DG	Cabeçuda_~3200BP	Piapoco.DG	Jamamadi	0.000944	1.458	8578	8430	156646
Mbuti.DG	Cabeçuda_~3200BP	Piapoco.DG	Karitiana.DG	0.000458	0.878	8670	8598	157954
Mbuti.DG	Cubatão_I_~2700BP	Arara	Kaingang	-0.000237	-0.219	2115	2125	41626
Mbuti.DG	Cubatão_I_~2700BP	Arara	Surui.DG	-0.000466	-0.469	2427	2449	47548
Mbuti.DG	Cubatão_I_~2700BP	Arara	Palikur	-0.0007	-0.742	2470	2504	48499
Mbuti.DG	Cubatão_I_~2700BP	Arara	Guarani	-0.001424	-1.617	2480	2549	48501
Mbuti.DG	Cubatão_I_~2700BP	Arara	Parakana	-0.001526	-1.397	2391	2463	47665
Mbuti.DG	Cubatão_I_~2700BP	Arara	Ticuna	-0.001793	-1.918	2495	2582	48501
Mbuti.DG	Cubatão_I_~2700BP	Arara	Jamamadi	-0.001481	-1.346	2476	2547	48125
Mbuti.DG	Cubatão_I_~2700BP	Arara	Karitiana.DG	-0.000954	-1.02	2482	2528	48501
Mbuti.DG	Cubatão_I_~2700BP	Arara	Piapoco.DG	-0.001145	-1.187	2425	2480	47546
Mbuti.DG	Cubatão_I_~2700BP	Kaingang	Arara	0.000237	0.219	2125	2115	41626
Mbuti.DG	Cubatão_I_~2700BP	Kaingang	Surui.DG	-0.000872	-0.905	2338	2377	43785
Mbuti.DG	Cubatão_I_~2700BP	Kaingang	Palikur	-0.000811	-0.905	2377	2413	44671
Mbuti.DG	Cubatão_I_~2700BP	Kaingang	Guarani	-0.001169	-1.547	2374	2426	44673
Mbuti.DG	Cubatão_I_~2700BP	Kaingang	Parakana	-0.00163	-1.507	2319	2391	43813
Mbuti.DG	Cubatão_I_~2700BP	Kaingang	Ticuna	-0.001623	-1.892	2372	2444	44673
Mbuti.DG	Cubatão_I_~2700BP	Kaingang	Jamamadi	-0.001674	-1.586	2347	2421	44374
Mbuti.DG	Cubatão_I_~2700BP	Kaingang	Karitiana.DG	-0.000353	-0.41	2385	2401	44673
Mbuti.DG	Cubatão_I_~2700BP	Kaingang	Piapoco.DG	-0.001247	-1.39	2340	2394	43784
Mbuti.DG	Cubatão_I_~2700BP	Surui.DG	Arara	0.000466	0.469	2449	2427	47548
Mbuti.DG	Cubatão_I_~2700BP	Surui.DG	Kaingang	0.000872	0.905	2377	2338	43785
Mbuti.DG	Cubatão_I_~2700BP	Surui.DG	Palikur	-8.2e-05	-0.103	2735	2739	51302
Mbuti.DG	Cubatão_I_~2700BP	Surui.DG	Guarani	-0.000719	-0.982	2754	2791	51302
Mbuti.DG	Cubatão_I_~2700BP	Surui.DG	Parakana	-0.001334	-1.365	2651	2718	50292
Mbuti.DG	Cubatão_I_~2700BP	Surui.DG	Ticuna	-0.001126	-1.438	2760	2818	51302
Mbuti.DG	Cubatão_I_~2700BP	Surui.DG	Jamamadi	-0.00063	-0.637	2730	2762	50896
Mbuti.DG	Cubatão_I_~2700BP	Surui.DG	Karitiana.DG	-0.000216	-0.263	2716	2727	51302
Mbuti.DG	Cubatão_I_~2700BP	Surui.DG	Piapoco.DG	-0.000483	-0.581	2756	2781	51297
Mbuti.DG	Cubatão_I_~2700BP	Palikur	Arara	0.0007	0.742	2504	2470	48499
Mbuti.DG	Cubatão_I_~2700BP	Palikur	Kaingang	0.000811	0.905	2413	2377	44671
Mbuti.DG	Cubatão_I_~2700BP	Palikur	Surui.DG	8.2e-05	0.103	2739	2735	51302
Mbuti.DG	Cubatão_I_~2700BP	Palikur	Guarani	-0.000695	-1.126	2805	2842	52327
Mbuti.DG	Cubatão_I_~2700BP	Palikur	Parakana	-0.000961	-1.02	2712	2762	51296
Mbuti.DG	Cubatão_I_~2700BP	Palikur	Ticuna	-0.000998	-1.509	2794	2846	52327
Mbuti.DG	Cubatão_I_~2700BP	Palikur	Jamamadi	-0.00078	-0.858	2771	2811	51909
Mbuti.DG	Cubatão_I_~2700BP	Palikur	Karitiana.DG	-9.9e-05	-0.143	2811	2816	52327
Mbuti.DG	Cubatão_I_~2700BP	Palikur	Piapoco.DG	-0.000406	-0.547	2730	2750	51300
Mbuti.DG	Cubatão_I_~2700BP	Guarani	Arara	0.001424	1.617	2549	2480	48501
Mbuti.DG	Cubatão_I_~2700BP	Guarani	Kaingang	0.001169	1.547	2426	2374	44673
Mbuti.DG	Cubatão_I_~2700BP	Guarani	Surui.DG	0.000719	0.982	2791	2754	51302
Mbuti.DG	Cubatão_I_~2700BP	Guarani	Palikur	0.000695	1.126	2842	2805	52327
Mbuti.DG	Cubatão_I_~2700BP	Guarani	Parakana	-0.000279	-0.329	2747	2762	51298
Mbuti.DG	Cubatão_I_~2700BP	Guarani	Ticuna	-0.000301	-0.519	2828	2844	52329
Mbuti.DG	Cubatão_I_~2700BP	Guarani	Jamamadi	-7.4e-05	-0.089	2787	2791	51911
Mbuti.DG	Cubatão_I_~2700BP	Guarani	Karitiana.DG	0.000599	0.968	2851	2819	52329
Mbuti.DG	Cubatão_I_~2700BP	Guarani	Piapoco.DG	0.00023	0.351	2795	2783	51300
Mbuti.DG	Cubatão_I_~2700BP	Parakana	Arara	0.001526	1.397	2463	2391	47665
Mbuti.DG	Cubatão_I_~2700BP	Parakana	Kaingang	0.00163	1.507	2391	2319	43813
Mbuti.DG	Cubatão_I_~2700BP	Parakana	Surui.DG	0.001334	1.365	2718	2651	50292
Mbuti.DG	Cubatão_I_~2700BP	Parakana	Palikur	0.000961	1.02	2762	2712	51296
Mbuti.DG	Cubatão_I_~2700BP	Parakana	Guarani	0.000279	0.329	2762	2747	51298
Mbuti.DG	Cubatão_I_~2700BP	Parakana	Ticuna	6.8e-05	0.078	2750	2747	51298
Mbuti.DG	Cubatão_I_~2700BP	Parakana	Jamamadi	0.000115	0.109	2701	2695	50931
Mbuti.DG	Cubatão_I_~2700BP	Parakana	Karitiana.DG	0.000928	1.003	2766	2718	51298
Mbuti.DG	Cubatão_I_~2700BP	Parakana	Piapoco.DG	0.000685	0.729	2727	2693	50290
Mbuti.DG	Cubatão_I_~2700BP	Ticuna	Arara	0.001793	1.918	2582	2495	48501
Mbuti.DG	Cubatão_I_~2700BP	Ticuna	Kaingang	0.001623	1.892	2444	2372	44673
Mbuti.DG	Cubatão_I_~2700BP	Ticuna	Surui.DG	0.001126	1.438	2818	2760	51302
Mbuti.DG	Cubatão_I_~2700BP	Ticuna	Palikur	0.000998	1.509	2846	2794	52327
Mbuti.DG	Cubatão_I_~2700BP	Ticuna	Guarani	0.000301	0.519	2844	2828	52329
Mbuti.DG	Cubatão_I_~2700BP	Ticuna	Parakana	-6.8e-05	-0.078	2747	2750	51298
Mbuti.DG	Cubatão_I_~2700BP	Ticuna	Jamamadi	0.000301	0.341	2803	2788	51911
Mbuti.DG	Cubatão_I_~2700BP	Ticuna	Karitiana.DG	0.0009	1.33	2851	2804	52329
Mbuti.DG	Cubatão_I_~2700BP	Ticuna	Piapoco.DG	0.000632	0.903	2788	2756	51300
Mbuti.DG	Cubatão_I_~2700BP	Jamamadi	Arara	0.001481	1.346	2547	2476	48125
Mbuti.DG	Cubatão_I_~2700BP	Jamamadi	Kaingang	0.001674	1.586	2421	2347	44374
Mbuti.DG	Cubatão_I_~2700BP	Jamamadi	Surui.DG	0.00063	0.637	2762	2730	50896
Mbuti.DG	Cubatão_I_~2700BP	Jamamadi	Palikur	0.00078	0.858	2811	2771	51909
Mbuti.DG	Cubatão_I_~2700BP	Jamamadi	Guarani	7.4e-05	0.089	2791	2787	51911
Mbuti.DG	Cubatão_I_~2700BP	Jamamadi	Parakana	-0.000115	-0.109	2695	2701	50931
Mbuti.DG	Cubatão_I_~2700BP	Jamamadi	Ticuna	-0.000301	-0.341	2788	2803	51911
Mbuti.DG	Cubatão_I_~2700BP	Jamamadi	Karitiana.DG	0.00075	0.814	2816	2777	51911
Mbuti.DG	Cubatão_I_~2700BP	Jamamadi	Piapoco.DG	0.000213	0.224	2747	2736	50894
Mbuti.DG	Cubatão_I_~2700BP	Karitiana.DG	Arara	0.000954	1.02	2528	2482	48501
Mbuti.DG	Cubatão_I_~2700BP	Karitiana.DG	Kaingang	0.000353	0.41	2401	2385	44673
Mbuti.DG	Cubatão_I_~2700BP	Karitiana.DG	Surui.DG	0.000216	0.263	2727	2716	51302
Mbuti.DG	Cubatão_I_~2700BP	Karitiana.DG	Palikur	9.9e-05	0.143	2816	2811	52327
Mbuti.DG	Cubatão_I_~2700BP	Karitiana.DG	Guarani	-0.000599	-0.968	2819	2851	52329
Mbuti.DG	Cubatão_I_~2700BP	Karitiana.DG	Parakana	-0.000928	-1.003	2718	2766	51298
Mbuti.DG	Cubatão_I_~2700BP	Karitiana.DG	Ticuna	-0.0009	-1.33	2804	2851	52329
Mbuti.DG	Cubatão_I_~2700BP	Karitiana.DG	Jamamadi	-0.00075	-0.814	2777	2816	51911
Mbuti.DG	Cubatão_I_~2700BP	Karitiana.DG	Piapoco.DG	-0.000271	-0.368	2767	2780	51300
Mbuti.DG	Cubatão_I_~2700BP	Piapoco.DG	Arara	0.001145	1.187	2480	2425	47546
Mbuti.DG	Cubatão_I_~2700BP	Piapoco.DG	Kaingang	0.001247	1.39	2394	2340	43784
Mbuti.DG	Cubatão_I_~2700BP	Piapoco.DG	Surui.DG	0.000483	0.581	2781	2756	51297
Mbuti.DG	Cubatão_I_~2700BP	Piapoco.DG	Palikur	0.000406	0.547	2750	2730	51300
Mbuti.DG	Cubatão_I_~2700BP	Piapoco.DG	Guarani	-0.00023	-0.351	2783	2795	51300
Mbuti.DG	Cubatão_I_~2700BP	Piapoco.DG	Parakana	-0.000685	-0.729	2693	2727	50290
Mbuti.DG	Cubatão_I_~2700BP	Piapoco.DG	Ticuna	-0.000632	-0.903	2756	2788	51300
Mbuti.DG	Cubatão_I_~2700BP	Piapoco.DG	Jamamadi	-0.000213	-0.224	2736	2747	50894
Mbuti.DG	Cubatão_I_~2700BP	Piapoco.DG	Karitiana.DG	0.000271	0.368	2780	2767	51300
Mbuti.DG	Limão_~1900BP	Arara	Kaingang	-0.001021	-1.509	7797	7951	150295
Mbuti.DG	Limão_~1900BP	Arara	Surui.DG	-0.001125	-1.814	8814	9007	171402
Mbuti.DG	Limão_~1900BP	Arara	Palikur	-0.000852	-1.539	9034	9183	174863
Mbuti.DG	Limão_~1900BP	Arara	Guarani	-0.001058	-2.017	9059	9244	174870
Mbuti.DG	Limão_~1900BP	Arara	Parakana	-0.000836	-1.347	8689	8832	171743
Mbuti.DG	Limão_~1900BP	Arara	Ticuna	-0.001687	-2.969	9081	9376	174870
Mbuti.DG	Limão_~1900BP	Arara	Jamamadi	-0.001355	-2.053	9003	9238	173447
Mbuti.DG	Limão_~1900BP	Arara	Karitiana.DG	-0.001273	-2.269	9032	9255	174868
Mbuti.DG	Limão_~1900BP	Arara	Piapoco.DG	-0.001442	-2.487	8855	9103	171393
Mbuti.DG	Limão_~1900BP	Kaingang	Arara	0.001021	1.509	7951	7797	150295
Mbuti.DG	Limão_~1900BP	Kaingang	Surui.DG	-0.000585	-0.942	8578	8671	158112
Mbuti.DG	Limão_~1900BP	Kaingang	Palikur	-0.000438	-0.803	8760	8831	161338
Mbuti.DG	Limão_~1900BP	Kaingang	Guarani	-0.000268	-0.534	8749	8793	161343
Mbuti.DG	Limão_~1900BP	Kaingang	Parakana	-0.000314	-0.496	8555	8605	158111
Mbuti.DG	Limão_~1900BP	Kaingang	Ticuna	-0.000917	-1.709	8768	8916	161344
Mbuti.DG	Limão_~1900BP	Kaingang	Jamamadi	-0.000605	-0.9	8720	8817	160131
Mbuti.DG	Limão_~1900BP	Kaingang	Karitiana.DG	-0.000531	-0.944	8772	8857	161342
Mbuti.DG	Limão_~1900BP	Kaingang	Piapoco.DG	-0.000725	-1.198	8635	8750	158101
Mbuti.DG	Limão_~1900BP	Surui.DG	Arara	0.001125	1.814	9007	8814	171402
Mbuti.DG	Limão_~1900BP	Surui.DG	Kaingang	0.000585	0.942	8671	8578	158112
Mbuti.DG	Limão_~1900BP	Surui.DG	Palikur	0.000162	0.323	9986	9956	184897
Mbuti.DG	Limão_~1900BP	Surui.DG	Guarani	0.00011	0.242	10066	10045	184902
Mbuti.DG	Limão_~1900BP	Surui.DG	Parakana	0.000131	0.221	9720	9696	181166
Mbuti.DG	Limão_~1900BP	Surui.DG	Ticuna	-0.000449	-0.926	10080	10163	184903
Mbuti.DG	Limão_~1900BP	Surui.DG	Jamamadi	1e-06	0.002	9984	9984	183363
Mbuti.DG	Limão_~1900BP	Surui.DG	Karitiana.DG	-0.000155	-0.326	9904	9933	184903
Mbuti.DG	Limão_~1900BP	Surui.DG	Piapoco.DG	-0.000177	-0.344	10029	10062	184880
Mbuti.DG	Limão_~1900BP	Palikur	Arara	0.000852	1.539	9183	9034	174863
Mbuti.DG	Limão_~1900BP	Palikur	Kaingang	0.000438	0.803	8831	8760	161338
Mbuti.DG	Limão_~1900BP	Palikur	Surui.DG	-0.000162	-0.323	9956	9986	184897
Mbuti.DG	Limão_~1900BP	Palikur	Guarani	-9.4e-05	-0.258	10249	10267	188678
Mbuti.DG	Limão_~1900BP	Palikur	Parakana	4.3e-05	0.082	9915	9907	184849
Mbuti.DG	Limão_~1900BP	Palikur	Ticuna	-0.000653	-1.611	10205	10328	188679
Mbuti.DG	Limão_~1900BP	Palikur	Jamamadi	-0.000244	-0.457	10110	10155	187100
Mbuti.DG	Limão_~1900BP	Palikur	Karitiana.DG	-0.000381	-0.925	10216	10287	188676
Mbuti.DG	Limão_~1900BP	Palikur	Piapoco.DG	-0.000344	-0.772	9943	10006	184888
Mbuti.DG	Limão_~1900BP	Guarani	Arara	0.001058	2.017	9244	9059	174870
Mbuti.DG	Limão_~1900BP	Guarani	Kaingang	0.000268	0.534	8793	8749	161343
Mbuti.DG	Limão_~1900BP	Guarani	Surui.DG	-0.00011	-0.242	10045	10066	184902
Mbuti.DG	Limão_~1900BP	Guarani	Palikur	9.4e-05	0.258	10267	10249	188678
Mbuti.DG	Limão_~1900BP	Guarani	Parakana	9.7e-05	0.202	9988	9970	184855
Mbuti.DG	Limão_~1900BP	Guarani	Ticuna	-0.000559	-1.66	10254	10360	188685
Mbuti.DG	Limão_~1900BP	Guarani	Jamamadi	-0.00014	-0.28	10177	10203	187106
Mbuti.DG	Limão_~1900BP	Guarani	Karitiana.DG	-0.000289	-0.781	10281	10336	188682
Mbuti.DG	Limão_~1900BP	Guarani	Piapoco.DG	-0.000297	-0.754	10069	10124	184893
Mbuti.DG	Limão_~1900BP	Parakana	Arara	0.000836	1.347	8832	8689	171743
Mbuti.DG	Limão_~1900BP	Parakana	Kaingang	0.000314	0.496	8605	8555	158111
Mbuti.DG	Limão_~1900BP	Parakana	Surui.DG	-0.000131	-0.221	9696	9720	181166
Mbuti.DG	Limão_~1900BP	Parakana	Palikur	-4.3e-05	-0.082	9907	9915	184849
Mbuti.DG	Limão_~1900BP	Parakana	Guarani	-9.7e-05	-0.202	9970	9988	184855
Mbuti.DG	Limão_~1900BP	Parakana	Ticuna	-0.000654	-1.322	9926	10047	184856
Mbuti.DG	Limão_~1900BP	Parakana	Jamamadi	-0.00036	-0.586	9797	9863	183471
Mbuti.DG	Limão_~1900BP	Parakana	Karitiana.DG	-0.000309	-0.592	9922	9979	184853
Mbuti.DG	Limão_~1900BP	Parakana	Piapoco.DG	-0.000405	-0.716	9779	9852	181157
Mbuti.DG	Limão_~1900BP	Ticuna	Arara	0.001687	2.969	9376	9081	174870
Mbuti.DG	Limão_~1900BP	Ticuna	Kaingang	0.000917	1.709	8916	8768	161344
Mbuti.DG	Limão_~1900BP	Ticuna	Surui.DG	0.000449	0.926	10163	10080	184903
Mbuti.DG	Limão_~1900BP	Ticuna	Palikur	0.000653	1.611	10328	10205	188679
Mbuti.DG	Limão_~1900BP	Ticuna	Guarani	0.000559	1.66	10360	10254	188685
Mbuti.DG	Limão_~1900BP	Ticuna	Parakana	0.000654	1.322	10047	9926	184856
Mbuti.DG	Limão_~1900BP	Ticuna	Jamamadi	0.000492	0.973	10225	10133	187107
Mbuti.DG	Limão_~1900BP	Ticuna	Karitiana.DG	0.000272	0.652	10339	10288	188683
Mbuti.DG	Limão_~1900BP	Ticuna	Piapoco.DG	0.000262	0.602	10087	10038	184894
Mbuti.DG	Limão_~1900BP	Jamamadi	Arara	0.001355	2.053	9238	9003	173447
Mbuti.DG	Limão_~1900BP	Jamamadi	Kaingang	0.000605	0.9	8817	8720	160131
Mbuti.DG	Limão_~1900BP	Jamamadi	Surui.DG	-1e-06	-0.002	9984	9984	183363
Mbuti.DG	Limão_~1900BP	Jamamadi	Palikur	0.000244	0.457	10155	10110	187100
Mbuti.DG	Limão_~1900BP	Jamamadi	Guarani	0.00014	0.28	10203	10177	187106
Mbuti.DG	Limão_~1900BP	Jamamadi	Parakana	0.00036	0.586	9863	9797	183471
Mbuti.DG	Limão_~1900BP	Jamamadi	Ticuna	-0.000492	-0.973	10133	10225	187107
Mbuti.DG	Limão_~1900BP	Jamamadi	Karitiana.DG	-0.000116	-0.211	10205	10227	187104
Mbuti.DG	Limão_~1900BP	Jamamadi	Piapoco.DG	-0.000183	-0.309	9982	10016	183354
Mbuti.DG	Limão_~1900BP	Karitiana.DG	Arara	0.001273	2.269	9255	9032	174868
Mbuti.DG	Limão_~1900BP	Karitiana.DG	Kaingang	0.000531	0.944	8857	8772	161342
Mbuti.DG	Limão_~1900BP	Karitiana.DG	Surui.DG	0.000155	0.326	9933	9904	184903
Mbuti.DG	Limão_~1900BP	Karitiana.DG	Palikur	0.000381	0.925	10287	10216	188676
Mbuti.DG	Limão_~1900BP	Karitiana.DG	Guarani	0.000289	0.781	10336	10281	188682
Mbuti.DG	Limão_~1900BP	Karitiana.DG	Parakana	0.000309	0.592	9979	9922	184853
Mbuti.DG	Limão_~1900BP	Karitiana.DG	Ticuna	-0.000272	-0.652	10288	10339	188683
Mbuti.DG	Limão_~1900BP	Karitiana.DG	Jamamadi	0.000116	0.211	10227	10205	187104
Mbuti.DG	Limão_~1900BP	Karitiana.DG	Piapoco.DG	-3.4e-05	-0.076	10113	10119	184895
Mbuti.DG	Limão_~1900BP	Piapoco.DG	Arara	0.001442	2.487	9103	8855	171393
Mbuti.DG	Limão_~1900BP	Piapoco.DG	Kaingang	0.000725	1.198	8750	8635	158101
Mbuti.DG	Limão_~1900BP	Piapoco.DG	Surui.DG	0.000177	0.344	10062	10029	184880
Mbuti.DG	Limão_~1900BP	Piapoco.DG	Palikur	0.000344	0.772	10006	9943	184888
Mbuti.DG	Limão_~1900BP	Piapoco.DG	Guarani	0.000297	0.754	10124	10069	184893
Mbuti.DG	Limão_~1900BP	Piapoco.DG	Parakana	0.000405	0.716	9852	9779	181157
Mbuti.DG	Limão_~1900BP	Piapoco.DG	Ticuna	-0.000262	-0.602	10038	10087	184894
Mbuti.DG	Limão_~1900BP	Piapoco.DG	Jamamadi	0.000183	0.309	10016	9982	183354
Mbuti.DG	Limão_~1900BP	Piapoco.DG	Karitiana.DG	3.4e-05	0.076	10119	10113	184895
Mbuti.DG	Limão_500BP	Arara	Kaingang	-0.00139	-1.639	7125	7317	138000
Mbuti.DG	Limão_500BP	Arara	Surui.DG	-0.001329	-1.697	8098	8307	157335
Mbuti.DG	Limão_500BP	Arara	Palikur	-0.000931	-1.227	8305	8455	160491
Mbuti.DG	Limão_500BP	Arara	Guarani	-0.00158	-2.221	8327	8580	160498
Mbuti.DG	Limão_500BP	Arara	Parakana	-0.00122	-1.448	7997	8189	157666
Mbuti.DG	Limão_500BP	Arara	Ticuna	-0.002445	-3.259	8303	8695	160498
Mbuti.DG	Limão_500BP	Arara	Jamamadi	-0.002846	-3.193	8225	8678	159217
Mbuti.DG	Limão_500BP	Arara	Karitiana.DG	-0.001582	-2.084	8315	8569	160497
Mbuti.DG	Limão_500BP	Arara	Piapoco.DG	-0.002711	-3.535	8057	8484	157323
Mbuti.DG	Limão_500BP	Kaingang	Arara	0.00139	1.639	7317	7125	138000
Mbuti.DG	Limão_500BP	Kaingang	Surui.DG	4.4e-05	0.059	7957	7951	145258
Mbuti.DG	Limão_500BP	Kaingang	Palikur	0.000577	0.845	8108	8022	148181
Mbuti.DG	Limão_500BP	Kaingang	Guarani	2.4e-05	0.038	8053	8050	148185
Mbuti.DG	Limão_500BP	Kaingang	Parakana	3.7e-05	0.045	7863	7858	145248
Mbuti.DG	Limão_500BP	Kaingang	Ticuna	-0.000659	-1.031	8047	8145	148186
Mbuti.DG	Limão_500BP	Kaingang	Jamamadi	-0.00093	-1.112	7982	8119	147092
Mbuti.DG	Limão_500BP	Kaingang	Karitiana.DG	9.7e-05	0.137	8089	8075	148185
Mbuti.DG	Limão_500BP	Kaingang	Piapoco.DG	-0.000936	-1.339	7895	8031	145243
Mbuti.DG	Limão_500BP	Surui.DG	Arara	0.001329	1.697	8307	8098	157335
Mbuti.DG	Limão_500BP	Surui.DG	Kaingang	-4.4e-05	-0.059	7951	7957	145258
Mbuti.DG	Limão_500BP	Surui.DG	Palikur	0.000205	0.32	9197	9163	169797
Mbuti.DG	Limão_500BP	Surui.DG	Guarani	-0.000271	-0.464	9253	9299	169802
Mbuti.DG	Limão_500BP	Surui.DG	Parakana	-0.000142	-0.184	8957	8981	166405
Mbuti.DG	Limão_500BP	Surui.DG	Ticuna	-0.000954	-1.574	9246	9408	169803
Mbuti.DG	Limão_500BP	Surui.DG	Jamamadi	-0.001235	-1.568	9114	9322	168422
Mbuti.DG	Limão_500BP	Surui.DG	Karitiana.DG	-7.7e-05	-0.123	9128	9141	169803
Mbuti.DG	Limão_500BP	Surui.DG	Piapoco.DG	-0.001119	-1.706	9179	9369	169778
Mbuti.DG	Limão_500BP	Palikur	Arara	0.000931	1.227	8455	8305	160491
Mbuti.DG	Limão_500BP	Palikur	Kaingang	-0.000577	-0.845	8022	8108	148181
Mbuti.DG	Limão_500BP	Palikur	Surui.DG	-0.000205	-0.32	9163	9197	169797
Mbuti.DG	Limão_500BP	Palikur	Guarani	-0.000556	-1.145	9393	9489	173223
Mbuti.DG	Limão_500BP	Palikur	Parakana	-0.000257	-0.354	9097	9141	169743
Mbuti.DG	Limão_500BP	Palikur	Ticuna	-0.00114	-2.162	9323	9521	173224
Mbuti.DG	Limão_500BP	Palikur	Jamamadi	-0.001514	-2.17	9204	9464	171805
Mbuti.DG	Limão_500BP	Palikur	Karitiana.DG	-0.000312	-0.547	9413	9467	173222
Mbuti.DG	Limão_500BP	Palikur	Piapoco.DG	-0.001318	-2.331	9067	9290	169782
Mbuti.DG	Limão_500BP	Guarani	Arara	0.00158	2.221	8580	8327	160498
Mbuti.DG	Limão_500BP	Guarani	Kaingang	-2.4e-05	-0.038	8050	8053	148185
Mbuti.DG	Limão_500BP	Guarani	Surui.DG	0.000271	0.464	9299	9253	169802
Mbuti.DG	Limão_500BP	Guarani	Palikur	0.000556	1.145	9489	9393	173223
Mbuti.DG	Limão_500BP	Guarani	Parakana	0.000284	0.438	9221	9172	169749
Mbuti.DG	Limão_500BP	Guarani	Ticuna	-0.000584	-1.318	9435	9537	173230
Mbuti.DG	Limão_500BP	Guarani	Jamamadi	-0.001027	-1.552	9328	9504	171811
Mbuti.DG	Limão_500BP	Guarani	Karitiana.DG	0.000245	0.51	9528	9485	173228
Mbuti.DG	Limão_500BP	Guarani	Piapoco.DG	-0.000848	-1.719	9239	9383	169787
Mbuti.DG	Limão_500BP	Parakana	Arara	0.00122	1.448	8189	7997	157666
Mbuti.DG	Limão_500BP	Parakana	Kaingang	-3.7e-05	-0.045	7858	7863	145248
Mbuti.DG	Limão_500BP	Parakana	Surui.DG	0.000142	0.184	8981	8957	166405
Mbuti.DG	Limão_500BP	Parakana	Palikur	0.000257	0.354	9141	9097	169743
Mbuti.DG	Limão_500BP	Parakana	Guarani	-0.000284	-0.438	9172	9221	169749
Mbuti.DG	Limão_500BP	Parakana	Ticuna	-0.000884	-1.314	9094	9244	169750
Mbuti.DG	Limão_500BP	Parakana	Jamamadi	-0.001356	-1.617	8944	9172	168519
Mbuti.DG	Limão_500BP	Parakana	Karitiana.DG	-3.1e-05	-0.044	9146	9152	169748
Mbuti.DG	Limão_500BP	Parakana	Piapoco.DG	-0.001011	-1.394	8958	9127	166391
Mbuti.DG	Limão_500BP	Ticuna	Arara	0.002445	3.259	8695	8303	160498
Mbuti.DG	Limão_500BP	Ticuna	Kaingang	0.000659	1.031	8145	8047	148186
Mbuti.DG	Limão_500BP	Ticuna	Surui.DG	0.000954	1.574	9408	9246	169803
Mbuti.DG	Limão_500BP	Ticuna	Palikur	0.00114	2.162	9521	9323	173224
Mbuti.DG	Limão_500BP	Ticuna	Guarani	0.000584	1.318	9537	9435	173230
Mbuti.DG	Limão_500BP	Ticuna	Parakana	0.000884	1.314	9244	9094	169750
Mbuti.DG	Limão_500BP	Ticuna	Jamamadi	-0.000392	-0.584	9333	9400	171812
Mbuti.DG	Limão_500BP	Ticuna	Karitiana.DG	0.000829	1.518	9565	9421	173229
Mbuti.DG	Limão_500BP	Ticuna	Piapoco.DG	-0.000167	-0.325	9248	9276	169788
Mbuti.DG	Limão_500BP	Jamamadi	Arara	0.002846	3.193	8678	8225	159217
Mbuti.DG	Limão_500BP	Jamamadi	Kaingang	0.00093	1.112	8119	7982	147092
Mbuti.DG	Limão_500BP	Jamamadi	Surui.DG	0.001235	1.568	9322	9114	168422
Mbuti.DG	Limão_500BP	Jamamadi	Palikur	0.001514	2.17	9464	9204	171805
Mbuti.DG	Limão_500BP	Jamamadi	Guarani	0.001027	1.552	9504	9328	171811
Mbuti.DG	Limão_500BP	Jamamadi	Parakana	0.001356	1.617	9172	8944	168519
Mbuti.DG	Limão_500BP	Jamamadi	Ticuna	0.000392	0.584	9400	9333	171812
Mbuti.DG	Limão_500BP	Jamamadi	Karitiana.DG	0.001264	1.712	9521	9304	171810
Mbuti.DG	Limão_500BP	Jamamadi	Piapoco.DG	0.000213	0.296	9222	9186	168407
Mbuti.DG	Limão_500BP	Karitiana.DG	Arara	0.001582	2.084	8569	8315	160497
Mbuti.DG	Limão_500BP	Karitiana.DG	Kaingang	-9.7e-05	-0.137	8075	8089	148185
Mbuti.DG	Limão_500BP	Karitiana.DG	Surui.DG	7.7e-05	0.123	9141	9128	169803
Mbuti.DG	Limão_500BP	Karitiana.DG	Palikur	0.000312	0.547	9467	9413	173222
Mbuti.DG	Limão_500BP	Karitiana.DG	Guarani	-0.000245	-0.51	9485	9528	173228
Mbuti.DG	Limão_500BP	Karitiana.DG	Parakana	3.1e-05	0.044	9152	9146	169748
Mbuti.DG	Limão_500BP	Karitiana.DG	Ticuna	-0.000829	-1.518	9421	9565	173229
Mbuti.DG	Limão_500BP	Karitiana.DG	Jamamadi	-0.001264	-1.712	9304	9521	171810
Mbuti.DG	Limão_500BP	Karitiana.DG	Piapoco.DG	-0.001038	-1.777	9235	9411	169789
Mbuti.DG	Limão_500BP	Piapoco.DG	Arara	0.002711	3.535	8484	8057	157323
Mbuti.DG	Limão_500BP	Piapoco.DG	Kaingang	0.000936	1.339	8031	7895	145243
Mbuti.DG	Limão_500BP	Piapoco.DG	Surui.DG	0.001119	1.706	9369	9179	169778
Mbuti.DG	Limão_500BP	Piapoco.DG	Palikur	0.001318	2.331	9290	9067	169782
Mbuti.DG	Limão_500BP	Piapoco.DG	Guarani	0.000848	1.719	9383	9239	169787
Mbuti.DG	Limão_500BP	Piapoco.DG	Parakana	0.001011	1.394	9127	8958	166391
Mbuti.DG	Limão_500BP	Piapoco.DG	Ticuna	0.000167	0.325	9276	9248	169788
Mbuti.DG	Limão_500BP	Piapoco.DG	Jamamadi	-0.000213	-0.296	9186	9222	168407
Mbuti.DG	Limão_500BP	Piapoco.DG	Karitiana.DG	0.001038	1.777	9411	9235	169789
Mbuti.DG	Limão_2700BP	Arara	Kaingang	-0.00105	-1.004	3558	3631	68876
Mbuti.DG	Limão_2700BP	Arara	Surui.DG	-0.001825	-1.987	4002	4146	78562
Mbuti.DG	Limão_2700BP	Arara	Palikur	-0.001302	-1.511	4119	4223	80107
Mbuti.DG	Limão_2700BP	Arara	Guarani	-0.001431	-1.865	4134	4249	80108
Mbuti.DG	Limão_2700BP	Arara	Parakana	-0.000681	-0.715	3982	4036	78767
Mbuti.DG	Limão_2700BP	Arara	Ticuna	-0.002471	-2.942	4120	4318	80108
Mbuti.DG	Limão_2700BP	Arara	Jamamadi	-0.001896	-1.813	4121	4272	79504
Mbuti.DG	Limão_2700BP	Arara	Karitiana.DG	-0.001373	-1.62	4122	4232	80108
Mbuti.DG	Limão_2700BP	Arara	Piapoco.DG	-0.001221	-1.406	4078	4173	78558
Mbuti.DG	Limão_2700BP	Kaingang	Arara	0.00105	1.004	3631	3558	68876
Mbuti.DG	Limão_2700BP	Kaingang	Surui.DG	-0.001544	-1.746	3886	3998	72550
Mbuti.DG	Limão_2700BP	Kaingang	Palikur	-0.000526	-0.636	4024	4063	73971
Mbuti.DG	Limão_2700BP	Kaingang	Guarani	-0.00017	-0.233	4011	4024	73971
Mbuti.DG	Limão_2700BP	Kaingang	Parakana	-0.000111	-0.116	3907	3915	72574
Mbuti.DG	Limão_2700BP	Kaingang	Ticuna	-0.001758	-2.184	3973	4103	73972
Mbuti.DG	Limão_2700BP	Kaingang	Jamamadi	-0.000651	-0.648	3993	4040	73482
Mbuti.DG	Limão_2700BP	Kaingang	Karitiana.DG	-0.000588	-0.7	4010	4054	73972
Mbuti.DG	Limão_2700BP	Kaingang	Piapoco.DG	-0.00045	-0.53	3969	4002	72547
Mbuti.DG	Limão_2700BP	Surui.DG	Arara	0.001825	1.987	4146	4002	78562
Mbuti.DG	Limão_2700BP	Surui.DG	Kaingang	0.001544	1.746	3998	3886	72550
Mbuti.DG	Limão_2700BP	Surui.DG	Palikur	0.00055	0.776	4578	4532	84764
Mbuti.DG	Limão_2700BP	Surui.DG	Guarani	0.000608	0.921	4641	4589	84764
Mbuti.DG	Limão_2700BP	Surui.DG	Parakana	0.001031	1.231	4480	4395	83138
Mbuti.DG	Limão_2700BP	Surui.DG	Ticuna	-0.000478	-0.692	4610	4651	84765
Mbuti.DG	Limão_2700BP	Surui.DG	Jamamadi	0.000455	0.503	4591	4552	84106
Mbuti.DG	Limão_2700BP	Surui.DG	Karitiana.DG	0.000418	0.572	4556	4521	84764
Mbuti.DG	Limão_2700BP	Surui.DG	Piapoco.DG	0.000709	0.956	4641	4581	84753
Mbuti.DG	Limão_2700BP	Palikur	Arara	0.001302	1.511	4223	4119	80107
Mbuti.DG	Limão_2700BP	Palikur	Kaingang	0.000526	0.636	4063	4024	73971
Mbuti.DG	Limão_2700BP	Palikur	Surui.DG	-0.00055	-0.776	4532	4578	84764
Mbuti.DG	Limão_2700BP	Palikur	Guarani	0.000102	0.18	4713	4704	86445
Mbuti.DG	Limão_2700BP	Palikur	Parakana	0.000529	0.647	4556	4511	84779
Mbuti.DG	Limão_2700BP	Palikur	Ticuna	-0.000952	-1.502	4664	4746	86446
Mbuti.DG	Limão_2700BP	Palikur	Jamamadi	-0.000109	-0.131	4626	4636	85770
Mbuti.DG	Limão_2700BP	Palikur	Karitiana.DG	7.5e-05	0.111	4703	4696	86445
Mbuti.DG	Limão_2700BP	Palikur	Piapoco.DG	0.000148	0.22	4580	4567	84760
Mbuti.DG	Limão_2700BP	Guarani	Arara	0.001431	1.865	4249	4134	80108
Mbuti.DG	Limão_2700BP	Guarani	Kaingang	0.00017	0.233	4024	4011	73971
Mbuti.DG	Limão_2700BP	Guarani	Surui.DG	-0.000608	-0.921	4589	4641	84764
Mbuti.DG	Limão_2700BP	Guarani	Palikur	-0.000102	-0.18	4704	4713	86445
Mbuti.DG	Limão_2700BP	Guarani	Parakana	0.000417	0.564	4593	4558	84779
Mbuti.DG	Limão_2700BP	Guarani	Ticuna	-0.001054	-1.992	4675	4766	86446
Mbuti.DG	Limão_2700BP	Guarani	Jamamadi	-0.000154	-0.195	4666	4679	85770
Mbuti.DG	Limão_2700BP	Guarani	Karitiana.DG	-2.7e-05	-0.047	4727	4729	86445
Mbuti.DG	Limão_2700BP	Guarani	Piapoco.DG	7.9e-05	0.133	4649	4642	84760
Mbuti.DG	Limão_2700BP	Parakana	Arara	0.000681	0.715	4036	3982	78767
Mbuti.DG	Limão_2700BP	Parakana	Kaingang	0.000111	0.116	3915	3907	72574
Mbuti.DG	Limão_2700BP	Parakana	Surui.DG	-0.001031	-1.231	4395	4480	83138
Mbuti.DG	Limão_2700BP	Parakana	Palikur	-0.000529	-0.647	4511	4556	84779
Mbuti.DG	Limão_2700BP	Parakana	Guarani	-0.000417	-0.564	4558	4593	84779
Mbuti.DG	Limão_2700BP	Parakana	Ticuna	-0.001456	-1.852	4501	4625	84780
Mbuti.DG	Limão_2700BP	Parakana	Jamamadi	-0.00064	-0.668	4491	4545	84187
Mbuti.DG	Limão_2700BP	Parakana	Karitiana.DG	-0.000436	-0.56	4533	4570	84779
Mbuti.DG	Limão_2700BP	Parakana	Piapoco.DG	-0.000286	-0.356	4496	4520	83134
Mbuti.DG	Limão_2700BP	Ticuna	Arara	0.002471	2.942	4318	4120	80108
Mbuti.DG	Limão_2700BP	Ticuna	Kaingang	0.001758	2.184	4103	3973	73972
Mbuti.DG	Limão_2700BP	Ticuna	Surui.DG	0.000478	0.692	4651	4610	84765
Mbuti.DG	Limão_2700BP	Ticuna	Palikur	0.000952	1.502	4746	4664	86446
Mbuti.DG	Limão_2700BP	Ticuna	Guarani	0.001054	1.992	4766	4675	86446
Mbuti.DG	Limão_2700BP	Ticuna	Parakana	0.001456	1.852	4625	4501	84780
Mbuti.DG	Limão_2700BP	Ticuna	Jamamadi	0.000924	1.149	4700	4621	85771
Mbuti.DG	Limão_2700BP	Ticuna	Karitiana.DG	0.001026	1.602	4757	4668	86446
Mbuti.DG	Limão_2700BP	Ticuna	Piapoco.DG	0.00117	1.871	4665	4566	84761
Mbuti.DG	Limão_2700BP	Jamamadi	Arara	0.001896	1.813	4272	4121	79504
Mbuti.DG	Limão_2700BP	Jamamadi	Kaingang	0.000651	0.648	4040	3993	73482
Mbuti.DG	Limão_2700BP	Jamamadi	Surui.DG	-0.000455	-0.503	4552	4591	84106
Mbuti.DG	Limão_2700BP	Jamamadi	Palikur	0.000109	0.131	4636	4626	85770
Mbuti.DG	Limão_2700BP	Jamamadi	Guarani	0.000154	0.195	4679	4666	85770
Mbuti.DG	Limão_2700BP	Jamamadi	Parakana	0.00064	0.668	4545	4491	84187
Mbuti.DG	Limão_2700BP	Jamamadi	Ticuna	-0.000924	-1.149	4621	4700	85771
Mbuti.DG	Limão_2700BP	Jamamadi	Karitiana.DG	0.000215	0.252	4686	4667	85770
Mbuti.DG	Limão_2700BP	Jamamadi	Piapoco.DG	0.000201	0.234	4583	4566	84102
Mbuti.DG	Limão_2700BP	Karitiana.DG	Arara	0.001373	1.62	4232	4122	80108
Mbuti.DG	Limão_2700BP	Karitiana.DG	Kaingang	0.000588	0.7	4054	4010	73972
Mbuti.DG	Limão_2700BP	Karitiana.DG	Surui.DG	-0.000418	-0.572	4521	4556	84764
Mbuti.DG	Limão_2700BP	Karitiana.DG	Palikur	-7.5e-05	-0.111	4696	4703	86445
Mbuti.DG	Limão_2700BP	Karitiana.DG	Guarani	2.7e-05	0.047	4729	4727	86445
Mbuti.DG	Limão_2700BP	Karitiana.DG	Parakana	0.000436	0.56	4570	4533	84779
Mbuti.DG	Limão_2700BP	Karitiana.DG	Ticuna	-0.001026	-1.602	4668	4757	86446
Mbuti.DG	Limão_2700BP	Karitiana.DG	Jamamadi	-0.000215	-0.252	4667	4686	85770
Mbuti.DG	Limão_2700BP	Karitiana.DG	Piapoco.DG	0.000274	0.403	4648	4624	84761
Mbuti.DG	Limão_2700BP	Piapoco.DG	Arara	0.001221	1.406	4173	4078	78558
Mbuti.DG	Limão_2700BP	Piapoco.DG	Kaingang	0.00045	0.53	4002	3969	72547
Mbuti.DG	Limão_2700BP	Piapoco.DG	Surui.DG	-0.000709	-0.956	4581	4641	84753
Mbuti.DG	Limão_2700BP	Piapoco.DG	Palikur	-0.000148	-0.22	4567	4580	84760
Mbuti.DG	Limão_2700BP	Piapoco.DG	Guarani	-7.9e-05	-0.133	4642	4649	84760
Mbuti.DG	Limão_2700BP	Piapoco.DG	Parakana	0.000286	0.356	4520	4496	83134
Mbuti.DG	Limão_2700BP	Piapoco.DG	Ticuna	-0.00117	-1.871	4566	4665	84761
Mbuti.DG	Limão_2700BP	Piapoco.DG	Jamamadi	-0.000201	-0.234	4566	4583	84102
Mbuti.DG	Limão_2700BP	Piapoco.DG	Karitiana.DG	-0.000274	-0.403	4624	4648	84761
Mbuti.DG	GalhetaIV_1200BP	Arara	Kaingang	0.000845	0.773	2578	2535	49869
Mbuti.DG	GalhetaIV_1200BP	Arara	Surui.DG	-0.001026	-1.029	2872	2930	56926
Mbuti.DG	GalhetaIV_1200BP	Arara	Palikur	-0.001411	-1.494	2921	3003	57928
Mbuti.DG	GalhetaIV_1200BP	Arara	Guarani	-0.001186	-1.402	2944	3013	57930
Mbuti.DG	GalhetaIV_1200BP	Arara	Parakana	-0.001262	-1.216	2823	2895	56953
Mbuti.DG	GalhetaIV_1200BP	Arara	Ticuna	-0.001156	-1.288	2970	3037	57930
Mbuti.DG	GalhetaIV_1200BP	Arara	Jamamadi	-0.000365	-0.337	3009	3030	57538
Mbuti.DG	GalhetaIV_1200BP	Arara	Karitiana.DG	-0.001651	-1.786	2922	3018	57930
Mbuti.DG	GalhetaIV_1200BP	Arara	Piapoco.DG	-0.001762	-1.911	2873	2974	56921
Mbuti.DG	GalhetaIV_1200BP	Kaingang	Arara	-0.000845	-0.773	2535	2578	49869
Mbuti.DG	GalhetaIV_1200BP	Kaingang	Surui.DG	-0.001614	-1.744	2781	2866	52594
Mbuti.DG	GalhetaIV_1200BP	Kaingang	Palikur	-0.002123	-2.467	2820	2934	53526
Mbuti.DG	GalhetaIV_1200BP	Kaingang	Guarani	-0.001722	-2.286	2824	2917	53527
Mbuti.DG	GalhetaIV_1200BP	Kaingang	Parakana	-0.001907	-1.879	2766	2866	52528
Mbuti.DG	GalhetaIV_1200BP	Kaingang	Ticuna	-0.001872	-2.253	2841	2941	53527
Mbuti.DG	GalhetaIV_1200BP	Kaingang	Jamamadi	-0.001469	-1.359	2832	2910	53200
Mbuti.DG	GalhetaIV_1200BP	Kaingang	Karitiana.DG	-0.002516	-2.92	2819	2953	53527
Mbuti.DG	GalhetaIV_1200BP	Kaingang	Piapoco.DG	-0.002686	-3.083	2778	2920	52590
Mbuti.DG	GalhetaIV_1200BP	Surui.DG	Arara	0.001026	1.029	2930	2872	56926
Mbuti.DG	GalhetaIV_1200BP	Surui.DG	Kaingang	0.001614	1.744	2866	2781	52594
Mbuti.DG	GalhetaIV_1200BP	Surui.DG	Palikur	-0.000405	-0.543	3243	3268	61443
Mbuti.DG	GalhetaIV_1200BP	Surui.DG	Guarani	-0.000161	-0.243	3293	3303	61445
Mbuti.DG	GalhetaIV_1200BP	Surui.DG	Parakana	-0.000623	-0.705	3172	3210	60276
Mbuti.DG	GalhetaIV_1200BP	Surui.DG	Ticuna	-0.000124	-0.178	3307	3315	61445
Mbuti.DG	GalhetaIV_1200BP	Surui.DG	Jamamadi	0.000473	0.481	3298	3270	61008
Mbuti.DG	GalhetaIV_1200BP	Surui.DG	Karitiana.DG	-0.000856	-1.192	3225	3277	61446
Mbuti.DG	GalhetaIV_1200BP	Surui.DG	Piapoco.DG	-0.000777	-0.995	3271	3319	61439
Mbuti.DG	GalhetaIV_1200BP	Palikur	Arara	0.001411	1.494	3003	2921	57928
Mbuti.DG	GalhetaIV_1200BP	Palikur	Kaingang	0.002123	2.467	2934	2820	53526
Mbuti.DG	GalhetaIV_1200BP	Palikur	Surui.DG	0.000405	0.543	3268	3243	61443
Mbuti.DG	GalhetaIV_1200BP	Palikur	Guarani	5.8e-05	0.099	3361	3357	62537
Mbuti.DG	GalhetaIV_1200BP	Palikur	Parakana	-0.000223	-0.273	3241	3255	61344
Mbuti.DG	GalhetaIV_1200BP	Palikur	Ticuna	0.000116	0.185	3362	3355	62537
Mbuti.DG	GalhetaIV_1200BP	Palikur	Jamamadi	0.000752	0.841	3349	3302	62087
Mbuti.DG	GalhetaIV_1200BP	Palikur	Karitiana.DG	-0.000507	-0.74	3337	3368	62537
Mbuti.DG	GalhetaIV_1200BP	Palikur	Piapoco.DG	-0.000347	-0.511	3271	3292	61438
Mbuti.DG	GalhetaIV_1200BP	Guarani	Arara	0.001186	1.402	3013	2944	57930
Mbuti.DG	GalhetaIV_1200BP	Guarani	Kaingang	0.001722	2.286	2917	2824	53527
Mbuti.DG	GalhetaIV_1200BP	Guarani	Surui.DG	0.000161	0.243	3303	3293	61445
Mbuti.DG	GalhetaIV_1200BP	Guarani	Palikur	-5.8e-05	-0.099	3357	3361	62537
Mbuti.DG	GalhetaIV_1200BP	Guarani	Parakana	-0.000332	-0.445	3266	3286	61346
Mbuti.DG	GalhetaIV_1200BP	Guarani	Ticuna	5.5e-05	0.105	3373	3369	62539
Mbuti.DG	GalhetaIV_1200BP	Guarani	Jamamadi	0.000657	0.798	3380	3339	62089
Mbuti.DG	GalhetaIV_1200BP	Guarani	Karitiana.DG	-0.000568	-0.943	3359	3395	62539
Mbuti.DG	GalhetaIV_1200BP	Guarani	Piapoco.DG	-0.000608	-1.004	3296	3333	61440
Mbuti.DG	GalhetaIV_1200BP	Parakana	Arara	0.001262	1.216	2895	2823	56953
Mbuti.DG	GalhetaIV_1200BP	Parakana	Kaingang	0.001907	1.879	2866	2766	52528
Mbuti.DG	GalhetaIV_1200BP	Parakana	Surui.DG	0.000623	0.705	3210	3172	60276
Mbuti.DG	GalhetaIV_1200BP	Parakana	Palikur	0.000223	0.273	3255	3241	61344
Mbuti.DG	GalhetaIV_1200BP	Parakana	Guarani	0.000332	0.445	3286	3266	61346
Mbuti.DG	GalhetaIV_1200BP	Parakana	Ticuna	0.000375	0.464	3273	3250	61346
Mbuti.DG	GalhetaIV_1200BP	Parakana	Jamamadi	0.000911	0.907	3270	3214	60943
Mbuti.DG	GalhetaIV_1200BP	Parakana	Karitiana.DG	-0.000123	-0.141	3277	3284	61346
Mbuti.DG	GalhetaIV_1200BP	Parakana	Piapoco.DG	-0.000202	-0.224	3236	3248	60271
Mbuti.DG	GalhetaIV_1200BP	Ticuna	Arara	0.001156	1.288	3037	2970	57930
Mbuti.DG	GalhetaIV_1200BP	Ticuna	Kaingang	0.001872	2.253	2941	2841	53527
Mbuti.DG	GalhetaIV_1200BP	Ticuna	Surui.DG	0.000124	0.178	3315	3307	61445
Mbuti.DG	GalhetaIV_1200BP	Ticuna	Palikur	-0.000116	-0.185	3355	3362	62537
Mbuti.DG	GalhetaIV_1200BP	Ticuna	Guarani	-5.5e-05	-0.105	3369	3373	62539
Mbuti.DG	GalhetaIV_1200BP	Ticuna	Parakana	-0.000375	-0.464	3250	3273	61346
Mbuti.DG	GalhetaIV_1200BP	Ticuna	Jamamadi	0.000678	0.785	3352	3310	62089
Mbuti.DG	GalhetaIV_1200BP	Ticuna	Karitiana.DG	-0.000623	-0.986	3355	3394	62539
Mbuti.DG	GalhetaIV_1200BP	Ticuna	Piapoco.DG	-0.000644	-0.989	3276	3316	61440
Mbuti.DG	GalhetaIV_1200BP	Jamamadi	Arara	0.000365	0.337	3030	3009	57538
Mbuti.DG	GalhetaIV_1200BP	Jamamadi	Kaingang	0.001469	1.359	2910	2832	53200
Mbuti.DG	GalhetaIV_1200BP	Jamamadi	Surui.DG	-0.000473	-0.481	3270	3298	61008
Mbuti.DG	GalhetaIV_1200BP	Jamamadi	Palikur	-0.000752	-0.841	3302	3349	62087
Mbuti.DG	GalhetaIV_1200BP	Jamamadi	Guarani	-0.000657	-0.798	3339	3380	62089
Mbuti.DG	GalhetaIV_1200BP	Jamamadi	Parakana	-0.000911	-0.907	3214	3270	60943
Mbuti.DG	GalhetaIV_1200BP	Jamamadi	Ticuna	-0.000678	-0.785	3310	3352	62089
Mbuti.DG	GalhetaIV_1200BP	Jamamadi	Karitiana.DG	-0.001197	-1.263	3338	3412	62089
Mbuti.DG	GalhetaIV_1200BP	Jamamadi	Piapoco.DG	-0.001223	-1.318	3253	3328	61003
Mbuti.DG	GalhetaIV_1200BP	Karitiana.DG	Arara	0.001651	1.786	3018	2922	57930
Mbuti.DG	GalhetaIV_1200BP	Karitiana.DG	Kaingang	0.002516	2.92	2953	2819	53527
Mbuti.DG	GalhetaIV_1200BP	Karitiana.DG	Surui.DG	0.000856	1.192	3277	3225	61446
Mbuti.DG	GalhetaIV_1200BP	Karitiana.DG	Palikur	0.000507	0.74	3368	3337	62537
Mbuti.DG	GalhetaIV_1200BP	Karitiana.DG	Guarani	0.000568	0.943	3395	3359	62539
Mbuti.DG	GalhetaIV_1200BP	Karitiana.DG	Parakana	0.000123	0.141	3284	3277	61346
Mbuti.DG	GalhetaIV_1200BP	Karitiana.DG	Ticuna	0.000623	0.986	3394	3355	62539
Mbuti.DG	GalhetaIV_1200BP	Karitiana.DG	Jamamadi	0.001197	1.263	3412	3338	62089
Mbuti.DG	GalhetaIV_1200BP	Karitiana.DG	Piapoco.DG	7.9e-05	0.112	3322	3317	61441
Mbuti.DG	GalhetaIV_1200BP	Piapoco.DG	Arara	0.001762	1.911	2974	2873	56921
Mbuti.DG	GalhetaIV_1200BP	Piapoco.DG	Kaingang	0.002686	3.083	2920	2778	52590
Mbuti.DG	GalhetaIV_1200BP	Piapoco.DG	Surui.DG	0.000777	0.995	3319	3271	61439
Mbuti.DG	GalhetaIV_1200BP	Piapoco.DG	Palikur	0.000347	0.511	3292	3271	61438
Mbuti.DG	GalhetaIV_1200BP	Piapoco.DG	Guarani	0.000608	1.004	3333	3296	61440
Mbuti.DG	GalhetaIV_1200BP	Piapoco.DG	Parakana	0.000202	0.224	3248	3236	60271
Mbuti.DG	GalhetaIV_1200BP	Piapoco.DG	Ticuna	0.000644	0.989	3316	3276	61440
Mbuti.DG	GalhetaIV_1200BP	Piapoco.DG	Jamamadi	0.001223	1.318	3328	3253	61003
Mbuti.DG	GalhetaIV_1200BP	Piapoco.DG	Karitiana.DG	-7.9e-05	-0.112	3317	3322	61441
Mbuti.DG	JabuticabeiraII_~2400BP	Arara	Kaingang	-0.000247	-0.428	11661	11716	223264
Mbuti.DG	JabuticabeiraII_~2400BP	Arara	Surui.DG	-0.000555	-1.059	13136	13277	253539
Mbuti.DG	JabuticabeiraII_~2400BP	Arara	Palikur	-0.000265	-0.562	13505	13574	259846
Mbuti.DG	JabuticabeiraII_~2400BP	Arara	Guarani	-0.000413	-0.927	13596	13704	259856
Mbuti.DG	JabuticabeiraII_~2400BP	Arara	Parakana	-0.000594	-1.087	12973	13124	254595
Mbuti.DG	JabuticabeiraII_~2400BP	Arara	Ticuna	-0.000854	-1.765	13653	13875	259856
Mbuti.DG	JabuticabeiraII_~2400BP	Arara	Jamamadi	-0.00058	-1.017	13532	13682	257654
Mbuti.DG	JabuticabeiraII_~2400BP	Arara	Karitiana.DG	-0.000744	-1.541	13546	13739	259854
Mbuti.DG	JabuticabeiraII_~2400BP	Arara	Piapoco.DG	-0.001003	-1.966	13193	13447	253532
Mbuti.DG	JabuticabeiraII_~2400BP	Kaingang	Arara	0.000247	0.428	11716	11661	223264
Mbuti.DG	JabuticabeiraII_~2400BP	Kaingang	Surui.DG	-0.000616	-1.177	12700	12844	233565
Mbuti.DG	JabuticabeiraII_~2400BP	Kaingang	Palikur	-0.000283	-0.567	13016	13084	239427
Mbuti.DG	JabuticabeiraII_~2400BP	Kaingang	Guarani	-0.000354	-0.827	12985	13069	239434
Mbuti.DG	JabuticabeiraII_~2400BP	Kaingang	Parakana	-0.000688	-1.168	12632	12793	234141
Mbuti.DG	JabuticabeiraII_~2400BP	Kaingang	Ticuna	-0.000676	-1.468	13026	13188	239435
Mbuti.DG	JabuticabeiraII_~2400BP	Kaingang	Jamamadi	-0.000678	-1.152	12949	13110	237469
Mbuti.DG	JabuticabeiraII_~2400BP	Kaingang	Karitiana.DG	-0.000555	-1.121	13026	13159	239433
Mbuti.DG	JabuticabeiraII_~2400BP	Kaingang	Piapoco.DG	-0.000955	-1.828	12730	12953	233557
Mbuti.DG	JabuticabeiraII_~2400BP	Surui.DG	Arara	0.000555	1.059	13277	13136	253539
Mbuti.DG	JabuticabeiraII_~2400BP	Surui.DG	Kaingang	0.000616	1.177	12844	12700	233565
Mbuti.DG	JabuticabeiraII_~2400BP	Surui.DG	Palikur	0.000203	0.477	14795	14740	273320
Mbuti.DG	JabuticabeiraII_~2400BP	Surui.DG	Guarani	9.1e-05	0.239	14915	14890	273327
Mbuti.DG	JabuticabeiraII_~2400BP	Surui.DG	Parakana	-0.000235	-0.453	14334	14397	267199
Mbuti.DG	JabuticabeiraII_~2400BP	Surui.DG	Ticuna	-0.000224	-0.538	14970	15031	273328
Mbuti.DG	JabuticabeiraII_~2400BP	Surui.DG	Jamamadi	2.1e-05	0.041	14795	14789	270968
Mbuti.DG	JabuticabeiraII_~2400BP	Surui.DG	Karitiana.DG	-0.000155	-0.393	14663	14705	273328
Mbuti.DG	JabuticabeiraII_~2400BP	Surui.DG	Piapoco.DG	-0.000453	-1.052	14845	14969	273293
Mbuti.DG	JabuticabeiraII_~2400BP	Palikur	Arara	0.000265	0.562	13574	13505	259846
Mbuti.DG	JabuticabeiraII_~2400BP	Palikur	Kaingang	0.000283	0.567	13084	13016	239427
Mbuti.DG	JabuticabeiraII_~2400BP	Palikur	Surui.DG	-0.000203	-0.477	14740	14795	273320
Mbuti.DG	JabuticabeiraII_~2400BP	Palikur	Guarani	-0.000104	-0.315	15254	15284	280179
Mbuti.DG	JabuticabeiraII_~2400BP	Palikur	Parakana	-0.00036	-0.75	14656	14755	273870
Mbuti.DG	JabuticabeiraII_~2400BP	Palikur	Ticuna	-0.000389	-1.088	15234	15343	280180
Mbuti.DG	JabuticabeiraII_~2400BP	Palikur	Jamamadi	-0.000238	-0.504	15021	15087	277748
Mbuti.DG	JabuticabeiraII_~2400BP	Palikur	Karitiana.DG	-0.000331	-0.848	15213	15305	280177
Mbuti.DG	JabuticabeiraII_~2400BP	Palikur	Piapoco.DG	-0.000661	-1.624	14704	14885	273312
Mbuti.DG	JabuticabeiraII_~2400BP	Guarani	Arara	0.000413	0.927	13704	13596	259856
Mbuti.DG	JabuticabeiraII_~2400BP	Guarani	Kaingang	0.000354	0.827	13069	12985	239434
Mbuti.DG	JabuticabeiraII_~2400BP	Guarani	Surui.DG	-9.1e-05	-0.239	14890	14915	273327
Mbuti.DG	JabuticabeiraII_~2400BP	Guarani	Palikur	0.000104	0.315	15284	15254	280179
Mbuti.DG	JabuticabeiraII_~2400BP	Guarani	Parakana	-0.000232	-0.525	14784	14848	273879
Mbuti.DG	JabuticabeiraII_~2400BP	Guarani	Ticuna	-0.000284	-0.919	15304	15383	280189
Mbuti.DG	JabuticabeiraII_~2400BP	Guarani	Jamamadi	-9.7e-05	-0.223	15162	15189	277757
Mbuti.DG	JabuticabeiraII_~2400BP	Guarani	Karitiana.DG	-0.000225	-0.678	15314	15377	280186
Mbuti.DG	JabuticabeiraII_~2400BP	Guarani	Piapoco.DG	-0.000552	-1.594	14890	15041	273319
Mbuti.DG	JabuticabeiraII_~2400BP	Parakana	Arara	0.000594	1.087	13124	12973	254595
Mbuti.DG	JabuticabeiraII_~2400BP	Parakana	Kaingang	0.000688	1.168	12793	12632	234141
Mbuti.DG	JabuticabeiraII_~2400BP	Parakana	Surui.DG	0.000235	0.453	14397	14334	267199
Mbuti.DG	JabuticabeiraII_~2400BP	Parakana	Palikur	0.00036	0.75	14755	14656	273870
Mbuti.DG	JabuticabeiraII_~2400BP	Parakana	Guarani	0.000232	0.525	14848	14784	273879
Mbuti.DG	JabuticabeiraII_~2400BP	Parakana	Ticuna	-3.5e-05	-0.078	14822	14831	273880
Mbuti.DG	JabuticabeiraII_~2400BP	Parakana	Jamamadi	5.8e-05	0.101	14657	14641	271753
Mbuti.DG	JabuticabeiraII_~2400BP	Parakana	Karitiana.DG	7.4e-05	0.156	14776	14756	273877
Mbuti.DG	JabuticabeiraII_~2400BP	Parakana	Piapoco.DG	-0.000262	-0.541	14456	14526	267191
Mbuti.DG	JabuticabeiraII_~2400BP	Ticuna	Arara	0.000854	1.765	13875	13653	259856
Mbuti.DG	JabuticabeiraII_~2400BP	Ticuna	Kaingang	0.000676	1.468	13188	13026	239435
Mbuti.DG	JabuticabeiraII_~2400BP	Ticuna	Surui.DG	0.000224	0.538	15031	14970	273328
Mbuti.DG	JabuticabeiraII_~2400BP	Ticuna	Palikur	0.000389	1.088	15343	15234	280180
Mbuti.DG	JabuticabeiraII_~2400BP	Ticuna	Guarani	0.000284	0.919	15383	15304	280189
Mbuti.DG	JabuticabeiraII_~2400BP	Ticuna	Parakana	3.5e-05	0.078	14831	14822	273880
Mbuti.DG	JabuticabeiraII_~2400BP	Ticuna	Jamamadi	0.000246	0.527	15164	15096	277758
Mbuti.DG	JabuticabeiraII_~2400BP	Ticuna	Karitiana.DG	5.9e-05	0.16	15368	15352	280187
Mbuti.DG	JabuticabeiraII_~2400BP	Ticuna	Piapoco.DG	-0.000236	-0.656	14865	14930	273320
Mbuti.DG	JabuticabeiraII_~2400BP	Jamamadi	Arara	0.00058	1.017	13682	13532	257654
Mbuti.DG	JabuticabeiraII_~2400BP	Jamamadi	Kaingang	0.000678	1.152	13110	12949	237469
Mbuti.DG	JabuticabeiraII_~2400BP	Jamamadi	Surui.DG	-2.1e-05	-0.041	14789	14795	270968
Mbuti.DG	JabuticabeiraII_~2400BP	Jamamadi	Palikur	0.000238	0.504	15087	15021	277748
Mbuti.DG	JabuticabeiraII_~2400BP	Jamamadi	Guarani	9.7e-05	0.223	15189	15162	277757
Mbuti.DG	JabuticabeiraII_~2400BP	Jamamadi	Parakana	-5.8e-05	-0.101	14641	14657	271753
Mbuti.DG	JabuticabeiraII_~2400BP	Jamamadi	Ticuna	-0.000246	-0.527	15096	15164	277758
Mbuti.DG	JabuticabeiraII_~2400BP	Jamamadi	Karitiana.DG	-0.000103	-0.21	15153	15182	277755
Mbuti.DG	JabuticabeiraII_~2400BP	Jamamadi	Piapoco.DG	-0.00046	-0.913	14729	14854	270960
Mbuti.DG	JabuticabeiraII_~2400BP	Karitiana.DG	Arara	0.000744	1.541	13739	13546	259854
Mbuti.DG	JabuticabeiraII_~2400BP	Karitiana.DG	Kaingang	0.000555	1.121	13159	13026	239433
Mbuti.DG	JabuticabeiraII_~2400BP	Karitiana.DG	Surui.DG	0.000155	0.393	14705	14663	273328
Mbuti.DG	JabuticabeiraII_~2400BP	Karitiana.DG	Palikur	0.000331	0.848	15305	15213	280177
Mbuti.DG	JabuticabeiraII_~2400BP	Karitiana.DG	Guarani	0.000225	0.678	15377	15314	280186
Mbuti.DG	JabuticabeiraII_~2400BP	Karitiana.DG	Parakana	-7.4e-05	-0.156	14756	14776	273877
Mbuti.DG	JabuticabeiraII_~2400BP	Karitiana.DG	Ticuna	-5.9e-05	-0.16	15352	15368	280187
Mbuti.DG	JabuticabeiraII_~2400BP	Karitiana.DG	Jamamadi	0.000103	0.21	15182	15153	277755
Mbuti.DG	JabuticabeiraII_~2400BP	Karitiana.DG	Piapoco.DG	-0.000305	-0.759	14953	15036	273321
Mbuti.DG	JabuticabeiraII_~2400BP	Piapoco.DG	Arara	0.001003	1.966	13447	13193	253532
Mbuti.DG	JabuticabeiraII_~2400BP	Piapoco.DG	Kaingang	0.000955	1.828	12953	12730	233557
Mbuti.DG	JabuticabeiraII_~2400BP	Piapoco.DG	Surui.DG	0.000453	1.052	14969	14845	273293
Mbuti.DG	JabuticabeiraII_~2400BP	Piapoco.DG	Palikur	0.000661	1.624	14885	14704	273312
Mbuti.DG	JabuticabeiraII_~2400BP	Piapoco.DG	Guarani	0.000552	1.594	15041	14890	273319
Mbuti.DG	JabuticabeiraII_~2400BP	Piapoco.DG	Parakana	0.000262	0.541	14526	14456	267191
Mbuti.DG	JabuticabeiraII_~2400BP	Piapoco.DG	Ticuna	0.000236	0.656	14930	14865	273320
Mbuti.DG	JabuticabeiraII_~2400BP	Piapoco.DG	Jamamadi	0.00046	0.913	14854	14729	270960
Mbuti.DG	JabuticabeiraII_~2400BP	Piapoco.DG	Karitiana.DG	0.000305	0.759	15036	14953	273321
Mbuti.DG	JabuticabeiraII_111/112_~2200BP	Arara	Kaingang	0.001339	1.686	7309	7123	138537
Mbuti.DG	JabuticabeiraII_111/112_~2200BP	Arara	Surui.DG	-0.001568	-2.191	8064	8311	157784
Mbuti.DG	JabuticabeiraII_111/112_~2200BP	Arara	Palikur	-0.000787	-1.115	8330	8457	161098
Mbuti.DG	JabuticabeiraII_111/112_~2200BP	Arara	Guarani	-0.000519	-0.828	8405	8489	161104
Mbuti.DG	JabuticabeiraII_111/112_~2200BP	Arara	Parakana	-0.001585	-2.028	7950	8201	158158
Mbuti.DG	JabuticabeiraII_111/112_~2200BP	Arara	Ticuna	-0.001107	-1.631	8422	8600	161104
Mbuti.DG	JabuticabeiraII_111/112_~2200BP	Arara	Jamamadi	-0.000458	-0.561	8407	8480	159820
Mbuti.DG	JabuticabeiraII_111/112_~2200BP	Arara	Karitiana.DG	-0.001498	-2.27	8292	8533	161102
Mbuti.DG	JabuticabeiraII_111/112_~2200BP	Arara	Piapoco.DG	-0.001025	-1.437	8176	8338	157772
Mbuti.DG	JabuticabeiraII_111/112_~2200BP	Kaingang	Arara	-0.001339	-1.686	7123	7309	138537
Mbuti.DG	JabuticabeiraII_111/112_~2200BP	Kaingang	Surui.DG	-0.003258	-4.533	7706	8180	145482
Mbuti.DG	JabuticabeiraII_111/112_~2200BP	Kaingang	Palikur	-0.002705	-3.854	7889	8291	148568
Mbuti.DG	JabuticabeiraII_111/112_~2200BP	Kaingang	Guarani	-0.002301	-3.771	7896	8238	148572
Mbuti.DG	JabuticabeiraII_111/112_~2200BP	Kaingang	Parakana	-0.003379	-4.047	7648	8140	145533
Mbuti.DG	JabuticabeiraII_111/112_~2200BP	Kaingang	Ticuna	-0.003207	-4.712	7870	8347	148573
Mbuti.DG	JabuticabeiraII_111/112_~2200BP	Kaingang	Jamamadi	-0.002557	-3.1	7875	8252	147482
Mbuti.DG	JabuticabeiraII_111/112_~2200BP	Kaingang	Karitiana.DG	-0.003388	-4.979	7857	8360	148571
Mbuti.DG	JabuticabeiraII_111/112_~2200BP	Kaingang	Piapoco.DG	-0.002867	-3.967	7792	8209	145467
Mbuti.DG	JabuticabeiraII_111/112_~2200BP	Surui.DG	Arara	0.001568	2.191	8311	8064	157784
Mbuti.DG	JabuticabeiraII_111/112_~2200BP	Surui.DG	Kaingang	0.003258	4.533	8180	7706	145482
Mbuti.DG	JabuticabeiraII_111/112_~2200BP	Surui.DG	Palikur	0.000661	1.094	9202	9089	170107
Mbuti.DG	JabuticabeiraII_111/112_~2200BP	Surui.DG	Guarani	0.000785	1.481	9302	9168	170111
Mbuti.DG	JabuticabeiraII_111/112_~2200BP	Surui.DG	Parakana	-0.000198	-0.29	8861	8894	166623
Mbuti.DG	JabuticabeiraII_111/112_~2200BP	Surui.DG	Ticuna	0.000299	0.517	9328	9277	170112
Mbuti.DG	JabuticabeiraII_111/112_~2200BP	Surui.DG	Jamamadi	0.000901	1.247	9251	9099	168730
Mbuti.DG	JabuticabeiraII_111/112_~2200BP	Surui.DG	Karitiana.DG	-0.000201	-0.353	9084	9118	170111
Mbuti.DG	JabuticabeiraII_111/112_~2200BP	Surui.DG	Piapoco.DG	0.000404	0.671	9277	9208	170088
Mbuti.DG	JabuticabeiraII_111/112_~2200BP	Palikur	Arara	0.000787	1.115	8457	8330	161098
Mbuti.DG	JabuticabeiraII_111/112_~2200BP	Palikur	Kaingang	0.002705	3.854	8291	7889	148568
Mbuti.DG	JabuticabeiraII_111/112_~2200BP	Palikur	Surui.DG	-0.000661	-1.094	9089	9202	170107
Mbuti.DG	JabuticabeiraII_111/112_~2200BP	Palikur	Guarani	0.000128	0.258	9444	9422	173708
Mbuti.DG	JabuticabeiraII_111/112_~2200BP	Palikur	Parakana	-0.000819	-1.214	9043	9182	170135
Mbuti.DG	JabuticabeiraII_111/112_~2200BP	Palikur	Ticuna	-0.000367	-0.669	9419	9483	173709
Mbuti.DG	JabuticabeiraII_111/112_~2200BP	Palikur	Jamamadi	0.000166	0.236	9344	9316	172293
Mbuti.DG	JabuticabeiraII_111/112_~2200BP	Palikur	Karitiana.DG	-0.000879	-1.552	9353	9506	173706
Mbuti.DG	JabuticabeiraII_111/112_~2200BP	Palikur	Piapoco.DG	-0.000259	-0.468	9163	9207	170094
Mbuti.DG	JabuticabeiraII_111/112_~2200BP	Guarani	Arara	0.000519	0.828	8489	8405	161104
Mbuti.DG	JabuticabeiraII_111/112_~2200BP	Guarani	Kaingang	0.002301	3.771	8238	7896	148572
Mbuti.DG	JabuticabeiraII_111/112_~2200BP	Guarani	Surui.DG	-0.000785	-1.481	9168	9302	170111
Mbuti.DG	JabuticabeiraII_111/112_~2200BP	Guarani	Palikur	-0.000128	-0.258	9422	9444	173708
Mbuti.DG	JabuticabeiraII_111/112_~2200BP	Guarani	Parakana	-0.000905	-1.518	9094	9248	170140
Mbuti.DG	JabuticabeiraII_111/112_~2200BP	Guarani	Ticuna	-0.000495	-1.144	9445	9531	173714
Mbuti.DG	JabuticabeiraII_111/112_~2200BP	Guarani	Jamamadi	9.1e-05	0.145	9421	9406	172298
Mbuti.DG	JabuticabeiraII_111/112_~2200BP	Guarani	Karitiana.DG	-0.001006	-2.234	9397	9572	173711
Mbuti.DG	JabuticabeiraII_111/112_~2200BP	Guarani	Piapoco.DG	-0.000395	-0.844	9244	9311	170098
Mbuti.DG	JabuticabeiraII_111/112_~2200BP	Parakana	Arara	0.001585	2.028	8201	7950	158158
Mbuti.DG	JabuticabeiraII_111/112_~2200BP	Parakana	Kaingang	0.003379	4.047	8140	7648	145533
Mbuti.DG	JabuticabeiraII_111/112_~2200BP	Parakana	Surui.DG	0.000198	0.29	8894	8861	166623
Mbuti.DG	JabuticabeiraII_111/112_~2200BP	Parakana	Palikur	0.000819	1.214	9182	9043	170135
Mbuti.DG	JabuticabeiraII_111/112_~2200BP	Parakana	Guarani	0.000905	1.518	9248	9094	170140
Mbuti.DG	JabuticabeiraII_111/112_~2200BP	Parakana	Ticuna	0.000449	0.7	9215	9138	170141
Mbuti.DG	JabuticabeiraII_111/112_~2200BP	Parakana	Jamamadi	0.000904	1.097	9179	9026	168911
Mbuti.DG	JabuticabeiraII_111/112_~2200BP	Parakana	Karitiana.DG	-6e-06	-0.009	9132	9132	170138
Mbuti.DG	JabuticabeiraII_111/112_~2200BP	Parakana	Piapoco.DG	0.000555	0.812	9048	8956	166609
Mbuti.DG	JabuticabeiraII_111/112_~2200BP	Ticuna	Arara	0.001107	1.631	8600	8422	161104
Mbuti.DG	JabuticabeiraII_111/112_~2200BP	Ticuna	Kaingang	0.003207	4.712	8347	7870	148573
Mbuti.DG	JabuticabeiraII_111/112_~2200BP	Ticuna	Surui.DG	-0.000299	-0.517	9277	9328	170112
Mbuti.DG	JabuticabeiraII_111/112_~2200BP	Ticuna	Palikur	0.000367	0.669	9483	9419	173709
Mbuti.DG	JabuticabeiraII_111/112_~2200BP	Ticuna	Guarani	0.000495	1.144	9531	9445	173714
Mbuti.DG	JabuticabeiraII_111/112_~2200BP	Ticuna	Parakana	-0.000449	-0.7	9138	9215	170141
Mbuti.DG	JabuticabeiraII_111/112_~2200BP	Ticuna	Jamamadi	0.000614	0.922	9434	9328	172299
Mbuti.DG	JabuticabeiraII_111/112_~2200BP	Ticuna	Karitiana.DG	-0.000511	-0.991	9458	9546	173712
Mbuti.DG	JabuticabeiraII_111/112_~2200BP	Ticuna	Piapoco.DG	9.8e-05	0.188	9263	9246	170099
Mbuti.DG	JabuticabeiraII_111/112_~2200BP	Jamamadi	Arara	0.000458	0.561	8480	8407	159820
Mbuti.DG	JabuticabeiraII_111/112_~2200BP	Jamamadi	Kaingang	0.002557	3.1	8252	7875	147482
Mbuti.DG	JabuticabeiraII_111/112_~2200BP	Jamamadi	Surui.DG	-0.000901	-1.247	9099	9251	168730
Mbuti.DG	JabuticabeiraII_111/112_~2200BP	Jamamadi	Palikur	-0.000166	-0.236	9316	9344	172293
Mbuti.DG	JabuticabeiraII_111/112_~2200BP	Jamamadi	Guarani	-9.1e-05	-0.145	9406	9421	172298
Mbuti.DG	JabuticabeiraII_111/112_~2200BP	Jamamadi	Parakana	-0.000904	-1.097	9026	9179	168911
Mbuti.DG	JabuticabeiraII_111/112_~2200BP	Jamamadi	Ticuna	-0.000614	-0.922	9328	9434	172299
Mbuti.DG	JabuticabeiraII_111/112_~2200BP	Jamamadi	Karitiana.DG	-0.001078	-1.583	9309	9495	172296
Mbuti.DG	JabuticabeiraII_111/112_~2200BP	Jamamadi	Piapoco.DG	-0.000527	-0.739	9157	9246	168717
Mbuti.DG	JabuticabeiraII_111/112_~2200BP	Karitiana.DG	Arara	0.001498	2.27	8533	8292	161102
Mbuti.DG	JabuticabeiraII_111/112_~2200BP	Karitiana.DG	Kaingang	0.003388	4.979	8360	7857	148571
Mbuti.DG	JabuticabeiraII_111/112_~2200BP	Karitiana.DG	Surui.DG	0.000201	0.353	9118	9084	170111
Mbuti.DG	JabuticabeiraII_111/112_~2200BP	Karitiana.DG	Palikur	0.000879	1.552	9506	9353	173706
Mbuti.DG	JabuticabeiraII_111/112_~2200BP	Karitiana.DG	Guarani	0.001006	2.234	9572	9397	173711
Mbuti.DG	JabuticabeiraII_111/112_~2200BP	Karitiana.DG	Parakana	6e-06	0.009	9132	9132	170138
Mbuti.DG	JabuticabeiraII_111/112_~2200BP	Karitiana.DG	Ticuna	0.000511	0.991	9546	9458	173712
Mbuti.DG	JabuticabeiraII_111/112_~2200BP	Karitiana.DG	Jamamadi	0.001078	1.583	9495	9309	172296
Mbuti.DG	JabuticabeiraII_111/112_~2200BP	Karitiana.DG	Piapoco.DG	0.000598	1.074	9357	9255	170100
Mbuti.DG	JabuticabeiraII_111/112_~2200BP	Piapoco.DG	Arara	0.001025	1.437	8338	8176	157772
Mbuti.DG	JabuticabeiraII_111/112_~2200BP	Piapoco.DG	Kaingang	0.002867	3.967	8209	7792	145467
Mbuti.DG	JabuticabeiraII_111/112_~2200BP	Piapoco.DG	Surui.DG	-0.000404	-0.671	9208	9277	170088
Mbuti.DG	JabuticabeiraII_111/112_~2200BP	Piapoco.DG	Palikur	0.000259	0.468	9207	9163	170094
Mbuti.DG	JabuticabeiraII_111/112_~2200BP	Piapoco.DG	Guarani	0.000395	0.844	9311	9244	170098
Mbuti.DG	JabuticabeiraII_111/112_~2200BP	Piapoco.DG	Parakana	-0.000555	-0.812	8956	9048	166609
Mbuti.DG	JabuticabeiraII_111/112_~2200BP	Piapoco.DG	Ticuna	-9.8e-05	-0.188	9246	9263	170099
Mbuti.DG	JabuticabeiraII_111/112_~2200BP	Piapoco.DG	Jamamadi	0.000527	0.739	9246	9157	168717
Mbuti.DG	JabuticabeiraII_111/112_~2200BP	Piapoco.DG	Karitiana.DG	-0.000598	-1.074	9255	9357	170100
Mbuti.DG	JabuticabeiraII_102_1300BP	Arara	Kaingang	0.001852	1.916	4680	4518	87412
Mbuti.DG	JabuticabeiraII_102_1300BP	Arara	Surui.DG	-0.00111	-1.232	5173	5284	99720
Mbuti.DG	JabuticabeiraII_102_1300BP	Arara	Palikur	-0.001569	-1.924	5227	5387	101718
Mbuti.DG	JabuticabeiraII_102_1300BP	Arara	Guarani	-0.001186	-1.549	5309	5430	101721
Mbuti.DG	JabuticabeiraII_102_1300BP	Arara	Parakana	-0.002382	-2.594	5001	5239	100002
Mbuti.DG	JabuticabeiraII_102_1300BP	Arara	Ticuna	-0.001878	-2.236	5309	5500	101721
Mbuti.DG	JabuticabeiraII_102_1300BP	Arara	Jamamadi	-0.000996	-1.015	5296	5397	100948
Mbuti.DG	JabuticabeiraII_102_1300BP	Arara	Karitiana.DG	-0.002397	-2.863	5226	5469	101720
Mbuti.DG	JabuticabeiraII_102_1300BP	Arara	Piapoco.DG	-0.002223	-2.63	5147	5369	99714
Mbuti.DG	JabuticabeiraII_102_1300BP	Kaingang	Arara	-0.001852	-1.916	4518	4680	87412
Mbuti.DG	JabuticabeiraII_102_1300BP	Kaingang	Surui.DG	-0.003336	-3.863	4912	5219	92031
Mbuti.DG	JabuticabeiraII_102_1300BP	Kaingang	Palikur	-0.00393	-4.831	4970	5339	93861
Mbuti.DG	JabuticabeiraII_102_1300BP	Kaingang	Guarani	-0.003273	-4.755	4995	5302	93862
Mbuti.DG	JabuticabeiraII_102_1300BP	Kaingang	Parakana	-0.004787	-5.153	4815	5255	92036
Mbuti.DG	JabuticabeiraII_102_1300BP	Kaingang	Ticuna	-0.004297	-5.556	4969	5372	93863
Mbuti.DG	JabuticabeiraII_102_1300BP	Kaingang	Jamamadi	-0.003216	-3.404	4984	5283	93212
Mbuti.DG	JabuticabeiraII_102_1300BP	Kaingang	Karitiana.DG	-0.004138	-5.056	4974	5363	93862
Mbuti.DG	JabuticabeiraII_102_1300BP	Kaingang	Piapoco.DG	-0.004569	-5.658	4880	5301	92025
Mbuti.DG	JabuticabeiraII_102_1300BP	Surui.DG	Arara	0.00111	1.232	5284	5173	99720
Mbuti.DG	JabuticabeiraII_102_1300BP	Surui.DG	Kaingang	0.003336	3.863	5219	4912	92031
Mbuti.DG	JabuticabeiraII_102_1300BP	Surui.DG	Palikur	-0.000484	-0.691	5781	5833	107581
Mbuti.DG	JabuticabeiraII_102_1300BP	Surui.DG	Guarani	4.8e-05	0.077	5876	5871	107583
Mbuti.DG	JabuticabeiraII_102_1300BP	Surui.DG	Parakana	-0.001552	-1.809	5620	5783	105474
Mbuti.DG	JabuticabeiraII_102_1300BP	Surui.DG	Ticuna	-0.000546	-0.788	5890	5949	107584
Mbuti.DG	JabuticabeiraII_102_1300BP	Surui.DG	Jamamadi	1.3e-05	0.015	5825	5824	106738
Mbuti.DG	JabuticabeiraII_102_1300BP	Surui.DG	Karitiana.DG	-0.000957	-1.348	5744	5847	107584
Mbuti.DG	JabuticabeiraII_102_1300BP	Surui.DG	Piapoco.DG	-0.001042	-1.412	5806	5919	107574
Mbuti.DG	JabuticabeiraII_102_1300BP	Palikur	Arara	0.001569	1.924	5387	5227	101718
Mbuti.DG	JabuticabeiraII_102_1300BP	Palikur	Kaingang	0.00393	4.831	5339	4970	93861
Mbuti.DG	JabuticabeiraII_102_1300BP	Palikur	Surui.DG	0.000484	0.691	5833	5781	107581
Mbuti.DG	JabuticabeiraII_102_1300BP	Palikur	Guarani	0.00045	0.831	6019	5969	109747
Mbuti.DG	JabuticabeiraII_102_1300BP	Palikur	Parakana	-0.001141	-1.529	5727	5850	107596
Mbuti.DG	JabuticabeiraII_102_1300BP	Palikur	Ticuna	-0.000173	-0.296	5965	5984	109748
Mbuti.DG	JabuticabeiraII_102_1300BP	Palikur	Jamamadi	0.000407	0.51	5954	5909	108883
Mbuti.DG	JabuticabeiraII_102_1300BP	Palikur	Karitiana.DG	-0.000626	-0.989	5944	6013	109747
Mbuti.DG	JabuticabeiraII_102_1300BP	Palikur	Piapoco.DG	-0.000562	-0.88	5800	5861	107576
Mbuti.DG	JabuticabeiraII_102_1300BP	Guarani	Arara	0.001186	1.549	5430	5309	101721
Mbuti.DG	JabuticabeiraII_102_1300BP	Guarani	Kaingang	0.003273	4.755	5302	4995	93862
Mbuti.DG	JabuticabeiraII_102_1300BP	Guarani	Surui.DG	-4.8e-05	-0.077	5871	5876	107583
Mbuti.DG	JabuticabeiraII_102_1300BP	Guarani	Palikur	-0.00045	-0.831	5969	6019	109747
Mbuti.DG	JabuticabeiraII_102_1300BP	Guarani	Parakana	-0.001481	-2.134	5772	5932	107598
Mbuti.DG	JabuticabeiraII_102_1300BP	Guarani	Ticuna	-0.000623	-1.319	5984	6052	109750
Mbuti.DG	JabuticabeiraII_102_1300BP	Guarani	Jamamadi	-5.2e-05	-0.071	5964	5969	108885
Mbuti.DG	JabuticabeiraII_102_1300BP	Guarani	Karitiana.DG	-0.00108	-1.985	5975	6093	109749
Mbuti.DG	JabuticabeiraII_102_1300BP	Guarani	Piapoco.DG	-0.0011	-2.033	5830	5949	107578
Mbuti.DG	JabuticabeiraII_102_1300BP	Parakana	Arara	0.002382	2.594	5239	5001	100002
Mbuti.DG	JabuticabeiraII_102_1300BP	Parakana	Kaingang	0.004787	5.153	5255	4815	92036
Mbuti.DG	JabuticabeiraII_102_1300BP	Parakana	Surui.DG	0.001552	1.809	5783	5620	105474
Mbuti.DG	JabuticabeiraII_102_1300BP	Parakana	Palikur	0.001141	1.529	5850	5727	107596
Mbuti.DG	JabuticabeiraII_102_1300BP	Parakana	Guarani	0.001481	2.134	5932	5772	107598
Mbuti.DG	JabuticabeiraII_102_1300BP	Parakana	Ticuna	0.00086	1.172	5894	5802	107599
Mbuti.DG	JabuticabeiraII_102_1300BP	Parakana	Jamamadi	0.001318	1.421	5836	5696	106843
Mbuti.DG	JabuticabeiraII_102_1300BP	Parakana	Karitiana.DG	0.000494	0.642	5842	5789	107598
Mbuti.DG	JabuticabeiraII_102_1300BP	Parakana	Piapoco.DG	0.000407	0.505	5774	5732	105468
Mbuti.DG	JabuticabeiraII_102_1300BP	Ticuna	Arara	0.001878	2.236	5500	5309	101721
Mbuti.DG	JabuticabeiraII_102_1300BP	Ticuna	Kaingang	0.004297	5.556	5372	4969	93863
Mbuti.DG	JabuticabeiraII_102_1300BP	Ticuna	Surui.DG	0.000546	0.788	5949	5890	107584
Mbuti.DG	JabuticabeiraII_102_1300BP	Ticuna	Palikur	0.000173	0.296	5984	5965	109748
Mbuti.DG	JabuticabeiraII_102_1300BP	Ticuna	Guarani	0.000623	1.319	6052	5984	109750
Mbuti.DG	JabuticabeiraII_102_1300BP	Ticuna	Parakana	-0.00086	-1.172	5802	5894	107599
Mbuti.DG	JabuticabeiraII_102_1300BP	Ticuna	Jamamadi	0.000637	0.817	5982	5913	108886
Mbuti.DG	JabuticabeiraII_102_1300BP	Ticuna	Karitiana.DG	-0.000453	-0.789	6000	6050	109750
Mbuti.DG	JabuticabeiraII_102_1300BP	Ticuna	Piapoco.DG	-0.000501	-0.854	5846	5900	107579
Mbuti.DG	JabuticabeiraII_102_1300BP	Jamamadi	Arara	0.000996	1.015	5397	5296	100948
Mbuti.DG	JabuticabeiraII_102_1300BP	Jamamadi	Kaingang	0.003216	3.404	5283	4984	93212
Mbuti.DG	JabuticabeiraII_102_1300BP	Jamamadi	Surui.DG	-1.3e-05	-0.015	5824	5825	106738
Mbuti.DG	JabuticabeiraII_102_1300BP	Jamamadi	Palikur	-0.000407	-0.51	5909	5954	108883
Mbuti.DG	JabuticabeiraII_102_1300BP	Jamamadi	Guarani	5.2e-05	0.071	5969	5964	108885
Mbuti.DG	JabuticabeiraII_102_1300BP	Jamamadi	Parakana	-0.001318	-1.421	5696	5836	106843
Mbuti.DG	JabuticabeiraII_102_1300BP	Jamamadi	Ticuna	-0.000637	-0.817	5913	5982	108886
Mbuti.DG	JabuticabeiraII_102_1300BP	Jamamadi	Karitiana.DG	-0.001014	-1.281	5913	6024	108885
Mbuti.DG	JabuticabeiraII_102_1300BP	Jamamadi	Piapoco.DG	-0.001137	-1.413	5757	5879	106733
Mbuti.DG	JabuticabeiraII_102_1300BP	Karitiana.DG	Arara	0.002397	2.863	5469	5226	101720
Mbuti.DG	JabuticabeiraII_102_1300BP	Karitiana.DG	Kaingang	0.004138	5.056	5363	4974	93862
Mbuti.DG	JabuticabeiraII_102_1300BP	Karitiana.DG	Surui.DG	0.000957	1.348	5847	5744	107584
Mbuti.DG	JabuticabeiraII_102_1300BP	Karitiana.DG	Palikur	0.000626	0.989	6013	5944	109747
Mbuti.DG	JabuticabeiraII_102_1300BP	Karitiana.DG	Guarani	0.00108	1.985	6093	5975	109749
Mbuti.DG	JabuticabeiraII_102_1300BP	Karitiana.DG	Parakana	-0.000494	-0.642	5789	5842	107598
Mbuti.DG	JabuticabeiraII_102_1300BP	Karitiana.DG	Ticuna	0.000453	0.789	6050	6000	109750
Mbuti.DG	JabuticabeiraII_102_1300BP	Karitiana.DG	Jamamadi	0.001014	1.281	6024	5913	108885
Mbuti.DG	JabuticabeiraII_102_1300BP	Karitiana.DG	Piapoco.DG	-9.9e-05	-0.156	5888	5899	107579
Mbuti.DG	JabuticabeiraII_102_1300BP	Piapoco.DG	Arara	0.002223	2.63	5369	5147	99714
Mbuti.DG	JabuticabeiraII_102_1300BP	Piapoco.DG	Kaingang	0.004569	5.658	5301	4880	92025
Mbuti.DG	JabuticabeiraII_102_1300BP	Piapoco.DG	Surui.DG	0.001042	1.412	5919	5806	107574
Mbuti.DG	JabuticabeiraII_102_1300BP	Piapoco.DG	Palikur	0.000562	0.88	5861	5800	107576
Mbuti.DG	JabuticabeiraII_102_1300BP	Piapoco.DG	Guarani	0.0011	2.033	5949	5830	107578
Mbuti.DG	JabuticabeiraII_102_1300BP	Piapoco.DG	Parakana	-0.000407	-0.505	5732	5774	105468
Mbuti.DG	JabuticabeiraII_102_1300BP	Piapoco.DG	Ticuna	0.000501	0.854	5900	5846	107579
Mbuti.DG	JabuticabeiraII_102_1300BP	Piapoco.DG	Jamamadi	0.001137	1.413	5879	5757	106733
Mbuti.DG	JabuticabeiraII_102_1300BP	Piapoco.DG	Karitiana.DG	9.9e-05	0.156	5899	5888	107579
Mbuti.DG	LocaDoSuin_9100BP	Arara	Kaingang	0.000434	0.447	3572	3542	68929
Mbuti.DG	LocaDoSuin_9100BP	Arara	Surui.DG	-0.000169	-0.186	4046	4059	78340
Mbuti.DG	LocaDoSuin_9100BP	Arara	Palikur	-0.000258	-0.295	4124	4144	79908
Mbuti.DG	LocaDoSuin_9100BP	Arara	Guarani	-0.000111	-0.138	4165	4174	79912
Mbuti.DG	LocaDoSuin_9100BP	Arara	Parakana	-0.001157	-1.182	3941	4032	78658
Mbuti.DG	LocaDoSuin_9100BP	Arara	Ticuna	-0.000143	-0.167	4197	4209	79912
Mbuti.DG	LocaDoSuin_9100BP	Arara	Jamamadi	-0.000302	-0.285	4175	4199	79318
Mbuti.DG	LocaDoSuin_9100BP	Arara	Karitiana.DG	-0.000612	-0.693	4135	4184	79912
Mbuti.DG	LocaDoSuin_9100BP	Arara	Piapoco.DG	-0.001102	-1.239	4043	4129	78343
Mbuti.DG	LocaDoSuin_9100BP	Kaingang	Arara	-0.000434	-0.447	3542	3572	68929
Mbuti.DG	LocaDoSuin_9100BP	Kaingang	Surui.DG	-0.001121	-1.307	3865	3947	72614
Mbuti.DG	LocaDoSuin_9100BP	Kaingang	Palikur	-0.001182	-1.486	3971	4058	74084
Mbuti.DG	LocaDoSuin_9100BP	Kaingang	Guarani	-0.000616	-0.867	3970	4016	74087
Mbuti.DG	LocaDoSuin_9100BP	Kaingang	Parakana	-0.001981	-2.013	3816	3960	72734
Mbuti.DG	LocaDoSuin_9100BP	Kaingang	Ticuna	-0.000828	-1.096	3993	4054	74088
Mbuti.DG	LocaDoSuin_9100BP	Kaingang	Jamamadi	-0.00149	-1.517	3943	4053	73620
Mbuti.DG	LocaDoSuin_9100BP	Kaingang	Karitiana.DG	-0.000967	-1.189	3964	4036	74088
Mbuti.DG	LocaDoSuin_9100BP	Kaingang	Piapoco.DG	-0.002238	-2.65	3872	4035	72617
Mbuti.DG	LocaDoSuin_9100BP	Surui.DG	Arara	0.000169	0.186	4059	4046	78340
Mbuti.DG	LocaDoSuin_9100BP	Surui.DG	Kaingang	0.001121	1.307	3947	3865	72614
Mbuti.DG	LocaDoSuin_9100BP	Surui.DG	Palikur	-0.000118	-0.151	4542	4552	84611
Mbuti.DG	LocaDoSuin_9100BP	Surui.DG	Guarani	0.000267	0.402	4590	4567	84612
Mbuti.DG	LocaDoSuin_9100BP	Surui.DG	Parakana	-0.001094	-1.268	4368	4459	83058
Mbuti.DG	LocaDoSuin_9100BP	Surui.DG	Ticuna	-2.2e-05	-0.031	4608	4610	84613
Mbuti.DG	LocaDoSuin_9100BP	Surui.DG	Jamamadi	-4.8e-05	-0.052	4566	4570	83965
Mbuti.DG	LocaDoSuin_9100BP	Surui.DG	Karitiana.DG	-0.00024	-0.313	4492	4512	84613
Mbuti.DG	LocaDoSuin_9100BP	Surui.DG	Piapoco.DG	-0.001039	-1.344	4522	4610	84607
Mbuti.DG	LocaDoSuin_9100BP	Palikur	Arara	0.000258	0.295	4144	4124	79908
Mbuti.DG	LocaDoSuin_9100BP	Palikur	Kaingang	0.001182	1.486	4058	3971	74084
Mbuti.DG	LocaDoSuin_9100BP	Palikur	Surui.DG	0.000118	0.151	4552	4542	84611
Mbuti.DG	LocaDoSuin_9100BP	Palikur	Guarani	0.000425	0.73	4700	4664	86320
Mbuti.DG	LocaDoSuin_9100BP	Palikur	Parakana	-0.001007	-1.212	4482	4567	84724
Mbuti.DG	LocaDoSuin_9100BP	Palikur	Ticuna	0.000222	0.362	4678	4659	86321
Mbuti.DG	LocaDoSuin_9100BP	Palikur	Jamamadi	0.000182	0.212	4620	4604	85647
Mbuti.DG	LocaDoSuin_9100BP	Palikur	Karitiana.DG	3.6e-05	0.053	4670	4667	86321
Mbuti.DG	LocaDoSuin_9100BP	Palikur	Piapoco.DG	-0.000916	-1.331	4504	4582	84615
Mbuti.DG	LocaDoSuin_9100BP	Guarani	Arara	0.000111	0.138	4174	4165	79912
Mbuti.DG	LocaDoSuin_9100BP	Guarani	Kaingang	0.000616	0.867	4016	3970	74087
Mbuti.DG	LocaDoSuin_9100BP	Guarani	Surui.DG	-0.000267	-0.402	4567	4590	84612
Mbuti.DG	LocaDoSuin_9100BP	Guarani	Palikur	-0.000425	-0.73	4664	4700	86320
Mbuti.DG	LocaDoSuin_9100BP	Guarani	Parakana	-0.001293	-1.698	4494	4603	84727
Mbuti.DG	LocaDoSuin_9100BP	Guarani	Ticuna	-0.000199	-0.391	4690	4708	86324
Mbuti.DG	LocaDoSuin_9100BP	Guarani	Jamamadi	-0.000281	-0.354	4647	4671	85650
Mbuti.DG	LocaDoSuin_9100BP	Guarani	Karitiana.DG	-0.000388	-0.649	4683	4717	86324
Mbuti.DG	LocaDoSuin_9100BP	Guarani	Piapoco.DG	-0.001303	-2.178	4557	4667	84616
Mbuti.DG	LocaDoSuin_9100BP	Parakana	Arara	0.001157	1.182	4032	3941	78658
Mbuti.DG	LocaDoSuin_9100BP	Parakana	Kaingang	0.001981	2.013	3960	3816	72734
Mbuti.DG	LocaDoSuin_9100BP	Parakana	Surui.DG	0.001094	1.268	4459	4368	83058
Mbuti.DG	LocaDoSuin_9100BP	Parakana	Palikur	0.001007	1.212	4567	4482	84724
Mbuti.DG	LocaDoSuin_9100BP	Parakana	Guarani	0.001293	1.698	4603	4494	84727
Mbuti.DG	LocaDoSuin_9100BP	Parakana	Ticuna	0.001201	1.479	4605	4503	84728
Mbuti.DG	LocaDoSuin_9100BP	Parakana	Jamamadi	0.001061	1.044	4529	4440	84150
Mbuti.DG	LocaDoSuin_9100BP	Parakana	Karitiana.DG	0.001034	1.228	4576	4489	84728
Mbuti.DG	LocaDoSuin_9100BP	Parakana	Piapoco.DG	0.000108	0.123	4479	4470	83062
Mbuti.DG	LocaDoSuin_9100BP	Ticuna	Arara	0.000143	0.167	4209	4197	79912
Mbuti.DG	LocaDoSuin_9100BP	Ticuna	Kaingang	0.000828	1.096	4054	3993	74088
Mbuti.DG	LocaDoSuin_9100BP	Ticuna	Surui.DG	2.2e-05	0.031	4610	4608	84613
Mbuti.DG	LocaDoSuin_9100BP	Ticuna	Palikur	-0.000222	-0.362	4659	4678	86321
Mbuti.DG	LocaDoSuin_9100BP	Ticuna	Guarani	0.000199	0.391	4708	4690	86324
Mbuti.DG	LocaDoSuin_9100BP	Ticuna	Parakana	-0.001201	-1.479	4503	4605	84728
Mbuti.DG	LocaDoSuin_9100BP	Ticuna	Jamamadi	-1e-06	-0.002	4635	4635	85651
Mbuti.DG	LocaDoSuin_9100BP	Ticuna	Karitiana.DG	-0.000185	-0.282	4691	4707	86325
Mbuti.DG	LocaDoSuin_9100BP	Ticuna	Piapoco.DG	-0.001015	-1.58	4538	4624	84617
Mbuti.DG	LocaDoSuin_9100BP	Jamamadi	Arara	0.000302	0.285	4199	4175	79318
Mbuti.DG	LocaDoSuin_9100BP	Jamamadi	Kaingang	0.00149	1.517	4053	3943	73620
Mbuti.DG	LocaDoSuin_9100BP	Jamamadi	Surui.DG	4.8e-05	0.052	4570	4566	83965
Mbuti.DG	LocaDoSuin_9100BP	Jamamadi	Palikur	-0.000182	-0.212	4604	4620	85647
Mbuti.DG	LocaDoSuin_9100BP	Jamamadi	Guarani	0.000281	0.354	4671	4647	85650
Mbuti.DG	LocaDoSuin_9100BP	Jamamadi	Parakana	-0.001061	-1.044	4440	4529	84150
Mbuti.DG	LocaDoSuin_9100BP	Jamamadi	Ticuna	1e-06	0.002	4635	4635	85651
Mbuti.DG	LocaDoSuin_9100BP	Jamamadi	Karitiana.DG	-8.9e-05	-0.098	4651	4658	85651
Mbuti.DG	LocaDoSuin_9100BP	Jamamadi	Piapoco.DG	-0.000969	-1.096	4532	4613	83969
Mbuti.DG	LocaDoSuin_9100BP	Karitiana.DG	Arara	0.000612	0.693	4184	4135	79912
Mbuti.DG	LocaDoSuin_9100BP	Karitiana.DG	Kaingang	0.000967	1.189	4036	3964	74088
Mbuti.DG	LocaDoSuin_9100BP	Karitiana.DG	Surui.DG	0.00024	0.313	4512	4492	84613
Mbuti.DG	LocaDoSuin_9100BP	Karitiana.DG	Palikur	-3.6e-05	-0.053	4667	4670	86321
Mbuti.DG	LocaDoSuin_9100BP	Karitiana.DG	Guarani	0.000388	0.649	4717	4683	86324
Mbuti.DG	LocaDoSuin_9100BP	Karitiana.DG	Parakana	-0.001034	-1.228	4489	4576	84728
Mbuti.DG	LocaDoSuin_9100BP	Karitiana.DG	Ticuna	0.000185	0.282	4707	4691	86325
Mbuti.DG	LocaDoSuin_9100BP	Karitiana.DG	Jamamadi	8.9e-05	0.098	4658	4651	85651
Mbuti.DG	LocaDoSuin_9100BP	Karitiana.DG	Piapoco.DG	-0.000808	-1.131	4552	4620	84617
Mbuti.DG	LocaDoSuin_9100BP	Piapoco.DG	Arara	0.001102	1.239	4129	4043	78343
Mbuti.DG	LocaDoSuin_9100BP	Piapoco.DG	Kaingang	0.002238	2.65	4035	3872	72617
Mbuti.DG	LocaDoSuin_9100BP	Piapoco.DG	Surui.DG	0.001039	1.344	4610	4522	84607
Mbuti.DG	LocaDoSuin_9100BP	Piapoco.DG	Palikur	0.000916	1.331	4582	4504	84615
Mbuti.DG	LocaDoSuin_9100BP	Piapoco.DG	Guarani	0.001303	2.178	4667	4557	84616
Mbuti.DG	LocaDoSuin_9100BP	Piapoco.DG	Parakana	-0.000108	-0.123	4470	4479	83062
Mbuti.DG	LocaDoSuin_9100BP	Piapoco.DG	Ticuna	0.001015	1.58	4624	4538	84617
Mbuti.DG	LocaDoSuin_9100BP	Piapoco.DG	Jamamadi	0.000969	1.096	4613	4532	83969
Mbuti.DG	LocaDoSuin_9100BP	Piapoco.DG	Karitiana.DG	0.000808	1.131	4620	4552	84617
Mbuti.DG	Palmeiras_Xingu_500BP	Arara	Kaingang	-0.001759	-1.73	3759	3886	72595
Mbuti.DG	Palmeiras_Xingu_500BP	Arara	Surui.DG	-0.00046	-0.498	4323	4361	82834
Mbuti.DG	Palmeiras_Xingu_500BP	Arara	Palikur	-0.000993	-1.162	4398	4481	84400
Mbuti.DG	Palmeiras_Xingu_500BP	Arara	Guarani	-0.002306	-2.919	4369	4564	84403
Mbuti.DG	Palmeiras_Xingu_500BP	Arara	Parakana	-0.000329	-0.343	4278	4306	82953
Mbuti.DG	Palmeiras_Xingu_500BP	Arara	Ticuna	-0.002315	-2.882	4393	4588	84403
Mbuti.DG	Palmeiras_Xingu_500BP	Arara	Jamamadi	-0.003125	-3.127	4348	4610	83756
Mbuti.DG	Palmeiras_Xingu_500BP	Arara	Karitiana.DG	-0.002036	-2.476	4382	4554	84403
Mbuti.DG	Palmeiras_Xingu_500BP	Arara	Piapoco.DG	-0.002448	-2.834	4270	4472	82831
Mbuti.DG	Palmeiras_Xingu_500BP	Kaingang	Arara	0.001759	1.73	3886	3759	72595
Mbuti.DG	Palmeiras_Xingu_500BP	Kaingang	Surui.DG	0.000573	0.652	4237	4194	76382
Mbuti.DG	Palmeiras_Xingu_500BP	Kaingang	Palikur	0.000301	0.361	4315	4291	77844
Mbuti.DG	Palmeiras_Xingu_500BP	Kaingang	Guarani	-0.000611	-0.838	4249	4297	77846
Mbuti.DG	Palmeiras_Xingu_500BP	Kaingang	Parakana	0.00076	0.759	4224	4165	76326
Mbuti.DG	Palmeiras_Xingu_500BP	Kaingang	Ticuna	-0.001046	-1.286	4277	4358	77846
Mbuti.DG	Palmeiras_Xingu_500BP	Kaingang	Jamamadi	-0.001876	-1.87	4213	4358	77293
Mbuti.DG	Palmeiras_Xingu_500BP	Kaingang	Karitiana.DG	-4.8e-05	-0.057	4309	4313	77846
Mbuti.DG	Palmeiras_Xingu_500BP	Kaingang	Piapoco.DG	-0.00093	-1.083	4215	4286	76380
Mbuti.DG	Palmeiras_Xingu_500BP	Surui.DG	Arara	0.00046	0.498	4361	4323	82834
Mbuti.DG	Palmeiras_Xingu_500BP	Surui.DG	Kaingang	-0.000573	-0.652	4194	4237	76382
Mbuti.DG	Palmeiras_Xingu_500BP	Surui.DG	Palikur	-0.000674	-0.918	4819	4880	89231
Mbuti.DG	Palmeiras_Xingu_500BP	Surui.DG	Guarani	-0.001946	-2.953	4806	4980	89234
Mbuti.DG	Palmeiras_Xingu_500BP	Surui.DG	Parakana	-0.00065	-0.758	4715	4772	87496
Mbuti.DG	Palmeiras_Xingu_500BP	Surui.DG	Ticuna	-0.001969	-2.82	4857	5033	89234
Mbuti.DG	Palmeiras_Xingu_500BP	Surui.DG	Jamamadi	-0.002872	-3.184	4771	5025	88524
Mbuti.DG	Palmeiras_Xingu_500BP	Surui.DG	Karitiana.DG	-0.001418	-1.909	4793	4920	89235
Mbuti.DG	Palmeiras_Xingu_500BP	Surui.DG	Piapoco.DG	-0.002073	-2.735	4817	5002	89223
Mbuti.DG	Palmeiras_Xingu_500BP	Palikur	Arara	0.000993	1.162	4481	4398	84400
Mbuti.DG	Palmeiras_Xingu_500BP	Palikur	Kaingang	-0.000301	-0.361	4291	4315	77844
Mbuti.DG	Palmeiras_Xingu_500BP	Palikur	Surui.DG	0.000674	0.918	4880	4819	89231
Mbuti.DG	Palmeiras_Xingu_500BP	Palikur	Guarani	-0.001251	-2.269	4922	5036	90952
Mbuti.DG	Palmeiras_Xingu_500BP	Palikur	Parakana	0.000123	0.151	4838	4827	89175
Mbuti.DG	Palmeiras_Xingu_500BP	Palikur	Ticuna	-0.001257	-2.206	4925	5039	90952
Mbuti.DG	Palmeiras_Xingu_500BP	Palikur	Jamamadi	-0.002161	-2.675	4834	5029	90231
Mbuti.DG	Palmeiras_Xingu_500BP	Palikur	Karitiana.DG	-0.000704	-1.072	4960	5024	90952
Mbuti.DG	Palmeiras_Xingu_500BP	Palikur	Piapoco.DG	-0.001426	-2.186	4806	4933	89228
Mbuti.DG	Palmeiras_Xingu_500BP	Guarani	Arara	0.002306	2.919	4564	4369	84403
Mbuti.DG	Palmeiras_Xingu_500BP	Guarani	Kaingang	0.000611	0.838	4297	4249	77846
Mbuti.DG	Palmeiras_Xingu_500BP	Guarani	Surui.DG	0.001946	2.953	4980	4806	89234
Mbuti.DG	Palmeiras_Xingu_500BP	Guarani	Palikur	0.001251	2.269	5036	4922	90952
Mbuti.DG	Palmeiras_Xingu_500BP	Guarani	Parakana	0.001426	1.897	4929	4802	89178
Mbuti.DG	Palmeiras_Xingu_500BP	Guarani	Ticuna	-8e-06	-0.016	5012	5013	90955
Mbuti.DG	Palmeiras_Xingu_500BP	Guarani	Jamamadi	-0.000899	-1.152	4936	5017	90234
Mbuti.DG	Palmeiras_Xingu_500BP	Guarani	Karitiana.DG	0.000548	1.002	5038	4988	90955
Mbuti.DG	Palmeiras_Xingu_500BP	Guarani	Piapoco.DG	-0.000145	-0.26	4909	4922	89231
Mbuti.DG	Palmeiras_Xingu_500BP	Parakana	Arara	0.000329	0.343	4306	4278	82953
Mbuti.DG	Palmeiras_Xingu_500BP	Parakana	Kaingang	-0.00076	-0.759	4165	4224	76326
Mbuti.DG	Palmeiras_Xingu_500BP	Parakana	Surui.DG	0.00065	0.758	4772	4715	87496
Mbuti.DG	Palmeiras_Xingu_500BP	Parakana	Palikur	-0.000123	-0.151	4827	4838	89175
Mbuti.DG	Palmeiras_Xingu_500BP	Parakana	Guarani	-0.001426	-1.897	4802	4929	89178
Mbuti.DG	Palmeiras_Xingu_500BP	Parakana	Ticuna	-0.001474	-1.868	4806	4938	89178
Mbuti.DG	Palmeiras_Xingu_500BP	Parakana	Jamamadi	-0.002508	-2.576	4699	4921	88537
Mbuti.DG	Palmeiras_Xingu_500BP	Parakana	Karitiana.DG	-0.000906	-1.112	4821	4902	89178
Mbuti.DG	Palmeiras_Xingu_500BP	Parakana	Piapoco.DG	-0.001459	-1.689	4729	4857	87492
Mbuti.DG	Palmeiras_Xingu_500BP	Ticuna	Arara	0.002315	2.882	4588	4393	84403
Mbuti.DG	Palmeiras_Xingu_500BP	Ticuna	Kaingang	0.001046	1.286	4358	4277	77846
Mbuti.DG	Palmeiras_Xingu_500BP	Ticuna	Surui.DG	0.001969	2.82	5033	4857	89234
Mbuti.DG	Palmeiras_Xingu_500BP	Ticuna	Palikur	0.001257	2.206	5039	4925	90952
Mbuti.DG	Palmeiras_Xingu_500BP	Ticuna	Guarani	8e-06	0.016	5013	5012	90955
Mbuti.DG	Palmeiras_Xingu_500BP	Ticuna	Parakana	0.001474	1.868	4938	4806	89178
Mbuti.DG	Palmeiras_Xingu_500BP	Ticuna	Jamamadi	-0.000946	-1.191	4920	5005	90234
Mbuti.DG	Palmeiras_Xingu_500BP	Ticuna	Karitiana.DG	0.000556	0.923	5054	5004	90955
Mbuti.DG	Palmeiras_Xingu_500BP	Ticuna	Piapoco.DG	-0.000121	-0.2	4892	4903	89231
Mbuti.DG	Palmeiras_Xingu_500BP	Jamamadi	Arara	0.003125	3.127	4610	4348	83756
Mbuti.DG	Palmeiras_Xingu_500BP	Jamamadi	Kaingang	0.001876	1.87	4358	4213	77293
Mbuti.DG	Palmeiras_Xingu_500BP	Jamamadi	Surui.DG	0.002872	3.184	5025	4771	88524
Mbuti.DG	Palmeiras_Xingu_500BP	Jamamadi	Palikur	0.002161	2.675	5029	4834	90231
Mbuti.DG	Palmeiras_Xingu_500BP	Jamamadi	Guarani	0.000899	1.152	5017	4936	90234
Mbuti.DG	Palmeiras_Xingu_500BP	Jamamadi	Parakana	0.002508	2.576	4921	4699	88537
Mbuti.DG	Palmeiras_Xingu_500BP	Jamamadi	Ticuna	0.000946	1.191	5005	4920	90234
Mbuti.DG	Palmeiras_Xingu_500BP	Jamamadi	Karitiana.DG	0.001467	1.747	5049	4917	90234
Mbuti.DG	Palmeiras_Xingu_500BP	Jamamadi	Piapoco.DG	0.000714	0.84	4911	4848	88521
Mbuti.DG	Palmeiras_Xingu_500BP	Karitiana.DG	Arara	0.002036	2.476	4554	4382	84403
Mbuti.DG	Palmeiras_Xingu_500BP	Karitiana.DG	Kaingang	4.8e-05	0.057	4313	4309	77846
Mbuti.DG	Palmeiras_Xingu_500BP	Karitiana.DG	Surui.DG	0.001418	1.909	4920	4793	89235
Mbuti.DG	Palmeiras_Xingu_500BP	Karitiana.DG	Palikur	0.000704	1.072	5024	4960	90952
Mbuti.DG	Palmeiras_Xingu_500BP	Karitiana.DG	Guarani	-0.000548	-1.002	4988	5038	90955
Mbuti.DG	Palmeiras_Xingu_500BP	Karitiana.DG	Parakana	0.000906	1.112	4902	4821	89178
Mbuti.DG	Palmeiras_Xingu_500BP	Karitiana.DG	Ticuna	-0.000556	-0.923	5004	5054	90955
Mbuti.DG	Palmeiras_Xingu_500BP	Karitiana.DG	Jamamadi	-0.001467	-1.747	4917	5049	90234
Mbuti.DG	Palmeiras_Xingu_500BP	Karitiana.DG	Piapoco.DG	-0.000676	-1.022	4897	4957	89232
Mbuti.DG	Palmeiras_Xingu_500BP	Piapoco.DG	Arara	0.002448	2.834	4472	4270	82831
Mbuti.DG	Palmeiras_Xingu_500BP	Piapoco.DG	Kaingang	0.00093	1.083	4286	4215	76380
Mbuti.DG	Palmeiras_Xingu_500BP	Piapoco.DG	Surui.DG	0.002073	2.735	5002	4817	89223
Mbuti.DG	Palmeiras_Xingu_500BP	Piapoco.DG	Palikur	0.001426	2.186	4933	4806	89228
Mbuti.DG	Palmeiras_Xingu_500BP	Piapoco.DG	Guarani	0.000145	0.26	4922	4909	89231
Mbuti.DG	Palmeiras_Xingu_500BP	Piapoco.DG	Parakana	0.001459	1.689	4857	4729	87492
Mbuti.DG	Palmeiras_Xingu_500BP	Piapoco.DG	Ticuna	0.000121	0.2	4903	4892	89231
Mbuti.DG	Palmeiras_Xingu_500BP	Piapoco.DG	Jamamadi	-0.000714	-0.84	4848	4911	88521
Mbuti.DG	Palmeiras_Xingu_500BP	Piapoco.DG	Karitiana.DG	0.000676	1.022	4957	4897	89232
Mbuti.DG	Kaingang_burial_100BP	Arara	Kaingang	0.008445	6.562	2449	2087	42943
Mbuti.DG	Kaingang_burial_100BP	Arara	Surui.DG	-0.000891	-0.862	2514	2557	49029
Mbuti.DG	Kaingang_burial_100BP	Arara	Palikur	-0.000442	-0.452	2595	2617	50043
Mbuti.DG	Kaingang_burial_100BP	Arara	Guarani	-0.000376	-0.41	2617	2636	50045
Mbuti.DG	Kaingang_burial_100BP	Arara	Parakana	-0.001462	-1.35	2469	2541	49194
Mbuti.DG	Kaingang_burial_100BP	Arara	Ticuna	-0.000986	-1.039	2604	2653	50045
Mbuti.DG	Kaingang_burial_100BP	Arara	Jamamadi	-0.001475	-1.255	2585	2658	49671
Mbuti.DG	Kaingang_burial_100BP	Arara	Karitiana.DG	-0.000702	-0.705	2603	2638	50045
Mbuti.DG	Kaingang_burial_100BP	Arara	Piapoco.DG	-0.000606	-0.592	2569	2599	49024
Mbuti.DG	Kaingang_burial_100BP	Kaingang	Arara	-0.008445	-6.562	2087	2449	42943
Mbuti.DG	Kaingang_burial_100BP	Kaingang	Surui.DG	-0.010418	-9.123	2255	2726	45214
Mbuti.DG	Kaingang_burial_100BP	Kaingang	Palikur	-0.009352	-8.442	2331	2762	46155
Mbuti.DG	Kaingang_burial_100BP	Kaingang	Guarani	-0.009084	-9.399	2315	2734	46156
Mbuti.DG	Kaingang_burial_100BP	Kaingang	Parakana	-0.010653	-8.629	2230	2712	45286
Mbuti.DG	Kaingang_burial_100BP	Kaingang	Ticuna	-0.010103	-9.776	2313	2780	46157
Mbuti.DG	Kaingang_burial_100BP	Kaingang	Jamamadi	-0.010537	-8.149	2309	2792	45857
Mbuti.DG	Kaingang_burial_100BP	Kaingang	Karitiana.DG	-0.00947	-8.524	2329	2766	46157
Mbuti.DG	Kaingang_burial_100BP	Kaingang	Piapoco.DG	-0.009934	-8.936	2284	2733	45209
Mbuti.DG	Kaingang_burial_100BP	Surui.DG	Arara	0.000891	0.862	2557	2514	49029
Mbuti.DG	Kaingang_burial_100BP	Surui.DG	Kaingang	0.010418	9.123	2726	2255	45214
Mbuti.DG	Kaingang_burial_100BP	Surui.DG	Palikur	0.000559	0.668	2877	2847	52949
Mbuti.DG	Kaingang_burial_100BP	Surui.DG	Guarani	0.000806	1.093	2911	2868	52950
Mbuti.DG	Kaingang_burial_100BP	Surui.DG	Parakana	-0.001094	-1.118	2764	2821	51920
Mbuti.DG	Kaingang_burial_100BP	Surui.DG	Ticuna	-0.00011	-0.14	2898	2903	52951
Mbuti.DG	Kaingang_burial_100BP	Surui.DG	Jamamadi	-0.000229	-0.219	2850	2862	52540
Mbuti.DG	Kaingang_burial_100BP	Surui.DG	Karitiana.DG	0.000219	0.262	2855	2844	52951
Mbuti.DG	Kaingang_burial_100BP	Surui.DG	Piapoco.DG	0.000283	0.33	2897	2882	52943
Mbuti.DG	Kaingang_burial_100BP	Palikur	Arara	0.000442	0.452	2617	2595	50043
Mbuti.DG	Kaingang_burial_100BP	Palikur	Kaingang	0.009352	8.442	2762	2331	46155
Mbuti.DG	Kaingang_burial_100BP	Palikur	Surui.DG	-0.000559	-0.668	2847	2877	52949
Mbuti.DG	Kaingang_burial_100BP	Palikur	Guarani	0.000171	0.262	2963	2953	54051
Mbuti.DG	Kaingang_burial_100BP	Palikur	Parakana	-0.001327	-1.451	2823	2893	52997
Mbuti.DG	Kaingang_burial_100BP	Palikur	Ticuna	-0.000678	-0.964	2940	2977	54052
Mbuti.DG	Kaingang_burial_100BP	Palikur	Jamamadi	-0.000919	-0.927	2897	2946	53627
Mbuti.DG	Kaingang_burial_100BP	Palikur	Karitiana.DG	-0.000376	-0.477	2947	2968	54052
Mbuti.DG	Kaingang_burial_100BP	Palikur	Piapoco.DG	-0.00028	-0.355	2874	2889	52945
Mbuti.DG	Kaingang_burial_100BP	Guarani	Arara	0.000376	0.41	2636	2617	50045
Mbuti.DG	Kaingang_burial_100BP	Guarani	Kaingang	0.009084	9.399	2734	2315	46156
Mbuti.DG	Kaingang_burial_100BP	Guarani	Surui.DG	-0.000806	-1.093	2868	2911	52950
Mbuti.DG	Kaingang_burial_100BP	Guarani	Palikur	-0.000171	-0.262	2953	2963	54051
Mbuti.DG	Kaingang_burial_100BP	Guarani	Parakana	-0.001566	-1.908	2833	2916	52998
Mbuti.DG	Kaingang_burial_100BP	Guarani	Ticuna	-0.000847	-1.505	2935	2980	54053
Mbuti.DG	Kaingang_burial_100BP	Guarani	Jamamadi	-0.000928	-1.057	2909	2959	53628
Mbuti.DG	Kaingang_burial_100BP	Guarani	Karitiana.DG	-0.000543	-0.814	2951	2980	54053
Mbuti.DG	Kaingang_burial_100BP	Guarani	Piapoco.DG	-0.000509	-0.759	2894	2921	52946
Mbuti.DG	Kaingang_burial_100BP	Parakana	Arara	0.001462	1.35	2541	2469	49194
Mbuti.DG	Kaingang_burial_100BP	Parakana	Kaingang	0.010653	8.629	2712	2230	45286
Mbuti.DG	Kaingang_burial_100BP	Parakana	Surui.DG	0.001094	1.118	2821	2764	51920
Mbuti.DG	Kaingang_burial_100BP	Parakana	Palikur	0.001327	1.451	2893	2823	52997
Mbuti.DG	Kaingang_burial_100BP	Parakana	Guarani	0.001566	1.908	2916	2833	52998
Mbuti.DG	Kaingang_burial_100BP	Parakana	Ticuna	0.000695	0.784	2897	2860	52999
Mbuti.DG	Kaingang_burial_100BP	Parakana	Jamamadi	0.000692	0.627	2866	2830	52624
Mbuti.DG	Kaingang_burial_100BP	Parakana	Karitiana.DG	0.000857	0.897	2895	2849	52999
Mbuti.DG	Kaingang_burial_100BP	Parakana	Piapoco.DG	0.001178	1.262	2863	2802	51915
Mbuti.DG	Kaingang_burial_100BP	Ticuna	Arara	0.000986	1.039	2653	2604	50045
Mbuti.DG	Kaingang_burial_100BP	Ticuna	Kaingang	0.010103	9.776	2780	2313	46157
Mbuti.DG	Kaingang_burial_100BP	Ticuna	Surui.DG	0.00011	0.14	2903	2898	52951
Mbuti.DG	Kaingang_burial_100BP	Ticuna	Palikur	0.000678	0.964	2977	2940	54052
Mbuti.DG	Kaingang_burial_100BP	Ticuna	Guarani	0.000847	1.505	2980	2935	54053
Mbuti.DG	Kaingang_burial_100BP	Ticuna	Parakana	-0.000695	-0.784	2860	2897	52999
Mbuti.DG	Kaingang_burial_100BP	Ticuna	Jamamadi	-0.000103	-0.114	2925	2931	53629
Mbuti.DG	Kaingang_burial_100BP	Ticuna	Karitiana.DG	0.000304	0.424	2970	2954	54054
Mbuti.DG	Kaingang_burial_100BP	Ticuna	Piapoco.DG	0.000404	0.554	2914	2892	52947
Mbuti.DG	Kaingang_burial_100BP	Jamamadi	Arara	0.001475	1.255	2658	2585	49671
Mbuti.DG	Kaingang_burial_100BP	Jamamadi	Kaingang	0.010537	8.149	2792	2309	45857
Mbuti.DG	Kaingang_burial_100BP	Jamamadi	Surui.DG	0.000229	0.219	2862	2850	52540
Mbuti.DG	Kaingang_burial_100BP	Jamamadi	Palikur	0.000919	0.927	2946	2897	53627
Mbuti.DG	Kaingang_burial_100BP	Jamamadi	Guarani	0.000928	1.057	2959	2909	53628
Mbuti.DG	Kaingang_burial_100BP	Jamamadi	Parakana	-0.000692	-0.627	2830	2866	52624
Mbuti.DG	Kaingang_burial_100BP	Jamamadi	Ticuna	0.000103	0.114	2931	2925	53629
Mbuti.DG	Kaingang_burial_100BP	Jamamadi	Karitiana.DG	0.000378	0.386	2942	2922	53629
Mbuti.DG	Kaingang_burial_100BP	Jamamadi	Piapoco.DG	0.000492	0.503	2892	2866	52536
Mbuti.DG	Kaingang_burial_100BP	Karitiana.DG	Arara	0.000702	0.705	2638	2603	50045
Mbuti.DG	Kaingang_burial_100BP	Karitiana.DG	Kaingang	0.00947	8.524	2766	2329	46157
Mbuti.DG	Kaingang_burial_100BP	Karitiana.DG	Surui.DG	-0.000219	-0.262	2844	2855	52951
Mbuti.DG	Kaingang_burial_100BP	Karitiana.DG	Palikur	0.000376	0.477	2968	2947	54052
Mbuti.DG	Kaingang_burial_100BP	Karitiana.DG	Guarani	0.000543	0.814	2980	2951	54053
Mbuti.DG	Kaingang_burial_100BP	Karitiana.DG	Parakana	-0.000857	-0.897	2849	2895	52999
Mbuti.DG	Kaingang_burial_100BP	Karitiana.DG	Ticuna	-0.000304	-0.424	2954	2970	54054
Mbuti.DG	Kaingang_burial_100BP	Karitiana.DG	Jamamadi	-0.000378	-0.386	2922	2942	53629
Mbuti.DG	Kaingang_burial_100BP	Karitiana.DG	Piapoco.DG	6.1e-05	0.077	2916	2913	52947
Mbuti.DG	Kaingang_burial_100BP	Piapoco.DG	Arara	0.000606	0.592	2599	2569	49024
Mbuti.DG	Kaingang_burial_100BP	Piapoco.DG	Kaingang	0.009934	8.936	2733	2284	45209
Mbuti.DG	Kaingang_burial_100BP	Piapoco.DG	Surui.DG	-0.000283	-0.33	2882	2897	52943
Mbuti.DG	Kaingang_burial_100BP	Piapoco.DG	Palikur	0.00028	0.355	2889	2874	52945
Mbuti.DG	Kaingang_burial_100BP	Piapoco.DG	Guarani	0.000509	0.759	2921	2894	52946
Mbuti.DG	Kaingang_burial_100BP	Piapoco.DG	Parakana	-0.001178	-1.262	2802	2863	51915
Mbuti.DG	Kaingang_burial_100BP	Piapoco.DG	Ticuna	-0.000404	-0.554	2892	2914	52947
Mbuti.DG	Kaingang_burial_100BP	Piapoco.DG	Jamamadi	-0.000492	-0.503	2866	2892	52536
Mbuti.DG	Kaingang_burial_100BP	Piapoco.DG	Karitiana.DG	-6.1e-05	-0.077	2913	2916	52947
Mbuti.DG	PedraDoAlexandre_2_undated	Arara	Kaingang	-0.001353	-1.278	2426	2490	47089
Mbuti.DG	PedraDoAlexandre_2_undated	Arara	Surui.DG	-0.001699	-1.719	2756	2848	53649
Mbuti.DG	PedraDoAlexandre_2_undated	Arara	Palikur	-0.001421	-1.492	2838	2916	54720
Mbuti.DG	PedraDoAlexandre_2_undated	Arara	Guarani	-0.001811	-2.062	2848	2947	54723
Mbuti.DG	PedraDoAlexandre_2_undated	Arara	Parakana	-0.001246	-1.176	2757	2824	53810
Mbuti.DG	PedraDoAlexandre_2_undated	Arara	Ticuna	-0.003503	-3.818	2823	3014	54723
Mbuti.DG	PedraDoAlexandre_2_undated	Arara	Jamamadi	-0.001584	-1.346	2873	2959	54286
Mbuti.DG	PedraDoAlexandre_2_undated	Arara	Karitiana.DG	-0.001987	-2.059	2840	2948	54723
Mbuti.DG	PedraDoAlexandre_2_undated	Arara	Piapoco.DG	-0.001152	-1.193	2803	2864	53647
Mbuti.DG	PedraDoAlexandre_2_undated	Kaingang	Arara	0.001353	1.278	2490	2426	47089
Mbuti.DG	PedraDoAlexandre_2_undated	Kaingang	Surui.DG	-0.000682	-0.722	2695	2729	49549
Mbuti.DG	PedraDoAlexandre_2_undated	Kaingang	Palikur	0.000313	0.327	2767	2752	50541
Mbuti.DG	PedraDoAlexandre_2_undated	Kaingang	Guarani	-8.7e-05	-0.107	2757	2762	50544
Mbuti.DG	PedraDoAlexandre_2_undated	Kaingang	Parakana	0.000593	0.554	2726	2697	49597
Mbuti.DG	PedraDoAlexandre_2_undated	Kaingang	Ticuna	-0.001663	-1.944	2726	2810	50544
Mbuti.DG	PedraDoAlexandre_2_undated	Kaingang	Jamamadi	0.000281	0.241	2769	2755	50177
Mbuti.DG	PedraDoAlexandre_2_undated	Kaingang	Karitiana.DG	-0.000245	-0.268	2748	2760	50544
Mbuti.DG	PedraDoAlexandre_2_undated	Kaingang	Piapoco.DG	0.000461	0.496	2754	2731	49546
Mbuti.DG	PedraDoAlexandre_2_undated	Surui.DG	Arara	0.001699	1.719	2848	2756	53649
Mbuti.DG	PedraDoAlexandre_2_undated	Surui.DG	Kaingang	0.000682	0.722	2729	2695	49549
Mbuti.DG	PedraDoAlexandre_2_undated	Surui.DG	Palikur	0.000386	0.487	3154	3132	57887
Mbuti.DG	PedraDoAlexandre_2_undated	Surui.DG	Guarani	-8.9e-05	-0.129	3173	3178	57889
Mbuti.DG	PedraDoAlexandre_2_undated	Surui.DG	Parakana	0.00047	0.487	3071	3044	56801
Mbuti.DG	PedraDoAlexandre_2_undated	Surui.DG	Ticuna	-0.001339	-1.763	3146	3224	57889
Mbuti.DG	PedraDoAlexandre_2_undated	Surui.DG	Jamamadi	0.000413	0.404	3170	3146	57429
Mbuti.DG	PedraDoAlexandre_2_undated	Surui.DG	Karitiana.DG	-0.000269	-0.349	3116	3131	57890
Mbuti.DG	PedraDoAlexandre_2_undated	Surui.DG	Piapoco.DG	0.00076	0.951	3201	3157	57881
Mbuti.DG	PedraDoAlexandre_2_undated	Palikur	Arara	0.001421	1.492	2916	2838	54720
Mbuti.DG	PedraDoAlexandre_2_undated	Palikur	Kaingang	-0.000313	-0.327	2752	2767	50541
Mbuti.DG	PedraDoAlexandre_2_undated	Palikur	Surui.DG	-0.000386	-0.487	3132	3154	57887
Mbuti.DG	PedraDoAlexandre_2_undated	Palikur	Guarani	-0.000429	-0.666	3230	3255	59057
Mbuti.DG	PedraDoAlexandre_2_undated	Palikur	Parakana	0.000221	0.235	3138	3125	57951
Mbuti.DG	PedraDoAlexandre_2_undated	Palikur	Ticuna	-0.001764	-2.54	3184	3288	59057
Mbuti.DG	PedraDoAlexandre_2_undated	Palikur	Jamamadi	6e-06	0.006	3218	3218	58582
Mbuti.DG	PedraDoAlexandre_2_undated	Palikur	Karitiana.DG	-0.000523	-0.726	3211	3242	59057
Mbuti.DG	PedraDoAlexandre_2_undated	Palikur	Piapoco.DG	0.000371	0.501	3164	3142	57886
Mbuti.DG	PedraDoAlexandre_2_undated	Guarani	Arara	0.001811	2.062	2947	2848	54723
Mbuti.DG	PedraDoAlexandre_2_undated	Guarani	Kaingang	8.7e-05	0.107	2762	2757	50544
Mbuti.DG	PedraDoAlexandre_2_undated	Guarani	Surui.DG	8.9e-05	0.129	3178	3173	57889
Mbuti.DG	PedraDoAlexandre_2_undated	Guarani	Palikur	0.000429	0.666	3255	3230	59057
Mbuti.DG	PedraDoAlexandre_2_undated	Guarani	Parakana	0.000677	0.846	3181	3142	57954
Mbuti.DG	PedraDoAlexandre_2_undated	Guarani	Ticuna	-0.00133	-2.302	3214	3293	59060
Mbuti.DG	PedraDoAlexandre_2_undated	Guarani	Jamamadi	0.000408	0.462	3248	3224	58585
Mbuti.DG	PedraDoAlexandre_2_undated	Guarani	Karitiana.DG	-8.7e-05	-0.144	3249	3254	59060
Mbuti.DG	PedraDoAlexandre_2_undated	Guarani	Piapoco.DG	0.000832	1.332	3219	3171	57888
Mbuti.DG	PedraDoAlexandre_2_undated	Parakana	Arara	0.001246	1.176	2824	2757	53810
Mbuti.DG	PedraDoAlexandre_2_undated	Parakana	Kaingang	-0.000593	-0.554	2697	2726	49597
Mbuti.DG	PedraDoAlexandre_2_undated	Parakana	Surui.DG	-0.00047	-0.487	3044	3071	56801
Mbuti.DG	PedraDoAlexandre_2_undated	Parakana	Palikur	-0.000221	-0.235	3125	3138	57951
Mbuti.DG	PedraDoAlexandre_2_undated	Parakana	Guarani	-0.000677	-0.846	3142	3181	57954
Mbuti.DG	PedraDoAlexandre_2_undated	Parakana	Ticuna	-0.001941	-2.227	3097	3210	57954
Mbuti.DG	PedraDoAlexandre_2_undated	Parakana	Jamamadi	-0.00017	-0.151	3123	3133	57528
Mbuti.DG	PedraDoAlexandre_2_undated	Parakana	Karitiana.DG	-0.000705	-0.789	3124	3165	57954
Mbuti.DG	PedraDoAlexandre_2_undated	Parakana	Piapoco.DG	0.000117	0.126	3109	3102	56800
Mbuti.DG	PedraDoAlexandre_2_undated	Ticuna	Arara	0.003503	3.818	3014	2823	54723
Mbuti.DG	PedraDoAlexandre_2_undated	Ticuna	Kaingang	0.001663	1.944	2810	2726	50544
Mbuti.DG	PedraDoAlexandre_2_undated	Ticuna	Surui.DG	0.001339	1.763	3224	3146	57889
Mbuti.DG	PedraDoAlexandre_2_undated	Ticuna	Palikur	0.001764	2.54	3288	3184	59057
Mbuti.DG	PedraDoAlexandre_2_undated	Ticuna	Guarani	0.00133	2.302	3293	3214	59060
Mbuti.DG	PedraDoAlexandre_2_undated	Ticuna	Parakana	0.001941	2.227	3210	3097	57954
Mbuti.DG	PedraDoAlexandre_2_undated	Ticuna	Jamamadi	0.001811	1.964	3272	3166	58585
Mbuti.DG	PedraDoAlexandre_2_undated	Ticuna	Karitiana.DG	0.001243	1.838	3282	3208	59060
Mbuti.DG	PedraDoAlexandre_2_undated	Ticuna	Piapoco.DG	0.002089	3.026	3241	3121	57888
Mbuti.DG	PedraDoAlexandre_2_undated	Jamamadi	Arara	0.001584	1.346	2959	2873	54286
Mbuti.DG	PedraDoAlexandre_2_undated	Jamamadi	Kaingang	-0.000281	-0.241	2755	2769	50177
Mbuti.DG	PedraDoAlexandre_2_undated	Jamamadi	Surui.DG	-0.000413	-0.404	3146	3170	57429
Mbuti.DG	PedraDoAlexandre_2_undated	Jamamadi	Palikur	-6e-06	-0.006	3218	3218	58582
Mbuti.DG	PedraDoAlexandre_2_undated	Jamamadi	Guarani	-0.000408	-0.462	3224	3248	58585
Mbuti.DG	PedraDoAlexandre_2_undated	Jamamadi	Parakana	0.00017	0.151	3133	3123	57528
Mbuti.DG	PedraDoAlexandre_2_undated	Jamamadi	Ticuna	-0.001811	-1.964	3166	3272	58585
Mbuti.DG	PedraDoAlexandre_2_undated	Jamamadi	Karitiana.DG	-0.000557	-0.587	3208	3240	58585
Mbuti.DG	PedraDoAlexandre_2_undated	Jamamadi	Piapoco.DG	0.000331	0.325	3182	3163	57428
Mbuti.DG	PedraDoAlexandre_2_undated	Karitiana.DG	Arara	0.001987	2.059	2948	2840	54723
Mbuti.DG	PedraDoAlexandre_2_undated	Karitiana.DG	Kaingang	0.000245	0.268	2760	2748	50544
Mbuti.DG	PedraDoAlexandre_2_undated	Karitiana.DG	Surui.DG	0.000269	0.349	3131	3116	57890
Mbuti.DG	PedraDoAlexandre_2_undated	Karitiana.DG	Palikur	0.000523	0.726	3242	3211	59057
Mbuti.DG	PedraDoAlexandre_2_undated	Karitiana.DG	Guarani	8.7e-05	0.144	3254	3249	59060
Mbuti.DG	PedraDoAlexandre_2_undated	Karitiana.DG	Parakana	0.000705	0.789	3165	3124	57954
Mbuti.DG	PedraDoAlexandre_2_undated	Karitiana.DG	Ticuna	-0.001243	-1.838	3208	3282	59060
Mbuti.DG	PedraDoAlexandre_2_undated	Karitiana.DG	Jamamadi	0.000557	0.587	3240	3208	58585
Mbuti.DG	PedraDoAlexandre_2_undated	Karitiana.DG	Piapoco.DG	0.001031	1.374	3219	3159	57889
Mbuti.DG	PedraDoAlexandre_2_undated	Piapoco.DG	Arara	0.001152	1.193	2864	2803	53647
Mbuti.DG	PedraDoAlexandre_2_undated	Piapoco.DG	Kaingang	-0.000461	-0.496	2731	2754	49546
Mbuti.DG	PedraDoAlexandre_2_undated	Piapoco.DG	Surui.DG	-0.00076	-0.951	3157	3201	57881
Mbuti.DG	PedraDoAlexandre_2_undated	Piapoco.DG	Palikur	-0.000371	-0.501	3142	3164	57886
Mbuti.DG	PedraDoAlexandre_2_undated	Piapoco.DG	Guarani	-0.000832	-1.332	3171	3219	57888
Mbuti.DG	PedraDoAlexandre_2_undated	Piapoco.DG	Parakana	-0.000117	-0.126	3102	3109	56800
Mbuti.DG	PedraDoAlexandre_2_undated	Piapoco.DG	Ticuna	-0.002089	-3.026	3121	3241	57888
Mbuti.DG	PedraDoAlexandre_2_undated	Piapoco.DG	Jamamadi	-0.000331	-0.325	3163	3182	57428
Mbuti.DG	PedraDoAlexandre_2_undated	Piapoco.DG	Karitiana.DG	-0.001031	-1.374	3159	3219	57889
Mbuti.DG	Vau_Una_600BP	Arara	Kaingang	-0.000311	-0.361	7365	7409	141761
Mbuti.DG	Vau_Una_600BP	Arara	Surui.DG	7.4e-05	0.103	8387	8375	161570
Mbuti.DG	Vau_Una_600BP	Arara	Palikur	-0.000235	-0.321	8556	8595	164901
Mbuti.DG	Vau_Una_600BP	Arara	Guarani	-0.00035	-0.526	8588	8646	164908
Mbuti.DG	Vau_Una_600BP	Arara	Parakana	-0.000593	-0.746	8225	8322	161972
Mbuti.DG	Vau_Una_600BP	Arara	Ticuna	-0.000992	-1.401	8613	8777	164908
Mbuti.DG	Vau_Una_600BP	Arara	Jamamadi	0.000104	0.117	8629	8612	163625
Mbuti.DG	Vau_Una_600BP	Arara	Karitiana.DG	-0.000486	-0.68	8574	8654	164906
Mbuti.DG	Vau_Una_600BP	Arara	Piapoco.DG	-0.001587	-2.179	8307	8563	161564
Mbuti.DG	Vau_Una_600BP	Kaingang	Arara	0.000311	0.361	7409	7365	141761
Mbuti.DG	Vau_Una_600BP	Kaingang	Surui.DG	-0.000279	-0.383	8094	8135	149051
Mbuti.DG	Vau_Una_600BP	Kaingang	Palikur	-0.0005	-0.693	8213	8289	152154
Mbuti.DG	Vau_Una_600BP	Kaingang	Guarani	-0.000403	-0.64	8236	8297	152159
Mbuti.DG	Vau_Una_600BP	Kaingang	Parakana	-0.000689	-0.852	8019	8122	149135
Mbuti.DG	Vau_Una_600BP	Kaingang	Ticuna	-0.00113	-1.709	8205	8377	152160
Mbuti.DG	Vau_Una_600BP	Kaingang	Jamamadi	-0.000204	-0.232	8243	8274	151072
Mbuti.DG	Vau_Una_600BP	Kaingang	Karitiana.DG	-0.000456	-0.639	8244	8314	152158
Mbuti.DG	Vau_Una_600BP	Kaingang	Piapoco.DG	-0.001579	-2.194	8054	8290	149044
Mbuti.DG	Vau_Una_600BP	Surui.DG	Arara	-7.4e-05	-0.103	8375	8387	161570
Mbuti.DG	Vau_Una_600BP	Surui.DG	Kaingang	0.000279	0.383	8135	8094	149051
Mbuti.DG	Vau_Una_600BP	Surui.DG	Palikur	-0.000436	-0.727	9338	9414	174269
Mbuti.DG	Vau_Una_600BP	Surui.DG	Guarani	-0.000283	-0.514	9442	9492	174274
Mbuti.DG	Vau_Una_600BP	Surui.DG	Parakana	-0.000579	-0.818	9088	9187	170764
Mbuti.DG	Vau_Una_600BP	Surui.DG	Ticuna	-0.000926	-1.62	9439	9600	174275
Mbuti.DG	Vau_Una_600BP	Surui.DG	Jamamadi	0.000136	0.178	9398	9374	172888
Mbuti.DG	Vau_Una_600BP	Surui.DG	Karitiana.DG	-0.000363	-0.632	9288	9352	174274
Mbuti.DG	Vau_Una_600BP	Surui.DG	Piapoco.DG	-0.001741	-2.763	9300	9603	174251
Mbuti.DG	Vau_Una_600BP	Palikur	Arara	0.000235	0.321	8595	8556	164901
Mbuti.DG	Vau_Una_600BP	Palikur	Kaingang	0.0005	0.693	8289	8213	152154
Mbuti.DG	Vau_Una_600BP	Palikur	Surui.DG	0.000436	0.727	9414	9338	174269
Mbuti.DG	Vau_Una_600BP	Palikur	Guarani	0.000125	0.257	9680	9658	177908
Mbuti.DG	Vau_Una_600BP	Palikur	Parakana	-0.000152	-0.217	9326	9352	174319
Mbuti.DG	Vau_Una_600BP	Palikur	Ticuna	-0.000505	-0.981	9620	9710	177909
Mbuti.DG	Vau_Una_600BP	Palikur	Jamamadi	0.000551	0.785	9606	9508	176479
Mbuti.DG	Vau_Una_600BP	Palikur	Karitiana.DG	0.000159	0.307	9671	9642	177907
Mbuti.DG	Vau_Una_600BP	Palikur	Piapoco.DG	-0.001296	-2.205	9303	9529	174262
Mbuti.DG	Vau_Una_600BP	Guarani	Arara	0.00035	0.526	8646	8588	164908
Mbuti.DG	Vau_Una_600BP	Guarani	Kaingang	0.000403	0.64	8297	8236	152159
Mbuti.DG	Vau_Una_600BP	Guarani	Surui.DG	0.000283	0.514	9492	9442	174274
Mbuti.DG	Vau_Una_600BP	Guarani	Palikur	-0.000125	-0.257	9658	9680	177908
Mbuti.DG	Vau_Una_600BP	Guarani	Parakana	-0.000132	-0.215	9401	9424	174325
Mbuti.DG	Vau_Una_600BP	Guarani	Ticuna	-0.000628	-1.451	9648	9759	177915
Mbuti.DG	Vau_Una_600BP	Guarani	Jamamadi	0.000407	0.617	9657	9585	176485
Mbuti.DG	Vau_Una_600BP	Guarani	Karitiana.DG	3.5e-05	0.073	9712	9706	177913
Mbuti.DG	Vau_Una_600BP	Guarani	Piapoco.DG	-0.00146	-2.951	9384	9639	174267
Mbuti.DG	Vau_Una_600BP	Parakana	Arara	0.000593	0.746	8322	8225	161972
Mbuti.DG	Vau_Una_600BP	Parakana	Kaingang	0.000689	0.852	8122	8019	149135
Mbuti.DG	Vau_Una_600BP	Parakana	Surui.DG	0.000579	0.818	9187	9088	170764
Mbuti.DG	Vau_Una_600BP	Parakana	Palikur	0.000152	0.217	9352	9326	174319
Mbuti.DG	Vau_Una_600BP	Parakana	Guarani	0.000132	0.215	9424	9401	174325
Mbuti.DG	Vau_Una_600BP	Parakana	Ticuna	-0.000495	-0.757	9370	9456	174326
Mbuti.DG	Vau_Una_600BP	Parakana	Jamamadi	0.000611	0.77	9322	9216	173070
Mbuti.DG	Vau_Una_600BP	Parakana	Karitiana.DG	0.000257	0.395	9384	9340	174324
Mbuti.DG	Vau_Una_600BP	Parakana	Piapoco.DG	-0.001151	-1.62	9118	9314	170757
Mbuti.DG	Vau_Una_600BP	Ticuna	Arara	0.000992	1.401	8777	8613	164908
Mbuti.DG	Vau_Una_600BP	Ticuna	Kaingang	0.00113	1.709	8377	8205	152160
Mbuti.DG	Vau_Una_600BP	Ticuna	Surui.DG	0.000926	1.62	9600	9439	174275
Mbuti.DG	Vau_Una_600BP	Ticuna	Palikur	0.000505	0.981	9710	9620	177909
Mbuti.DG	Vau_Una_600BP	Ticuna	Guarani	0.000628	1.451	9759	9648	177915
Mbuti.DG	Vau_Una_600BP	Ticuna	Parakana	0.000495	0.757	9456	9370	174326
Mbuti.DG	Vau_Una_600BP	Ticuna	Jamamadi	0.001067	1.549	9691	9502	176486
Mbuti.DG	Vau_Una_600BP	Ticuna	Karitiana.DG	0.000664	1.334	9772	9654	177914
Mbuti.DG	Vau_Una_600BP	Ticuna	Piapoco.DG	-0.000817	-1.545	9393	9536	174268
Mbuti.DG	Vau_Una_600BP	Jamamadi	Arara	-0.000104	-0.117	8612	8629	163625
Mbuti.DG	Vau_Una_600BP	Jamamadi	Kaingang	0.000204	0.232	8274	8243	151072
Mbuti.DG	Vau_Una_600BP	Jamamadi	Surui.DG	-0.000136	-0.178	9374	9398	172888
Mbuti.DG	Vau_Una_600BP	Jamamadi	Palikur	-0.000551	-0.785	9508	9606	176479
Mbuti.DG	Vau_Una_600BP	Jamamadi	Guarani	-0.000407	-0.617	9585	9657	176485
Mbuti.DG	Vau_Una_600BP	Jamamadi	Parakana	-0.000611	-0.77	9216	9322	173070
Mbuti.DG	Vau_Una_600BP	Jamamadi	Ticuna	-0.001067	-1.549	9502	9691	176486
Mbuti.DG	Vau_Una_600BP	Jamamadi	Karitiana.DG	-0.000342	-0.475	9596	9656	176484
Mbuti.DG	Vau_Una_600BP	Jamamadi	Piapoco.DG	-0.001871	-2.495	9256	9579	172881
Mbuti.DG	Vau_Una_600BP	Karitiana.DG	Arara	0.000486	0.68	8654	8574	164906
Mbuti.DG	Vau_Una_600BP	Karitiana.DG	Kaingang	0.000456	0.639	8314	8244	152158
Mbuti.DG	Vau_Una_600BP	Karitiana.DG	Surui.DG	0.000363	0.632	9352	9288	174274
Mbuti.DG	Vau_Una_600BP	Karitiana.DG	Palikur	-0.000159	-0.307	9642	9671	177907
Mbuti.DG	Vau_Una_600BP	Karitiana.DG	Guarani	-3.5e-05	-0.073	9706	9712	177913
Mbuti.DG	Vau_Una_600BP	Karitiana.DG	Parakana	-0.000257	-0.395	9340	9384	174324
Mbuti.DG	Vau_Una_600BP	Karitiana.DG	Ticuna	-0.000664	-1.334	9654	9772	177914
Mbuti.DG	Vau_Una_600BP	Karitiana.DG	Jamamadi	0.000342	0.475	9656	9596	176484
Mbuti.DG	Vau_Una_600BP	Karitiana.DG	Piapoco.DG	-0.001383	-2.434	9400	9641	174267
Mbuti.DG	Vau_Una_600BP	Piapoco.DG	Arara	0.001587	2.179	8563	8307	161564
Mbuti.DG	Vau_Una_600BP	Piapoco.DG	Kaingang	0.001579	2.194	8290	8054	149044
Mbuti.DG	Vau_Una_600BP	Piapoco.DG	Surui.DG	0.001741	2.763	9603	9300	174251
Mbuti.DG	Vau_Una_600BP	Piapoco.DG	Palikur	0.001296	2.205	9529	9303	174262
Mbuti.DG	Vau_Una_600BP	Piapoco.DG	Guarani	0.00146	2.951	9639	9384	174267
Mbuti.DG	Vau_Una_600BP	Piapoco.DG	Parakana	0.001151	1.62	9314	9118	170757
Mbuti.DG	Vau_Una_600BP	Piapoco.DG	Ticuna	0.000817	1.545	9536	9393	174268
Mbuti.DG	Vau_Una_600BP	Piapoco.DG	Jamamadi	0.001871	2.495	9579	9256	172881
Mbuti.DG	Vau_Una_600BP	Piapoco.DG	Karitiana.DG	0.001383	2.434	9641	9400	174267
