# Supplementary material for: Genomic history of coastal societies from eastern South America
Source: Nat Ecol Evol. 2023 Jul 31;7(8):1315–30. doi: 10.1038/s41559-023-02114-9 (PMC10406606; doi:10.1038/s41559-023-02114-9)
Supplement: Supplementary file 8 — Zoro-related affinity. [file 41559_2023_2114_MOESM8_ESM.xlsx]

## Sheet: Data.S6-Zoro affinity
HUMAN ORIGIN dataset										HUMAN ORIGIN dataset										HUMAN ORIGIN dataset										HUMAN ORIGIN dataset
Outgroup	Zoro	Sambaqui	Sambaqui	f4	Z	ABBA	BABA	SNPs		Ancient African pop/ind	Sambaqui group	Indigenous group	Sambaqui groups	f4	Z	ABBA	BABA	SNPs		Ancient African pop/ind	Indigenous group	Sambaqui groups	Sambaqui groups	f4	Z	ABBA	BABA	SNPs		Ancient African pop/ind	Sambaqui groups	Zoro	Indigenous groups	f4	Z	ABBA	BABA	SNPs
Mbuti	Zoro	GalhetaIV_1200BP	Limão_500BP	0.004778	6.15	4020	3542	100106		Malawi_Fingira_2500BP	Limão_500BP	Zoro	JabuticabeiraII_~2400BP	-0.003547	-6.094	8872	9728	241229		Malawi_Fingira_2500BP	Zoro	Limão_500BP	Jabuticabeira.II_111/112_2000BP	-0.004119	-5.386	6912	7690	188887		Malawi_Chencherere_5200BP	Limão_~1900BP	Zoro	Parakana	-0.00388	-3.941	1034	1145	28589
Mbuti	Zoro	Cabeçuda_~3200BP	Limão_500BP	0.003025	5.081	9307	8596	234888		Malawi_Hora_Holocene	Limão_500BP	Zoro	Limão_~1900BP	-0.003959	-5.929	6690	7425	185446		Malawi_Fingira_2500BP	Zoro	Limão_500BP	GalhetaIV_1200BP	-0.005768	-5.313	2556	2966	71078		Tanzania.3000BP	Limão_500BP	Zoro	Nandeva	-0.002046	-3.647	10540	11136	291712
Mbuti	Zoro	JabuticabeiraII_~2400BP	Limão_500BP	0.002332	4.86	13672	12870	344144		Tanzania_1400BP	Limão_500BP	Zoro	JabuticabeiraII_~2400BP	-0.003223	-5.624	10002	10882	273309		South_Africa_2000BP	Zoro	Limão_500BP	GalhetaIV_1200BP	-0.005199	-5.093	2901	3325	81555		Malawi_Hora_Holocene	Limão_500BP	Zoro	Parakana	-0.001882	-3.278	8087	8507	222698
Mbuti	Zoro	JabuticabeiraII_111/112_~2200BP	Limão_500BP	0.002732	4.427	9758	9082	247668		Malawi_Fingira_2500BP	Limão_500BP	Zoro	Limão_~1900BP	-0.00371	-5.604	7424	8187	205535		Malawi_Fingira_2500BP	Zoro	Limão_500BP	JabuticabeiraII_~2400BP	-0.002651	-4.572	9088	9728	241229		Malawi_Hora_Holocene	Limão_500BP	Zoro	Nandeva	-0.001803	-3.272	8149	8551	222703
Mbuti	Zoro	Limão_~1900BP	Limão_500BP	0.002341	4.296	10711	10074	272081		Tanzania_1400BP	Limão_500BP	Zoro	Limão_~1900BP	-0.003526	-5.577	8227	9030	227936		Malawi_Hora_Holocene	Zoro	Limão_500BP	Limão_~1900BP	-0.003124	-4.568	6845	7425	185446		Tanzania_1400BP	Limão_500BP	Zoro	Nandeva	-0.001796	-3.264	10028	10519	273665
Mbuti	Zoro	JabuticabeiraII_102_~1300BP	Limão_500BP	0.002982	4.106	6471	5987	162303		Tanzania.3000BP	Limão_500BP	Zoro	JabuticabeiraII_~2400BP	-0.003182	-5.541	10559	11485	291300		South_Africa_2000BP	Zoro	Limão_500BP	JabuticabeiraII_~2400BP	-0.00237	-4.567	12289	13067	328305		Malawi_Chencherere_5200BP	Limão_~1900BP	Zoro	Kaiowa	-0.00293	-3.243	1050	1134	28590
Mbuti	Zoro	Limão_2700BP	Limão_500BP	0.002756	3.844	5290	4917	135322		Malawi_Hora_Holocene	Limão_500BP	Zoro	JabuticabeiraII_~2400BP	-0.003267	-5.534	8142	8869	222362		Ethiopia_4500BP	Zoro	Limão_500BP	JabuticabeiraII_~2400BP	-0.002378	-4.482	12767	13585	344064		Tanzania_Pemba_700BP	Limão_500BP	Zoro	Nandeva	-0.00183	-3.162	9551	10026	259470
Mbuti	Zoro	GalhetaIV_1200BP	JabuticabeiraII_~2400BP	0.001621	3.11	4687	4483	125984		Malawi_Fingira_2500BP	Limão_500BP	Zoro	Jabuticabeira.II_111/112_2000BP	-0.004312	-5.521	6876	7690	188887		Tanzania_Pemba_1400BP	Zoro	Limão_500BP	Limão_~1900BP	-0.005384	-4.394	1360	1565	38024		Malawi_Fingira_2500BP	Limão_500BP	Zoro	Nandeva	-0.001769	-3.148	8906	9333	241433
Mbuti	Zoro	CubatãoI_~2700BP	Limão_500BP	0.002256	2.657	3364	3169	86479		Tanzania_Pemba_700BP	Limão_500BP	Zoro	JabuticabeiraII_~2400BP	-0.003285	-5.502	9515	10367	259260		Tanzania_Pemba_700BP	Zoro	Limão_500BP	JabuticabeiraII_~2400BP	-0.002546	-4.361	9707	10367	259260		Malawi_Chencherere_5200BP	Limão_~1900BP	Zoro	Kaapor	-0.003121	-3.145	1042	1131	28590
Mbuti	Zoro	GalhetaIV_1200BP	Cabeçuda_~3200BP	0.001443	2.212	3568	3430	96012		South_Africa_2000BP	Limão_500BP	Zoro	JabuticabeiraII_~2400BP	-0.00297	-5.407	12091	13067	328305		Tanzania_Pemba_1400BP	Zoro	Limão_500BP	JabuticabeiraII_~2400BP	-0.004718	-4.325	1579	1779	42342		Malawi_Fingira_2500BP	Limão_500BP	Zoro	Karitiana	-0.001719	-3.133	8819	9234	241433
Mbuti	Zoro	GalhetaIV_1200BP	Limão_~1900BP	0.001177	1.861	4120	3994	107087		South_Africa_2000BP	Limão_500BP	Zoro	Limão_~1900BP	-0.003283	-5.388	9384	10238	260265		Tanzania_1400BP	Zoro	Limão_500BP	GalhetaIV_1200BP	-0.004361	-4.296	2714	3046	76023		Malawi_Chencherere_5200BP	Limão_~1900BP	Zoro	Gaviao	-0.003056	-3.1	1004	1092	28583
Mbuti	Zoro	JabuticabeiraII_111/112_~2200BP	Limão_~1900BP	0.000964	1.773	10328	10070	267961		Tanzania.3000BP	Limão_500BP	Zoro	Limão_~1900BP	-0.003297	-5.194	8597	9389	240259		Malawi_Fingira_2500BP	Zoro	Limão_500BP	Limão_~1900BP	-0.002875	-4.278	7596	8187	205535		Tanzania_Pemba_1400BP	Limão_500BP	Zoro	Karitiana	-0.002799	-3.097	1558	1677	42352
Mbuti	Zoro	JabuticabeiraII_111/112_~2200BP	JabuticabeiraII_~2400BP	0.000572	1.266	12825	12630	341392		Tanzania_Pemba_700BP	Limão_500BP	Zoro	Limão_~1900BP	-0.003377	-5.186	7967	8708	219407		Ethiopia_4500BP	Zoro	Limão_500BP	GalhetaIV_1200BP	-0.004152	-4.207	3012	3364	84907		Malawi_Chencherere_5200BP	Limão_~1900BP	Zoro	Aparai	-0.002881	-3.092	1038	1120	28590
Mbuti	Zoro	GalhetaIV_1200BP	JabuticabeiraII_102_~1300BP	0.000996	1.177	2604	2535	68627		Tanzania_Pemba_1400BP	Limão_500BP	Zoro	JabuticabeiraII_~2400BP	-0.004893	-4.986	1572	1779	42342		South_Africa_1300BP	Zoro	Limão_500BP	Limão_~1900BP	-0.00303	-4.156	5807	6290	159505		Malawi_Chencherere_5200BP	Limão_~1900BP	Zoro	Karitiana	-0.002894	-3.092	1040	1123	28590
Mbuti	Zoro	GalhetaIV_1200BP	Limão_2700BP	0.001114	1.172	2349	2282	59935		Malawi_Hora_Holocene	Limão_500BP	Zoro	Soilmound.burial_100BP	-0.005367	-4.846	2240	2580	63355		South_Africa_1300BP	Zoro	Limão_500BP	GalhetaIV_1200BP	-0.005117	-4.149	1788	2047	50617		Malawi_Chencherere_5200BP	JabuticabeiraII_~2400BP	Zoro	Parakana	-0.002597	-3.079	1216	1302	33277
Mbuti	Zoro	GalhetaIV_1200BP	CubatãoI_~2700BP	0.001156	1.104	1395	1352	37397		Ethiopia_4500BP	Limão_500BP	Zoro	JabuticabeiraII_~2400BP	-0.002574	-4.619	12699	13585	344064		Kenya_500BP	Zoro	Limão_500BP	JabuticabeiraII_~2400BP	-0.003735	-4.011	2110	2328	58281		Tanzania_Pemba_1400BP	Limão_500BP	Zoro	Xikrin	-0.00338	-3.079	1519	1662	42163
Mbuti	Zoro	JabuticabeiraII_102_~1300BP	Limão_~1900BP	0.000539	0.893	6722	6628	174661		South_Africa_1300BP	Limão_500BP	Zoro	Limão_~1900BP	-0.00327	-4.523	5768	6290	159505		South_Africa_2000BP	Zoro	Limão_500BP	Limão_~1900BP	-0.002425	-4.01	9607	10238	260265		Tanzania_Pemba_700BP	Limão_500BP	Zoro	Parakana	-0.001838	-3.071	9468	9944	259461
Mbuti	Zoro	CubatãoI_~2700BP	JabuticabeiraII_~2400BP	0.000485	0.834	4200	4145	111915		Tanzania_1400BP	Limão_500BP	Zoro	Jabuticabeira.II_111/112_2000BP	-0.003354	-4.292	7598	8298	208686		Tanzania_1400BP	Zoro	Limão_500BP	JabuticabeiraII_~2400BP	-0.002238	-3.969	10271	10882	273309		Tanzania_Pemba_700BP	Limão_500BP	Zoro	Karitiana	-0.001684	-3.038	9438	9875	259470
Mbuti	Zoro	JabuticabeiraII_~2400BP	Limão_~1900BP	0.000325	0.821	14638	14515	377481		Tanzania_Pemba_1400BP	Limão_500BP	Zoro	CubatãoI_~2700BP	-0.008362	-4.22	488	608	14290		Malawi_Hora_Holocene	Zoro	Limão_500BP	GalhetaIV_1200BP	-0.004449	-3.947	2259	2535	62034		Malawi_Chencherere_5200BP	Limão_500BP	Zoro	Gaviao	-0.003466	-3.011	929	1022	26721
Mbuti	Zoro	JabuticabeiraII_111/112_~2200BP	Cabeçuda_~3200BP	0.000464	0.805	8760	8652	232276		Ethiopia_4500BP	Limão_500BP	Zoro	Limão_~1900BP	-0.002543	-4.127	9927	10619	272018		Tanzania_1400BP	Zoro	Limão_500BP	Jabuticabeira.II_111/112_2000BP	-0.002969	-3.924	7679	8298	208686		Malawi_Chencherere_5200BP	Limão_500BP	Zoro	Kaapor	-0.003434	-3.003	960	1051	26727
Mbuti	Zoro	JabuticabeiraII_111/112_~2200BP	Limão_2700BP	0.000596	0.805	5203	5124	133488		Tanzania.3000BP	Limão_500BP	Zoro	Jabuticabeira.II_111/112_2000BP	-0.003217	-4.125	7927	8634	219593		Ethiopia_4500BP	Zoro	Limão_500BP	Jabuticabeira.II_111/112_2000BP	-0.002726	-3.825	9050	9726	247612		South_Africa_2000BP	JabuticabeiraII_~2400BP	Zoro	Parakana	-0.001181	-2.989	18790	19389	507843
Mbuti	Zoro	CubatãoI_~2700BP	Limão_~1900BP	0.000559	0.777	3532	3480	92838		Malawi_Chencherere_5200BP	Limão_~1900BP	Zoro	JabuticabeiraII_~2400BP	-0.00418	-4.114	1059	1179	28585		Tanzania_Pemba_1400BP	Zoro	Limão_500BP	GalhetaIV_1200BP	-0.008234	-3.811	500	626	15242		Malawi_Hora_Holocene	Limão_500BP	Zoro	Gaviao	-0.001646	-2.948	7821	8188	222665
Mbuti	Zoro	JabuticabeiraII_111/112_~2200BP	JabuticabeiraII_102_~1300BP	0.000538	0.767	5982	5896	160114		South_Africa_1300BP	Limão_500BP	Zoro	JabuticabeiraII_~2400BP	-0.002529	-4.038	7348	7855	200412		Malawi_Hora_Holocene	Zoro	Limão_500BP	CubatãoI_~2700BP	-0.004375	-3.81	2199	2470	61891		Malawi_Chencherere_5200BP	Limão_~1900BP	Zoro	Nandeva	-0.002706	-2.911	1053	1130	28590
Mbuti	Zoro	Limão_2700BP	Limão_~1900BP	0.000441	0.699	5517	5453	144914		Tanzania_Pemba_700BP	Limão_500BP	Zoro	Jabuticabeira.II_111/112_2000BP	-0.003081	-3.964	7328	7948	200931		Malawi_Hora_Holocene	Zoro	Limão_500BP	JabuticabeiraII_~2400BP	-0.002232	-3.745	8372	8869	222362		Tanzania_1400BP	Limão_500BP	Zoro	Gaviao	-0.001672	-2.9	9633	10090	273615
Mbuti	Zoro	Cabeçuda_~3200BP	Limão_~1900BP	0.000305	0.616	9806	9728	254977		Malawi_Chencherere_5200BP	Limão_500BP	Zoro	JabuticabeiraII_~2400BP	-0.004712	-3.955	959	1085	26722		South_Africa_1300BP	Zoro	Limão_500BP	JabuticabeiraII_~2400BP	-0.002226	-3.688	7409	7855	200412		Tanzania.3000BP	Limão_~1900BP	Zoro	Nandeva	-0.001314	-2.899	11663	12081	318522
Mbuti	Zoro	GalhetaIV_1200BP	JabuticabeiraII_111/112_~2200BP	0.000446	0.611	3724	3680	98846		Tanzania_Pemba_700BP	Limão_500BP	Zoro	Soilmound.burial_100BP	-0.004188	-3.896	2745	3064	76053		Malawi_Fingira_2500BP	Zoro	Limão_500BP	Jabuticabeira.II_102_1400BP	-0.003167	-3.604	4750	5156	128196		Malawi_Fingira_2500BP	JabuticabeiraII_~2400BP	Zoro	Parakana	-0.001224	-2.89	11787	12177	318749
Mbuti	Zoro	JabuticabeiraII_102_~1300BP	Limão_2700BP	0.000466	0.545	3542	3499	91687		South_Africa_2000BP	Limão_500BP	Zoro	CubatãoI_~2700BP	-0.003725	-3.886	2962	3272	83226		South_Africa_1300BP	Zoro	Limão_500BP	Jabuticabeira.II_111/112_2000BP	-0.002916	-3.578	5251	5674	145239		Malawi_Hora_Holocene	Limão_500BP	Zoro	Karitiana	-0.001588	-2.889	8078	8431	222703
Mbuti	Zoro	Limão_2700BP	JabuticabeiraII_~2400BP	0.000269	0.474	6662	6616	171908		Malawi_Fingira_2500BP	Limão_500BP	Zoro	GalhetaIV_1200BP	-0.004101	-3.873	2674	2966	71078		South_Africa_2000BP	Zoro	Limão_500BP	Limão_2700BP	-0.002926	-3.577	4702	5082	129881		Malawi_Hora_Holocene	Limão_500BP	Zoro	Aparai	-0.001549	-2.845	8115	8460	222703
Mbuti	Zoro	Cabeçuda_~3200BP	JabuticabeiraII_~2400BP	0.000171	0.459	11486	11431	320438		Tanzania_1400BP	Limão_500BP	Zoro	CubatãoI_~2700BP	-0.00387	-3.806	2676	2968	75445		Tanzania_Pemba_700BP	Zoro	Limão_500BP	GalhetaIV_1200BP	-0.003673	-3.555	2674	2947	74463		Ethiopia_4500BP	Limão_500BP	Zoro	Nandeva	-0.001519	-2.838	12747	13272	345566
Mbuti	Zoro	JabuticabeiraII_111/112_~2200BP	CubatãoI_~2700BP	0.00033	0.431	3248	3220	85139		Tanzania_Pemba_1400BP	Limão_500BP	Zoro	Limão_~1900BP	-0.004381	-3.753	1398	1565	38024		Tanzania_1400BP	Zoro	Limão_500BP	Limão_~1900BP	-0.002227	-3.533	8523	9030	227936		Malawi_Chencherere_5200BP	JabuticabeiraII_~2400BP	Zoro	Kaapor	-0.002382	-2.835	1222	1301	33278
Mbuti	Zoro	JabuticabeiraII_102_~1300BP	Cabeçuda_~3200BP	0.000283	0.423	5896	5852	152992		Tanzania_Pemba_1400BP	Limão_500BP	Zoro	Soilmound.burial_100BP	-0.008072	-3.748	520	638	14618		Tanzania.3000BP	Zoro	Limão_500BP	Jabuticabeira.II_111/112_2000BP	-0.002694	-3.519	8042	8634	219593		Malawi_Fingira_2500BP	JabuticabeiraII_~2400BP	Zoro	Gaviao	-0.0012	-2.826	11406	11789	318692
Mbuti	Zoro	Limão_2700BP	CubatãoI_~2700BP	0.000272	0.282	1875	1861	49751		South_Africa_1300BP	Limão_500BP	Zoro	CubatãoI_~2700BP	-0.004468	-3.642	1796	2025	51146		South_Africa_2000BP	Zoro	Limão_500BP	Jabuticabeira.II_111/112_2000BP	-0.002451	-3.507	8749	9330	236821		Tanzania_Pemba_1400BP	Limão_500BP	Zoro	Gaviao	-0.002692	-2.814	1507	1621	42342
Mbuti	Zoro	JabuticabeiraII_102_~1300BP	JabuticabeiraII_~2400BP	0.000142	0.276	8321	8290	215090		South_Africa_2000BP	Limão_500BP	Zoro	Jabuticabeira.II_111/112_2000BP	-0.002708	-3.633	8688	9330	236821		Tanzania_Pemba_700BP	Zoro	Limão_500BP	Limão_~1900BP	-0.002243	-3.478	8216	8708	219407		South_Africa_2000BP	Limão_~1900BP	Zoro	Parakana	-0.001172	-2.806	13248	13672	361855
Mbuti	Zoro	CubatãoI_~2700BP	JabuticabeiraII_102_~1300BP	0.000196	0.218	2170	2159	57415		Ethiopia_4500BP	Limão_500BP	Zoro	Jabuticabeira.II_111/112_2000BP	-0.002633	-3.6	9074	9726	247612		Malawi_Hora_Holocene	Zoro	Limão_500BP	Limão_2700BP	-0.003479	-3.474	3475	3813	97155		South_Africa_2000BP	Limão_500BP	Zoro	Nandeva	-0.001467	-2.791	12159	12642	329676
Mbuti	Zoro	CubatãoI_~2700BP	Cabeçuda_~3200BP	0.000132	0.179	3011	3001	81582		Tanzania_Pemba_1400BP	Limão_500BP	Zoro	Limão_2700BP	-0.006129	-3.551	816	955	22762		Tanzania_Pemba_1400BP	Zoro	Limão_500BP	Jabuticabeira.II_102_1400BP	-0.005725	-3.459	914	1060	25500		Tanzania.3000BP	Limão_500BP	Zoro	Gaviao	-0.001629	-2.79	10181	10657	291659
Mbuti	Zoro	Cabeçuda_~3200BP	Limão_2700BP	1e-05	0.015	4893	4892	129052		Tanzania_Pemba_1400BP	Limão_~1900BP	Zoro	Soilmound.burial_100BP	-0.006555	-3.521	532	633	15313		Tanzania.3000BP	Zoro	Limão_500BP	JabuticabeiraII_~2400BP	-0.002033	-3.441	10893	11485	291300		Tanzania.3000BP	Cabeçuda_~3200BP	Zoro	Nandeva	-0.001426	-2.783	10062	10455	275041
Mbuti	Zoro	Limão_2700BP	Cabeçuda_~3200BP	-1e-05	-0.015	4892	4893	129052		Tanzania_Pemba_1400BP	Limão_500BP	Zoro	Jabuticabeira.II_111/112_2000BP	-0.004823	-3.499	1298	1470	35666		Tanzania.3000BP	Zoro	Limão_500BP	GalhetaIV_1200BP	-0.00351	-3.436	2832	3110	79199		Malawi_Chencherere_5200BP	Limão_500BP	Zoro	Surui	-0.003017	-2.78	941	1022	26727
Mbuti	Zoro	Cabeçuda_~3200BP	CubatãoI_~2700BP	-0.000132	-0.179	3001	3011	81582		South_Africa_2000BP	Limão_500BP	Zoro	Soilmound.burial_100BP	-0.003366	-3.421	3124	3412	85795		Tanzania_Pemba_1400BP	Zoro	Limão_500BP	Limão_2700BP	-0.005799	-3.434	823	955	22762		Malawi_Hora_Holocene	JabuticabeiraII_~2400BP	Zoro	Gaviao	-0.001135	-2.779	11030	11381	309047
Mbuti	Zoro	JabuticabeiraII_102_~1300BP	CubatãoI_~2700BP	-0.000196	-0.218	2159	2170	57415		Malawi_Hora_Holocene	Limão_500BP	Zoro	Jabuticabeira.II_102_1400BP	-0.003031	-3.318	4198	4542	113509		Ethiopia_4500BP	Zoro	Limão_500BP	Limão_~1900BP	-0.002077	-3.433	10054	10619	272018		Malawi_Chencherere_5200BP	Jabuticabeira.II_111/112_2000BP	Zoro	Gaviao	-0.003063	-2.777	906	987	26319
Mbuti	Zoro	JabuticabeiraII_~2400BP	JabuticabeiraII_102_~1300BP	-0.000142	-0.276	8290	8321	215090		Tanzania_Pemba_1400BP	Jabuticabeira.II_111/112_2000BP	Zoro	CubatãoI_~2700BP	-0.006821	-3.303	467	563	14148		Malawi_Chencherere_5200BP	Zoro	Limão_~1900BP	JabuticabeiraII_~2400BP	-0.003395	-3.328	1082	1179	28585		Malawi_Chencherere_5200BP	Limão_~1900BP	Zoro	Arara	-0.002765	-2.76	1032	1111	28590
Mbuti	Zoro	CubatãoI_~2700BP	Limão_2700BP	-0.000272	-0.282	1861	1875	49751		Tanzania_Pemba_700BP	Limão_500BP	Zoro	CubatãoI_~2700BP	-0.003356	-3.294	2614	2860	73306		South_Africa_1300BP	Zoro	Limão_500BP	CubatãoI_~2700BP	-0.00415	-3.303	1812	2025	51146		Tanzania_1400BP	Limão_500BP	Zoro	Karitiana	-0.001492	-2.751	9933	10341	273665
Mbuti	Zoro	Cabeçuda_~3200BP	JabuticabeiraII_102_~1300BP	-0.000283	-0.423	5852	5896	152992		Malawi_Fingira_2500BP	Cabeçuda_~3200BP	Zoro	Limão_~1900BP	-0.001974	-3.285	7119	7500	192852		Malawi_Fingira_6000BP	Zoro	Limão_500BP	CubatãoI_~2700BP	-0.007077	-3.298	510	614	14590		Malawi_Chencherere_5200BP	Limão_500BP	Zoro	Parakana	-0.003277	-2.751	959	1046	26726
Mbuti	Zoro	CubatãoI_~2700BP	JabuticabeiraII_111/112_~2200BP	-0.00033	-0.431	3220	3248	85139		South_Africa_1300BP	Limão_500BP	Zoro	Jabuticabeira.II_111/112_2000BP	-0.002789	-3.284	5270	5674	145239		Ethiopia_4500BP	Zoro	Limão_500BP	Jabuticabeira.II_102_1400BP	-0.002632	-3.261	6008	6434	162264		Tanzania_Pemba_1400BP	Limão_500BP	Zoro	Kaapor	-0.002737	-2.749	1576	1691	42352
Mbuti	Zoro	JabuticabeiraII_~2400BP	Cabeçuda_~3200BP	-0.000171	-0.459	11431	11486	320438		Malawi_Hora_Holocene	Limão_500BP	Zoro	CubatãoI_~2700BP	-0.003728	-3.282	2239	2470	61891		Tanzania_Pemba_700BP	Zoro	Limão_500BP	Jabuticabeira.II_111/112_2000BP	-0.002506	-3.237	7444	7948	200931		South_Africa_2000BP	Limão_500BP	Zoro	Parakana	-0.001528	-2.749	12082	12586	329665
Mbuti	Zoro	JabuticabeiraII_~2400BP	Limão_2700BP	-0.000269	-0.474	6616	6662	171908		Malawi_Fingira_2500BP	Limão_~1900BP	Zoro	JabuticabeiraII_~2400BP	-0.001484	-3.253	9707	10092	259390		Malawi_Fingira_6000BP	Zoro	Limão_500BP	Jabuticabeira.II_111/112_2000BP	-0.004364	-3.222	1368	1536	38386		Malawi_Fingira_2500BP	Limão_500BP	Zoro	Aparai	-0.001515	-2.739	8858	9223	241433
Mbuti	Zoro	Limão_2700BP	JabuticabeiraII_102_~1300BP	-0.000466	-0.545	3499	3542	91687		South_Africa_2000BP	Limão_500BP	Zoro	Limão_2700BP	-0.002741	-3.252	4726	5082	129881		Kenya_500BP	Zoro	Limão_500BP	Jabuticabeira.II_111/112_2000BP	-0.003936	-3.197	1599	1774	44462		Malawi_Fingira_2500BP	JabuticabeiraII_~2400BP	Zoro	Nandeva	-0.001115	-2.726	11858	12213	318757
Mbuti	Zoro	JabuticabeiraII_111/112_~2200BP	GalhetaIV_1200BP	-0.000446	-0.611	3680	3724	98846		Kenya_500BP	Limão_500BP	Zoro	JabuticabeiraII_~2400BP	-0.002837	-3.24	2163	2328	58281		Tanzania_Pemba_1400BP	Zoro	Limão_500BP	Jabuticabeira.II_111/112_2000BP	-0.00457	-3.115	1308	1470	35666		Malawi_Fingira_2500BP	Cabeçuda_~3200BP	Zoro	Nandeva	-0.001336	-2.709	8301	8601	224890
Mbuti	Zoro	Limão_~1900BP	Cabeçuda_~3200BP	-0.000305	-0.616	9728	9806	254977		Tanzania_1400BP	Limão_500BP	Zoro	Soilmound.burial_100BP	-0.003475	-3.24	2908	3180	78416		Malawi_Fingira_2500BP	Zoro	Limão_500BP	Limão_2700BP	-0.002846	-3.04	4052	4366	110522		Tanzania_Pemba_700BP	Limão_500BP	Zoro	Gaviao	-0.001666	-2.703	9194	9626	259419
Mbuti	Zoro	Limão_~1900BP	Limão_2700BP	-0.000441	-0.699	5453	5517	144914		Tanzania.3000BP	Limão_500BP	Zoro	CubatãoI_~2700BP	-0.003261	-3.217	2767	3024	78972		South_Africa_2000BP	Zoro	Limão_500BP	Jabuticabeira.II_102_1400BP	-0.002433	-3.036	5755	6133	155350		Tanzania_1400BP	CubatãoI_~2700BP	Zoro	Gaviao	-0.001916	-2.691	3199	3377	92918
Mbuti	Zoro	JabuticabeiraII_102_~1300BP	JabuticabeiraII_111/112_~2200BP	-0.000538	-0.767	5896	5982	160114		South_Africa_2000BP	Limão_500BP	Zoro	GalhetaIV_1200BP	-0.00328	-3.195	3058	3325	81555		Tanzania_Pemba_1400BP	Zoro	Limão_500BP	CubatãoI_~2700BP	-0.006543	-3.026	514	608	14290		Malawi_Chencherere_5200BP	Jabuticabeira.II_111/112_2000BP	Zoro	Parakana	-0.003027	-2.69	948	1028	26323
Mbuti	Zoro	Limão_~1900BP	CubatãoI_~2700BP	-0.000559	-0.777	3480	3532	92838		Tanzania_Pemba_700BP	Limão_500BP	Zoro	Jabuticabeira.II_102_1400BP	-0.002874	-3.182	4990	5380	135681		South_Africa_2000BP	Zoro	JabuticabeiraII_~2400BP	GalhetaIV_1200BP	-0.00203	-2.977	3594	3799	101173		South_Africa_1300BP	Limão_500BP	Zoro	Gaviao	-0.001608	-2.678	7068	7391	201150
Mbuti	Zoro	Cabeçuda_~3200BP	JabuticabeiraII_111/112_~2200BP	-0.000464	-0.805	8652	8760	232276		Malawi_Hora_Holocene	Limão_500BP	Zoro	Jabuticabeira.II_111/112_2000BP	-0.002473	-3.181	6183	6602	169432		Malawi_Fingira_6000BP	Zoro	GalhetaIV_1200BP	Limão_2700BP	-0.007226	-2.972	341	413	9964		Tanzania.3000BP	Limão_500BP	Zoro	Karitiana	-0.001423	-2.671	10492	10907	291712
Mbuti	Zoro	Limão_2700BP	JabuticabeiraII_111/112_~2200BP	-0.000596	-0.805	5124	5203	133488		Tanzania_Pemba_1400BP	Limão_2700BP	Zoro	CubatãoI_~2700BP	-0.008013	-3.18	314	390	9485		Tanzania_1400BP	Zoro	Limão_500BP	CubatãoI_~2700BP	-0.002992	-2.925	2742	2968	75445		Tanzania_Pemba_1400BP	Limão_500BP	Zoro	Nandeva	-0.002463	-2.671	1580	1684	42352
Mbuti	Zoro	Limão_~1900BP	JabuticabeiraII_~2400BP	-0.000325	-0.821	14515	14638	377481		Malawi_Fingira_2500BP	JabuticabeiraII_~2400BP	Zoro	Limão_~1900BP	-0.001601	-3.15	9707	10123	259390		Kenya_500BP	Zoro	Limão_500BP	GalhetaIV_1200BP	-0.005652	-2.795	580	674	16631		South_Africa_2000BP	JabuticabeiraII_~2400BP	Zoro	Gaviao	-0.000997	-2.627	18233	18739	507757
Mbuti	Zoro	JabuticabeiraII_~2400BP	CubatãoI_~2700BP	-0.000485	-0.834	4145	4200	111915		Malawi_Fingira_2500BP	Limão_500BP	Zoro	Soilmound.burial_100BP	-0.003537	-3.134	2619	2872	71669		Tanzania.3000BP	Zoro	Limão_500BP	Limão_~1900BP	-0.001866	-2.795	8941	9389	240259		Malawi_Fingira_2500BP	Cabeçuda_~3200BP	Zoro	Parakana	-0.001332	-2.617	8269	8568	224886
Mbuti	Zoro	Limão_~1900BP	JabuticabeiraII_102_~1300BP	-0.000539	-0.893	6628	6722	174661		Tanzania_1400BP	Limão_500BP	Zoro	GalhetaIV_1200BP	-0.003282	-3.099	2796	3046	76023		South_Africa_1300BP	Zoro	Limão_500BP	Jabuticabeira.II_102_1400BP	-0.002631	-2.779	3465	3716	95599		Malawi_Hora_Holocene	Limão_~1900BP	Zoro	Parakana	-0.00114	-2.613	8808	9084	242264
Mbuti	Zoro	CubatãoI_~2700BP	GalhetaIV_1200BP	-0.001156	-1.104	1352	1395	37397		Malawi_Fingira_6000BP	Limão_500BP	Zoro	CubatãoI_~2700BP	-0.006391	-3.095	520	614	14590		Tanzania_1400BP	Zoro	Limão_500BP	Limão_2700BP	-0.002369	-2.776	4387	4670	119653		Malawi_Fingira_2500BP	Limão_~1900BP	Zoro	Nandeva	-0.001151	-2.609	9558	9857	259612
Mbuti	Zoro	Limão_2700BP	GalhetaIV_1200BP	-0.001114	-1.172	2282	2349	59935		Malawi_Hora_Holocene	JabuticabeiraII_~2400BP	Zoro	Limão_~1900BP	-0.001582	-3.07	9053	9436	241896		South_Africa_2000BP	Zoro	Limão_500BP	CubatãoI_~2700BP	-0.002691	-2.748	3048	3272	83226		Malawi_Chencherere_5200BP	JabuticabeiraII_~2400BP	Zoro	Gaviao	-0.002123	-2.588	1173	1244	33270
Mbuti	Zoro	JabuticabeiraII_102_~1300BP	GalhetaIV_1200BP	-0.000996	-1.177	2535	2604	68627		Malawi_Fingira_6000BP	Limão_500BP	Zoro	Limão_2700BP	-0.005139	-3.043	828	947	23155		Malawi_Hora_Holocene	Zoro	Limão_500BP	Jabuticabeira.II_102_1400BP	-0.002476	-2.678	4261	4542	113509		South_Africa_2000BP	Limão_500BP	Zoro	Karitiana	-0.001312	-2.577	12030	12462	329676
Mbuti	Zoro	JabuticabeiraII_~2400BP	JabuticabeiraII_111/112_~2200BP	-0.000572	-1.266	12630	12825	341392		Malawi_Fingira_2500BP	Limão_500BP	Zoro	Jabuticabeira.II_102_1400BP	-0.002687	-3	4811	5156	128196		Malawi_Hora_Holocene	Zoro	JabuticabeiraII_~2400BP	GalhetaIV_1200BP	-0.002111	-2.67	2654	2812	74390		Tanzania_Pemba_700BP	JabuticabeiraII_~2400BP	Zoro	Nandeva	-0.001082	-2.575	12938	13314	348015
Mbuti	Zoro	Limão_~1900BP	JabuticabeiraII_111/112_~2200BP	-0.000964	-1.773	10070	10328	267961		Tanzania_Pemba_1400BP	JabuticabeiraII_~2400BP	Zoro	Soilmound.burial_100BP	-0.005041	-2.983	603	688	16735		Ethiopia_4500BP	Zoro	Limão_500BP	CubatãoI_~2700BP	-0.002599	-2.619	3088	3312	86463		Malawi_Fingira_2500BP	Cabeçuda_~3200BP	Zoro	Xikrin	-0.001556	-2.566	8105	8454	223945
Mbuti	Zoro	Limão_~1900BP	GalhetaIV_1200BP	-0.001177	-1.861	3994	4120	107087		Tanzania_Pemba_1400BP	Limão_~1900BP	Zoro	Jabuticabeira.II_111/112_2000BP	-0.003415	-2.975	1343	1471	37469		Kenya_500BP	Zoro	Limão_500BP	Jabuticabeira.II_102_1400BP	-0.003807	-2.608	1053	1168	30211		Tanzania.3000BP	JabuticabeiraII_~2400BP	Zoro	Nandeva	-0.001088	-2.563	15251	15700	413204
Mbuti	Zoro	Cabeçuda_~3200BP	GalhetaIV_1200BP	-0.001443	-2.212	3430	3568	96012		Malawi_Fingira_2500BP	Limão_500BP	Zoro	Limão_2700BP	-0.002837	-2.95	4052	4366	110522		Tanzania_Pemba_700BP	Zoro	Limão_500BP	Jabuticabeira.II_102_1400BP	-0.002362	-2.594	5059	5380	135681		Tanzania_Pemba_700BP	JabuticabeiraII_~2400BP	Zoro	Gaviao	-0.001109	-2.557	12408	12794	347950
Mbuti	Zoro	Limão_500BP	CubatãoI_~2700BP	-0.002256	-2.657	3169	3364	86479		Tanzania_Pemba_1400BP	CubatãoI_~2700BP	Zoro	Jabuticabeira.II_111/112_2000BP	-0.005584	-2.878	467	546	14148		South_Africa_1300BP	Zoro	Limão_500BP	Limão_2700BP	-0.002613	-2.57	2888	3096	79982		Malawi_Fingira_2500BP	Limão_~1900BP	Zoro	Parakana	-0.001161	-2.555	9506	9807	259604
Mbuti	Zoro	JabuticabeiraII_~2400BP	GalhetaIV_1200BP	-0.001621	-3.11	4483	4687	125984		Malawi_Fingira_2500BP	Limão_500BP	Zoro	CubatãoI_~2700BP	-0.002991	-2.847	2520	2729	69872		Malawi_Fingira_6000BP	Zoro	Limão_500BP	Limão_2700BP	-0.004319	-2.525	847	947	23155		Tanzania.3000BP	Limão_500BP	Zoro	Aparai	-0.001351	-2.545	10539	10933	291712
Mbuti	Zoro	Limão_500BP	Limão_2700BP	-0.002756	-3.844	4917	5290	135322		Malawi_Fingira_6000BP	Limão_500BP	Zoro	Jabuticabeira.II_111/112_2000BP	-0.003908	-2.844	1386	1536	38386		Ethiopia_4500BP	Zoro	Limão_500BP	Limão_2700BP	-0.002162	-2.514	4934	5226	135293		Ethiopia_4500BP	Limão_500BP	Zoro	Gaviao	-0.001406	-2.535	12235	12720	345500
Mbuti	Zoro	Limão_500BP	JabuticabeiraII_102_~1300BP	-0.002982	-4.106	5987	6471	162303		Malawi_Hora_Holocene	JabuticabeiraII_~2400BP	Zoro	Soilmound.burial_100BP	-0.002297	-2.839	2954	3135	78833		Tanzania.3000BP	Zoro	Limão_500BP	Jabuticabeira.II_102_1400BP	-0.002126	-2.438	5386	5697	146547		Malawi_Hora_Holocene	Limão_500BP	Zoro	Surui	-0.001437	-2.535	7980	8300	222703
Mbuti	Zoro	Limão_500BP	Limão_~1900BP	-0.002341	-4.296	10074	10711	272081		Tanzania.3000BP	Limão_~1900BP	Zoro	JabuticabeiraII_~2400BP	-0.001301	-2.807	11843	12257	317987		Tanzania_Pemba_1400BP	Zoro	JabuticabeiraII_~2400BP	GalhetaIV_1200BP	-0.003555	-2.419	587	647	17076		Malawi_Hora_Holocene	Limão_500BP	Zoro	Kaapor	-0.001515	-2.532	8114	8452	222703
Mbuti	Zoro	Limão_500BP	JabuticabeiraII_111/112_~2200BP	-0.002732	-4.427	9082	9758	247668		Malawi_Hora_Holocene	Limão_500BP	Zoro	GalhetaIV_1200BP	-0.003168	-2.773	2338	2535	62034		Tanzania_Pemba_1400BP	Zoro	Cabeçuda_~3200BP	CubatãoI_~2700BP	-0.005171	-2.397	477	548	13633		South_Africa_1300BP	Limão_500BP	Zoro	Aparai	-0.001475	-2.518	7299	7595	201188
Mbuti	Zoro	Limão_500BP	JabuticabeiraII_~2400BP	-0.002332	-4.86	12870	13672	344144		Tanzania.3000BP	Limão_500BP	Zoro	Jabuticabeira.II_102_1400BP	-0.002286	-2.761	5362	5697	146547		Kenya_500BP	Zoro	Limão_~1900BP	JabuticabeiraII_~2400BP	-0.001802	-2.387	2301	2414	62429		Malawi_Fingira_2500BP	Limão_500BP	Zoro	Kaapor	-0.001552	-2.517	8841	9215	241433
Mbuti	Zoro	Limão_500BP	Cabeçuda_~3200BP	-0.003025	-5.081	8596	9307	234888		South_Africa_2000BP	JabuticabeiraII_~2400BP	Zoro	Limão_2700BP	-0.001714	-2.746	6122	6405	164762		Tanzania_1400BP	Zoro	Limão_500BP	Jabuticabeira.II_102_1400BP	-0.00211	-2.345	5252	5548	140300		Tanzania.3000BP	Limão_500BP	Zoro	Arara	-0.001429	-2.493	10530	10947	291712
Mbuti	Zoro	Limão_500BP	GalhetaIV_1200BP	-0.004778	-6.15	3542	4020	100106		South_Africa_2000BP	Limão_500BP	Zoro	Jabuticabeira.II_102_1400BP	-0.00229	-2.743	5778	6133	155350		South_Africa_2000BP	Zoro	Limão_~1900BP	GalhetaIV_1200BP	-0.001896	-2.323	3216	3381	87053		South_Africa_2000BP	Limão_500BP	Zoro	Aparai	-0.001289	-2.484	12098	12523	329676
										Tanzania.3000BP	Limão_500BP	Zoro	Soilmound.burial_100BP	-0.002771	-2.731	2954	3178	81025		Malawi_Fingira_6000BP	Zoro	JabuticabeiraII_~2400BP	Jabuticabeira.II_111/112_2000BP	-0.002259	-2.321	1674	1780	47040		Malawi_Chencherere_5200BP	JabuticabeiraII_~2400BP	Zoro	Nandeva	-0.002019	-2.483	1229	1297	33278
										Malawi_Hora_Holocene	Cabeçuda_~3200BP	Zoro	Limão_~1900BP	-0.001674	-2.715	6416	6709	174836		Malawi_Fingira_6000BP	Zoro	Limão_~1900BP	Jabuticabeira.II_111/112_2000BP	-0.002674	-2.311	1457	1566	40784		Tanzania_Pemba_700BP	Limão_~1900BP	Zoro	Parakana	-0.001138	-2.481	10223	10542	280472
										Tanzania_1400BP	Limão_~1900BP	Zoro	CubatãoI_~2700BP	-0.002388	-2.714	2895	3087	80343		Tanzania_Pemba_700BP	Zoro	Limão_500BP	CubatãoI_~2700BP	-0.002421	-2.288	2683	2860	73306		Malawi_Chencherere_5200BP	Limão_~1900BP	Zoro	Surui	-0.002457	-2.479	1026	1097	28590
										Ethiopia_4500BP	Limão_500BP	Zoro	Jabuticabeira.II_102_1400BP	-0.002271	-2.714	6066	6434	162264		Tanzania.3000BP	Zoro	Limão_500BP	CubatãoI_~2700BP	-0.002393	-2.274	2835	3024	78972		South_Africa_2000BP	Limão_500BP	Zoro	Gaviao	-0.001357	-2.464	11684	12132	329614
										Malawi_Chencherere_5200BP	Limão_500BP	Zoro	Jabuticabeira.II_111/112_2000BP	-0.00465	-2.686	794	897	22044		Tanzania_Pemba_700BP	Zoro	Limão_500BP	Limão_2700BP	-0.001928	-2.21	4258	4484	116676		Malawi_Chencherere_5200BP	JabuticabeiraII_~2400BP	Zoro	Kaiowa	-0.001854	-2.464	1233	1294	33278
										Malawi_Fingira_2500BP	Limão_~1900BP	Zoro	Jabuticabeira.II_111/112_2000BP	-0.001715	-2.68	7505	7850	201210		Malawi_Hora_Holocene	Zoro	Limão_500BP	Jabuticabeira.II_111/112_2000BP	-0.001747	-2.203	6306	6602	169432		Malawi_Fingira_2500BP	Limão_500BP	Zoro	Parakana	-0.001458	-2.452	8903	9255	241425
										Tanzania_1400BP	Limão_~1900BP	Zoro	JabuticabeiraII_~2400BP	-0.001244	-2.676	11091	11459	296007		Malawi_Fingira_2500BP	Zoro	JabuticabeiraII_~2400BP	GalhetaIV_1200BP	-0.00162	-2.196	3044	3179	83641		Malawi_Chencherere_5200BP	Jabuticabeira.II_111/112_2000BP	Zoro	Nandeva	-0.0026	-2.448	955	1024	26324
										Malawi_Hora_Holocene	Limão_500BP	Zoro	Limão_2700BP	-0.002596	-2.675	3560	3813	97155		Tanzania_1400BP	Zoro	JabuticabeiraII_~2400BP	GalhetaIV_1200BP	-0.001546	-2.167	3239	3380	90887		Tanzania.3000BP	Limão_500BP	Zoro	Parakana	-0.001437	-2.433	10524	10943	291703
										Tanzania_Pemba_700BP	Limão_~1900BP	Zoro	JabuticabeiraII_~2400BP	-0.001254	-2.666	10514	10865	280216		South_Africa_1300BP	Zoro	JabuticabeiraII_~2400BP	CubatãoI_~2700BP	-0.00184	-2.159	2389	2509	65748		Tanzania_Pemba_1400BP	Limão_500BP	Zoro	Aparai	-0.002224	-2.418	1579	1673	42352
										South_Africa_1300BP	Limão_500BP	Zoro	GalhetaIV_1200BP	-0.003368	-2.664	1876	2047	50617		Malawi_Fingira_6000BP	Zoro	Jabuticabeira.II_102_1400BP	Jabuticabeira.II_111/112_2000BP	-0.003483	-2.131	906	997	26124		Malawi_Fingira_2500BP	Limão_~1900BP	Zoro	Arara	-0.001087	-2.413	9496	9778	259612
										Tanzania.3000BP	Limão_500BP	Zoro	GalhetaIV_1200BP	-0.002677	-2.658	2898	3110	79199		Malawi_Fingira_2500BP	Zoro	Limão_500BP	CubatãoI_~2700BP	-0.002297	-2.09	2569	2729	69872		Tanzania_Pemba_700BP	Cabeçuda_~3200BP	Zoro	Nandeva	-0.001236	-2.413	8918	9218	242526
										South_Africa_2000BP	Limão_~1900BP	Zoro	JabuticabeiraII_~2400BP	-0.001134	-2.631	13576	13984	360247		Tanzania_Pemba_700BP	Zoro	Limão_2700BP	CubatãoI_~2700BP	-0.002493	-2.074	1583	1693	44128		Tanzania_1400BP	Limão_500BP	Zoro	Kaapor	-0.001446	-2.406	9991	10387	273665
										Tanzania_Pemba_1400BP	Limão_~1900BP	Zoro	Jabuticabeira.II_102_1400BP	-0.003469	-2.581	972	1065	26649		Malawi_Hora_Holocene	Zoro	Jabuticabeira.II_111/112_2000BP	GalhetaIV_1200BP	-0.002313	-2.061	2195	2336	61167		South_Africa_2000BP	Cabeçuda_~3200BP	Zoro	Parakana	-0.001151	-2.395	11268	11622	307409
										South_Africa_1300BP	Limão_500BP	Zoro	Jabuticabeira.II_102_1400BP	-0.002406	-2.52	3486	3716	95599		Malawi_Hora_Holocene	Zoro	Limão_~1900BP	GalhetaIV_1200BP	-0.001962	-2.05	2465	2594	65974		Malawi_Fingira_2500BP	Limão_500BP	Zoro	Gaviao	-0.001432	-2.387	8594	8940	241385
										Tanzania_Pemba_1400BP	Limão_2700BP	Zoro	Jabuticabeira.II_111/112_2000BP	-0.004125	-2.496	800	892	22425		Tanzania_Pemba_1400BP	Zoro	Cabeçuda_~3200BP	GalhetaIV_1200BP	-0.003903	-2.02	494	552	14796		Malawi_Chencherere_5200BP	Limão_2700BP	Zoro	Aparai	-0.003264	-2.371	561	612	15719
										Tanzania_1400BP	Limão_500BP	Zoro	Jabuticabeira.II_102_1400BP	-0.002167	-2.469	5244	5548	140300		Malawi_Fingira_2500BP	Zoro	Limão_~1900BP	GalhetaIV_1200BP	-0.001846	-1.97	2830	2969	75080		South_Africa_1300BP	Limão_500BP	Zoro	Karitiana	-0.001316	-2.365	7297	7561	201188
										Tanzania_Pemba_1400BP	Limão_500BP	Zoro	Vau-Una_600BP	-0.00354	-2.465	1380	1512	37146		Malawi_Fingira_2500BP	Zoro	Limão_2700BP	GalhetaIV_1200BP	-0.002559	-1.956	1682	1796	44935		Tanzania_Pemba_700BP	Limão_500BP	Zoro	Aparai	-0.001314	-2.357	9510	9851	259470
										Tanzania_Pemba_1400BP	Limão_500BP	Zoro	Jabuticabeira.II_102_1400BP	-0.004039	-2.443	958	1060	25500		Kenya_500BP	Zoro	Limão_~1900BP	Jabuticabeira.II_111/112_2000BP	-0.002162	-1.949	1691	1793	47272		Malawi_Hora_Holocene	JabuticabeiraII_~2400BP	Zoro	Parakana	-0.000984	-2.353	11434	11738	309096
										South_Africa_1300BP	Limão_500BP	Zoro	Limão_2700BP	-0.002582	-2.443	2890	3096	79982		South_Africa_1300BP	Zoro	JabuticabeiraII_~2400BP	GalhetaIV_1200BP	-0.001557	-1.935	2205	2303	62428		Malawi_Fingira_2500BP	Limão_~1900BP	Zoro	Kaapor	-0.001097	-2.346	9534	9819	259612
										Tanzania_Pemba_1400BP	Limão_2700BP	Zoro	Soilmound.burial_100BP	-0.005906	-2.436	342	400	9652		Malawi_Fingira_6000BP	Zoro	Limão_500BP	JabuticabeiraII_~2400BP	-0.001984	-1.932	1774	1869	47669		Tanzania_1400BP	Limão_500BP	Zoro	Parakana	-0.001346	-2.318	9998	10366	273656
										Kenya_500BP	Limão_500BP	Zoro	Jabuticabeira.II_111/112_2000BP	-0.003115	-2.435	1636	1774	44462		Malawi_Fingira_6000BP	Zoro	Limão_500BP	Limão_~1900BP	-0.002275	-1.916	1537	1631	41403		Tanzania_1400BP	CubatãoI_~2700BP	Zoro	Nandeva	-0.001547	-2.313	3360	3504	92933
										Tanzania_1400BP	Limão_500BP	Zoro	Limão_2700BP	-0.002223	-2.433	4404	4670	119653		Malawi_Fingira_6000BP	Zoro	Limão_500BP	Jabuticabeira.II_102_1400BP	-0.00292	-1.88	959	1037	26537		South_Africa_1300BP	JabuticabeiraII_~2400BP	Zoro	Gaviao	-0.001015	-2.306	10940	11251	306471
										South_Africa_1300BP	Limão_500BP	Zoro	Soilmound.burial_100BP	-0.002988	-2.42	1950	2108	52707		Malawi_Fingira_6000BP	Zoro	Jabuticabeira.II_102_1400BP	CubatãoI_~2700BP	-0.004415	-1.857	329	374	10136		South_Africa_2000BP	Limão_500BP	Zoro	Kaapor	-0.001303	-2.292	12091	12520	329676
										Malawi_Hora_Holocene	Limão_~1900BP	Zoro	JabuticabeiraII_~2400BP	-0.001136	-2.417	9053	9328	241896		Tanzania.3000BP	Zoro	Limão_2700BP	Jabuticabeira.II_111/112_2000BP	-0.001675	-1.847	4596	4802	122983		South_Africa_1300BP	Cabeçuda_~3200BP	Zoro	Xikrin	-0.001386	-2.291	6704	6962	186501
										Malawi_Chencherere_5200BP	Limão_2700BP	Zoro	Jabuticabeira.II_102_1400BP	-0.006344	-2.396	352	414	9891		Tanzania.3000BP	Zoro	Limão_~1900BP	Jabuticabeira.II_111/112_2000BP	-0.001198	-1.845	8838	9121	236794		Tanzania_Pemba_700BP	Limão_500BP	Zoro	Kaapor	-0.001387	-2.288	9514	9874	259470
										Ethiopia_4500BP	Limão_500BP	Zoro	Soilmound.burial_100BP	-0.00245	-2.395	3331	3550	89584		Malawi_Chencherere_5200BP	Zoro	Limão_500BP	GalhetaIV_1200BP	-0.00474	-1.831	317	361	9283		Tanzania_Pemba_700BP	JabuticabeiraII_~2400BP	Zoro	Parakana	-0.000979	-2.283	12836	13177	348004
										Tanzania_Pemba_1400BP	Limão_~1900BP	Zoro	JabuticabeiraII_~2400BP	-0.001984	-2.389	1664	1753	44814		Malawi_Chencherere_5200BP	Zoro	Limão_500BP	JabuticabeiraII_~2400BP	-0.002452	-1.827	1020	1085	26722		Malawi_Fingira_2500BP	CubatãoI_~2700BP	Zoro	Karitiana	-0.0015	-2.282	3018	3144	84207
										Malawi_Fingira_6000BP	Limão_500BP	Zoro	Soilmound.burial_100BP	-0.005127	-2.371	548	624	14921		Malawi_Fingira_6000BP	Zoro	Limão_500BP	GalhetaIV_1200BP	-0.003902	-1.819	543	602	15248		Malawi_Hora_Holocene	Cabeçuda_~3200BP	Zoro	Nandeva	-0.001164	-2.282	7678	7921	208637
										Malawi_Fingira_2500BP	Limão_2700BP	Zoro	Jabuticabeira.II_111/112_2000BP	-0.002078	-2.362	4045	4271	108761		Tanzania_Pemba_1400BP	Zoro	Limão_~1900BP	GalhetaIV_1200BP	-0.003364	-1.806	575	628	15929		Tanzania_1400BP	CubatãoI_~2700BP	Zoro	Karitiana	-0.001487	-2.279	3296	3434	92933
										South_Africa_2000BP	Limão_2700BP	Zoro	JabuticabeiraII_~2400BP	-0.001346	-2.359	6122	6344	164762		Malawi_Chencherere_5200BP	Zoro	Jabuticabeira.II_111/112_2000BP	Jabuticabeira.II_102_1400BP	-0.00369	-1.79	539	595	15312		Tanzania.3000BP	Limão_~1900BP	Zoro	Arara	-0.001057	-2.262	11589	11925	318522
										Tanzania_1400BP	Cabeçuda_~3200BP	Zoro	Limão_~1900BP	-0.001366	-2.345	7902	8195	214232		Tanzania_Pemba_1400BP	Zoro	Jabuticabeira.II_111/112_2000BP	GalhetaIV_1200BP	-0.003673	-1.787	520	576	15112		Malawi_Chencherere_5200BP	JabuticabeiraII_~2400BP	Zoro	Aparai	-0.001789	-2.258	1213	1273	33278
										Malawi_Fingira_6000BP	Limão_500BP	Zoro	JabuticabeiraII_~2400BP	-0.002193	-2.331	1764	1869	47669		Malawi_Fingira_2500BP	Zoro	Limão_~1900BP	Jabuticabeira.II_111/112_2000BP	-0.001174	-1.787	7614	7850	201210		South_Africa_1300BP	Cabeçuda_~3200BP	Zoro	Parakana	-0.001179	-2.224	6832	7053	187321
										Kenya_500BP	Limão_500BP	Zoro	CubatãoI_~2700BP	-0.004503	-2.327	557	630	16211		Tanzania_1400BP	Zoro	Limão_~1900BP	Jabuticabeira.II_111/112_2000BP	-0.001178	-1.778	8397	8661	223558		Malawi_Chencherere_5200BP	Limão_500BP	Zoro	Nandeva	-0.00242	-2.213	986	1051	26727
										Tanzania.3000BP	Limão_~1900BP	Zoro	Limão_500BP	-0.001431	-2.319	8597	8941	240259		Malawi_Fingira_6000BP	Zoro	JabuticabeiraII_~2400BP	Limão_2700BP	-0.002159	-1.707	1002	1061	27204		Tanzania_Pemba_1400BP	Limão_500BP	Zoro	Parakana	-0.0022	-2.208	1576	1669	42351
										Malawi_Fingira_6000BP	Limão_500BP	Zoro	Limão_~1900BP	-0.002543	-2.305	1525	1631	41403		Malawi_Hora_Holocene	Zoro	JabuticabeiraII_~2400BP	CubatãoI_~2700BP	-0.001299	-1.705	2823	2922	76551		South_Africa_2000BP	CubatãoI_~2700BP	Zoro	Aparai	-0.001301	-2.197	3874	4014	107809
										Malawi_Hora_Holocene	JabuticabeiraII_~2400BP	Zoro	Limão_2700BP	-0.001589	-2.283	4388	4577	118647		Malawi_Fingira_6000BP	Zoro	Limão_~1900BP	Limão_2700BP	-0.002506	-1.689	883	944	24525		South_Africa_2000BP	Limão_2700BP	Zoro	Karitiana	-0.001159	-2.192	5968	6159	165068
										Malawi_Hora_Holocene	Limão_~1900BP	Zoro	Soilmound.burial_100BP	-0.00215	-2.271	2504	2649	67389		Tanzania_Pemba_1400BP	Zoro	Jabuticabeira.II_102_1400BP	GalhetaIV_1200BP	-0.003828	-1.688	394	438	11364		Tanzania.3000BP	JabuticabeiraII_~2400BP	Zoro	Gaviao	-0.000963	-2.188	14669	15067	413127
										South_Africa_1300BP	JabuticabeiraII_~2400BP	Zoro	Limão_2700BP	-0.001717	-2.246	3736	3910	100861		Tanzania_Pemba_1400BP	Zoro	JabuticabeiraII_~2400BP	CubatãoI_~2700BP	-0.002657	-1.687	599	642	16251		Malawi_Chencherere_5200BP	Cabeçuda_~3200BP	Zoro	Parakana	-0.002448	-2.188	911	972	25157
										Malawi_Fingira_2500BP	CubatãoI_~2700BP	Zoro	Limão_~1900BP	-0.001873	-2.219	2666	2804	73917		Malawi_Fingira_2500BP	Zoro	JabuticabeiraII_~2400BP	Jabuticabeira.II_111/112_2000BP	-0.000926	-1.638	8768	8987	236319		Tanzania.3000BP	Limão_500BP	Zoro	Kaapor	-0.001304	-2.174	10576	10957	291712
										Tanzania_Pemba_1400BP	JabuticabeiraII_~2400BP	Zoro	CubatãoI_~2700BP	-0.003401	-2.199	587	642	16251		Tanzania.3000BP	Zoro	JabuticabeiraII_~2400BP	GalhetaIV_1200BP	-0.001167	-1.633	3397	3509	96068		Tanzania_Pemba_700BP	Limão_~1900BP	Zoro	Nandeva	-0.000983	-2.171	10371	10646	280482
										South_Africa_2000BP	Limão_~1900BP	Zoro	CubatãoI_~2700BP	-0.001767	-2.184	3261	3419	89348		Tanzania.3000BP	Zoro	Limão_500BP	Limão_2700BP	-0.001447	-1.629	4530	4710	124434		South_Africa_1300BP	Limão_500BP	Zoro	Parakana	-0.001355	-2.166	7304	7577	201181
										Malawi_Hora_Holocene	Limão_2700BP	Zoro	Jabuticabeira.II_102_1400BP	-0.002174	-2.179	2454	2599	66935		Tanzania.3000BP	Zoro	Cabeçuda_~3200BP	GalhetaIV_1200BP	-0.001486	-1.626	2677	2791	76362		South_Africa_2000BP	Limão_2700BP	Zoro	Aparai	-0.001203	-2.161	5980	6179	165068
										Tanzania_1400BP	CubatãoI_~2700BP	Zoro	Limão_~1900BP	-0.001821	-2.175	2895	3041	80343		Malawi_Chencherere_5200BP	Zoro	CubatãoI_~2700BP	Jabuticabeira.II_102_1400BP	-0.004853	-1.61	209	240	6336		Ethiopia_4500BP	Limão_500BP	Zoro	Aparai	-0.001129	-2.157	12696	13086	345566
										Tanzania_Pemba_700BP	Limão_~1900BP	Zoro	CubatãoI_~2700BP	-0.001928	-2.169	2825	2975	77828		Kenya_500BP	Zoro	Limão_500BP	Limão_~1900BP	-0.00177	-1.6	1795	1881	48481		Malawi_Hora_Holocene	JabuticabeiraII_~2400BP	Zoro	Nandeva	-0.000863	-2.155	11514	11781	309104
										Malawi_Fingira_2500BP	Limão_2700BP	Zoro	JabuticabeiraII_~2400BP	-0.001321	-2.156	4911	5086	132085		Malawi_Fingira_6000BP	Zoro	JabuticabeiraII_~2400BP	CubatãoI_~2700BP	-0.002293	-1.597	608	648	17299		Tanzania_Pemba_1400BP	Limão_~1900BP	Zoro	Parakana	-0.001732	-2.15	1630	1707	44827
										Malawi_Hora_Holocene	Limão_~1900BP	Zoro	CubatãoI_~2700BP	-0.001994	-2.152	2428	2560	66186		Tanzania_Pemba_1400BP	Zoro	Limão_~1900BP	CubatãoI_~2700BP	-0.002826	-1.596	551	593	14934		Tanzania_Pemba_700BP	Cabeçuda_~3200BP	Zoro	Xikrin	-0.001275	-2.149	8665	8973	241511
										South_Africa_1300BP	Cabeçuda_~3200BP	Zoro	Limão_~1900BP	-0.001381	-2.142	5515	5722	149640		Ethiopia_4500BP	Zoro	Limão_2700BP	Jabuticabeira.II_111/112_2000BP	-0.001367	-1.584	5040	5222	133459		Malawi_Chencherere_5200BP	JabuticabeiraII_~2400BP	Zoro	Xikrin	-0.002129	-2.144	1201	1272	33143
										Tanzania.3000BP	JabuticabeiraII_~2400BP	Zoro	Limão_~1900BP	-0.00105	-2.132	11843	12177	317987		Malawi_Fingira_2500BP	Zoro	Limão_2700BP	Jabuticabeira.II_111/112_2000BP	-0.001503	-1.581	4108	4271	108761		Malawi_Fingira_2500BP	Limão_2700BP	Zoro	Karitiana	-0.001217	-2.134	4786	4946	132124
										Tanzania_Pemba_1400BP	Limão_~1900BP	Zoro	Palmeiras_500BP	-0.002952	-2.125	823	893	23517		Malawi_Fingira_6000BP	Zoro	Cabeçuda_~3200BP	Jabuticabeira.II_111/112_2000BP	-0.002101	-1.579	1328	1405	36417		South_Africa_2000BP	JabuticabeiraII_~2400BP	Zoro	Nandeva	-0.0008	-2.133	19002	19408	507860
										Tanzania_Pemba_1400BP	Limão_2700BP	Zoro	GalhetaIV_1200BP	-0.004982	-2.121	368	420	10437		Malawi_Fingira_2500BP	Zoro	Cabeçuda_~3200BP	GalhetaIV_1200BP	-0.001496	-1.572	2478	2580	68203		Tanzania_Pemba_1400BP	Limão_500BP	Zoro	Kaiowa	-0.001946	-2.119	1586	1668	42352
										Tanzania_1400BP	JabuticabeiraII_~2400BP	Zoro	Limão_~1900BP	-0.001004	-2.112	11091	11388	296007		South_Africa_1300BP	Zoro	Jabuticabeira.II_102_1400BP	Jabuticabeira.II_111/112_2000BP	-0.001408	-1.542	3314	3446	94108		Malawi_Fingira_2500BP	CubatãoI_~2700BP	Zoro	Aparai	-0.001468	-2.118	3030	3154	84207
										Malawi_Chencherere_5200BP	Limão_500BP	Zoro	Soilmound.burial_100BP	-0.005566	-2.11	306	356	8848		South_Africa_1300BP	Zoro	Cabeçuda_~3200BP	CubatãoI_~2700BP	-0.00174	-1.532	1743	1827	48266		South_Africa_1300BP	Limão_500BP	Zoro	Kaapor	-0.001308	-2.115	7312	7576	201188
										Tanzania_1400BP	Limão_~1900BP	Zoro	Limão_500BP	-0.001299	-2.1	8227	8523	227936		Tanzania_Pemba_1400BP	Zoro	CubatãoI_~2700BP	GalhetaIV_1200BP	-0.004685	-1.518	217	248	6563		South_Africa_1300BP	Limão_500BP	Zoro	Nandeva	-0.001277	-2.11	7408	7665	201188
										Tanzania_Pemba_700BP	JabuticabeiraII_~2400BP	Zoro	Limão_~1900BP	-0.001005	-2.098	10514	10796	280216		Kenya_500BP	Zoro	Cabeçuda_~3200BP	JabuticabeiraII_~2400BP	-0.001136	-1.501	1876	1938	54361		Malawi_Fingira_2500BP	Limão_~1900BP	Zoro	Karitiana	-0.000888	-2.097	9465	9695	259612
										Malawi_Chencherere_5200BP	Limão_~1900BP	Zoro	Limão_2700BP	-0.004063	-2.091	531	589	14356		Ethiopia_4500BP	Zoro	Limão_~1900BP	Jabuticabeira.II_111/112_2000BP	-0.000919	-1.499	9987	10233	267898		Tanzania_1400BP	CubatãoI_~2700BP	Zoro	Aparai	-0.001394	-2.082	3316	3446	92933
										Tanzania_Pemba_1400BP	Jabuticabeira.II_102_1400BP	Zoro	Limão_~1900BP	-0.002692	-2.083	972	1044	26649		Tanzania_Pemba_1400BP	Zoro	Limão_2700BP	CubatãoI_~2700BP	-0.003795	-1.466	354	390	9485		Tanzania_Pemba_700BP	Cabeçuda_~3200BP	Zoro	Parakana	-0.001111	-2.081	8845	9115	242521
										Tanzania_1400BP	Limão_500BP	Zoro	Vau-Una_600BP	-0.001561	-2.063	8180	8522	219671		Malawi_Chencherere_5200BP	Zoro	Limão_~1900BP	Jabuticabeira.II_102_1400BP	-0.002653	-1.453	604	647	16363		Malawi_Fingira_2500BP	Limão_~1900BP	Zoro	Aparai	-0.000888	-2.074	9548	9778	259612
										Tanzania_Pemba_1400BP	Limão_2700BP	Zoro	Vau-Una_600BP	-0.003335	-2.044	831	908	23239		Malawi_Fingira_6000BP	Zoro	Limão_~1900BP	CubatãoI_~2700BP	-0.002675	-1.45	559	600	15531		Tanzania_Pemba_1400BP	Limão_500BP	Zoro	Xavante	-0.001866	-2.071	1557	1636	42352
										Malawi_Fingira_2500BP	CubatãoI_~2700BP	Zoro	Jabuticabeira.II_111/112_2000BP	-0.002148	-2.043	2478	2626	68451		Malawi_Fingira_6000BP	Zoro	Jabuticabeira.II_102_1400BP	Limão_2700BP	-0.002863	-1.439	583	630	16416		Malawi_Fingira_2500BP	Limão_500BP	Zoro	Arara	-0.001203	-2.063	8913	9203	241433
										South_Africa_1300BP	Limão_~1900BP	Zoro	CubatãoI_~2700BP	-0.002222	-2.034	2013	2135	54880		Tanzania.3000BP	Zoro	Limão_~1900BP	GalhetaIV_1200BP	-0.001264	-1.433	3106	3213	84335		South_Africa_1300BP	Limão_~1900BP	Zoro	Parakana	-0.001038	-2.063	8024	8252	220306
										Tanzania_Pemba_1400BP	Limão_500BP	Zoro	GalhetaIV_1200BP	-0.004265	-2.029	561	626	15242		Malawi_Hora_Holocene	Zoro	Limão_~1900BP	CubatãoI_~2700BP	-0.00136	-1.425	2470	2560	66186		Ethiopia_4500BP	JabuticabeiraII_~2400BP	Zoro	Gaviao	-0.000826	-2.052	19142	19583	534069
										Tanzania_Pemba_1400BP	Limão_2700BP	Zoro	Jabuticabeira.II_102_1400BP	-0.003983	-2.026	596	662	16570		South_Africa_1300BP	Zoro	Limão_~1900BP	CubatãoI_~2700BP	-0.001462	-1.401	2055	2135	54880		South_Africa_2000BP	CubatãoI_~2700BP	Zoro	Nandeva	-0.001232	-2.045	3929	4062	107809
										Tanzania.3000BP	JabuticabeiraII_~2400BP	Zoro	Limão_500BP	-0.001148	-2.025	10559	10893	291300		South_Africa_2000BP	Zoro	Jabuticabeira.II_102_1400BP	Jabuticabeira.II_111/112_2000BP	-0.00105	-1.36	5544	5705	153274		Tanzania_1400BP	Limão_500BP	Zoro	Aparai	-0.001086	-2.042	10015	10312	273665
										Tanzania_Pemba_1400BP	JabuticabeiraII_~2400BP	Zoro	Limão_2700BP	-0.002685	-2.017	943	1013	25806		South_Africa_1300BP	Zoro	Limão_2700BP	GalhetaIV_1200BP	-0.002145	-1.357	1152	1218	30772		Malawi_Chencherere_5200BP	Jabuticabeira.II_111/112_2000BP	Zoro	Kaapor	-0.002338	-2.042	960	1021	26324
										Malawi_Hora_Holocene	Cabeçuda_~3200BP	Zoro	Soilmound.burial_100BP	-0.002097	-2.012	2222	2348	59980		Kenya_500BP	Zoro	Limão_500BP	Limão_2700BP	-0.002101	-1.356	954	1008	25938		Tanzania_Pemba_700BP	CubatãoI_~2700BP	Zoro	Gaviao	-0.001456	-2.039	3084	3213	89007
										South_Africa_2000BP	CubatãoI_~2700BP	Zoro	Limão_2700BP	-0.002278	-2.01	1709	1819	48079		Tanzania.3000BP	Zoro	Limão_~1900BP	CubatãoI_~2700BP	-0.001165	-1.341	3114	3212	84535		Malawi_Fingira_2500BP	JabuticabeiraII_~2400BP	Zoro	Karitiana	-0.000831	-2.039	11774	12039	318757
										Ethiopia_4500BP	Limão_500BP	Zoro	CubatãoI_~2700BP	-0.00196	-2.009	3143	3312	86463		Malawi_Fingira_6000BP	Zoro	GalhetaIV_1200BP	CubatãoI_~2700BP	-0.004041	-1.334	210	236	6249		South_Africa_2000BP	CubatãoI_~2700BP	Zoro	Gaviao	-0.001286	-2.037	3750	3889	107792
										South_Africa_2000BP	Limão_2700BP	Zoro	CubatãoI_~2700BP	-0.002257	-1.962	1709	1818	48079		South_Africa_1300BP	Zoro	Cabeçuda_~3200BP	GalhetaIV_1200BP	-0.001454	-1.334	1727	1797	48491		Malawi_Hora_Holocene	Limão_500BP	Zoro	Kaiowa	-0.001121	-2.026	8174	8423	222703
										Malawi_Chencherere_5200BP	Limão_~1900BP	Zoro	Limão_500BP	-0.003004	-1.959	864	935	23729		Ethiopia_4500BP	Zoro	JabuticabeiraII_~2400BP	Jabuticabeira.II_111/112_2000BP	-0.000695	-1.328	12561	12798	341317		Malawi_Fingira_2500BP	Limão_2700BP	Zoro	Aparai	-0.001271	-2.024	4807	4975	132124
										Tanzania_Pemba_700BP	Limão_~1900BP	Zoro	Soilmound.burial_100BP	-0.001739	-1.959	2992	3133	80584		South_Africa_1300BP	Zoro	Limão_~1900BP	Jabuticabeira.II_111/112_2000BP	-0.000927	-1.326	5848	5993	156931		Malawi_Fingira_2500BP	Limão_500BP	Zoro	Kaiowa	-0.001159	-2.024	8941	9221	241433
										Tanzania_Pemba_700BP	Jabuticabeira.II_102_1400BP	Zoro	CubatãoI_~2700BP	-0.002371	-1.957	1796	1914	49769		South_Africa_2000BP	Zoro	JabuticabeiraII_~2400BP	CubatãoI_~2700BP	-0.000874	-1.299	3996	4090	107495		Malawi_Fingira_2500BP	JabuticabeiraII_~2400BP	Zoro	Aparai	-0.000823	-2.023	11836	12099	318757
										South_Africa_2000BP	JabuticabeiraII_~2400BP	Zoro	Limão_~1900BP	-0.00086	-1.954	13576	13885	360247		Tanzania_Pemba_1400BP	Zoro	Limão_2700BP	GalhetaIV_1200BP	-0.003258	-1.291	386	420	10437		South_Africa_1300BP	JabuticabeiraII_~2400BP	Zoro	Parakana	-0.000887	-2.017	11308	11580	306517
										Malawi_Chencherere_5200BP	Limão_500BP	Zoro	Limão_2700BP	-0.004384	-1.938	486	546	13687		Malawi_Fingira_6000BP	Zoro	Limão_~1900BP	Jabuticabeira.II_102_1400BP	-0.001755	-1.284	1022	1071	28032		Malawi_Chencherere_5200BP	Cabeçuda_~3200BP	Zoro	Xikrin	-0.002635	-2.015	896	962	25049
										Malawi_Hora_Holocene	Jabuticabeira.II_111/112_2000BP	Zoro	CubatãoI_~2700BP	-0.00211	-1.934	2244	2373	61031		South_Africa_2000BP	Zoro	Limão_~1900BP	Jabuticabeira.II_111/112_2000BP	-0.000758	-1.276	9668	9863	256414		Malawi_Chencherere_5200BP	Cabeçuda_~3200BP	Zoro	Nandeva	-0.002087	-2.01	917	970	25158
										Malawi_Fingira_2500BP	Limão_~1900BP	Zoro	CubatãoI_~2700BP	-0.001727	-1.933	2666	2794	73917		Malawi_Fingira_6000BP	Zoro	GalhetaIV_1200BP	Jabuticabeira.II_111/112_2000BP	-0.002537	-1.272	554	593	15173		Malawi_Hora_Holocene	Cabeçuda_~3200BP	Zoro	Parakana	-0.001061	-2.006	7630	7852	208633
										Tanzania_Pemba_700BP	Limão_500BP	Zoro	GalhetaIV_1200BP	-0.002028	-1.933	2796	2947	74463		Malawi_Chencherere_5200BP	Zoro	Limão_~1900BP	GalhetaIV_1200BP	-0.002828	-1.252	347	374	9708		Tanzania_1400BP	Limão_500BP	Zoro	Surui	-0.00112	-1.996	9818	10125	273665
										Malawi_Chencherere_5200BP	Limão_2700BP	Zoro	JabuticabeiraII_~2400BP	-0.002789	-1.918	587	631	15719		Ethiopia_4500BP	Zoro	CubatãoI_~2700BP	GalhetaIV_1200BP	-0.001801	-1.243	1150	1208	32340		Malawi_Fingira_2500BP	JabuticabeiraII_~2400BP	Zoro	Xikrin	-0.000974	-1.996	11605	11914	317452
										Malawi_Chencherere_5200BP	JabuticabeiraII_~2400BP	Zoro	Soilmound.burial_100BP	-0.003709	-1.899	376	414	10266		Tanzania_Pemba_1400BP	Zoro	Limão_~1900BP	Jabuticabeira.II_111/112_2000BP	-0.001507	-1.239	1414	1471	37469		South_Africa_2000BP	Limão_500BP	Zoro	Kaiowa	-0.001067	-1.995	12159	12511	329676
										Malawi_Fingira_2500BP	Limão_500BP	Zoro	Vau-Una_600BP	-0.001513	-1.893	7474	7774	198663		Tanzania.3000BP	Zoro	Jabuticabeira.II_111/112_2000BP	GalhetaIV_1200BP	-0.001196	-1.235	2819	2912	78209		Tanzania_Pemba_1400BP	Limão_~1900BP	Zoro	Karitiana	-0.001529	-1.99	1618	1686	44828
										Tanzania_Pemba_1400BP	Limão_~1900BP	Zoro	CubatãoI_~2700BP	-0.00332	-1.889	544	593	14934		Tanzania_Pemba_700BP	Zoro	JabuticabeiraII_~2400BP	GalhetaIV_1200BP	-0.000875	-1.232	3174	3252	88276		Malawi_Hora_Holocene	JabuticabeiraII_~2400BP	Zoro	Aparai	-0.000806	-1.987	11473	11722	309104
										Malawi_Hora_Holocene	Limão_2700BP	Zoro	Jabuticabeira.II_111/112_2000BP	-0.001746	-1.887	3548	3715	95917		Tanzania_1400BP	Zoro	Cabeçuda_~3200BP	GalhetaIV_1200BP	-0.001096	-1.227	2607	2687	72988		Tanzania_Pemba_700BP	CubatãoI_~2700BP	Zoro	Karitiana	-0.001335	-1.985	3181	3299	89022
										South_Africa_2000BP	Limão_2700BP	Zoro	Jabuticabeira.II_111/112_2000BP	-0.001527	-1.88	4798	4993	128058		Kenya_500BP	Zoro	Limão_500BP	CubatãoI_~2700BP	-0.00239	-1.216	592	630	16211		Malawi_Fingira_2500BP	Limão_500BP	Zoro	Xavante	-0.001124	-1.981	8823	9094	241433
										Tanzania_Pemba_1400BP	JabuticabeiraII_~2400BP	Zoro	Limão_~1900BP	-0.001674	-1.871	1664	1739	44814		Kenya_500BP	Zoro	Cabeçuda_~3200BP	GalhetaIV_1200BP	-0.002333	-1.206	580	618	15966		Tanzania_1400BP	JabuticabeiraII_~2400BP	Zoro	Nandeva	-0.000801	-1.977	14057	14360	377806
										South_Africa_2000BP	Limão_500BP	Zoro	Vau-Una_600BP	-0.001401	-1.87	9237	9586	248890		Tanzania_1400BP	Zoro	Limão_2700BP	GalhetaIV_1200BP	-0.001464	-1.206	1795	1864	47481		South_Africa_2000BP	Cabeçuda_~3200BP	Zoro	Xikrin	-0.001092	-1.966	11116	11451	306070
										Malawi_Hora_Holocene	Jabuticabeira.II_102_1400BP	Zoro	Limão_2700BP	-0.00195	-1.861	2454	2584	66935		Kenya_500BP	Zoro	JabuticabeiraII_~2400BP	GalhetaIV_1200BP	-0.001676	-1.204	698	731	19745		Malawi_Hora_Holocene	Limão_~1900BP	Zoro	Kaapor	-0.000918	-1.959	8865	9088	242270
										Tanzania.3000BP	Limão_~1900BP	Zoro	CubatãoI_~2700BP	-0.001619	-1.86	3075	3212	84535		Malawi_Hora_Holocene	Zoro	Limão_2700BP	GalhetaIV_1200BP	-0.001634	-1.199	1473	1536	38870		Kenya_500BP	Cabeçuda_~3200BP	Zoro	Xikrin	-0.001762	-1.957	1934	2029	54207
										Tanzania_Pemba_1400BP	CubatãoI_~2700BP	Zoro	Soilmound.burial_100BP	-0.006416	-1.852	224	263	6040		South_Africa_2000BP	Zoro	Jabuticabeira.II_102_1400BP	GalhetaIV_1200BP	-0.001322	-1.185	2055	2130	56347		Tanzania_Pemba_700BP	Limão_500BP	Zoro	Xikrin	-0.001325	-1.947	9420	9762	258417
										Malawi_Hora_Holocene	JabuticabeiraII_~2400BP	Zoro	Jabuticabeira.II_102_1400BP	-0.001199	-1.848	5409	5580	142438		Tanzania_Pemba_1400BP	Zoro	Limão_~1900BP	Limão_2700BP	-0.001714	-1.165	903	943	23876		Malawi_Fingira_2500BP	CubatãoI_~2700BP	Zoro	Nandeva	-0.001302	-1.945	3068	3178	84207
										Tanzania_1400BP	Limão_~1900BP	Zoro	Jabuticabeira.II_111/112_2000BP	-0.001186	-1.835	8395	8661	223558		South_Africa_1300BP	Zoro	Limão_~1900BP	GalhetaIV_1200BP	-0.001267	-1.149	1976	2044	53882		Tanzania_Pemba_1400BP	Limão_2700BP	Zoro	Parakana	-0.002151	-1.945	921	977	25806
										Malawi_Fingira_2500BP	CubatãoI_~2700BP	Zoro	Limão_2700BP	-0.002413	-1.833	1531	1633	42374		Kenya_500BP	Zoro	CubatãoI_~2700BP	GalhetaIV_1200BP	-0.003271	-1.137	233	255	6573		Tanzania_1400BP	JabuticabeiraII_~2400BP	Zoro	Gaviao	-0.000818	-1.94	13498	13806	377739
										Tanzania_Pemba_700BP	Limão_500BP	Zoro	Palmeiras_500BP	-0.001626	-1.814	4258	4448	116847		Tanzania_Pemba_1400BP	Zoro	Limão_2700BP	Jabuticabeira.II_102_1400BP	-0.002173	-1.133	626	662	16570		Ethiopia_4500BP	Limão_500BP	Zoro	Kaapor	-0.001104	-1.94	12724	13105	345566
										South_Africa_2000BP	CubatãoI_~2700BP	Zoro	Jabuticabeira.II_111/112_2000BP	-0.001642	-1.787	2995	3130	81914		Malawi_Chencherere_5200BP	Zoro	Jabuticabeira.II_111/112_2000BP	GalhetaIV_1200BP	-0.003045	-1.129	330	358	9196		Tanzania_1400BP	Limão_~1900BP	Zoro	Nandeva	-0.000861	-1.938	10949	11205	296467
										Tanzania_Pemba_1400BP	CubatãoI_~2700BP	Zoro	Limão_2700BP	-0.004217	-1.784	314	354	9485		Tanzania_Pemba_1400BP	Zoro	JabuticabeiraII_~2400BP	Jabuticabeira.II_111/112_2000BP	-0.001205	-1.117	1554	1604	41699		Malawi_Chencherere_5200BP	Limão_2700BP	Zoro	Karitiana	-0.00261	-1.934	570	612	15719
										Malawi_Chencherere_5200BP	JabuticabeiraII_~2400BP	Zoro	Limão_500BP	-0.00226	-1.781	959	1020	26722		Malawi_Hora_Holocene	Zoro	Jabuticabeira.II_111/112_2000BP	CubatãoI_~2700BP	-0.001208	-1.112	2299	2373	61031		Malawi_Chencherere_5200BP	Cabeçuda_~3200BP	Zoro	Surui	-0.00205	-1.934	899	950	25158
										Tanzania_1400BP	JabuticabeiraII_~2400BP	Zoro	Limão_500BP	-0.000985	-1.771	10002	10271	273309		Tanzania_1400BP	Zoro	JabuticabeiraII_~2400BP	Jabuticabeira.II_111/112_2000BP	-0.000607	-1.107	9937	10100	268736		Tanzania_Pemba_700BP	Limão_~1900BP	Zoro	Arara	-0.000898	-1.933	10242	10494	280482
										Tanzania.3000BP	Limão_500BP	Zoro	Palmeiras_500BP	-0.001522	-1.766	4515	4707	126172		Malawi_Fingira_2500BP	Zoro	Jabuticabeira.II_102_1400BP	GalhetaIV_1200BP	-0.001255	-1.093	1846	1910	50196		Malawi_Chencherere_5200BP	Limão_2700BP	Zoro	Surui	-0.002698	-1.925	560	602	15719
										Malawi_Fingira_2500BP	JabuticabeiraII_~2400BP	Zoro	Limão_2700BP	-0.001254	-1.765	4911	5077	132085		South_Africa_2000BP	Zoro	Limão_~1900BP	CubatãoI_~2700BP	-0.000901	-1.09	3339	3419	89348		Tanzania_1400BP	Cabeçuda_~3200BP	Zoro	Nandeva	-0.00095	-1.921	9400	9643	255559
										Tanzania_Pemba_1400BP	Cabeçuda_~3200BP	Zoro	Limão_~1900BP	-0.001989	-1.76	1331	1403	36163		Kenya_500BP	Zoro	Limão_~1900BP	Jabuticabeira.II_102_1400BP	-0.001363	-1.08	1169	1213	31914		Ethiopia_4500BP	Limão_500BP	Zoro	Karitiana	-0.001014	-1.913	12691	13041	345566
										Malawi_Chencherere_5200BP	Jabuticabeira.II_111/112_2000BP	Zoro	Limão_500BP	-0.003039	-1.757	794	861	22044		Malawi_Fingira_2500BP	Zoro	Jabuticabeira.II_102_1400BP	Jabuticabeira.II_111/112_2000BP	-0.00095	-1.074	4598	4718	125826		Malawi_Fingira_2500BP	Limão_500BP	Zoro	Surui	-0.001082	-1.912	8750	9011	241433
										Tanzania_1400BP	CubatãoI_~2700BP	Zoro	Palmeiras_500BP	-0.002075	-1.751	1536	1628	44694		Tanzania.3000BP	Zoro	Jabuticabeira.II_102_1400BP	Jabuticabeira.II_111/112_2000BP	-0.000889	-1.059	5186	5314	144518		Malawi_Fingira_2500BP	JabuticabeiraII_~2400BP	Zoro	Kaapor	-0.000828	-1.911	11829	12093	318757
										Tanzania_Pemba_700BP	Cabeçuda_~3200BP	Zoro	Soilmound.burial_100BP	-0.001763	-1.742	2678	2804	71879		Ethiopia_4500BP	Zoro	JabuticabeiraII_~2400BP	GalhetaIV_1200BP	-0.000754	-1.053	3766	3845	105458		Malawi_Chencherere_5200BP	Limão_500BP	Zoro	Karitiana	-0.002118	-1.91	974	1030	26727
										Malawi_Chencherere_5200BP	Limão_~1900BP	Zoro	Soilmound.burial_100BP	-0.003973	-1.738	347	384	9313		Malawi_Chencherere_5200BP	Zoro	Jabuticabeira.II_111/112_2000BP	JabuticabeiraII_~2400BP	-0.001346	-1.052	985	1020	26316		Malawi_Fingira_2500BP	Limão_~1900BP	Zoro	Gaviao	-0.000847	-1.905	9234	9454	259559
										Malawi_Fingira_2500BP	Cabeçuda_~3200BP	Zoro	Vau-Una_600BP	-0.001256	-1.736	6890	7123	185534		South_Africa_1300BP	Zoro	JabuticabeiraII_~2400BP	Jabuticabeira.II_111/112_2000BP	-0.000588	-1.048	7215	7332	198292		Tanzania_1400BP	Limão_~1900BP	Zoro	Parakana	-0.000869	-1.902	10898	11156	296458
										Malawi_Hora_Holocene	JabuticabeiraII_~2400BP	Zoro	Limão_500BP	-0.001035	-1.728	8142	8372	222362		Malawi_Hora_Holocene	Zoro	Cabeçuda_~3200BP	GalhetaIV_1200BP	-0.001065	-1.043	2158	2222	59868		Malawi_Fingira_2500BP	Limão_2700BP	Zoro	Nandeva	-0.001131	-1.897	4858	5007	132124
										Tanzania_Pemba_700BP	JabuticabeiraII_~2400BP	Zoro	Palmeiras_500BP	-0.001157	-1.727	5259	5425	143554		Malawi_Chencherere_5200BP	Zoro	Limão_500BP	Limão_2700BP	-0.002411	-1.043	513	546	13687		Malawi_Hora_Holocene	Limão_2700BP	Zoro	Surui	-0.00123	-1.894	4197	4343	118727
										Tanzania_1400BP	Limão_2700BP	Zoro	Jabuticabeira.II_111/112_2000BP	-0.001543	-1.721	4384	4566	117929		Tanzania.3000BP	Zoro	Limão_2700BP	GalhetaIV_1200BP	-0.001264	-1.04	1843	1905	49052		Tanzania_Pemba_1400BP	Limão_~1900BP	Zoro	Nandeva	-0.001462	-1.893	1647	1713	44828
										Tanzania_Pemba_1400BP	Jabuticabeira.II_111/112_2000BP	Zoro	Limão_~1900BP	-0.001908	-1.718	1343	1414	37469		Tanzania.3000BP	Zoro	CubatãoI_~2700BP	GalhetaIV_1200BP	-0.001466	-1.04	1086	1132	30692		South_Africa_2000BP	Limão_2700BP	Zoro	Surui	-0.001083	-1.892	5867	6046	165068
										Tanzania_Pemba_1400BP	Jabuticabeira.II_102_1400BP	Zoro	CubatãoI_~2700BP	-0.003986	-1.715	364	405	10287		Malawi_Hora_Holocene	Zoro	CubatãoI_~2700BP	GalhetaIV_1200BP	-0.001621	-1.025	871	911	24525		South_Africa_2000BP	JabuticabeiraII_~2400BP	Zoro	Aparai	-0.000705	-1.891	18932	19289	507860
										Tanzania_Pemba_1400BP	Limão_~1900BP	Zoro	Limão_2700BP	-0.002646	-1.715	880	943	23876		Tanzania_1400BP	Zoro	Jabuticabeira.II_102_1400BP	Jabuticabeira.II_111/112_2000BP	-0.000863	-1.024	4999	5118	137835		Tanzania_Pemba_1400BP	Jabuticabeira.II_111/112_2000BP	Zoro	Gaviao	-0.001745	-1.891	1451	1523	41702
										Tanzania_Pemba_700BP	Limão_500BP	Zoro	Limão_2700BP	-0.001564	-1.708	4301	4484	116676		Ethiopia_4500BP	Zoro	Limão_~1900BP	Jabuticabeira.II_102_1400BP	-0.000703	-1.014	6552	6674	174619		Malawi_Fingira_2500BP	Limão_500BP	Zoro	Xikrin	-0.001318	-1.885	8761	9078	240448
										Tanzania_Pemba_700BP	Limão_~1900BP	Zoro	Limão_500BP	-0.001134	-1.706	7967	8216	219407		Ethiopia_4500BP	Zoro	Cabeçuda_~3200BP	Jabuticabeira.II_102_1400BP	-0.00076	-0.992	5771	5887	152955		Malawi_Chencherere_5200BP	Limão_500BP	Zoro	Aparai	-0.002046	-1.878	970	1025	26727
										Malawi_Chencherere_5200BP	Cabeçuda_~3200BP	Zoro	Limão_~1900BP	-0.002171	-1.694	808	857	22498		Ethiopia_4500BP	Zoro	Limão_~1900BP	JabuticabeiraII_~2400BP	-0.000431	-0.97	14355	14518	377393		South_Africa_2000BP	Limão_500BP	Zoro	Surui	-0.001027	-1.874	11900	12238	329676
										Tanzania_Pemba_1400BP	Cabeçuda_~3200BP	Zoro	CubatãoI_~2700BP	-0.003521	-1.691	500	548	13633		Malawi_Fingira_2500BP	Zoro	CubatãoI_~2700BP	GalhetaIV_1200BP	-0.001455	-0.968	1026	1066	28175		Tanzania_Pemba_700BP	Limão_500BP	Zoro	Kaiowa	-0.001057	-1.873	9568	9842	259470
										Tanzania_1400BP	Cabeçuda_~3200BP	Zoro	Vau-Una_600BP	-0.00116	-1.69	7588	7827	205353		Tanzania_1400BP	Zoro	Limão_~1900BP	GalhetaIV_1200BP	-0.000837	-0.965	3017	3084	80599		Malawi_Chencherere_5200BP	Limão_2700BP	Zoro	Parakana	-0.002746	-1.849	569	612	15718
										Malawi_Hora_Holocene	Cabeçuda_~3200BP	Zoro	Limão_2700BP	-0.001498	-1.687	3408	3548	93108		South_Africa_2000BP	Zoro	JabuticabeiraII_~2400BP	Jabuticabeira.II_111/112_2000BP	-0.000484	-0.963	12075	12233	325762		Malawi_Chencherere_5200BP	Limão_500BP	Zoro	Xavante	-0.001993	-1.848	967	1021	26727
										Tanzania_Pemba_700BP	JabuticabeiraII_~2400BP	Zoro	Soilmound.burial_100BP	-0.001347	-1.687	3496	3621	93190		Malawi_Chencherere_5200BP	Zoro	CubatãoI_~2700BP	Jabuticabeira.II_111/112_2000BP	-0.002605	-0.96	320	343	8733		Ethiopia_4500BP	Limão_500BP	Zoro	Parakana	-0.001043	-1.843	12740	13100	345555
										Malawi_Hora_Holocene	JabuticabeiraII_~2400BP	Zoro	Palmeiras_500BP	-0.001147	-1.681	4456	4595	121412		Tanzania.3000BP	Zoro	JabuticabeiraII_~2400BP	Jabuticabeira.II_111/112_2000BP	-0.000526	-0.95	10578	10729	288198		Tanzania_Pemba_700BP	Limão_500BP	Zoro	Arara	-0.001093	-1.836	9542	9825	259470
										Malawi_Fingira_2500BP	Jabuticabeira.II_111/112_2000BP	Zoro	CubatãoI_~2700BP	-0.001724	-1.676	2478	2596	68451		Kenya_500BP	Zoro	Limão_~1900BP	GalhetaIV_1200BP	-0.001536	-0.944	634	661	17522		Tanzania.3000BP	Limão_500BP	Zoro	Kaiowa	-0.000998	-1.836	10631	10923	291712
										Tanzania_Pemba_700BP	Cabeçuda_~3200BP	Zoro	Limão_~1900BP	-0.000962	-1.671	7575	7774	206343		South_Africa_1300BP	Zoro	Cabeçuda_~3200BP	Jabuticabeira.II_111/112_2000BP	-0.000704	-0.94	5017	5113	136087		Malawi_Fingira_2500BP	CubatãoI_~2700BP	Zoro	Arara	-0.001293	-1.83	3018	3127	84207
										Malawi_Chencherere_5200BP	Limão_~1900BP	Zoro	Vau-Una_600BP	-0.002366	-1.647	886	944	24501		Malawi_Hora_Holocene	Zoro	JabuticabeiraII_~2400BP	Limão_~1900BP	-0.000446	-0.935	9328	9436	241896		Tanzania_Pemba_700BP	Limão_~1900BP	Zoro	Karitiana	-0.000782	-1.83	10236	10455	280482
										Malawi_Hora_Holocene	Limão_2700BP	Zoro	CubatãoI_~2700BP	-0.002113	-1.608	1318	1396	37035		Malawi_Fingira_6000BP	Zoro	Limão_~1900BP	GalhetaIV_1200BP	-0.001605	-0.934	589	615	16068		Tanzania.3000BP	Cabeçuda_~3200BP	Zoro	Aparai	-0.000927	-1.824	10047	10302	275041
										Malawi_Chencherere_5200BP	Jabuticabeira.II_102_1400BP	Zoro	Limão_2700BP	-0.004221	-1.602	352	394	9891		Tanzania.3000BP	Zoro	Limão_2700BP	Jabuticabeira.II_102_1400BP	-0.000982	-0.932	3166	3250	85519		Malawi_Fingira_2500BP	CubatãoI_~2700BP	Zoro	Gaviao	-0.001283	-1.824	2947	3055	84191
										Tanzania_Pemba_700BP	Limão_2700BP	Zoro	CubatãoI_~2700BP	-0.002017	-1.585	1604	1693	44128		Ethiopia_4500BP	Zoro	Limão_2700BP	Jabuticabeira.II_102_1400BP	-0.000933	-0.928	3462	3548	91668		South_Africa_2000BP	Cabeçuda_~3200BP	Zoro	Nandeva	-0.000834	-1.82	11400	11656	307416
										Malawi_Fingira_2500BP	JabuticabeiraII_~2400BP	Zoro	Limão_500BP	-0.000896	-1.577	8872	9088	241229		South_Africa_2000BP	Zoro	Limão_2700BP	GalhetaIV_1200BP	-0.0011	-0.913	1887	1942	49523		Tanzania.3000BP	Limão_~1900BP	Zoro	Gaviao	-0.000825	-1.815	11295	11558	318459
										Tanzania.3000BP	Limão_500BP	Zoro	Limão_2700BP	-0.001366	-1.574	4540	4710	124434		South_Africa_1300BP	Zoro	GalhetaIV_1200BP	Jabuticabeira.II_111/112_2000BP	-0.001081	-0.912	1813	1867	49962		Tanzania_Pemba_700BP	Limão_~1900BP	Zoro	Kaapor	-0.000871	-1.812	10293	10537	280482
										Tanzania_Pemba_700BP	CubatãoI_~2700BP	Zoro	Palmeiras_500BP	-0.001948	-1.573	1509	1594	43768		Ethiopia_4500BP	Zoro	Cabeçuda_~3200BP	Jabuticabeira.II_111/112_2000BP	-0.000619	-0.906	8579	8722	232223		Malawi_Chencherere_5200BP	JabuticabeiraII_~2400BP	Zoro	Surui	-0.001458	-1.81	1203	1252	33278
										Tanzania_Pemba_1400BP	Limão_2700BP	Zoro	JabuticabeiraII_~2400BP	-0.001777	-1.562	943	989	25806		South_Africa_1300BP	Zoro	JabuticabeiraII_~2400BP	Limão_2700BP	-0.000704	-0.905	3839	3910	100861		Ethiopia_4500BP	Limão_500BP	Zoro	Surui	-0.001003	-1.809	12501	12848	345566
										Ethiopia_4500BP	Limão_500BP	Zoro	GalhetaIV_1200BP	-0.001631	-1.558	3226	3364	84907		Kenya_500BP	Zoro	Cabeçuda_~3200BP	Jabuticabeira.II_102_1400BP	-0.001326	-0.902	1041	1078	28476		Tanzania.3000BP	Limão_~1900BP	Zoro	Parakana	-0.000851	-1.804	11609	11880	318511
										Tanzania.3000BP	Cabeçuda_~3200BP	Zoro	Limão_~1900BP	-0.00093	-1.552	8396	8607	227444		Malawi_Chencherere_5200BP	Zoro	Limão_500BP	Jabuticabeira.II_111/112_2000BP	-0.00161	-0.895	861	897	22044		Tanzania_Pemba_700BP	CubatãoI_~2700BP	Zoro	Nandeva	-0.001241	-1.793	3232	3343	89022
										South_Africa_1300BP	Limão_2700BP	Zoro	Jabuticabeira.II_111/112_2000BP	-0.00151	-1.55	2932	3050	78803		Tanzania_Pemba_700BP	Zoro	Jabuticabeira.II_102_1400BP	CubatãoI_~2700BP	-0.001055	-0.886	1861	1914	49769		Malawi_Chencherere_5200BP	Cabeçuda_~3200BP	Zoro	Kaiowa	-0.001793	-1.784	926	971	25158
										Tanzania.3000BP	Limão_2700BP	Zoro	Jabuticabeira.II_111/112_2000BP	-0.001382	-1.55	4632	4802	122983		Tanzania_Pemba_700BP	Zoro	Cabeçuda_~3200BP	CubatãoI_~2700BP	-0.00082	-0.87	2495	2552	69192		Tanzania.3000BP	Limão_~1900BP	Zoro	Aparai	-0.000774	-1.783	11638	11885	318522
										Tanzania_1400BP	CubatãoI_~2700BP	Zoro	Jabuticabeira.II_111/112_2000BP	-0.001611	-1.549	2729	2848	74171		Tanzania_Pemba_1400BP	Zoro	Limão_2700BP	Jabuticabeira.II_111/112_2000BP	-0.001516	-0.87	858	892	22425		South_Africa_2000BP	Limão_500BP	Zoro	Arara	-0.000959	-1.783	12140	12456	329676
										South_Africa_2000BP	Limão_~1900BP	Zoro	Limão_500BP	-0.000859	-1.549	9384	9607	260265		Tanzania_Pemba_700BP	Zoro	Limão_~1900BP	Jabuticabeira.II_111/112_2000BP	-0.000582	-0.869	8088	8213	215117		South_Africa_1300BP	Cabeçuda_~3200BP	Zoro	Aparai	-0.000915	-1.779	6863	7034	187326
										Tanzania_Pemba_1400BP	Jabuticabeira.II_111/112_2000BP	Zoro	Limão_2700BP	-0.002609	-1.542	800	858	22425		Ethiopia_4500BP	Zoro	Jabuticabeira.II_102_1400BP	Jabuticabeira.II_111/112_2000BP	-0.000706	-0.859	5878	5991	160081		Tanzania_1400BP	Limão_2700BP	Zoro	Karitiana	-0.001015	-1.778	5308	5456	145863
										South_Africa_1300BP	Limão_2700BP	Zoro	Jabuticabeira.II_102_1400BP	-0.001722	-1.531	2005	2098	54312		Tanzania_Pemba_700BP	Zoro	Limão_2700BP	Jabuticabeira.II_111/112_2000BP	-0.000792	-0.858	4362	4453	114919		Tanzania_Pemba_1400BP	Limão_500BP	Zoro	Arara	-0.001719	-1.759	1584	1657	42352
										Tanzania.3000BP	Limão_~1900BP	Zoro	Jabuticabeira.II_111/112_2000BP	-0.000983	-1.527	8889	9121	236794		South_Africa_1300BP	Zoro	Limão_2700BP	Limão_~1900BP	-0.000773	-0.85	3189	3255	85474		Malawi_Chencherere_5200BP	Limão_~1900BP	Zoro	Xavante	-0.001632	-1.752	1047	1094	28590
										Malawi_Hora_Holocene	Limão_2700BP	Zoro	JabuticabeiraII_~2400BP	-0.000992	-1.525	4388	4506	118647		South_Africa_2000BP	Zoro	Cabeçuda_~3200BP	GalhetaIV_1200BP	-0.000727	-0.843	2843	2900	78357		Malawi_Fingira_2500BP	JabuticabeiraII_~2400BP	Zoro	Arara	-0.000749	-1.745	11823	12062	318757
										Malawi_Fingira_6000BP	Limão_~1900BP	Zoro	CubatãoI_~2700BP	-0.002766	-1.513	557	600	15531		Malawi_Fingira_2500BP	Zoro	Cabeçuda_~3200BP	Jabuticabeira.II_111/112_2000BP	-0.000609	-0.843	6618	6726	177385		Tanzania_Pemba_1400BP	Limão_~1900BP	Zoro	Arara	-0.001465	-1.743	1617	1683	44828
										South_Africa_2000BP	Limão_~1900BP	Zoro	Soilmound.burial_100BP	-0.001226	-1.511	3433	3545	91713		Malawi_Fingira_6000BP	Zoro	Cabeçuda_~3200BP	Limão_2700BP	-0.001387	-0.843	830	861	22349		Malawi_Hora_Holocene	Limão_~1900BP	Zoro	Nandeva	-0.000738	-1.742	8926	9105	242270
										Kenya_500BP	Jabuticabeira.II_111/112_2000BP	Zoro	CubatãoI_~2700BP	-0.002861	-1.508	573	618	15906		Tanzania_Pemba_700BP	Zoro	JabuticabeiraII_~2400BP	CubatãoI_~2700BP	-0.000608	-0.84	3297	3351	88971		Malawi_Fingira_2500BP	Cabeçuda_~3200BP	Zoro	Aparai	-0.000873	-1.739	8329	8525	224890
										Malawi_Fingira_6000BP	Limão_500BP	Zoro	Palmeiras_500BP	-0.002587	-1.507	839	899	23094		Malawi_Chencherere_5200BP	Zoro	Limão_~1900BP	Limão_2700BP	-0.001765	-0.836	564	589	14356		Malawi_Hora_Holocene	Limão_500BP	Zoro	Xikrin	-0.001172	-1.737	8074	8334	221785
										Malawi_Hora_Holocene	CubatãoI_~2700BP	Zoro	Limão_2700BP	-0.002012	-1.506	1318	1392	37035		Tanzania_Pemba_700BP	Zoro	Limão_~1900BP	CubatãoI_~2700BP	-0.00075	-0.832	2917	2975	77828		Tanzania_1400BP	Cabeçuda_~3200BP	Zoro	Parakana	-0.000878	-1.736	9348	9572	255555
										South_Africa_1300BP	Limão_2700BP	Zoro	JabuticabeiraII_~2400BP	-0.001013	-1.496	3736	3839	100861		Malawi_Hora_Holocene	Zoro	JabuticabeiraII_~2400BP	Limão_2700BP	-0.000598	-0.822	4506	4577	118647		Malawi_Chencherere_5200BP	Cabeçuda_~3200BP	Zoro	Aparai	-0.001829	-1.731	913	959	25158
										South_Africa_2000BP	Cabeçuda_~3200BP	Zoro	Limão_~1900BP	-0.000824	-1.494	9059	9260	244240		Kenya_500BP	Zoro	Limão_~1900BP	Limão_2700BP	-0.00113	-0.816	1022	1053	27313		South_Africa_1300BP	JabuticabeiraII_~2400BP	Zoro	Aparai	-0.000706	-1.731	11326	11542	306528
										Malawi_Chencherere_5200BP	Limão_2700BP	Zoro	Soilmound.burial_100BP	-0.005161	-1.491	201	230	5667		Tanzania_Pemba_700BP	Zoro	Limão_2700BP	GalhetaIV_1200BP	-0.001015	-0.813	1764	1812	46808		Tanzania_1400BP	CubatãoI_~2700BP	Zoro	Surui	-0.00122	-1.729	3280	3393	92933
										Malawi_Hora_Holocene	Limão_500BP	Zoro	Palmeiras_500BP	-0.001391	-1.487	3534	3670	97598		Malawi_Fingira_2500BP	Zoro	Jabuticabeira.II_102_1400BP	CubatãoI_~2700BP	-0.000984	-0.798	1792	1840	47765		South_Africa_2000BP	Limão_~1900BP	Zoro	Aparai	-0.000675	-1.724	13371	13616	361869
										Malawi_Hora_Holocene	Limão_2700BP	Zoro	GalhetaIV_1200BP	-0.00191	-1.485	1462	1536	38870		Malawi_Hora_Holocene	Zoro	Limão_2700BP	Jabuticabeira.II_111/112_2000BP	-0.000766	-0.796	3642	3715	95917		Tanzania_Pemba_1400BP	Limão_~1900BP	Zoro	Kaiowa	-0.001297	-1.724	1651	1709	44828
										Tanzania_Pemba_1400BP	JabuticabeiraII_~2400BP	Zoro	Vau-Una_600BP	-0.00155	-1.475	1633	1701	43607		Malawi_Chencherere_5200BP	Zoro	Limão_500BP	Jabuticabeira.II_102_1400BP	-0.001664	-0.793	580	606	15625		Malawi_Chencherere_5200BP	Jabuticabeira.II_111/112_2000BP	Zoro	Karitiana	-0.001832	-1.719	962	1010	26324
										Malawi_Chencherere_5200BP	Cabeçuda_~3200BP	Zoro	Limão_500BP	-0.00238	-1.463	762	813	21111		Tanzania_1400BP	Zoro	Limão_2700BP	Jabuticabeira.II_111/112_2000BP	-0.000704	-0.793	4484	4566	117929		Malawi_Hora_Holocene	Limão_~1900BP	Zoro	Aparai	-0.000703	-1.715	8881	9052	242270
										Kenya_500BP	Limão_~1900BP	Zoro	CubatãoI_~2700BP	-0.002521	-1.46	628	671	17138		South_Africa_1300BP	Zoro	Limão_2700BP	Jabuticabeira.II_102_1400BP	-0.00093	-0.773	2048	2098	54312		Malawi_Chencherere_5200BP	Limão_500BP	Zoro	Kaiowa	-0.001857	-1.715	989	1038	26727
										Kenya_500BP	CubatãoI_~2700BP	Zoro	Limão_~1900BP	-0.00237	-1.449	628	669	17138		South_Africa_2000BP	Zoro	Limão_~1900BP	Limão_2700BP	-0.000575	-0.761	5255	5335	139177		Malawi_Hora_Holocene	Limão_2700BP	Zoro	Aparai	-0.001064	-1.713	4297	4423	118727
										Tanzania_1400BP	Jabuticabeira.II_111/112_2000BP	Zoro	CubatãoI_~2700BP	-0.001483	-1.444	2729	2839	74171		Malawi_Chencherere_5200BP	Zoro	Limão_2700BP	Jabuticabeira.II_102_1400BP	-0.002123	-0.749	394	414	9891		Tanzania_Pemba_700BP	Limão_~1900BP	Zoro	Gaviao	-0.000758	-1.701	9986	10198	280429
										South_Africa_2000BP	Limão_2700BP	Zoro	Vau-Una_600BP	-0.00117	-1.433	4924	5080	133378		Malawi_Hora_Holocene	Zoro	Jabuticabeira.II_102_1400BP	GalhetaIV_1200BP	-0.000929	-0.712	1632	1673	43617		Malawi_Chencherere_5200BP	Limão_~1900BP	Zoro	Xikrin	-0.001966	-1.697	1034	1090	28468
										Malawi_Chencherere_5200BP	Limão_500BP	Zoro	Limão_~1900BP	-0.002053	-1.432	864	913	23729		South_Africa_1300BP	Zoro	Jabuticabeira.II_102_1400BP	CubatãoI_~2700BP	-0.000986	-0.706	1268	1301	34232		South_Africa_2000BP	Limão_~1900BP	Zoro	Nandeva	-0.000676	-1.696	13423	13668	361869
										Malawi_Fingira_6000BP	GalhetaIV_1200BP	Zoro	Limão_2700BP	-0.003613	-1.427	377	413	9964		Malawi_Fingira_2500BP	Zoro	Limão_2700BP	Jabuticabeira.II_102_1400BP	-0.000757	-0.703	2918	2976	76613		Malawi_Fingira_2500BP	Limão_2700BP	Zoro	Xikrin	-0.001228	-1.695	4712	4874	131566
										Tanzania_Pemba_700BP	Jabuticabeira.II_102_1400BP	Zoro	JabuticabeiraII_~2400BP	-0.00086	-1.425	6344	6488	167515		Tanzania_Pemba_1400BP	Zoro	JabuticabeiraII_~2400BP	Limão_2700BP	-0.000909	-0.699	989	1013	25806		Tanzania_1400BP	JabuticabeiraII_~2400BP	Zoro	Parakana	-0.000709	-1.694	13978	14245	377795
										Tanzania_Pemba_700BP	Jabuticabeira.II_111/112_2000BP	Zoro	CubatãoI_~2700BP	-0.001397	-1.425	2605	2706	71918		Ethiopia_4500BP	Zoro	Limão_2700BP	CubatãoI_~2700BP	-0.000829	-0.696	1797	1838	49740		South_Africa_1300BP	Limão_2700BP	Zoro	Surui	-0.001169	-1.694	3587	3705	101050
										Tanzania_1400BP	Jabuticabeira.II_102_1400BP	Zoro	CubatãoI_~2700BP	-0.001711	-1.424	1862	1950	51137		Malawi_Hora_Holocene	Zoro	JabuticabeiraII_~2400BP	Jabuticabeira.II_102_1400BP	-0.000444	-0.68	5517	5580	142438		Malawi_Chencherere_5200BP	Jabuticabeira.II_111/112_2000BP	Zoro	Aparai	-0.001854	-1.693	958	1007	26324
										Malawi_Hora_Holocene	Limão_2700BP	Zoro	Soilmound.burial_100BP	-0.001816	-1.418	1399	1467	37584		Tanzania_Pemba_1400BP	Zoro	JabuticabeiraII_~2400BP	Jabuticabeira.II_102_1400BP	-0.000809	-0.653	1124	1148	29203		Malawi_Hora_Holocene	Cabeçuda_~3200BP	Zoro	Aparai	-0.000857	-1.692	7665	7844	208637
										South_Africa_2000BP	Jabuticabeira.II_111/112_2000BP	Zoro	CubatãoI_~2700BP	-0.001315	-1.417	2995	3103	81914		Ethiopia_4500BP	Zoro	CubatãoI_~2700BP	Jabuticabeira.II_111/112_2000BP	-0.000623	-0.65	3174	3227	85122		South_Africa_1300BP	Cabeçuda_~3200BP	Zoro	Nandeva	-0.000905	-1.692	6935	7105	187326
										Tanzania_Pemba_1400BP	Limão_500BP	Zoro	Palmeiras_500BP	-0.002369	-1.409	823	876	22371		Tanzania_Pemba_1400BP	Zoro	Cabeçuda_~3200BP	Jabuticabeira.II_111/112_2000BP	-0.000923	-0.648	1260	1291	33848		Malawi_Fingira_2500BP	Limão_2700BP	Zoro	Surui	-0.001072	-1.692	4724	4866	132124
										South_Africa_2000BP	Cabeçuda_~3200BP	Zoro	Limão_2700BP	-0.001113	-1.408	4566	4704	124000		South_Africa_2000BP	Zoro	Limão_~1900BP	JabuticabeiraII_~2400BP	-0.000273	-0.641	13885	13984	360247		Ethiopia_4500BP	Limão_500BP	Zoro	Xikrin	-0.001095	-1.692	12612	12989	344145
										Tanzania_Pemba_700BP	Limão_~1900BP	Zoro	Jabuticabeira.II_102_1400BP	-0.001033	-1.4	5443	5592	144648		Tanzania_1400BP	Zoro	Limão_~1900BP	CubatãoI_~2700BP	-0.000567	-0.629	3041	3087	80343		Tanzania_Pemba_1400BP	Limão_~1900BP	Zoro	Aparai	-0.001306	-1.688	1638	1697	44828
										Kenya_500BP	CubatãoI_~2700BP	Zoro	Palmeiras_500BP	-0.003384	-1.399	343	376	9900		Malawi_Chencherere_5200BP	Zoro	JabuticabeiraII_~2400BP	Jabuticabeira.II_102_1400BP	-0.00094	-0.629	682	699	18127		Tanzania_Pemba_1400BP	Limão_500BP	Zoro	Surui	-0.001597	-1.688	1564	1632	42352
										Tanzania_Pemba_700BP	Limão_~1900BP	Zoro	Jabuticabeira.II_111/112_2000BP	-0.000889	-1.394	8022	8213	215117		Kenya_500BP	Zoro	CubatãoI_~2700BP	Limão_2700BP	-0.001607	-0.629	370	386	9801		Malawi_Chencherere_5200BP	Limão_2700BP	Zoro	Kaapor	-0.002537	-1.687	580	620	15719
										Ethiopia_4500BP	Limão_2700BP	Zoro	Jabuticabeira.II_111/112_2000BP	-0.001188	-1.39	5064	5222	133459		Malawi_Fingira_2500BP	Zoro	CubatãoI_~2700BP	Limão_2700BP	-0.000832	-0.629	1598	1633	42374		Malawi_Chencherere_5200BP	JabuticabeiraII_~2400BP	Zoro	Karitiana	-0.001341	-1.684	1222	1267	33278
										Tanzania_Pemba_1400BP	JabuticabeiraII_~2400BP	Zoro	Jabuticabeira.II_102_1400BP	-0.001676	-1.384	1099	1148	29203		Malawi_Chencherere_5200BP	Zoro	Limão_~1900BP	Limão_500BP	-0.000952	-0.619	913	935	23729		Ethiopia_4500BP	JabuticabeiraII_~2400BP	Zoro	Nandeva	-0.000652	-1.683	19987	20335	534176
										Kenya_500BP	Limão_500BP	Zoro	Limão_~1900BP	-0.001507	-1.384	1808	1881	48481		South_Africa_2000BP	Zoro	Limão_2700BP	Jabuticabeira.II_111/112_2000BP	-0.000531	-0.612	4925	4993	128058		Tanzania_Pemba_700BP	Limão_500BP	Zoro	Surui	-0.000972	-1.683	9360	9612	259470
										Tanzania_Pemba_1400BP	Cabeçuda_~3200BP	Zoro	Limão_2700BP	-0.002239	-1.381	792	841	21888		Malawi_Chencherere_5200BP	Zoro	Limão_~1900BP	Jabuticabeira.II_111/112_2000BP	-0.000887	-0.594	877	898	23390		Malawi_Fingira_2500BP	Cabeçuda_~3200BP	Zoro	Karitiana	-0.000811	-1.678	8277	8460	224890
										Tanzania_Pemba_700BP	CubatãoI_~2700BP	Zoro	Limão_~1900BP	-0.001178	-1.381	2825	2917	77828		Tanzania_Pemba_700BP	Zoro	Limão_2700BP	Jabuticabeira.II_102_1400BP	-0.000632	-0.59	3066	3118	80698		Malawi_Fingira_2500BP	CubatãoI_~2700BP	Zoro	Kaapor	-0.001192	-1.666	3056	3156	84207
										Tanzania_Pemba_700BP	Limão_~1900BP	Zoro	Palmeiras_500BP	-0.001021	-1.378	4583	4710	125261		Tanzania_Pemba_700BP	Zoro	GalhetaIV_1200BP	Jabuticabeira.II_111/112_2000BP	-0.000607	-0.59	2695	2740	73331		Malawi_Hora_Holocene	Cabeçuda_~3200BP	Zoro	Xikrin	-0.00104	-1.664	7530	7746	207735
										Tanzania_1400BP	Limão_2700BP	Zoro	JabuticabeiraII_~2400BP	-0.000852	-1.376	5468	5592	145782		Malawi_Chencherere_5200BP	Zoro	Cabeçuda_~3200BP	GalhetaIV_1200BP	-0.001487	-0.589	328	341	8911		South_Africa_2000BP	JabuticabeiraII_~2400BP	Zoro	Xikrin	-0.000759	-1.662	18617	19000	505681
										Tanzania_Pemba_1400BP	Cabeçuda_~3200BP	Zoro	Soilmound.burial_100BP	-0.002683	-1.367	508	545	13977		Tanzania_Pemba_1400BP	Zoro	Jabuticabeira.II_111/112_2000BP	CubatãoI_~2700BP	-0.001237	-0.585	546	563	14148		Malawi_Hora_Holocene	Limão_500BP	Zoro	Xavante	-0.00091	-1.653	8101	8304	222703
										South_Africa_2000BP	Limão_~1900BP	Zoro	Jabuticabeira.II_111/112_2000BP	-0.000794	-1.363	9659	9863	256414		Tanzania_Pemba_700BP	Zoro	GalhetaIV_1200BP	CubatãoI_~2700BP	-0.000833	-0.585	1039	1064	29095		Tanzania_Pemba_700BP	Jabuticabeira.II_102_1400BP	Zoro	Karitiana	-0.000939	-1.652	6165	6322	167631
										Tanzania_Pemba_700BP	JabuticabeiraII_~2400BP	Zoro	Jabuticabeira.II_102_1400BP	-0.000895	-1.36	6344	6494	167515		Ethiopia_4500BP	Zoro	JabuticabeiraII_~2400BP	Jabuticabeira.II_102_1400BP	-0.00034	-0.578	8228	8301	215041		Tanzania_Pemba_1400BP	Limão_2700BP	Zoro	Xikrin	-0.002142	-1.649	905	960	25674
										South_Africa_2000BP	Cabeçuda_~3200BP	Zoro	Vau-Una_600BP	-0.000893	-1.355	8651	8858	232427		Ethiopia_4500BP	Zoro	GalhetaIV_1200BP	Jabuticabeira.II_111/112_2000BP	-0.000555	-0.574	3092	3138	83780		Tanzania_1400BP	CubatãoI_~2700BP	Zoro	Kaapor	-0.001161	-1.647	3337	3445	92933
										Malawi_Fingira_2500BP	Limão_2700BP	Zoro	GalhetaIV_1200BP	-0.001647	-1.343	1722	1796	44935		Tanzania.3000BP	Zoro	Limão_2700BP	JabuticabeiraII_~2400BP	-0.000388	-0.572	5821	5880	153823		Tanzania_Pemba_700BP	Limão_500BP	Zoro	Xavante	-0.00093	-1.642	9480	9721	259470
										Malawi_Chencherere_5200BP	Limão_500BP	Zoro	Palmeiras_500BP	-0.002874	-1.34	482	520	13572		Tanzania_Pemba_700BP	Zoro	Limão_2700BP	Limão_~1900BP	-0.000452	-0.572	4634	4690	123928		Tanzania.3000BP	Cabeçuda_~3200BP	Zoro	Parakana	-0.000878	-1.637	10045	10286	275035
										Malawi_Hora_Holocene	Jabuticabeira.II_102_1400BP	Zoro	Vau-Una_600BP	-0.001178	-1.337	4317	4455	116765		Malawi_Chencherere_5200BP	Zoro	Jabuticabeira.II_102_1400BP	GalhetaIV_1200BP	-0.00176	-0.571	239	251	6818		Tanzania_Pemba_1400BP	Cabeçuda_~3200BP	Zoro	Xikrin	-0.001756	-1.634	1437	1507	39856
										South_Africa_1300BP	Limão_2700BP	Zoro	CubatãoI_~2700BP	-0.001934	-1.334	1067	1124	29734		Malawi_Chencherere_5200BP	Zoro	Limão_2700BP	CubatãoI_~2700BP	-0.001896	-0.565	211	222	5671		Tanzania_1400BP	Cabeçuda_~3200BP	Zoro	Xikrin	-0.000957	-1.63	9198	9442	254474
										Kenya_500BP	Limão_500BP	Zoro	GalhetaIV_1200BP	-0.002766	-1.333	628	674	16631		South_Africa_2000BP	Zoro	JabuticabeiraII_~2400BP	Limão_2700BP	-0.000367	-0.565	6344	6405	164762		Malawi_Chencherere_5200BP	Limão_2700BP	Zoro	Xavante	-0.002182	-1.629	570	604	15719
										Tanzania_1400BP	Limão_2700BP	Zoro	Jabuticabeira.II_102_1400BP	-0.001316	-1.329	3067	3176	82444		South_Africa_1300BP	Zoro	Jabuticabeira.II_111/112_2000BP	CubatãoI_~2700BP	-0.000675	-0.564	1868	1902	50340		Malawi_Chencherere_5200BP	JabuticabeiraII_~2400BP	Zoro	Arara	-0.001338	-1.627	1219	1263	33278
										Ethiopia_4500BP	Limão_500BP	Zoro	Limão_2700BP	-0.001164	-1.327	5069	5226	135293		Malawi_Hora_Holocene	Zoro	Limão_~1900BP	Limão_2700BP	-0.000459	-0.556	3900	3947	103704		Malawi_Hora_Holocene	Limão_~1900BP	Zoro	Surui	-0.000713	-1.605	8704	8877	242270
										South_Africa_1300BP	Limão_2700BP	Zoro	Soilmound.burial_100BP	-0.001949	-1.326	1156	1216	30268		Tanzania.3000BP	Zoro	Limão_~1900BP	JabuticabeiraII_~2400BP	-0.000251	-0.553	12177	12257	317987		Tanzania_Pemba_700BP	CubatãoI_~2700BP	Zoro	Arara	-0.001153	-1.604	3186	3288	89022
										Malawi_Chencherere_5200BP	Limão_500BP	Zoro	CubatãoI_~2700BP	-0.003386	-1.324	311	341	8861		Tanzania_Pemba_1400BP	Zoro	Limão_~1900BP	Jabuticabeira.II_102_1400BP	-0.000777	-0.544	1044	1065	26649		Tanzania_Pemba_700BP	JabuticabeiraII_~2400BP	Zoro	Xikrin	-0.000784	-1.6	12662	12934	346606
										Malawi_Hora_Holocene	Limão_~1900BP	Zoro	Limão_500BP	-0.000835	-1.32	6690	6845	185446		South_Africa_1300BP	Zoro	Limão_2700BP	CubatãoI_~2700BP	-0.000807	-0.542	1100	1124	29734		Malawi_Chencherere_5200BP	CubatãoI_~2700BP	Zoro	Nandeva	-0.002744	-1.596	364	392	10228
										Malawi_Fingira_2500BP	Limão_~1900BP	Zoro	Limão_500BP	-0.000835	-1.315	7424	7596	205535		South_Africa_1300BP	Zoro	Jabuticabeira.II_102_1400BP	GalhetaIV_1200BP	-0.000745	-0.541	1251	1277	34920		Tanzania_1400BP	Limão_2700BP	Zoro	Surui	-0.001005	-1.596	5229	5376	145863
										South_Africa_1300BP	Cabeçuda_~3200BP	Zoro	Soilmound.burial_100BP	-0.00148	-1.311	1861	1934	49658		Tanzania_1400BP	Zoro	Limão_~1900BP	JabuticabeiraII_~2400BP	-0.00024	-0.541	11388	11459	296007		Malawi_Chencherere_5200BP	Jabuticabeira.II_111/112_2000BP	Zoro	Xikrin	-0.002146	-1.593	933	989	26214
										Tanzania_1400BP	CubatãoI_~2700BP	Zoro	Vau-Una_600BP	-0.001351	-1.311	2824	2928	77378		Tanzania_1400BP	Zoro	Limão_~1900BP	Jabuticabeira.II_102_1400BP	-0.000406	-0.54	5677	5737	149579		Tanzania_Pemba_1400BP	Limão_2700BP	Zoro	Karitiana	-0.001703	-1.585	929	973	25807
										Tanzania_Pemba_1400BP	CubatãoI_~2700BP	Zoro	Jabuticabeira.II_102_1400BP	-0.002989	-1.306	364	395	10287		Tanzania_1400BP	Zoro	Limão_2700BP	Limão_~1900BP	-0.000411	-0.54	4771	4823	127301		Tanzania_Pemba_700BP	JabuticabeiraII_~2400BP	Zoro	Karitiana	-0.00064	-1.579	12835	13058	348015
										Malawi_Fingira_6000BP	CubatãoI_~2700BP	Zoro	Soilmound.burial_100BP	-0.004294	-1.304	210	235	5764		Tanzania_Pemba_700BP	Zoro	Limão_~1900BP	JabuticabeiraII_~2400BP	-0.000249	-0.535	10796	10865	280216		Malawi_Chencherere_5200BP	Limão_500BP	Zoro	Arara	-0.001813	-1.577	969	1017	26727
										Malawi_Chencherere_5200BP	Cabeçuda_~3200BP	Zoro	Soilmound.burial_100BP	-0.003234	-1.293	312	340	8426		Ethiopia_4500BP	Zoro	GalhetaIV_1200BP	Jabuticabeira.II_102_1400BP	-0.000606	-0.512	2151	2186	58624		South_Africa_2000BP	CubatãoI_~2700BP	Zoro	Karitiana	-0.000921	-1.576	3882	3981	107809
										Malawi_Fingira_6000BP	Cabeçuda_~3200BP	Zoro	Limão_2700BP	-0.002036	-1.29	816	861	22349		Kenya_500BP	Zoro	GalhetaIV_1200BP	Limão_2700BP	-0.001231	-0.512	394	408	10562		South_Africa_2000BP	Limão_~1900BP	Zoro	Karitiana	-0.000614	-1.574	13296	13518	361869
										Tanzania.3000BP	Limão_2700BP	Zoro	JabuticabeiraII_~2400BP	-0.000811	-1.287	5755	5880	153823		Kenya_500BP	Zoro	Limão_2700BP	JabuticabeiraII_~2400BP	-0.000583	-0.507	1195	1214	31272		South_Africa_1300BP	Limão_2700BP	Zoro	Xikrin	-0.001247	-1.57	3579	3705	100611
										Tanzania.3000BP	Limão_500BP	Zoro	Vau-Una_600BP	-0.000952	-1.285	8437	8656	230006		Malawi_Fingira_6000BP	Zoro	JabuticabeiraII_~2400BP	Jabuticabeira.II_102_1400BP	-0.000571	-0.493	1180	1198	31640		South_Africa_1300BP	Limão_500BP	Zoro	Surui	-0.000938	-1.567	7218	7407	201188
										Kenya_500BP	Limão_2700BP	Zoro	JabuticabeiraII_~2400BP	-0.00142	-1.279	1169	1214	31272		Tanzania_Pemba_700BP	Zoro	Limão_~1900BP	Jabuticabeira.II_102_1400BP	-0.00037	-0.491	5539	5592	144648		Tanzania.3000BP	Limão_500BP	Zoro	Surui	-0.000873	-1.567	10405	10660	291712
										Tanzania_1400BP	Limão_500BP	Zoro	Palmeiras_500BP	-0.001123	-1.274	4368	4503	120180		Malawi_Fingira_6000BP	Zoro	Limão_2700BP	Jabuticabeira.II_111/112_2000BP	-0.000895	-0.488	850	871	22894		South_Africa_2000BP	CubatãoI_~2700BP	Zoro	Parakana	-0.000985	-1.565	3917	4023	107805
										South_Africa_1300BP	JabuticabeiraII_~2400BP	Zoro	Limão_~1900BP	-0.000648	-1.261	8259	8402	219405		Malawi_Fingira_6000BP	Zoro	JabuticabeiraII_~2400BP	Limão_~1900BP	-0.000396	-0.486	1935	1955	51195		Tanzania.3000BP	JabuticabeiraII_~2400BP	Zoro	Parakana	-0.000699	-1.555	15190	15478	413191
										Tanzania_Pemba_1400BP	Jabuticabeira.II_102_1400BP	Zoro	Vau-Una_600BP	-0.001919	-1.259	932	982	26053		Ethiopia_4500BP	Zoro	Cabeçuda_~3200BP	GalhetaIV_1200BP	-0.000445	-0.485	2928	2964	81472		Ethiopia_4500BP	Limão_500BP	Zoro	Kaiowa	-0.000825	-1.554	12783	13068	345566
										Tanzania.3000BP	CubatãoI_~2700BP	Zoro	Vau-Una_600BP	-0.001296	-1.257	2957	3062	80809		Malawi_Fingira_6000BP	Zoro	Jabuticabeira.II_102_1400BP	GalhetaIV_1200BP	-0.001129	-0.483	396	408	11073		Tanzania_Pemba_1400BP	JabuticabeiraII_~2400BP	Zoro	Gaviao	-0.001087	-1.552	1837	1893	51258
										Malawi_Fingira_2500BP	Limão_2700BP	Zoro	CubatãoI_~2700BP	-0.001581	-1.257	1531	1598	42374		Tanzania.3000BP	Zoro	Cabeçuda_~3200BP	Jabuticabeira.II_111/112_2000BP	-0.000335	-0.482	7716	7786	207928		South_Africa_2000BP	CubatãoI_~2700BP	Zoro	Arara	-0.000973	-1.551	3888	3993	107809
										Malawi_Chencherere_5200BP	Limão_2700BP	Zoro	Limão_~1900BP	-0.002299	-1.256	531	564	14356		South_Africa_2000BP	Zoro	Limão_~1900BP	Jabuticabeira.II_102_1400BP	-0.000334	-0.476	6352	6408	167231		Malawi_Chencherere_5200BP	Limão_2700BP	Zoro	Gaviao	-0.002227	-1.541	555	590	15716
										Malawi_Fingira_6000BP	Limão_2700BP	Zoro	CubatãoI_~2700BP	-0.003044	-1.243	319	347	9197		Tanzania.3000BP	Zoro	Cabeçuda_~3200BP	CubatãoI_~2700BP	-0.00044	-0.474	2710	2743	74958		Malawi_Fingira_6000BP	Limão_500BP	Zoro	Aparai	-0.00128	-1.539	1734	1795	47703
										Tanzania.3000BP	CubatãoI_~2700BP	Zoro	Jabuticabeira.II_111/112_2000BP	-0.001209	-1.236	2813	2907	77780		South_Africa_1300BP	Zoro	Cabeçuda_~3200BP	JabuticabeiraII_~2400BP	-0.000231	-0.47	6573	6616	186670		Malawi_Chencherere_5200BP	CubatãoI_~2700BP	Zoro	Parakana	-0.002807	-1.527	366	394	10228
										Malawi_Hora_Holocene	Limão_2700BP	Zoro	Vau-Una_600BP	-0.001152	-1.232	3664	3778	99638		Kenya_500BP	Zoro	GalhetaIV_1200BP	Jabuticabeira.II_102_1400BP	-0.001064	-0.464	413	426	11746		Tanzania_1400BP	Limão_500BP	Zoro	Kaiowa	-0.000854	-1.525	10112	10346	273665
										Tanzania_1400BP	JabuticabeiraII_~2400BP	Zoro	Limão_2700BP	-0.000828	-1.221	5468	5589	145782		Malawi_Fingira_2500BP	Zoro	Cabeçuda_~3200BP	Limão_~1900BP	-0.000282	-0.455	7445	7500	192852		South_Africa_2000BP	Limão_2700BP	Zoro	Parakana	-0.000851	-1.524	6019	6160	165062
										Malawi_Hora_Holocene	Jabuticabeira.II_102_1400BP	Zoro	JabuticabeiraII_~2400BP	-0.000754	-1.212	5409	5517	142438		South_Africa_1300BP	Zoro	GalhetaIV_1200BP	CubatãoI_~2700BP	-0.000838	-0.44	709	725	19397		Tanzania.3000BP	Limão_500BP	Zoro	Xikrin	-0.001003	-1.523	10455	10747	290513
										Malawi_Fingira_2500BP	Cabeçuda_~3200BP	Zoro	Limão_2700BP	-0.00107	-1.206	3864	3977	105367		Kenya_500BP	Zoro	Cabeçuda_~3200BP	Jabuticabeira.II_111/112_2000BP	-0.000526	-0.433	1544	1566	41787		South_Africa_1300BP	Limão_500BP	Zoro	Xikrin	-0.001081	-1.52	7256	7473	200364
										Malawi_Chencherere_5200BP	Limão_~1900BP	Zoro	Jabuticabeira.II_102_1400BP	-0.002162	-1.204	612	647	16363		Malawi_Fingira_6000BP	Zoro	Jabuticabeira.II_111/112_2000BP	CubatãoI_~2700BP	-0.000905	-0.428	524	537	14370		Tanzania_Pemba_700BP	CubatãoI_~2700BP	Zoro	Aparai	-0.001037	-1.519	3189	3281	89022
										South_Africa_2000BP	Limão_500BP	Zoro	Palmeiras_500BP	-0.00102	-1.203	4818	4952	131678		Tanzania.3000BP	Zoro	Jabuticabeira.II_102_1400BP	JabuticabeiraII_~2400BP	-0.000263	-0.424	7105	7155	186260		South_Africa_2000BP	Limão_~1900BP	Zoro	Kaapor	-0.000648	-1.519	13368	13603	361869
										South_Africa_1300BP	Limão_~1900BP	Zoro	JabuticabeiraII_~2400BP	-0.00063	-1.202	8259	8398	219405		Tanzania_Pemba_1400BP	Zoro	Jabuticabeira.II_102_1400BP	CubatãoI_~2700BP	-0.000996	-0.411	395	405	10287		South_Africa_1300BP	JabuticabeiraII_~2400BP	Zoro	Nandeva	-0.000665	-1.519	11440	11644	306528
										Tanzania_Pemba_1400BP	Limão_~1900BP	Zoro	Vau-Una_600BP	-0.00141	-1.2	1454	1510	39075		Tanzania_Pemba_700BP	Zoro	Limão_~1900BP	GalhetaIV_1200BP	-0.00036	-0.41	2969	2997	78747		Tanzania_Pemba_1400BP	Jabuticabeira.II_102_1400BP	Zoro	Gaviao	-0.001541	-1.515	1024	1069	29201
										Kenya_500BP	CubatãoI_~2700BP	Zoro	Limão_2700BP	-0.002984	-1.199	357	386	9801		Malawi_Fingira_2500BP	Zoro	CubatãoI_~2700BP	Jabuticabeira.II_111/112_2000BP	-0.000424	-0.403	2596	2626	68451		South_Africa_1300BP	Limão_~1900BP	Zoro	Gaviao	-0.000705	-1.507	7800	7955	220275
										Tanzania_Pemba_700BP	JabuticabeiraII_~2400BP	Zoro	Limão_500BP	-0.000739	-1.198	9515	9707	259260		South_Africa_1300BP	Zoro	Limão_2700BP	Jabuticabeira.II_111/112_2000BP	-0.000419	-0.403	3018	3050	78803		South_Africa_2000BP	Limão_2700BP	Zoro	Nandeva	-0.000799	-1.507	6042	6174	165068
										Tanzania_1400BP	Limão_2700BP	Zoro	GalhetaIV_1200BP	-0.001495	-1.197	1794	1864	47481		Malawi_Chencherere_5200BP	Zoro	Limão_2700BP	JabuticabeiraII_~2400BP	-0.000722	-0.397	619	631	15719		Kenya_500BP	CubatãoI_~2700BP	Zoro	Aparai	-0.001775	-1.504	707	742	19739
										Malawi_Fingira_6000BP	JabuticabeiraII_~2400BP	Zoro	Limão_2700BP	-0.001506	-1.196	1020	1061	27204		Kenya_500BP	Zoro	Jabuticabeira.II_102_1400BP	Limão_2700BP	-0.000728	-0.388	682	696	17863		South_Africa_2000BP	Limão_500BP	Zoro	Xikrin	-0.000939	-1.503	12023	12331	328311
										Malawi_Hora_Holocene	Limão_500BP	Zoro	Vau-Una_600BP	-0.00095	-1.191	6652	6821	177939		Malawi_Hora_Holocene	Zoro	Jabuticabeira.II_102_1400BP	CubatãoI_~2700BP	-0.000495	-0.386	1587	1608	41932		Ethiopia_4500BP	Limão_~1900BP	Zoro	Nandeva	-0.000625	-1.491	14101	14338	379158
										South_Africa_2000BP	Jabuticabeira.II_111/112_2000BP	Zoro	Limão_2700BP	-0.000996	-1.188	4798	4925	128058		Tanzania.3000BP	Zoro	GalhetaIV_1200BP	Jabuticabeira.II_102_1400BP	-0.000424	-0.386	2002	2026	55378		South_Africa_1300BP	Limão_500BP	Zoro	Xavante	-0.000863	-1.491	7301	7475	201188
										Ethiopia_4500BP	Limão_~1900BP	Zoro	JabuticabeiraII_~2400BP	-0.000538	-1.183	14315	14518	377393		Tanzania_1400BP	Zoro	Jabuticabeira.II_102_1400BP	CubatãoI_~2700BP	-0.000445	-0.37	1927	1950	51137		Tanzania.3000BP	JabuticabeiraII_~2400BP	Zoro	Arara	-0.000671	-1.49	15198	15476	413204
										South_Africa_2000BP	JabuticabeiraII_~2400BP	Zoro	Limão_500BP	-0.0006	-1.181	12091	12289	328305		Malawi_Chencherere_5200BP	Zoro	JabuticabeiraII_~2400BP	GalhetaIV_1200BP	-0.000698	-0.368	378	386	10523		Malawi_Hora_Holocene	CubatãoI_~2700BP	Zoro	Gaviao	-0.001077	-1.485	2665	2747	76616
										Malawi_Chencherere_5200BP	Limão_500BP	Zoro	Jabuticabeira.II_102_1400BP	-0.0024	-1.181	569	606	15625		South_Africa_1300BP	Zoro	Cabeçuda_~3200BP	Limão_~1900BP	-0.000245	-0.364	5685	5722	149640		Malawi_Chencherere_5200BP	Jabuticabeira.II_111/112_2000BP	Zoro	Surui	-0.001583	-1.485	943	985	26324
										Tanzania_1400BP	Jabuticabeira.II_102_1400BP	Zoro	Limão_2700BP	-0.001201	-1.171	3067	3166	82444		Malawi_Chencherere_5200BP	Zoro	GalhetaIV_1200BP	Limão_2700BP	-0.001219	-0.362	236	244	6151		Malawi_Fingira_2500BP	Limão_2700BP	Zoro	Gaviao	-0.000935	-1.472	4656	4780	132106
										Kenya_500BP	Limão_2700BP	Zoro	Soilmound.burial_100BP	-0.002887	-1.17	366	396	10218		Tanzania_Pemba_1400BP	Zoro	Limão_~1900BP	JabuticabeiraII_~2400BP	-0.00031	-0.361	1739	1753	44814		Malawi_Fingira_2500BP	Limão_2700BP	Zoro	Arara	-0.000932	-1.471	4832	4956	132124
										South_Africa_2000BP	Jabuticabeira.II_102_1400BP	Zoro	Limão_2700BP	-0.001087	-1.168	3267	3362	88084		South_Africa_2000BP	Zoro	CubatãoI_~2700BP	Jabuticabeira.II_111/112_2000BP	-0.000327	-0.358	3103	3130	81914		Malawi_Hora_Holocene	Limão_~1900BP	Zoro	Gaviao	-0.000628	-1.463	8579	8731	242222
										Malawi_Chencherere_5200BP	Limão_2700BP	Zoro	Vau-Una_600BP	-0.002481	-1.168	518	553	14008		Malawi_Fingira_6000BP	Zoro	Cabeçuda_~3200BP	GalhetaIV_1200BP	-0.00069	-0.357	538	549	14861		Tanzania.3000BP	Limão_2700BP	Zoro	Nandeva	-0.000877	-1.462	5668	5803	153939
										Malawi_Chencherere_5200BP	JabuticabeiraII_~2400BP	Zoro	Limão_2700BP	-0.002067	-1.167	587	619	15719		Tanzania_1400BP	Zoro	JabuticabeiraII_~2400BP	CubatãoI_~2700BP	-0.000256	-0.351	3446	3470	92837		Malawi_Chencherere_5200BP	Jabuticabeira.II_111/112_2000BP	Zoro	Kaiowa	-0.001549	-1.453	973	1014	26324
										Malawi_Hora_Holocene	Cabeçuda_~3200BP	Zoro	Jabuticabeira.II_102_1400BP	-0.000994	-1.166	4065	4172	107652		Tanzania.3000BP	Zoro	Limão_2700BP	Limão_~1900BP	-0.000257	-0.341	4954	4988	133038		Tanzania_1400BP	CubatãoI_~2700BP	Zoro	Arara	-0.001002	-1.452	3318	3411	92933
										Malawi_Fingira_6000BP	Limão_~1900BP	Zoro	Soilmound.burial_100BP	-0.002147	-1.16	581	615	15717		Tanzania_1400BP	Zoro	Jabuticabeira.II_111/112_2000BP	GalhetaIV_1200BP	-0.000347	-0.338	2802	2828	74885		Ethiopia_4500BP	Limão_500BP	Zoro	Arara	-0.000796	-1.442	12750	13025	345566
										Malawi_Chencherere_5200BP	Limão_2700BP	Zoro	Jabuticabeira.II_111/112_2000BP	-0.002573	-1.16	496	531	13507		Malawi_Fingira_6000BP	Zoro	JabuticabeiraII_~2400BP	GalhetaIV_1200BP	-0.000472	-0.336	631	640	17709		Tanzania_Pemba_700BP	JabuticabeiraII_~2400BP	Zoro	Aparai	-0.0006	-1.44	12928	13137	348015
										Malawi_Fingira_2500BP	JabuticabeiraII_~2400BP	Zoro	Jabuticabeira.II_102_1400BP	-0.000764	-1.157	5971	6091	156462		Ethiopia_4500BP	Zoro	CubatãoI_~2700BP	Jabuticabeira.II_102_1400BP	-0.000375	-0.336	2116	2138	57400		Malawi_Chencherere_5200BP	Cabeçuda_~3200BP	Zoro	Karitiana	-0.001491	-1.434	911	948	25158
										Tanzania_Pemba_700BP	CubatãoI_~2700BP	Zoro	Jabuticabeira.II_111/112_2000BP	-0.001151	-1.155	2605	2688	71918		Malawi_Hora_Holocene	Zoro	JabuticabeiraII_~2400BP	Jabuticabeira.II_111/112_2000BP	-0.00019	-0.336	8122	8164	219104		Tanzania_Pemba_700BP	JabuticabeiraII_~2400BP	Zoro	Arara	-0.000627	-1.433	12871	13089	348015
										Malawi_Chencherere_5200BP	GalhetaIV_1200BP	Zoro	Soilmound.burial_100BP	-0.004742	-1.145	138	157	3901		Kenya_500BP	Zoro	Jabuticabeira.II_111/112_2000BP	CubatãoI_~2700BP	-0.000676	-0.333	608	618	15906		Tanzania.3000BP	CubatãoI_~2700BP	Zoro	Nandeva	-0.000982	-1.433	3564	3661	98813
										South_Africa_1300BP	Limão_~1900BP	Zoro	Soilmound.burial_100BP	-0.001159	-1.133	2147	2212	56286		Tanzania_Pemba_700BP	Zoro	Cabeçuda_~3200BP	GalhetaIV_1200BP	-0.000287	-0.331	2573	2593	71541		South_Africa_2000BP	Cabeçuda_~3200BP	Zoro	Aparai	-0.000657	-1.426	11351	11553	307416
										Malawi_Hora_Holocene	Cabeçuda_~3200BP	Zoro	Vau-Una_600BP	-0.000847	-1.13	6260	6402	167029		Malawi_Hora_Holocene	Zoro	Limão_~1900BP	Jabuticabeira.II_111/112_2000BP	-0.000224	-0.329	6886	6926	182206		South_Africa_1300BP	Limão_2700BP	Zoro	Aparai	-0.000967	-1.425	3655	3752	101050
										Malawi_Chencherere_5200BP	Jabuticabeira.II_111/112_2000BP	Zoro	Limão_2700BP	-0.002647	-1.127	496	532	13507		South_Africa_1300BP	Zoro	Limão_~1900BP	Jabuticabeira.II_102_1400BP	-0.000256	-0.322	3867	3893	102795		Tanzania_Pemba_700BP	Cabeçuda_~3200BP	Zoro	Karitiana	-0.000695	-1.424	8859	9028	242526
										Tanzania_1400BP	CubatãoI_~2700BP	Zoro	Limão_2700BP	-0.001424	-1.124	1628	1692	45113		Tanzania_1400BP	Zoro	CubatãoI_~2700BP	GalhetaIV_1200BP	-0.000456	-0.317	1084	1097	29628		South_Africa_1300BP	Limão_500BP	Zoro	Kaiowa	-0.00085	-1.423	7404	7575	201188
										Kenya_500BP	CubatãoI_~2700BP	Zoro	Limão_500BP	-0.002113	-1.121	557	592	16211		South_Africa_2000BP	Zoro	Jabuticabeira.II_102_1400BP	Limão_2700BP	-0.000301	-0.311	3336	3362	88084		Tanzania_Pemba_700BP	Cabeçuda_~3200BP	Zoro	Aparai	-0.000705	-1.414	8903	9074	242526
										Malawi_Chencherere_5200BP	Cabeçuda_~3200BP	Zoro	Vau-Una_600BP	-0.001771	-1.12	788	826	21738		Malawi_Fingira_2500BP	Zoro	CubatãoI_~2700BP	JabuticabeiraII_~2400BP	-0.000234	-0.31	3146	3166	84163		Malawi_Hora_Holocene	Limão_2700BP	Zoro	Karitiana	-0.000835	-1.41	4295	4394	118727
										Tanzania_Pemba_700BP	Jabuticabeira.II_111/112_2000BP	Zoro	Palmeiras_500BP	-0.000966	-1.113	4216	4328	115459		Ethiopia_4500BP	Zoro	Cabeçuda_~3200BP	JabuticabeiraII_~2400BP	-0.000128	-0.3	11306	11347	320360		Tanzania.3000BP	Limão_500BP	Zoro	Xavante	-0.000763	-1.406	10502	10724	291712
										Tanzania.3000BP	Limão_~1900BP	Zoro	Palmeiras_500BP	-0.00081	-1.113	4953	5063	136034		Malawi_Chencherere_5200BP	Zoro	Limão_500BP	CubatãoI_~2700BP	-0.00079	-0.297	334	341	8861		Tanzania_Pemba_1400BP	JabuticabeiraII_~2400BP	Zoro	Xikrin	-0.001183	-1.389	1884	1944	51039
										Malawi_Chencherere_5200BP	Limão_~1900BP	Zoro	Jabuticabeira.II_111/112_2000BP	-0.001694	-1.111	858	898	23390		Kenya_500BP	Zoro	Jabuticabeira.II_102_1400BP	JabuticabeiraII_~2400BP	-0.000288	-0.287	1397	1407	37508		Tanzania_1400BP	Limão_500BP	Zoro	Xavante	-0.000766	-1.386	9952	10161	273665
										South_Africa_2000BP	CubatãoI_~2700BP	Zoro	Limão_~1900BP	-0.000866	-1.109	3261	3339	89348		Malawi_Fingira_2500BP	Zoro	Limão_~1900BP	Jabuticabeira.II_102_1400BP	-0.00021	-0.283	5249	5277	136059		Malawi_Chencherere_5200BP	Limão_2700BP	Zoro	Kaiowa	-0.001823	-1.383	581	610	15719
										Ethiopia_4500BP	Limão_2700BP	Zoro	Jabuticabeira.II_102_1400BP	-0.001025	-1.109	3454	3548	91668		South_Africa_2000BP	Zoro	Jabuticabeira.II_102_1400BP	CubatãoI_~2700BP	-0.000303	-0.282	2107	2124	55317		Tanzania_Pemba_1400BP	Limão_2700BP	Zoro	Gaviao	-0.001482	-1.381	901	939	25802
										Tanzania_Pemba_700BP	CubatãoI_~2700BP	Zoro	Jabuticabeira.II_102_1400BP	-0.001316	-1.097	1796	1861	49769		Kenya_500BP	Zoro	Jabuticabeira.II_111/112_2000BP	JabuticabeiraII_~2400BP	-0.000244	-0.276	2087	2101	57056		Malawi_Hora_Holocene	Limão_~1900BP	Zoro	Arara	-0.0006	-1.375	8860	9005	242270
										Tanzania.3000BP	Jabuticabeira.II_111/112_2000BP	Zoro	CubatãoI_~2700BP	-0.001067	-1.097	2813	2896	77780		Malawi_Hora_Holocene	Zoro	Cabeçuda_~3200BP	Limão_2700BP	-0.000247	-0.275	3525	3548	93108		Tanzania.3000BP	Limão_~1900BP	Zoro	Kaapor	-0.000646	-1.374	11657	11863	318522
										South_Africa_2000BP	CubatãoI_~2700BP	Zoro	Limão_500BP	-0.001033	-1.093	2962	3048	83226		Malawi_Chencherere_5200BP	Zoro	Cabeçuda_~3200BP	Jabuticabeira.II_102_1400BP	-0.000559	-0.274	567	575	14771		Tanzania_Pemba_700BP	CubatãoI_~2700BP	Zoro	Kaiowa	-0.000918	-1.371	3210	3292	89022
										Tanzania_Pemba_700BP	Limão_2700BP	Zoro	Jabuticabeira.II_102_1400BP	-0.00109	-1.081	3030	3118	80698		Malawi_Chencherere_5200BP	Zoro	CubatãoI_~2700BP	JabuticabeiraII_~2400BP	-0.000542	-0.272	385	390	10226		Ethiopia_4500BP	Cabeçuda_~3200BP	Zoro	Xikrin	-0.000791	-1.369	11752	12005	320223
										South_Africa_1300BP	Jabuticabeira.II_111/112_2000BP	Zoro	Limão_2700BP	-0.001091	-1.079	2932	3018	78803		Tanzania.3000BP	Zoro	Cabeçuda_~3200BP	Limão_2700BP	-0.000218	-0.263	4460	4486	119500		Malawi_Hora_Holocene	JabuticabeiraII_~2400BP	Zoro	Kaapor	-0.000606	-1.365	11496	11684	309104
										Tanzania_1400BP	Limão_2700BP	Zoro	Vau-Una_600BP	-0.000944	-1.076	4580	4696	122931		Ethiopia_4500BP	Zoro	Limão_~1900BP	CubatãoI_~2700BP	-0.000226	-0.261	3464	3485	92818		Tanzania_1400BP	Limão_~1900BP	Zoro	Kaapor	-0.000657	-1.365	10910	11105	296467
										Malawi_Hora_Holocene	Limão_~1900BP	Zoro	Limão_2700BP	-0.00086	-1.074	3858	3947	103704		South_Africa_2000BP	Zoro	CubatãoI_~2700BP	GalhetaIV_1200BP	-0.000352	-0.261	1154	1165	31216		Kenya_500BP	CubatãoI_~2700BP	Zoro	Arara	-0.00167	-1.364	699	732	19739
										Tanzania.3000BP	Limão_~1900BP	Zoro	Soilmound.burial_100BP	-0.000907	-1.074	3226	3305	86410		Malawi_Fingira_2500BP	Zoro	Cabeçuda_~3200BP	Jabuticabeira.II_102_1400BP	-0.000227	-0.26	4643	4670	120944		South_Africa_2000BP	Limão_2700BP	Zoro	Xikrin	-0.000917	-1.363	5922	6073	164369
										Tanzania_Pemba_700BP	Limão_2700BP	Zoro	Jabuticabeira.II_111/112_2000BP	-0.000992	-1.073	4339	4453	114919		Tanzania.3000BP	Zoro	Cabeçuda_~3200BP	Jabuticabeira.II_102_1400BP	-0.000207	-0.257	5252	5280	139104		Tanzania_Pemba_1400BP	Limão_2700BP	Zoro	Arara	-0.001463	-1.358	929	967	25807
										Malawi_Hora_Holocene	GalhetaIV_1200BP	Zoro	Soilmound.burial_100BP	-0.001732	-1.07	931	974	24681		Tanzania_Pemba_700BP	Zoro	Jabuticabeira.II_111/112_2000BP	CubatãoI_~2700BP	-0.000247	-0.25	2688	2706	71918		Kenya_500BP	CubatãoI_~2700BP	Zoro	Kaiowa	-0.001646	-1.358	708	741	19739
										Malawi_Fingira_2500BP	Jabuticabeira.II_102_1400BP	Zoro	CubatãoI_~2700BP	-0.001329	-1.069	1776	1840	47765		Malawi_Fingira_2500BP	Zoro	JabuticabeiraII_~2400BP	Limão_~1900BP	-0.000117	-0.244	10092	10123	259390		Tanzania_Pemba_700BP	Limão_~1900BP	Zoro	Aparai	-0.000587	-1.354	10344	10508	280482
										Tanzania_Pemba_700BP	Cabeçuda_~3200BP	Zoro	Jabuticabeira.II_102_1400BP	-0.000899	-1.068	4801	4916	128205		Tanzania_1400BP	Zoro	Cabeçuda_~3200BP	Jabuticabeira.II_111/112_2000BP	-0.000169	-0.239	7382	7415	196200		South_Africa_2000BP	JabuticabeiraII_~2400BP	Zoro	Karitiana	-0.000497	-1.352	18846	19099	507860
										Kenya_500BP	CubatãoI_~2700BP	Zoro	Jabuticabeira.II_111/112_2000BP	-0.002185	-1.056	573	608	15906		Ethiopia_4500BP	Zoro	JabuticabeiraII_~2400BP	Limão_2700BP	-0.000147	-0.235	6552	6577	171872		Ethiopia_4500BP	CubatãoI_~2700BP	Zoro	Gaviao	-0.000917	-1.351	3923	4026	112202
										Kenya_500BP	Limão_500BP	Zoro	Limão_2700BP	-0.001677	-1.056	965	1008	25938		Tanzania_1400BP	Zoro	Jabuticabeira.II_102_1400BP	GalhetaIV_1200BP	-0.000262	-0.227	1976	1990	53341		Tanzania.3000BP	JabuticabeiraII_~2400BP	Zoro	Aparai	-0.000554	-1.349	15241	15470	413204
										Malawi_Fingira_6000BP	Cabeçuda_~3200BP	Zoro	Vau-Una_600BP	-0.001305	-1.052	1401	1451	37923		South_Africa_2000BP	Zoro	GalhetaIV_1200BP	Jabuticabeira.II_111/112_2000BP	-0.000217	-0.227	3011	3028	80519		South_Africa_2000BP	Limão_~1900BP	Zoro	Arara	-0.000537	-1.347	13328	13523	361869
										Malawi_Fingira_6000BP	Cabeçuda_~3200BP	Zoro	Jabuticabeira.II_102_1400BP	-0.001534	-1.045	931	969	25265		Ethiopia_4500BP	Zoro	Limão_~1900BP	GalhetaIV_1200BP	-0.000193	-0.224	3405	3423	90579		Malawi_Hora_Holocene	Limão_2700BP	Zoro	Nandeva	-0.000815	-1.347	4326	4423	118727
										Malawi_Hora_Holocene	Jabuticabeira.II_111/112_2000BP	Zoro	Limão_2700BP	-0.00098	-1.045	3548	3642	95917		Tanzania_Pemba_700BP	Zoro	Jabuticabeira.II_102_1400BP	Jabuticabeira.II_111/112_2000BP	-0.000191	-0.222	4913	4938	133559		Malawi_Fingira_2500BP	CubatãoI_~2700BP	Zoro	Kaiowa	-0.000919	-1.344	3062	3139	84207
										Malawi_Chencherere_5200BP	Limão_~1900BP	Zoro	Palmeiras_500BP	-0.001877	-1.043	521	548	14361		Ethiopia_4500BP	Zoro	Limão_~1900BP	Limão_2700BP	-0.000159	-0.222	5446	5469	144881		Tanzania_Pemba_700BP	Jabuticabeira.II_111/112_2000BP	Zoro	Gaviao	-0.000733	-1.343	9064	9251	254813
										South_Africa_2000BP	Jabuticabeira.II_102_1400BP	Zoro	CubatãoI_~2700BP	-0.001139	-1.031	2061	2124	55317		Kenya_500BP	Zoro	CubatãoI_~2700BP	JabuticabeiraII_~2400BP	-0.00031	-0.22	725	731	19712		Ethiopia_4500BP	JabuticabeiraII_~2400BP	Zoro	Xikrin	-0.000624	-1.343	19591	19923	531901
										Malawi_Fingira_6000BP	CubatãoI_~2700BP	Zoro	Limão_2700BP	-0.00261	-1.024	319	343	9197		Malawi_Fingira_2500BP	Zoro	Jabuticabeira.II_111/112_2000BP	GalhetaIV_1200BP	-0.000222	-0.218	2624	2640	69967		Ethiopia_4500BP	JabuticabeiraII_~2400BP	Zoro	Parakana	-0.000552	-1.339	19853	20148	534159
										Tanzania_1400BP	CubatãoI_~2700BP	Zoro	Jabuticabeira.II_102_1400BP	-0.001266	-1.023	1862	1927	51137		Tanzania_Pemba_700BP	Zoro	JabuticabeiraII_~2400BP	Limão_2700BP	-0.000146	-0.218	5370	5390	140738		Malawi_Hora_Holocene	Limão_~1900BP	Zoro	Karitiana	-0.000557	-1.329	8850	8984	242270
										Tanzania_Pemba_1400BP	CubatãoI_~2700BP	Zoro	Vau-Una_600BP	-0.00215	-1.018	533	564	14538		Kenya_500BP	Zoro	Jabuticabeira.II_111/112_2000BP	Limão_2700BP	-0.000334	-0.216	964	972	25422		Tanzania_Pemba_700BP	JabuticabeiraII_~2400BP	Zoro	Kaapor	-0.000594	-1.328	12909	13115	348015
										Tanzania.3000BP	Cabeçuda_~3200BP	Zoro	Palmeiras_500BP	-0.000799	-1.017	4427	4524	122020		Kenya_500BP	Zoro	Jabuticabeira.II_111/112_2000BP	GalhetaIV_1200BP	-0.000429	-0.213	608	615	16312		Ethiopia_4500BP	Limão_~1900BP	Zoro	Parakana	-0.000578	-1.324	14020	14239	379144
										Malawi_Fingira_2500BP	Cabeçuda_~3200BP	Zoro	Jabuticabeira.II_102_1400BP	-0.000843	-1.012	4568	4670	120944		Tanzania.3000BP	Zoro	Limão_2700BP	CubatãoI_~2700BP	-0.000251	-0.208	1710	1722	46785		Tanzania_Pemba_1400BP	Limão_2700BP	Zoro	Nandeva	-0.00133	-1.32	935	970	25807
										Malawi_Fingira_2500BP	Jabuticabeira.II_102_1400BP	Zoro	JabuticabeiraII_~2400BP	-0.000629	-1.011	5971	6070	156462		Malawi_Fingira_2500BP	Zoro	JabuticabeiraII_~2400BP	Jabuticabeira.II_102_1400BP	-0.000135	-0.208	6070	6091	156462		Tanzania.3000BP	CubatãoI_~2700BP	Zoro	Gaviao	-0.000932	-1.314	3405	3497	98797
										Malawi_Hora_Holocene	Limão_~1900BP	Zoro	Jabuticabeira.II_102_1400BP	-0.000745	-1.003	4573	4663	121356		Malawi_Hora_Holocene	Zoro	Limão_2700BP	Jabuticabeira.II_102_1400BP	-0.000224	-0.202	2584	2599	66935		Tanzania_Pemba_1400BP	Jabuticabeira.II_111/112_2000BP	Zoro	Parakana	-0.001263	-1.313	1517	1570	41710
										South_Africa_2000BP	JabuticabeiraII_~2400BP	Zoro	Soilmound.burial_100BP	-0.000726	-1.002	4271	4353	112083		Tanzania_1400BP	Zoro	CubatãoI_~2700BP	Limão_2700BP	-0.000249	-0.195	1680	1692	45113		Tanzania_Pemba_1400BP	Limão_2700BP	Zoro	Surui	-0.00137	-1.313	910	945	25807
										Malawi_Fingira_6000BP	Limão_500BP	Zoro	Jabuticabeira.II_102_1400BP	-0.001554	-0.999	996	1037	26537		Tanzania.3000BP	Zoro	Jabuticabeira.II_102_1400BP	CubatãoI_~2700BP	-0.000197	-0.172	1997	2008	53311		Tanzania_Pemba_1400BP	Jabuticabeira.II_102_1400BP	Zoro	Nandeva	-0.001325	-1.306	1073	1112	29209
										Tanzania.3000BP	Cabeçuda_~3200BP	Zoro	Limão_500BP	-0.000684	-0.997	7562	7706	210156		Malawi_Fingira_6000BP	Zoro	Limão_2700BP	CubatãoI_~2700BP	-0.000435	-0.168	343	347	9197		Tanzania_Pemba_1400BP	JabuticabeiraII_~2400BP	Zoro	Nandeva	-0.000869	-1.293	1926	1970	51271
										South_Africa_2000BP	Limão_2700BP	Zoro	Soilmound.burial_100BP	-0.001149	-0.996	1825	1881	48966		South_Africa_1300BP	Zoro	Cabeçuda_~3200BP	Jabuticabeira.II_102_1400BP	-0.000147	-0.166	3358	3371	90169		Tanzania_Pemba_1400BP	Cabeçuda_~3200BP	Zoro	Parakana	-0.00119	-1.292	1480	1527	40049
										Malawi_Fingira_2500BP	JabuticabeiraII_~2400BP	Zoro	Soilmound.burial_100BP	-0.000827	-0.992	3320	3392	86988		Ethiopia_4500BP	Zoro	GalhetaIV_1200BP	Limão_2700BP	-0.000204	-0.163	1971	1982	51424		Ethiopia_4500BP	Cabeçuda_~3200BP	Zoro	Nandeva	-0.000635	-1.288	12024	12228	321622
										Malawi_Chencherere_5200BP	CubatãoI_~2700BP	Zoro	Limão_500BP	-0.002596	-0.989	311	334	8861		Malawi_Fingira_2500BP	Zoro	CubatãoI_~2700BP	Limão_~1900BP	-0.000147	-0.154	2794	2804	73917		Tanzania_Pemba_700BP	Jabuticabeira.II_102_1400BP	Zoro	Parakana	-0.000798	-1.285	6202	6336	167627
										Malawi_Fingira_2500BP	Limão_2700BP	Zoro	Vau-Una_600BP	-0.000883	-0.987	4272	4372	113225		Tanzania.3000BP	Zoro	CubatãoI_~2700BP	Jabuticabeira.II_111/112_2000BP	-0.000141	-0.144	2896	2907	77780		Malawi_Hora_Holocene	Limão_500BP	Zoro	Arara	-0.000727	-1.28	8195	8357	222703
										Tanzania_Pemba_1400BP	Jabuticabeira.II_111/112_2000BP	Zoro	Vau-Una_600BP	-0.001382	-0.982	1340	1390	36545		Tanzania.3000BP	Zoro	JabuticabeiraII_~2400BP	CubatãoI_~2700BP	-0.0001	-0.138	3613	3623	98703		Tanzania.3000BP	Cabeçuda_~3200BP	Zoro	Xikrin	-0.000774	-1.274	9878	10090	273836
										Tanzania_Pemba_1400BP	Jabuticabeira.II_102_1400BP	Zoro	Palmeiras_500BP	-0.001845	-0.977	578	608	16260		Malawi_Fingira_6000BP	Zoro	Cabeçuda_~3200BP	CubatãoI_~2700BP	-0.000268	-0.136	517	520	13967		Malawi_Chencherere_5200BP	CubatãoI_~2700BP	Zoro	Kaapor	-0.002306	-1.273	358	382	10228
										Tanzania_Pemba_1400BP	CubatãoI_~2700BP	Zoro	GalhetaIV_1200BP	-0.002933	-0.976	228	248	6563		Tanzania_Pemba_700BP	Zoro	JabuticabeiraII_~2400BP	Jabuticabeira.II_111/112_2000BP	-7.2e-05	-0.131	9431	9450	254625		Malawi_Hora_Holocene	JabuticabeiraII_~2400BP	Zoro	Karitiana	-0.000522	-1.272	11442	11603	309104
										Tanzania_Pemba_700BP	Jabuticabeira.II_102_1400BP	Zoro	Limão_~1900BP	-0.000664	-0.975	5443	5539	144648		Tanzania_1400BP	Zoro	CubatãoI_~2700BP	Jabuticabeira.II_111/112_2000BP	-0.000128	-0.126	2839	2848	74171		Kenya_500BP	Cabeçuda_~3200BP	Zoro	Aparai	-0.000954	-1.267	1988	2040	54448
										Malawi_Hora_Holocene	Jabuticabeira.II_111/112_2000BP	Zoro	Limão_500BP	-0.000726	-0.973	6183	6306	169432		Ethiopia_4500BP	Zoro	CubatãoI_~2700BP	JabuticabeiraII_~2400BP	-8.4e-05	-0.122	4101	4111	111888		South_Africa_1300BP	Limão_2700BP	Zoro	Karitiana	-0.000802	-1.26	3645	3726	101050
										Tanzania_1400BP	Limão_2700BP	Zoro	CubatãoI_~2700BP	-0.001175	-0.967	1628	1680	45113		South_Africa_2000BP	Zoro	JabuticabeiraII_~2400BP	Jabuticabeira.II_102_1400BP	-6.5e-05	-0.117	7903	7917	205428		South_Africa_2000BP	Limão_~1900BP	Zoro	Gaviao	-0.000501	-1.258	12938	13119	361798
										Malawi_Fingira_2500BP	Limão_~1900BP	Zoro	Soilmound.burial_100BP	-0.000892	-0.965	2855	2923	75788		Malawi_Hora_Holocene	Zoro	Jabuticabeira.II_111/112_2000BP	Jabuticabeira.II_102_1400BP	-9.9e-05	-0.113	4152	4163	111617		Tanzania_1400BP	Limão_500BP	Zoro	Arara	-0.000726	-1.255	10070	10268	273665
										Malawi_Fingira_2500BP	JabuticabeiraII_~2400BP	Zoro	Vau-Una_600BP	-0.000558	-0.961	9430	9569	249490		Malawi_Hora_Holocene	Zoro	Limão_~1900BP	Jabuticabeira.II_102_1400BP	-8.6e-05	-0.112	4653	4663	121356		Malawi_Hora_Holocene	JabuticabeiraII_~2400BP	Zoro	Surui	-0.000521	-1.24	11275	11436	309104
										Malawi_Chencherere_5200BP	Limão_2700BP	Zoro	Limão_500BP	-0.001973	-0.951	486	513	13687		South_Africa_1300BP	Zoro	Cabeçuda_~3200BP	Limão_2700BP	-0.000105	-0.11	2846	2854	76234		Tanzania_1400BP	Limão_~1900BP	Zoro	Karitiana	-0.000515	-1.239	10840	10993	296467
										Tanzania_Pemba_1400BP	Jabuticabeira.II_102_1400BP	Zoro	Limão_2700BP	-0.001811	-0.95	596	626	16570		Tanzania_Pemba_700BP	Zoro	Jabuticabeira.II_102_1400BP	GalhetaIV_1200BP	-0.000124	-0.107	1948	1954	52317		Tanzania_1400BP	CubatãoI_~2700BP	Zoro	Parakana	-0.000849	-1.238	3358	3436	92930
										Tanzania_1400BP	Jabuticabeira.II_111/112_2000BP	Zoro	Limão_2700BP	-0.000839	-0.949	4384	4484	117929		Tanzania_1400BP	Zoro	Limão_2700BP	Jabuticabeira.II_102_1400BP	-0.000115	-0.106	3166	3176	82444		South_Africa_1300BP	Cabeçuda_~3200BP	Zoro	Kaiowa	-0.000629	-1.227	6906	7024	187326
										South_Africa_2000BP	Limão_2700BP	Zoro	GalhetaIV_1200BP	-0.001095	-0.939	1887	1942	49523		Kenya_500BP	Zoro	Jabuticabeira.II_102_1400BP	CubatãoI_~2700BP	-0.000225	-0.099	414	417	11094		Tanzania_1400BP	Limão_~1900BP	Zoro	Gaviao	-0.000557	-1.224	10541	10707	296412
										Tanzania_Pemba_1400BP	Jabuticabeira.II_102_1400BP	Zoro	Soilmound.burial_100BP	-0.002381	-0.931	408	434	10710		Malawi_Fingira_6000BP	Zoro	Cabeçuda_~3200BP	Jabuticabeira.II_102_1400BP	-0.000148	-0.094	966	969	25265		Tanzania_Pemba_1400BP	Cabeçuda_~3200BP	Zoro	Nandeva	-0.001045	-1.213	1489	1531	40050
										Tanzania_1400BP	Limão_~1900BP	Zoro	Soilmound.burial_100BP	-0.000829	-0.931	3128	3197	83162		Malawi_Fingira_2500BP	Zoro	Limão_2700BP	JabuticabeiraII_~2400BP	-6.7e-05	-0.094	5077	5086	132085		Tanzania_1400BP	Limão_~1900BP	Zoro	Surui	-0.000539	-1.208	10683	10843	296467
										South_Africa_2000BP	Cabeçuda_~3200BP	Zoro	Soilmound.burial_100BP	-0.00082	-0.926	3040	3106	81052		Tanzania.3000BP	Zoro	Jabuticabeira.II_102_1400BP	Limão_~1900BP	-6.7e-05	-0.092	5948	5959	157041		Tanzania_Pemba_1400BP	CubatãoI_~2700BP	Zoro	Aparai	-0.001607	-1.206	566	592	16253
										Tanzania_Pemba_1400BP	CubatãoI_~2700BP	Zoro	Limão_500BP	-0.001819	-0.926	488	514	14290		Kenya_500BP	Zoro	Limão_~1900BP	CubatãoI_~2700BP	-0.000151	-0.085	669	671	17138		Kenya_500BP	CubatãoI_~2700BP	Zoro	Surui	-0.001527	-1.203	695	725	19739
										Kenya_500BP	Jabuticabeira.II_102_1400BP	Zoro	Limão_2700BP	-0.001735	-0.925	664	696	17863		Kenya_500BP	Zoro	Jabuticabeira.II_111/112_2000BP	Jabuticabeira.II_102_1400BP	-0.000118	-0.081	1074	1078	29549		South_Africa_2000BP	JabuticabeiraII_~2400BP	Zoro	Kaapor	-0.000493	-1.201	18956	19206	507860
										Ethiopia_4500BP	Limão_~1900BP	Zoro	Soilmound.burial_100BP	-0.000782	-0.924	3651	3726	95789		Malawi_Hora_Holocene	Zoro	Limão_2700BP	CubatãoI_~2700BP	-0.000101	-0.077	1392	1396	37035		Tanzania_1400BP	CubatãoI_~2700BP	Zoro	Kaiowa	-0.000804	-1.199	3363	3438	92933
										Malawi_Fingira_2500BP	Limão_~1900BP	Zoro	GalhetaIV_1200BP	-0.000804	-0.923	2908	2969	75080		Malawi_Fingira_2500BP	Zoro	Limão_2700BP	Limão_~1900BP	-5.7e-05	-0.071	4429	4435	117168		Tanzania_Pemba_1400BP	Limão_~1900BP	Zoro	Kaapor	-0.000995	-1.194	1647	1692	44828
										Malawi_Fingira_6000BP	Limão_500BP	Zoro	GalhetaIV_1200BP	-0.001885	-0.922	574	602	15248		Malawi_Chencherere_5200BP	Zoro	Cabeçuda_~3200BP	CubatãoI_~2700BP	-0.000149	-0.056	318	320	8395		Malawi_Hora_Holocene	CubatãoI_~2700BP	Zoro	Aparai	-0.00079	-1.19	2751	2811	76629
										Tanzania.3000BP	Cabeçuda_~3200BP	Zoro	Vau-Una_600BP	-0.000649	-0.914	8037	8178	216645		Tanzania_Pemba_700BP	Zoro	JabuticabeiraII_~2400BP	Jabuticabeira.II_102_1400BP	-3.6e-05	-0.054	6488	6494	167515		Tanzania_Pemba_1400BP	Limão_~1900BP	Zoro	Gaviao	-0.000905	-1.18	1586	1626	44815
										South_Africa_2000BP	Limão_~1900BP	Zoro	Limão_2700BP	-0.000642	-0.91	5246	5335	139177		Tanzania_1400BP	Zoro	Jabuticabeira.II_102_1400BP	JabuticabeiraII_~2400BP	-3.4e-05	-0.052	6770	6776	175502		Malawi_Hora_Holocene	Cabeçuda_~3200BP	Zoro	Karitiana	-0.000592	-1.174	7658	7782	208637
										Malawi_Chencherere_5200BP	Jabuticabeira.II_111/112_2000BP	Zoro	Vau-Una_600BP	-0.001467	-0.909	826	859	22665		Malawi_Chencherere_5200BP	Zoro	Limão_~1900BP	CubatãoI_~2700BP	-9.4e-05	-0.041	344	345	9298		Tanzania_Pemba_700BP	Jabuticabeira.II_102_1400BP	Zoro	Kaapor	-0.000718	-1.173	6199	6320	167631
										Malawi_Chencherere_5200BP	Limão_500BP	Zoro	Vau-Una_600BP	-0.001515	-0.909	841	876	23108		South_Africa_1300BP	Zoro	JabuticabeiraII_~2400BP	Jabuticabeira.II_102_1400BP	-2.5e-05	-0.039	4731	4735	125718		Kenya_500BP	CubatãoI_~2700BP	Zoro	Karitiana	-0.001465	-1.171	700	729	19739
										Malawi_Chencherere_5200BP	Limão_500BP	Zoro	GalhetaIV_1200BP	-0.002316	-0.906	340	361	9283		South_Africa_1300BP	Zoro	JabuticabeiraII_~2400BP	Limão_~1900BP	-1.8e-05	-0.036	8398	8402	219405		Malawi_Chencherere_5200BP	Jabuticabeira.II_102_1400BP	Zoro	Gaviao	-0.001469	-1.164	630	657	18124
										South_Africa_2000BP	Limão_2700BP	Zoro	Jabuticabeira.II_102_1400BP	-0.000786	-0.906	3267	3336	88084		Tanzania_1400BP	Zoro	Limão_2700BP	JabuticabeiraII_~2400BP	-2.4e-05	-0.035	5589	5592	145782		Ethiopia_4500BP	Limão_~1900BP	Zoro	Gaviao	-0.000484	-1.152	13605	13789	379084
										Malawi_Hora_Holocene	Jabuticabeira.II_102_1400BP	Zoro	Limão_~1900BP	-0.000659	-0.904	4573	4653	121356		Malawi_Chencherere_5200BP	Zoro	Jabuticabeira.II_111/112_2000BP	Limão_2700BP	-7.4e-05	-0.029	531	532	13507		South_Africa_1300BP	JabuticabeiraII_~2400BP	Zoro	Karitiana	-0.000474	-1.151	11306	11451	306528
										Tanzania_1400BP	Jabuticabeira.II_102_1400BP	Zoro	JabuticabeiraII_~2400BP	-0.000542	-0.89	6681	6776	175502		South_Africa_2000BP	Zoro	Cabeçuda_~3200BP	Limão_2700BP	-2e-05	-0.026	4702	4704	124000		Tanzania_Pemba_1400BP	Cabeçuda_~3200BP	Zoro	Karitiana	-0.000991	-1.148	1473	1512	40050
										Tanzania_Pemba_700BP	Cabeçuda_~3200BP	Zoro	Limão_500BP	-0.00064	-0.889	6962	7085	192090		South_Africa_2000BP	Zoro	CubatãoI_~2700BP	Limão_2700BP	-2.1e-05	-0.018	1818	1819	48079		Tanzania_Pemba_1400BP	Cabeçuda_~3200BP	Zoro	Aparai	-0.001008	-1.145	1473	1513	40050
										Tanzania_1400BP	Cabeçuda_~3200BP	Zoro	Jabuticabeira.II_102_1400BP	-0.00073	-0.885	4987	5084	132468		Tanzania_Pemba_1400BP	Zoro	Jabuticabeira.II_111/112_2000BP	Jabuticabeira.II_102_1400BP	-2e-05	-0.012	955	956	25092		Tanzania_Pemba_1400BP	CubatãoI_~2700BP	Zoro	Kaiowa	-0.001461	-1.145	565	589	16253
										Malawi_Hora_Holocene	Limão_~1900BP	Zoro	Palmeiras_500BP	-0.000659	-0.883	3837	3907	104965		Malawi_Chencherere_5200BP	Zoro	GalhetaIV_1200BP	CubatãoI_~2700BP	0	0	148	148	3974		Tanzania_1400BP	Limão_500BP	Zoro	Xikrin	-0.000763	-1.143	9948	10156	272551
										Ethiopia_4500BP	Limão_~1900BP	Zoro	Jabuticabeira.II_111/112_2000BP	-0.000519	-0.881	10094	10233	267898		Malawi_Chencherere_5200BP	Zoro	CubatãoI_~2700BP	GalhetaIV_1200BP	0	0	148	148	3974		Malawi_Chencherere_5200BP	Limão_2700BP	Zoro	Xikrin	-0.001997	-1.143	570	601	15645
										Tanzania.3000BP	Cabeçuda_~3200BP	Zoro	Jabuticabeira.II_102_1400BP	-0.000699	-0.877	5183	5280	139104		Malawi_Hora_Holocene	Zoro	Cabeçuda_~3200BP	Jabuticabeira.II_102_1400BP	9e-06	0.011	4173	4172	107652		South_Africa_1300BP	JabuticabeiraII_~2400BP	Zoro	Arara	-0.000507	-1.142	11355	11511	306528
										Tanzania.3000BP	CubatãoI_~2700BP	Zoro	Limão_500BP	-0.000867	-0.877	2767	2835	78972		Tanzania_Pemba_1400BP	Zoro	Jabuticabeira.II_102_1400BP	Jabuticabeira.II_111/112_2000BP	2e-05	0.012	956	955	25092		Malawi_Fingira_2500BP	Cabeçuda_~3200BP	Zoro	Kaiowa	-0.000578	-1.14	8371	8501	224890
										Tanzania_Pemba_700BP	CubatãoI_~2700BP	Zoro	Limão_500BP	-0.000934	-0.876	2614	2683	73306		South_Africa_2000BP	Zoro	Limão_2700BP	CubatãoI_~2700BP	2.1e-05	0.018	1819	1818	48079		South_Africa_1300BP	Limão_~1900BP	Zoro	Arara	-0.000561	-1.136	8081	8205	220314
										Tanzania_1400BP	CubatãoI_~2700BP	Zoro	Limão_500BP	-0.000878	-0.87	2676	2742	75445		Malawi_Chencherere_5200BP	Zoro	Limão_2700BP	Jabuticabeira.II_111/112_2000BP	7.4e-05	0.029	532	531	13507		Malawi_Chencherere_5200BP	Cabeçuda_~3200BP	Zoro	Gaviao	-0.001203	-1.129	888	918	25153
										Malawi_Fingira_2500BP	Jabuticabeira.II_111/112_2000BP	Zoro	Limão_~1900BP	-0.00054	-0.869	7505	7614	201210		Ethiopia_4500BP	Zoro	Cabeçuda_~3200BP	Limão_~1900BP	1.7e-05	0.031	9661	9656	254909		Tanzania_1400BP	Limão_2700BP	Zoro	Nandeva	-0.000659	-1.128	5381	5477	145863
										Kenya_500BP	Limão_~1900BP	Zoro	JabuticabeiraII_~2400BP	-0.000681	-0.869	2371	2414	62429		Tanzania_1400BP	Zoro	JabuticabeiraII_~2400BP	Limão_2700BP	2.4e-05	0.035	5592	5589	145782		Malawi_Fingira_6000BP	Limão_500BP	Zoro	Parakana	-0.001052	-1.125	1762	1812	47700
										Malawi_Chencherere_5200BP	Cabeçuda_~3200BP	Zoro	Jabuticabeira.II_102_1400BP	-0.001709	-0.863	550	575	14771		South_Africa_1300BP	Zoro	Limão_~1900BP	JabuticabeiraII_~2400BP	1.8e-05	0.036	8402	8398	219405		Malawi_Hora_Holocene	JabuticabeiraII_~2400BP	Zoro	Xikrin	-0.000568	-1.12	11337	11512	307817
										Tanzania_1400BP	Cabeçuda_~3200BP	Zoro	Limão_2700BP	-0.00071	-0.863	4204	4285	114154		South_Africa_1300BP	Zoro	Jabuticabeira.II_102_1400BP	JabuticabeiraII_~2400BP	2.5e-05	0.039	4735	4731	125718		Tanzania_1400BP	Limão_2700BP	Zoro	Gaviao	-0.000674	-1.119	5194	5292	145844
										Malawi_Chencherere_5200BP	JabuticabeiraII_~2400BP	Zoro	Jabuticabeira.II_102_1400BP	-0.001292	-0.856	676	699	18127		Malawi_Chencherere_5200BP	Zoro	CubatãoI_~2700BP	Limão_~1900BP	9.4e-05	0.041	345	344	9298		Kenya_500BP	Limão_500BP	Zoro	Karitiana	-0.000869	-1.118	2135	2186	58390
										Malawi_Hora_Holocene	CubatãoI_~2700BP	Zoro	Jabuticabeira.II_111/112_2000BP	-0.000901	-0.847	2244	2299	61031		South_Africa_2000BP	Zoro	Cabeçuda_~3200BP	Jabuticabeira.II_111/112_2000BP	2.9e-05	0.045	8360	8354	222457		Tanzania_Pemba_1400BP	Limão_~1900BP	Zoro	Surui	-0.000859	-1.107	1616	1654	44828
										South_Africa_1300BP	Jabuticabeira.II_111/112_2000BP	Zoro	CubatãoI_~2700BP	-0.000983	-0.843	1852	1902	50340		Tanzania_1400BP	Zoro	JabuticabeiraII_~2400BP	Jabuticabeira.II_102_1400BP	3.4e-05	0.052	6776	6770	175502		Ethiopia_4500BP	Limão_~1900BP	Zoro	Arara	-0.000479	-1.106	13992	14174	379158
										Tanzania_1400BP	JabuticabeiraII_~2400BP	Zoro	Palmeiras_500BP	-0.000557	-0.842	5459	5542	148938		Tanzania_Pemba_700BP	Zoro	Jabuticabeira.II_102_1400BP	JabuticabeiraII_~2400BP	3.6e-05	0.054	6494	6488	167515		Tanzania_Pemba_1400BP	Limão_2700BP	Zoro	Kaiowa	-0.001153	-1.103	941	971	25807
										South_Africa_1300BP	Limão_500BP	Zoro	Vau-Una_600BP	-0.000705	-0.841	5664	5772	152399		Malawi_Fingira_6000BP	Zoro	Cabeçuda_~3200BP	Limão_~1900BP	6e-05	0.054	1494	1491	39335		Malawi_Hora_Holocene	Limão_2700BP	Zoro	Gaviao	-0.000683	-1.101	4177	4258	118712
										Tanzania_1400BP	JabuticabeiraII_~2400BP	Zoro	Soilmound.burial_100BP	-0.000662	-0.84	3699	3764	97293		Malawi_Fingira_2500BP	Zoro	Limão_~1900BP	Limão_2700BP	5.7e-05	0.071	4435	4429	117168		Malawi_Chencherere_5200BP	Cabeçuda_~3200BP	Zoro	Kaapor	-0.001189	-1.101	930	960	25158
										Malawi_Hora_Holocene	CubatãoI_~2700BP	Zoro	Palmeiras_500BP	-0.0011	-0.838	1303	1343	36820		Malawi_Hora_Holocene	Zoro	CubatãoI_~2700BP	Limão_2700BP	0.000101	0.077	1396	1392	37035		Tanzania.3000BP	Jabuticabeira.II_102_1400BP	Zoro	Nandeva	-0.000645	-1.101	6941	7062	186491
										Malawi_Fingira_6000BP	Cabeçuda_~3200BP	Zoro	Limão_500BP	-0.001025	-0.834	1319	1357	36818		Kenya_500BP	Zoro	Jabuticabeira.II_102_1400BP	Jabuticabeira.II_111/112_2000BP	0.000118	0.081	1078	1074	29549		Tanzania_Pemba_700BP	Cabeçuda_~3200BP	Zoro	Kaiowa	-0.000547	-1.1	8911	9043	242526
										Tanzania_1400BP	Cabeçuda_~3200BP	Zoro	Soilmound.burial_100BP	-0.000797	-0.834	2783	2842	74061		Kenya_500BP	Zoro	CubatãoI_~2700BP	Limão_~1900BP	0.000151	0.085	671	669	17138		Malawi_Fingira_6000BP	JabuticabeiraII_~2400BP	Zoro	Parakana	-0.000719	-1.099	2275	2320	61432
										Malawi_Hora_Holocene	Jabuticabeira.II_102_1400BP	Zoro	CubatãoI_~2700BP	-0.001008	-0.833	1566	1608	41932		Tanzania.3000BP	Zoro	Cabeçuda_~3200BP	JabuticabeiraII_~2400BP	3.9e-05	0.088	9772	9761	274643		Tanzania_Pemba_1400BP	JabuticabeiraII_~2400BP	Zoro	Parakana	-0.000783	-1.098	1928	1968	51270
										Malawi_Hora_Holocene	JabuticabeiraII_~2400BP	Zoro	Vau-Una_600BP	-0.000495	-0.831	8706	8820	230796		Malawi_Hora_Holocene	Zoro	Cabeçuda_~3200BP	CubatãoI_~2700BP	8.9e-05	0.09	2185	2180	58773		Ethiopia_4500BP	Limão_2700BP	Zoro	Surui	-0.000681	-1.098	6263	6380	172195
										Malawi_Fingira_2500BP	Limão_500BP	Zoro	Palmeiras_500BP	-0.000775	-0.816	4070	4156	110333		Tanzania.3000BP	Zoro	Limão_~1900BP	Jabuticabeira.II_102_1400BP	6.7e-05	0.092	5959	5948	157041		South_Africa_2000BP	Limão_2700BP	Zoro	Gaviao	-0.000598	-1.085	5823	5922	165045
										South_Africa_2000BP	JabuticabeiraII_~2400BP	Zoro	Jabuticabeira.II_102_1400BP	-0.000471	-0.813	7820	7917	205428		Malawi_Fingira_2500BP	Zoro	JabuticabeiraII_~2400BP	Limão_2700BP	6.7e-05	0.094	5086	5077	132085		Malawi_Chencherere_5200BP	CubatãoI_~2700BP	Zoro	Gaviao	-0.001907	-1.084	353	373	10226
										Ethiopia_4500BP	Limão_~1900BP	Zoro	Limão_500BP	-0.000466	-0.811	9927	10054	272018		Kenya_500BP	Zoro	CubatãoI_~2700BP	Jabuticabeira.II_102_1400BP	0.000225	0.099	417	414	11094		Malawi_Chencherere_5200BP	Jabuticabeira.II_102_1400BP	Zoro	Nandeva	-0.001362	-1.081	663	688	18130
										Tanzania_Pemba_1400BP	Cabeçuda_~3200BP	Zoro	Jabuticabeira.II_102_1400BP	-0.001162	-0.81	915	943	24318		Tanzania_1400BP	Zoro	Jabuticabeira.II_102_1400BP	Limão_2700BP	0.000115	0.106	3176	3166	82444		Kenya_500BP	Limão_500BP	Zoro	Nandeva	-0.000872	-1.079	2169	2220	58390
										Malawi_Chencherere_5200BP	CubatãoI_~2700BP	Zoro	Soilmound.burial_100BP	-0.003404	-0.798	130	142	3599		Tanzania_Pemba_700BP	Zoro	GalhetaIV_1200BP	Jabuticabeira.II_102_1400BP	0.000124	0.107	1954	1948	52317		Tanzania.3000BP	Limão_~1900BP	Zoro	Karitiana	-0.000467	-1.075	11619	11767	318522
										Malawi_Fingira_6000BP	Limão_~1900BP	Zoro	Jabuticabeira.II_111/112_2000BP	-0.000969	-0.797	1527	1566	40784		Malawi_Hora_Holocene	Zoro	Jabuticabeira.II_102_1400BP	Limão_~1900BP	8.6e-05	0.112	4663	4653	121356		Malawi_Fingira_6000BP	Limão_~1900BP	Zoro	Parakana	-0.000783	-1.074	1866	1906	51230
										Malawi_Fingira_2500BP	CubatãoI_~2700BP	Zoro	Vau-Una_600BP	-0.000834	-0.795	2642	2701	71379		Malawi_Hora_Holocene	Zoro	Jabuticabeira.II_102_1400BP	Jabuticabeira.II_111/112_2000BP	9.9e-05	0.113	4163	4152	111617		Tanzania_1400BP	Limão_2700BP	Zoro	Aparai	-0.000663	-1.071	5342	5439	145863
										Malawi_Hora_Holocene	CubatãoI_~2700BP	Zoro	Vau-Una_600BP	-0.000856	-0.793	2350	2404	63372		South_Africa_2000BP	Zoro	Jabuticabeira.II_102_1400BP	JabuticabeiraII_~2400BP	6.5e-05	0.117	7917	7903	205428		Malawi_Fingira_2500BP	Jabuticabeira.II_111/112_2000BP	Zoro	Gaviao	-0.000571	-1.071	8374	8509	236482
										Tanzania.3000BP	Jabuticabeira.II_102_1400BP	Zoro	JabuticabeiraII_~2400BP	-0.000466	-0.791	7068	7155	186260		Ethiopia_4500BP	Zoro	JabuticabeiraII_~2400BP	CubatãoI_~2700BP	8.4e-05	0.122	4111	4101	111888		Malawi_Chencherere_5200BP	Limão_2700BP	Zoro	Nandeva	-0.001487	-1.07	584	608	15719
										Malawi_Fingira_2500BP	Limão_2700BP	Zoro	Jabuticabeira.II_102_1400BP	-0.00079	-0.791	2916	2976	76613		Tanzania_Pemba_1400BP	Zoro	Cabeçuda_~3200BP	JabuticabeiraII_~2400BP	0.000111	0.125	1447	1442	40042		Kenya_500BP	Limão_500BP	Zoro	Aparai	-0.000829	-1.069	2147	2195	58390
										Tanzania_Pemba_1400BP	Jabuticabeira.II_102_1400BP	Zoro	JabuticabeiraII_~2400BP	-0.000867	-0.784	1099	1124	29203		Tanzania_1400BP	Zoro	Jabuticabeira.II_111/112_2000BP	CubatãoI_~2700BP	0.000128	0.126	2848	2839	74171		Malawi_Fingira_2500BP	JabuticabeiraII_~2400BP	Zoro	Kaiowa	-0.000431	-1.069	11906	12043	318757
										Malawi_Chencherere_5200BP	GalhetaIV_1200BP	Zoro	Limão_2700BP	-0.002642	-0.782	228	244	6151		Tanzania_Pemba_700BP	Zoro	Jabuticabeira.II_111/112_2000BP	JabuticabeiraII_~2400BP	7.2e-05	0.131	9450	9431	254625		Malawi_Hora_Holocene	CubatãoI_~2700BP	Zoro	Nandeva	-0.000727	-1.068	2787	2843	76629
										South_Africa_2000BP	Limão_~1900BP	Zoro	Jabuticabeira.II_102_1400BP	-0.000503	-0.774	6324	6408	167231		Tanzania.3000BP	Zoro	CubatãoI_~2700BP	JabuticabeiraII_~2400BP	0.0001	0.138	3623	3613	98703		Malawi_Chencherere_5200BP	Jabuticabeira.II_111/112_2000BP	Zoro	Xavante	-0.001125	-1.06	959	989	26324
										Tanzania_1400BP	JabuticabeiraII_~2400BP	Zoro	Jabuticabeira.II_102_1400BP	-0.000508	-0.773	6681	6770	175502		Tanzania.3000BP	Zoro	Jabuticabeira.II_111/112_2000BP	CubatãoI_~2700BP	0.000141	0.144	2907	2896	77780		Malawi_Hora_Holocene	Jabuticabeira.II_111/112_2000BP	Zoro	Gaviao	-0.00054	-1.059	7812	7930	219413
										South_Africa_2000BP	CubatãoI_~2700BP	Zoro	Jabuticabeira.II_102_1400BP	-0.000836	-0.766	2061	2107	55317		Malawi_Fingira_2500BP	Zoro	Limão_~1900BP	CubatãoI_~2700BP	0.000147	0.154	2804	2794	73917		South_Africa_2000BP	CubatãoI_~2700BP	Zoro	Kaiowa	-0.000625	-1.05	3918	3986	107809
										Tanzania_Pemba_700BP	Jabuticabeira.II_111/112_2000BP	Zoro	Limão_500BP	-0.000575	-0.763	7328	7444	200931		Ethiopia_4500BP	Zoro	Limão_2700BP	GalhetaIV_1200BP	0.000204	0.163	1982	1971	51424		Tanzania_Pemba_1400BP	Cabeçuda_~3200BP	Zoro	Kaiowa	-0.000915	-1.048	1483	1520	40050
										South_Africa_1300BP	CubatãoI_~2700BP	Zoro	Limão_2700BP	-0.001127	-0.76	1067	1100	29734		Malawi_Fingira_6000BP	Zoro	CubatãoI_~2700BP	Limão_2700BP	0.000435	0.168	347	343	9197		Ethiopia_4500BP	Jabuticabeira.II_111/112_2000BP	Zoro	Gaviao	-0.000536	-1.047	12247	12431	342992
										South_Africa_2000BP	Limão_~1900BP	Zoro	GalhetaIV_1200BP	-0.000612	-0.758	3327	3381	87053		Tanzania.3000BP	Zoro	CubatãoI_~2700BP	Jabuticabeira.II_102_1400BP	0.000197	0.172	2008	1997	53311		Tanzania_Pemba_700BP	CubatãoI_~2700BP	Zoro	Parakana	-0.000747	-1.041	3211	3277	89019
										Kenya_500BP	GalhetaIV_1200BP	Zoro	Soilmound.burial_100BP	-0.002297	-0.756	248	264	6747		Tanzania_1400BP	Zoro	Limão_2700BP	CubatãoI_~2700BP	0.000249	0.195	1692	1680	45113		South_Africa_2000BP	JabuticabeiraII_~2400BP	Zoro	Arara	-0.000407	-1.039	18947	19153	507860
										South_Africa_1300BP	Jabuticabeira.II_102_1400BP	Zoro	CubatãoI_~2700BP	-0.001081	-0.754	1264	1301	34232		Ethiopia_4500BP	Zoro	Cabeçuda_~3200BP	CubatãoI_~2700BP	0.000175	0.196	2984	2970	81563		Malawi_Chencherere_5200BP	CubatãoI_~2700BP	Zoro	Karitiana	-0.001761	-1.037	367	385	10228
										Tanzania.3000BP	JabuticabeiraII_~2400BP	Zoro	Palmeiras_500BP	-0.000493	-0.75	5810	5889	159163		Malawi_Hora_Holocene	Zoro	Jabuticabeira.II_102_1400BP	Limão_2700BP	0.000224	0.202	2599	2584	66935		Malawi_Chencherere_5200BP	CubatãoI_~2700BP	Zoro	Aparai	-0.001807	-1.03	365	383	10228
										South_Africa_1300BP	CubatãoI_~2700BP	Zoro	Limão_~1900BP	-0.00076	-0.749	2013	2055	54880		Tanzania_Pemba_1400BP	Zoro	Cabeçuda_~3200BP	Jabuticabeira.II_102_1400BP	0.000319	0.203	951	943	24318		Ethiopia_4500BP	Limão_~1900BP	Zoro	Aparai	-0.000424	-1.029	14095	14256	379158
										Malawi_Chencherere_5200BP	JabuticabeiraII_~2400BP	Zoro	Palmeiras_500BP	-0.001176	-0.748	573	592	15795		Malawi_Fingira_2500BP	Zoro	Jabuticabeira.II_102_1400BP	JabuticabeiraII_~2400BP	0.000135	0.208	6091	6070	156462		Kenya_500BP	Cabeçuda_~3200BP	Zoro	Nandeva	-0.000768	-1.024	2000	2041	54448
										Malawi_Chencherere_5200BP	JabuticabeiraII_~2400BP	Zoro	Limão_~1900BP	-0.000785	-0.748	1059	1082	28585		Tanzania.3000BP	Zoro	CubatãoI_~2700BP	Limão_2700BP	0.000251	0.208	1722	1710	46785		Tanzania_1400BP	Limão_~1900BP	Zoro	Aparai	-0.000434	-1.019	10953	11081	296467
										Malawi_Hora_Holocene	Limão_~1900BP	Zoro	GalhetaIV_1200BP	-0.000695	-0.748	2548	2594	65974		Kenya_500BP	Zoro	GalhetaIV_1200BP	Jabuticabeira.II_111/112_2000BP	0.000429	0.213	615	608	16312		South_Africa_1300BP	JabuticabeiraII_~2400BP	Zoro	Xikrin	-0.000511	-1.017	11210	11366	305234
										South_Africa_1300BP	JabuticabeiraII_~2400BP	Zoro	Soilmound.burial_100BP	-0.000668	-0.745	2629	2674	68469		Kenya_500BP	Zoro	Limão_2700BP	Jabuticabeira.II_111/112_2000BP	0.000334	0.216	972	964	25422		South_Africa_2000BP	CubatãoI_~2700BP	Zoro	Kaapor	-0.00065	-1.013	3926	3996	107809
										Tanzania_Pemba_700BP	Limão_2700BP	Zoro	Palmeiras_500BP	-0.00077	-0.743	2566	2621	70765		Malawi_Fingira_2500BP	Zoro	GalhetaIV_1200BP	Jabuticabeira.II_111/112_2000BP	0.000222	0.218	2640	2624	69967		Tanzania_1400BP	Limão_~1900BP	Zoro	Arara	-0.000457	-1.012	10899	11034	296467
										Tanzania_Pemba_1400BP	GalhetaIV_1200BP	Zoro	Limão_2700BP	-0.001725	-0.742	368	386	10437		Tanzania_Pemba_700BP	Zoro	Limão_2700BP	JabuticabeiraII_~2400BP	0.000146	0.218	5390	5370	140738		Tanzania.3000BP	Jabuticabeira.II_111/112_2000BP	Zoro	Gaviao	-0.00056	-1.012	10222	10384	288649
										Kenya_500BP	Limão_500BP	Zoro	Soilmound.burial_100BP	-0.001473	-0.741	630	655	16973		Kenya_500BP	Zoro	JabuticabeiraII_~2400BP	CubatãoI_~2700BP	0.00031	0.22	731	725	19712		Malawi_Fingira_2500BP	Limão_~1900BP	Zoro	Kaiowa	-0.000434	-1.011	9627	9739	259612
										Malawi_Chencherere_5200BP	Limão_~1900BP	Zoro	CubatãoI_~2700BP	-0.001609	-0.737	330	345	9298		Tanzania_Pemba_700BP	Zoro	Jabuticabeira.II_111/112_2000BP	Jabuticabeira.II_102_1400BP	0.000191	0.222	4938	4913	133559		Tanzania_1400BP	Cabeçuda_~3200BP	Zoro	Aparai	-0.000497	-1.008	9406	9533	255559
										Malawi_Fingira_6000BP	JabuticabeiraII_~2400BP	Zoro	Soilmound.burial_100BP	-0.001217	-0.736	670	692	17724		Ethiopia_4500BP	Zoro	Limão_2700BP	Limão_~1900BP	0.000159	0.222	5469	5446	144881		South_Africa_1300BP	Limão_~1900BP	Zoro	Kaapor	-0.000491	-1.006	8106	8215	220314
										Tanzania_Pemba_1400BP	GalhetaIV_1200BP	Zoro	Soilmound.burial_100BP	-0.00226	-0.729	242	257	6636		Ethiopia_4500BP	Zoro	GalhetaIV_1200BP	Limão_~1900BP	0.000193	0.224	3423	3405	90579		South_Africa_2000BP	Limão_500BP	Zoro	Xavante	-0.00052	-1.006	12100	12271	329676
										Tanzania_1400BP	Limão_2700BP	Zoro	Soilmound.burial_100BP	-0.000886	-0.728	1751	1792	46269		South_Africa_2000BP	Zoro	Jabuticabeira.II_111/112_2000BP	GalhetaIV_1200BP	0.000217	0.227	3028	3011	80519		Tanzania_Pemba_1400BP	Limão_2700BP	Zoro	Xavante	-0.001023	-1.001	925	952	25807
										South_Africa_2000BP	JabuticabeiraII_~2400BP	Zoro	Vau-Una_600BP	-0.000383	-0.723	12989	13120	342340		Tanzania_1400BP	Zoro	GalhetaIV_1200BP	Jabuticabeira.II_102_1400BP	0.000262	0.227	1990	1976	53341		Kenya_500BP	Cabeçuda_~3200BP	Zoro	Kaapor	-0.000777	-1	1988	2031	54448
										Malawi_Fingira_6000BP	Limão_~1900BP	Zoro	Limão_2700BP	-0.001055	-0.721	918	944	24525		Tanzania_Pemba_1400BP	Zoro	Cabeçuda_~3200BP	Limão_2700BP	0.000388	0.232	849	841	21888		Tanzania_Pemba_700BP	Cabeçuda_~3200BP	Zoro	Gaviao	-0.000524	-0.999	8623	8750	242482
										South_Africa_1300BP	Cabeçuda_~3200BP	Zoro	Limão_2700BP	-0.000695	-0.718	2801	2854	76234		Ethiopia_4500BP	Zoro	Cabeçuda_~3200BP	Limão_2700BP	0.000182	0.234	4860	4836	129026		Malawi_Chencherere_5200BP	Limão_2700BP	Zoro	Arara	-0.001415	-0.991	572	594	15719
										South_Africa_2000BP	Cabeçuda_~3200BP	Zoro	Jabuticabeira.II_102_1400BP	-0.000546	-0.717	5492	5572	146617		Ethiopia_4500BP	Zoro	Limão_2700BP	JabuticabeiraII_~2400BP	0.000147	0.235	6577	6552	171872		South_Africa_1300BP	Limão_500BP	Zoro	Arara	-0.000602	-0.982	7396	7518	201188
										Malawi_Fingira_6000BP	Limão_500BP	Zoro	Vau-Una_600BP	-0.000929	-0.716	1475	1512	40098		Malawi_Fingira_2500BP	Zoro	Limão_~1900BP	JabuticabeiraII_~2400BP	0.000117	0.244	10123	10092	259390		Malawi_Hora_Holocene	CubatãoI_~2700BP	Zoro	Karitiana	-0.000675	-0.98	2757	2809	76629
										Malawi_Hora_Holocene	CubatãoI_~2700BP	Zoro	Limão_~1900BP	-0.000635	-0.715	2428	2470	66186		Tanzania_Pemba_700BP	Zoro	CubatãoI_~2700BP	Jabuticabeira.II_111/112_2000BP	0.000247	0.25	2706	2688	71918		Malawi_Fingira_6000BP	Limão_500BP	Zoro	Nandeva	-0.000835	-0.976	1754	1794	47703
										Malawi_Chencherere_5200BP	Limão_2700BP	Zoro	CubatãoI_~2700BP	-0.002336	-0.713	208	222	5671		Malawi_Fingira_2500BP	Zoro	Cabeçuda_~3200BP	CubatãoI_~2700BP	0.000246	0.253	2452	2436	66000		Malawi_Hora_Holocene	Cabeçuda_~3200BP	Zoro	Surui	-0.000506	-0.971	7543	7649	208637
										Ethiopia_4500BP	CubatãoI_~2700BP	Zoro	Jabuticabeira.II_111/112_2000BP	-0.000681	-0.709	3169	3227	85122		South_Africa_2000BP	Zoro	GalhetaIV_1200BP	CubatãoI_~2700BP	0.000352	0.261	1165	1154	31216		Ethiopia_4500BP	CubatãoI_~2700BP	Zoro	Aparai	-0.00061	-0.97	4081	4149	112220
										South_Africa_2000BP	Jabuticabeira.II_102_1400BP	Zoro	JabuticabeiraII_~2400BP	-0.000406	-0.707	7820	7903	205428		Ethiopia_4500BP	Zoro	CubatãoI_~2700BP	Limão_~1900BP	0.000226	0.261	3485	3464	92818		Ethiopia_4500BP	CubatãoI_~2700BP	Zoro	Nandeva	-0.000614	-0.968	4113	4182	112220
										Tanzania.3000BP	Jabuticabeira.II_111/112_2000BP	Zoro	Limão_500BP	-0.000524	-0.705	7927	8042	219593		Malawi_Chencherere_5200BP	Zoro	JabuticabeiraII_~2400BP	CubatãoI_~2700BP	0.000542	0.272	390	385	10226		Kenya_500BP	Limão_500BP	Zoro	Kaapor	-0.000842	-0.963	2159	2208	58390
										Tanzania_1400BP	Limão_~1900BP	Zoro	Palmeiras_500BP	-0.000499	-0.705	4712	4776	128715		Kenya_500BP	Zoro	JabuticabeiraII_~2400BP	Jabuticabeira.II_111/112_2000BP	0.000244	0.276	2101	2087	57056		Malawi_Fingira_2500BP	Limão_2700BP	Zoro	Parakana	-0.000604	-0.961	4861	4941	132119
										Kenya_500BP	Limão_500BP	Zoro	Jabuticabeira.II_102_1400BP	-0.001076	-0.704	1136	1168	30211		South_Africa_2000BP	Zoro	CubatãoI_~2700BP	Jabuticabeira.II_102_1400BP	0.000303	0.282	2124	2107	55317		Tanzania_Pemba_700BP	Jabuticabeira.II_102_1400BP	Zoro	Nandeva	-0.000573	-0.96	6281	6377	167631
										Tanzania_Pemba_1400BP	Limão_~1900BP	Zoro	GalhetaIV_1200BP	-0.001292	-0.7	608	628	15929		Malawi_Fingira_2500BP	Zoro	Jabuticabeira.II_102_1400BP	Limão_~1900BP	0.00021	0.283	5277	5249	136059		South_Africa_2000BP	Limão_~1900BP	Zoro	Surui	-0.000392	-0.957	13117	13259	361869
										South_Africa_1300BP	Limão_~1900BP	Zoro	Jabuticabeira.II_111/112_2000BP	-0.000483	-0.7	5917	5993	156931		Kenya_500BP	Zoro	JabuticabeiraII_~2400BP	Jabuticabeira.II_102_1400BP	0.000288	0.287	1407	1397	37508		Kenya_500BP	CubatãoI_~2700BP	Zoro	Kaapor	-0.001239	-0.95	712	736	19739
										Kenya_500BP	JabuticabeiraII_~2400BP	Zoro	Limão_2700BP	-0.000836	-0.698	1169	1195	31272		Tanzania_1400BP	Zoro	Cabeçuda_~3200BP	Jabuticabeira.II_102_1400BP	0.00024	0.289	5115	5084	132468		Ethiopia_4500BP	JabuticabeiraII_~2400BP	Zoro	Aparai	-0.000366	-0.948	19952	20147	534176
										Ethiopia_4500BP	Cabeçuda_~3200BP	Zoro	Jabuticabeira.II_102_1400BP	-0.000554	-0.696	5802	5887	152955		Malawi_Chencherere_5200BP	Zoro	CubatãoI_~2700BP	Limão_500BP	0.00079	0.297	341	334	8861		Tanzania_Pemba_700BP	Limão_2700BP	Zoro	Nandeva	-0.000603	-0.948	5239	5324	140798
										South_Africa_1300BP	Limão_~1900BP	Zoro	Palmeiras_500BP	-0.000567	-0.695	3186	3235	87429		Malawi_Fingira_2500BP	Zoro	JabuticabeiraII_~2400BP	CubatãoI_~2700BP	0.000234	0.31	3166	3146	84163		Malawi_Fingira_2500BP	CubatãoI_~2700BP	Zoro	Parakana	-0.000659	-0.944	3065	3120	84203
										Tanzania_1400BP	Limão_~1900BP	Zoro	Jabuticabeira.II_102_1400BP	-0.000513	-0.692	5661	5737	149579		South_Africa_2000BP	Zoro	Limão_2700BP	Jabuticabeira.II_102_1400BP	0.000301	0.311	3362	3336	88084		Ethiopia_4500BP	Limão_~1900BP	Zoro	Kaapor	-0.000419	-0.94	14079	14238	379158
										South_Africa_2000BP	Jabuticabeira.II_102_1400BP	Zoro	Vau-Una_600BP	-0.000561	-0.691	5994	6084	160068		Tanzania_1400BP	Zoro	GalhetaIV_1200BP	CubatãoI_~2700BP	0.000456	0.317	1097	1084	29628		South_Africa_2000BP	CubatãoI_~2700BP	Zoro	Surui	-0.000591	-0.932	3845	3909	107809
										Malawi_Chencherere_5200BP	CubatãoI_~2700BP	Zoro	Limão_~1900BP	-0.001515	-0.688	330	344	9298		South_Africa_1300BP	Zoro	Jabuticabeira.II_102_1400BP	Limão_~1900BP	0.000256	0.322	3893	3867	102795		Tanzania_1400BP	Cabeçuda_~3200BP	Zoro	Karitiana	-0.000454	-0.928	9378	9494	255559
										Tanzania_Pemba_1400BP	Limão_2700BP	Zoro	Limão_~1900BP	-0.000932	-0.688	880	903	23876		Malawi_Hora_Holocene	Zoro	Jabuticabeira.II_111/112_2000BP	Limão_~1900BP	0.000224	0.329	6926	6886	182206		Tanzania_Pemba_1400BP	Jabuticabeira.II_111/112_2000BP	Zoro	Xikrin	-0.000999	-0.927	1493	1534	41527
										Malawi_Chencherere_5200BP	CubatãoI_~2700BP	Zoro	Jabuticabeira.II_111/112_2000BP	-0.001861	-0.684	327	343	8733		Kenya_500BP	Zoro	CubatãoI_~2700BP	Jabuticabeira.II_111/112_2000BP	0.000676	0.333	618	608	15906		Malawi_Chencherere_5200BP	CubatãoI_~2700BP	Zoro	Kaiowa	-0.001599	-0.922	369	385	10228
										Tanzania.3000BP	Limão_2700BP	Zoro	Jabuticabeira.II_102_1400BP	-0.000643	-0.678	3195	3250	85519		Ethiopia_4500BP	Zoro	Jabuticabeira.II_102_1400BP	CubatãoI_~2700BP	0.000375	0.336	2138	2116	57400		Malawi_Fingira_2500BP	CubatãoI_~2700BP	Zoro	Surui	-0.00066	-0.921	3007	3062	84207
										South_Africa_1300BP	Jabuticabeira.II_102_1400BP	Zoro	Limão_2700BP	-0.000792	-0.673	2005	2048	54312		Malawi_Fingira_6000BP	Zoro	GalhetaIV_1200BP	JabuticabeiraII_~2400BP	0.000472	0.336	640	631	17709		South_Africa_2000BP	Limão_2700BP	Zoro	Arara	-0.000524	-0.912	6034	6120	165068
										Malawi_Hora_Holocene	Limão_~1900BP	Zoro	Jabuticabeira.II_111/112_2000BP	-0.000431	-0.672	6848	6926	182206		Malawi_Hora_Holocene	Zoro	Jabuticabeira.II_111/112_2000BP	JabuticabeiraII_~2400BP	0.00019	0.336	8164	8122	219104		Kenya_500BP	CubatãoI_~2700BP	Zoro	Nandeva	-0.00109	-0.912	722	743	19739
										Malawi_Hora_Holocene	CubatãoI_~2700BP	Zoro	Soilmound.burial_100BP	-0.001117	-0.67	872	898	23728		Tanzania_1400BP	Zoro	GalhetaIV_1200BP	Jabuticabeira.II_111/112_2000BP	0.000347	0.338	2828	2802	74885		Tanzania.3000BP	CubatãoI_~2700BP	Zoro	Arara	-0.000656	-0.911	3534	3599	98813
										Malawi_Fingira_2500BP	CubatãoI_~2700BP	Zoro	Limão_500BP	-0.000694	-0.663	2520	2569	69872		South_Africa_2000BP	Zoro	Cabeçuda_~3200BP	CubatãoI_~2700BP	0.000299	0.34	2922	2899	78627		Ethiopia_4500BP	Limão_500BP	Zoro	Xavante	-0.000478	-0.911	12682	12848	345566
										Tanzania_1400BP	Limão_2700BP	Zoro	Palmeiras_500BP	-0.000667	-0.658	2570	2618	71932		Tanzania.3000BP	Zoro	Limão_~1900BP	Limão_2700BP	0.000257	0.341	4988	4954	133038		South_Africa_1300BP	Limão_2700BP	Zoro	Kaiowa	-0.000575	-0.908	3689	3747	101050
										Malawi_Chencherere_5200BP	CubatãoI_~2700BP	Zoro	Palmeiras_500BP	-0.002059	-0.648	194	206	5585		Tanzania_Pemba_700BP	Zoro	Cabeçuda_~3200BP	Jabuticabeira.II_111/112_2000BP	0.000246	0.342	7082	7035	189261		Malawi_Chencherere_5200BP	CubatãoI_~2700BP	Zoro	Xavante	-0.001491	-0.898	363	378	10228
										Tanzania.3000BP	JabuticabeiraII_~2400BP	Zoro	Limão_2700BP	-0.000424	-0.647	5755	5821	153823		Malawi_Fingira_6000BP	Zoro	Cabeçuda_~3200BP	JabuticabeiraII_~2400BP	0.000286	0.342	1575	1562	45023		Tanzania_1400BP	JabuticabeiraII_~2400BP	Zoro	Kaapor	-0.000387	-0.893	14037	14184	377806
										Malawi_Fingira_2500BP	Jabuticabeira.II_102_1400BP	Zoro	Vau-Una_600BP	-0.000555	-0.644	4966	5040	131573		Tanzania_1400BP	Zoro	CubatãoI_~2700BP	JabuticabeiraII_~2400BP	0.000256	0.351	3470	3446	92837		Malawi_Hora_Holocene	Jabuticabeira.II_102_1400BP	Zoro	Surui	-0.000544	-0.892	5179	5257	142602
										Malawi_Hora_Holocene	Jabuticabeira.II_102_1400BP	Zoro	Limão_500BP	-0.000555	-0.634	4198	4261	113509		Tanzania_1400BP	Zoro	Cabeçuda_~3200BP	Limão_2700BP	0.000298	0.357	4319	4285	114154		Tanzania_Pemba_700BP	Limão_2700BP	Zoro	Aparai	-0.000561	-0.89	5199	5278	140798
										Malawi_Fingira_2500BP	Jabuticabeira.II_111/112_2000BP	Zoro	Limão_2700BP	-0.000575	-0.634	4045	4108	108761		South_Africa_2000BP	Zoro	Jabuticabeira.II_111/112_2000BP	CubatãoI_~2700BP	0.000327	0.358	3130	3103	81914		South_Africa_2000BP	JabuticabeiraII_~2400BP	Zoro	Kaiowa	-0.000326	-0.89	18974	19139	507860
										South_Africa_1300BP	Limão_2700BP	Zoro	Limão_~1900BP	-0.000521	-0.63	3210	3255	85474		Kenya_500BP	Zoro	Cabeçuda_~3200BP	Limão_~1900BP	0.000375	0.359	1712	1695	45434		South_Africa_1300BP	Cabeçuda_~3200BP	Zoro	Karitiana	-0.000446	-0.888	6880	6963	187326
										South_Africa_1300BP	Limão_~1900BP	Zoro	Jabuticabeira.II_102_1400BP	-0.000493	-0.62	3843	3893	102795		Tanzania_Pemba_1400BP	Zoro	JabuticabeiraII_~2400BP	Limão_~1900BP	0.00031	0.361	1753	1739	44814		Tanzania_Pemba_1400BP	Limão_2700BP	Zoro	Aparai	-0.000943	-0.881	940	964	25807
										Tanzania_Pemba_700BP	CubatãoI_~2700BP	Zoro	Soilmound.burial_100BP	-0.000935	-0.613	1042	1069	28337		Malawi_Chencherere_5200BP	Zoro	Limão_2700BP	GalhetaIV_1200BP	0.001219	0.362	244	236	6151		Kenya_500BP	Jabuticabeira.II_102_1400BP	Zoro	Kaapor	-0.000819	-0.88	1350	1381	37556
										Tanzania_Pemba_700BP	Limão_500BP	Zoro	Vau-Una_600BP	-0.000489	-0.61	7990	8094	211644		Malawi_Chencherere_5200BP	Zoro	GalhetaIV_1200BP	JabuticabeiraII_~2400BP	0.000698	0.368	386	378	10523		Malawi_Hora_Holocene	JabuticabeiraII_~2400BP	Zoro	Arara	-0.000362	-0.876	11498	11609	309104
										Tanzania.3000BP	Cabeçuda_~3200BP	Zoro	Soilmound.burial_100BP	-0.000597	-0.605	2900	2946	77006		Tanzania_1400BP	Zoro	CubatãoI_~2700BP	Jabuticabeira.II_102_1400BP	0.000445	0.37	1950	1927	51137		Malawi_Hora_Holocene	Cabeçuda_~3200BP	Zoro	Kaiowa	-0.000447	-0.873	7715	7808	208637
										Tanzania_Pemba_700BP	JabuticabeiraII_~2400BP	Zoro	Limão_2700BP	-0.000409	-0.601	5333	5390	140738		Tanzania.3000BP	Zoro	Jabuticabeira.II_102_1400BP	GalhetaIV_1200BP	0.000424	0.386	2026	2002	55378		South_Africa_1300BP	Limão_~1900BP	Zoro	Aparai	-0.000406	-0.869	8122	8212	220314
										Tanzania_Pemba_700BP	Jabuticabeira.II_102_1400BP	Zoro	Limão_500BP	-0.000512	-0.599	4990	5059	135681		Malawi_Hora_Holocene	Zoro	CubatãoI_~2700BP	Jabuticabeira.II_102_1400BP	0.000495	0.386	1608	1587	41932		Malawi_Chencherere_5200BP	CubatãoI_~2700BP	Zoro	Surui	-0.001552	-0.869	364	380	10228
										Ethiopia_4500BP	Limão_500BP	Zoro	Vau-Una_600BP	-0.000444	-0.598	9766	9881	260387		Kenya_500BP	Zoro	Limão_2700BP	Jabuticabeira.II_102_1400BP	0.000728	0.388	696	682	17863		Malawi_Chencherere_5200BP	Cabeçuda_~3200BP	Zoro	Xavante	-0.000895	-0.869	920	942	25158
										Tanzania_Pemba_700BP	Limão_2700BP	Zoro	Soilmound.burial_100BP	-0.000737	-0.596	1730	1763	45456		Malawi_Chencherere_5200BP	Zoro	JabuticabeiraII_~2400BP	Limão_2700BP	0.000722	0.397	631	619	15719		Malawi_Fingira_2500BP	Limão_~1900BP	Zoro	Surui	-0.000379	-0.867	9415	9513	259612
										Malawi_Fingira_6000BP	Limão_2700BP	Zoro	Jabuticabeira.II_111/112_2000BP	-0.000983	-0.594	848	871	22894		Malawi_Fingira_2500BP	Zoro	Jabuticabeira.II_111/112_2000BP	CubatãoI_~2700BP	0.000424	0.403	2626	2596	68451		Kenya_500BP	Limão_2700BP	Zoro	Surui	-0.000849	-0.867	1117	1144	31288
										Malawi_Fingira_2500BP	Limão_~1900BP	Zoro	Jabuticabeira.II_102_1400BP	-0.000424	-0.592	5220	5277	136059		South_Africa_1300BP	Zoro	Jabuticabeira.II_111/112_2000BP	Limão_2700BP	0.000419	0.403	3050	3018	78803		Tanzania_1400BP	CubatãoI_~2700BP	Zoro	Xavante	-0.000569	-0.867	3317	3370	92933
										Tanzania_Pemba_1400BP	Limão_2700BP	Zoro	Palmeiras_500BP	-0.001183	-0.589	510	528	14788		Tanzania_Pemba_700BP	Zoro	GalhetaIV_1200BP	Limão_~1900BP	0.00036	0.41	2997	2969	78747		Malawi_Fingira_2500BP	CubatãoI_~2700BP	Zoro	Xikrin	-0.000692	-0.863	3025	3083	83846
										Malawi_Fingira_6000BP	JabuticabeiraII_~2400BP	Zoro	Limão_~1900BP	-0.000465	-0.584	1931	1955	51195		Tanzania_Pemba_1400BP	Zoro	CubatãoI_~2700BP	Jabuticabeira.II_102_1400BP	0.000996	0.411	405	395	10287		Malawi_Hora_Holocene	Jabuticabeira.II_102_1400BP	Zoro	Parakana	-0.000532	-0.858	5285	5361	142600
										Kenya_500BP	Limão_2700BP	Zoro	CubatãoI_~2700BP	-0.001377	-0.579	357	370	9801		Tanzania.3000BP	Zoro	JabuticabeiraII_~2400BP	Jabuticabeira.II_102_1400BP	0.000263	0.424	7155	7105	186260		Malawi_Fingira_2500BP	Cabeçuda_~3200BP	Zoro	Arara	-0.00043	-0.855	8320	8416	224890
										Malawi_Chencherere_5200BP	Jabuticabeira.II_111/112_2000BP	Zoro	Limão_~1900BP	-0.000807	-0.567	858	877	23390		Malawi_Fingira_6000BP	Zoro	CubatãoI_~2700BP	Jabuticabeira.II_111/112_2000BP	0.000905	0.428	537	524	14370		South_Africa_2000BP	Jabuticabeira.II_102_1400BP	Zoro	Parakana	-0.000488	-0.851	7636	7737	206116
										Ethiopia_4500BP	JabuticabeiraII_~2400BP	Zoro	Jabuticabeira.II_102_1400BP	-0.000349	-0.567	8226	8301	215041		Malawi_Hora_Holocene	Zoro	Cabeçuda_~3200BP	Limão_~1900BP	0.000276	0.432	6757	6709	174836		Malawi_Fingira_2500BP	CubatãoI_~2700BP	Zoro	Xavante	-0.000561	-0.851	3019	3066	84207
										Kenya_500BP	Cabeçuda_~3200BP	Zoro	Limão_2700BP	-0.00087	-0.562	913	935	24725		South_Africa_1300BP	Zoro	CubatãoI_~2700BP	GalhetaIV_1200BP	0.000838	0.44	725	709	19397		South_Africa_2000BP	JabuticabeiraII_~2400BP	Zoro	Surui	-0.000324	-0.849	18595	18760	507860
										Malawi_Fingira_2500BP	CubatãoI_~2700BP	Zoro	Palmeiras_500BP	-0.000717	-0.557	1489	1519	41854		Kenya_500BP	Zoro	Jabuticabeira.II_102_1400BP	GalhetaIV_1200BP	0.001064	0.464	426	413	11746		Tanzania_Pemba_700BP	Limão_2700BP	Zoro	Karitiana	-0.000515	-0.847	5195	5268	140798
										South_Africa_1300BP	Limão_500BP	Zoro	Palmeiras_500BP	-0.000562	-0.556	2942	2988	80984		South_Africa_2000BP	Zoro	Jabuticabeira.II_102_1400BP	Limão_~1900BP	0.000334	0.476	6408	6352	167231		Tanzania_Pemba_1400BP	CubatãoI_~2700BP	Zoro	Parakana	-0.001207	-0.844	578	598	16253
										Tanzania_1400BP	Jabuticabeira.II_111/112_2000BP	Zoro	Limão_500BP	-0.000386	-0.553	7598	7679	208686		Malawi_Fingira_6000BP	Zoro	GalhetaIV_1200BP	Jabuticabeira.II_102_1400BP	0.001129	0.483	408	396	11073		Tanzania_Pemba_700BP	Jabuticabeira.II_102_1400BP	Zoro	Gaviao	-0.000492	-0.843	6020	6102	167597
										Kenya_500BP	Limão_~1900BP	Zoro	Jabuticabeira.II_102_1400BP	-0.0007	-0.553	1191	1213	31914		Malawi_Fingira_6000BP	Zoro	Limão_~1900BP	JabuticabeiraII_~2400BP	0.000396	0.486	1955	1935	51195		Tanzania_Pemba_1400BP	JabuticabeiraII_~2400BP	Zoro	Kaapor	-0.000641	-0.84	1934	1967	51271
										Tanzania_Pemba_700BP	Cabeçuda_~3200BP	Zoro	Vau-Una_600BP	-0.000375	-0.54	7397	7472	198178		South_Africa_2000BP	Zoro	Cabeçuda_~3200BP	Jabuticabeira.II_102_1400BP	0.00036	0.487	5625	5572	146617		Tanzania_Pemba_700BP	Limão_2700BP	Zoro	Xikrin	-0.000638	-0.838	5078	5168	140203
										Tanzania_1400BP	JabuticabeiraII_~2400BP	Zoro	Vau-Una_600BP	-0.000306	-0.536	10719	10806	283738		Malawi_Fingira_6000BP	Zoro	Jabuticabeira.II_111/112_2000BP	Limão_2700BP	0.000895	0.488	871	850	22894		Tanzania_Pemba_700BP	JabuticabeiraII_~2400BP	Zoro	Kaiowa	-0.000336	-0.836	12946	13063	348015
										Kenya_500BP	Limão_2700BP	Zoro	Jabuticabeira.II_102_1400BP	-0.001008	-0.533	664	682	17863		Tanzania_Pemba_700BP	Zoro	Jabuticabeira.II_102_1400BP	Limão_~1900BP	0.00037	0.491	5592	5539	144648		Tanzania_1400BP	JabuticabeiraII_~2400BP	Zoro	Aparai	-0.00033	-0.835	14052	14177	377806
										Tanzania.3000BP	CubatãoI_~2700BP	Zoro	Limão_~1900BP	-0.000454	-0.532	3075	3114	84535		Malawi_Fingira_6000BP	Zoro	Jabuticabeira.II_102_1400BP	JabuticabeiraII_~2400BP	0.000571	0.493	1198	1180	31640		Malawi_Chencherere_5200BP	Jabuticabeira.II_111/112_2000BP	Zoro	Arara	-0.000921	-0.831	963	987	26324
										Tanzania_Pemba_1400BP	CubatãoI_~2700BP	Zoro	JabuticabeiraII_~2400BP	-0.000744	-0.529	587	599	16251		Malawi_Chencherere_5200BP	Zoro	Cabeçuda_~3200BP	JabuticabeiraII_~2400BP	0.000553	0.498	935	921	25154		Tanzania_Pemba_700BP	Cabeçuda_~3200BP	Zoro	Arara	-0.000435	-0.83	8919	9025	242526
										Tanzania_Pemba_700BP	Cabeçuda_~3200BP	Zoro	Palmeiras_500BP	-0.000427	-0.525	4098	4146	112467		Kenya_500BP	Zoro	JabuticabeiraII_~2400BP	Limão_2700BP	0.000583	0.507	1214	1195	31272		Malawi_Fingira_6000BP	Limão_500BP	Zoro	Gaviao	-0.000763	-0.817	1693	1730	47694
										Ethiopia_4500BP	Limão_2700BP	Zoro	CubatãoI_~2700BP	-0.000623	-0.525	1807	1838	49740		Tanzania_1400BP	Zoro	Cabeçuda_~3200BP	CubatãoI_~2700BP	0.00048	0.512	2668	2634	71306		Malawi_Hora_Holocene	Limão_2700BP	Zoro	Xikrin	-0.00063	-0.816	4244	4318	118228
										Tanzania_1400BP	Jabuticabeira.II_102_1400BP	Zoro	Vau-Una_600BP	-0.000447	-0.523	5452	5516	144284		Ethiopia_4500BP	Zoro	Jabuticabeira.II_102_1400BP	GalhetaIV_1200BP	0.000606	0.512	2186	2151	58624		Kenya_500BP	JabuticabeiraII_~2400BP	Zoro	Xikrin	-0.000527	-0.813	2904	2947	80734
										South_Africa_1300BP	Cabeçuda_~3200BP	Zoro	Vau-Una_600BP	-0.000394	-0.518	5330	5386	142278		Kenya_500BP	Zoro	Limão_2700BP	GalhetaIV_1200BP	0.001231	0.512	408	394	10562		South_Africa_1300BP	Limão_~1900BP	Zoro	Karitiana	-0.000371	-0.812	8072	8154	220314
										Ethiopia_4500BP	Cabeçuda_~3200BP	Zoro	Limão_~1900BP	-0.000282	-0.506	9585	9656	254909		Tanzania_Pemba_700BP	Zoro	JabuticabeiraII_~2400BP	Limão_~1900BP	0.000249	0.535	10865	10796	280216		Ethiopia_4500BP	Limão_2700BP	Zoro	Karitiana	-0.000445	-0.81	6378	6454	172195
										Malawi_Chencherere_5200BP	Jabuticabeira.II_102_1400BP	Zoro	Palmeiras_500BP	-0.001233	-0.505	352	364	9732		Tanzania_1400BP	Zoro	Jabuticabeira.II_102_1400BP	Limão_~1900BP	0.000406	0.54	5737	5677	149579		Kenya_500BP	Limão_2700BP	Zoro	Aparai	-0.000811	-0.805	1146	1172	31288
										Malawi_Fingira_2500BP	Cabeçuda_~3200BP	Zoro	Soilmound.burial_100BP	-0.000513	-0.503	2549	2584	67795		Tanzania_1400BP	Zoro	Limão_~1900BP	Limão_2700BP	0.000411	0.54	4823	4771	127301		Ethiopia_4500BP	Cabeçuda_~3200BP	Zoro	Parakana	-0.000408	-0.803	11977	12108	321615
										Malawi_Fingira_6000BP	Jabuticabeira.II_111/112_2000BP	Zoro	CubatãoI_~2700BP	-0.001009	-0.503	522	537	14370		South_Africa_1300BP	Zoro	GalhetaIV_1200BP	Jabuticabeira.II_102_1400BP	0.000745	0.541	1277	1251	34920		South_Africa_2000BP	Cabeçuda_~3200BP	Zoro	Karitiana	-0.000354	-0.8	11335	11444	307416
										Tanzania_Pemba_700BP	Jabuticabeira.II_111/112_2000BP	Zoro	Limão_~1900BP	-0.000308	-0.503	8022	8088	215117		Tanzania_1400BP	Zoro	JabuticabeiraII_~2400BP	Limão_~1900BP	0.00024	0.541	11459	11388	296007		Tanzania_Pemba_1400BP	CubatãoI_~2700BP	Zoro	Xikrin	-0.001284	-0.8	569	590	16165
										Malawi_Fingira_6000BP	Limão_2700BP	Zoro	Limão_500BP	-0.000821	-0.502	828	847	23155		South_Africa_1300BP	Zoro	CubatãoI_~2700BP	Limão_2700BP	0.000807	0.542	1124	1100	29734		Tanzania_Pemba_1400BP	Cabeçuda_~3200BP	Zoro	Gaviao	-0.000712	-0.799	1421	1449	40041
										Malawi_Hora_Holocene	Limão_2700BP	Zoro	Limão_~1900BP	-0.000401	-0.501	3858	3900	103704		Tanzania_Pemba_1400BP	Zoro	Jabuticabeira.II_102_1400BP	Limão_~1900BP	0.000777	0.544	1065	1044	26649		Malawi_Hora_Holocene	Jabuticabeira.II_102_1400BP	Zoro	Kaapor	-0.000506	-0.799	5266	5338	142602
										Ethiopia_4500BP	Limão_~1900BP	Zoro	CubatãoI_~2700BP	-0.000416	-0.498	3446	3485	92818		Malawi_Fingira_2500BP	Zoro	Cabeçuda_~3200BP	JabuticabeiraII_~2400BP	0.00025	0.546	8127	8071	224753		Malawi_Hora_Holocene	CubatãoI_~2700BP	Zoro	Surui	-0.000587	-0.796	2729	2774	76629
										South_Africa_1300BP	JabuticabeiraII_~2400BP	Zoro	Limão_500BP	-0.000303	-0.492	7348	7409	200412		Tanzania.3000BP	Zoro	JabuticabeiraII_~2400BP	Limão_~1900BP	0.000251	0.553	12257	12177	317987		Tanzania.3000BP	Cabeçuda_~3200BP	Zoro	Arara	-0.000419	-0.792	10084	10199	275041
										Malawi_Fingira_6000BP	Jabuticabeira.II_102_1400BP	Zoro	Limão_2700BP	-0.000959	-0.491	614	630	16416		Malawi_Hora_Holocene	Zoro	Limão_2700BP	Limão_~1900BP	0.000459	0.556	3947	3900	103704		South_Africa_1300BP	JabuticabeiraII_~2400BP	Zoro	Kaapor	-0.000352	-0.791	11393	11501	306528
										Malawi_Chencherere_5200BP	Limão_2700BP	Zoro	Palmeiras_500BP	-0.001236	-0.491	308	319	8698		Kenya_500BP	Zoro	Cabeçuda_~3200BP	Limão_2700BP	0.000849	0.557	956	935	24725		Malawi_Fingira_2500BP	Cabeçuda_~3200BP	Zoro	Kaapor	-0.000414	-0.788	8369	8462	224890
										South_Africa_1300BP	CubatãoI_~2700BP	Zoro	Vau-Una_600BP	-0.000573	-0.49	1937	1967	52352		South_Africa_1300BP	Zoro	CubatãoI_~2700BP	Jabuticabeira.II_111/112_2000BP	0.000675	0.564	1902	1868	50340		Tanzania.3000BP	Jabuticabeira.II_102_1400BP	Zoro	Aparai	-0.00045	-0.786	6875	6959	186491
										South_Africa_1300BP	Cabeçuda_~3200BP	Zoro	Jabuticabeira.II_102_1400BP	-0.000419	-0.489	3334	3371	90169		South_Africa_2000BP	Zoro	Limão_2700BP	JabuticabeiraII_~2400BP	0.000367	0.565	6405	6344	164762		Tanzania_1400BP	Jabuticabeira.II_102_1400BP	Zoro	Kaapor	-0.000461	-0.785	6510	6591	175698
										Malawi_Fingira_2500BP	Limão_~1900BP	Zoro	Vau-Una_600BP	-0.00031	-0.484	7960	8026	211696		Malawi_Chencherere_5200BP	Zoro	CubatãoI_~2700BP	Limão_2700BP	0.001896	0.565	222	211	5671		Kenya_500BP	Limão_500BP	Zoro	Surui	-0.000643	-0.785	2123	2161	58390
										Tanzania.3000BP	Jabuticabeira.II_102_1400BP	Zoro	Limão_~1900BP	-0.000327	-0.476	5907	5959	157041		Malawi_Chencherere_5200BP	Zoro	GalhetaIV_1200BP	Jabuticabeira.II_102_1400BP	0.00176	0.571	251	239	6818		Malawi_Fingira_6000BP	Limão_500BP	Zoro	Karitiana	-0.000689	-0.784	1755	1788	47703
										Malawi_Chencherere_5200BP	Limão_2700BP	Zoro	GalhetaIV_1200BP	-0.001423	-0.474	228	236	6151		Tanzania_Pemba_700BP	Zoro	Limão_~1900BP	Limão_2700BP	0.000452	0.572	4690	4634	123928		Tanzania_Pemba_1400BP	JabuticabeiraII_~2400BP	Zoro	Arara	-0.000562	-0.78	1914	1943	51271
										Ethiopia_4500BP	JabuticabeiraII_~2400BP	Zoro	Soilmound.burial_100BP	-0.000357	-0.471	4511	4553	117333		Tanzania.3000BP	Zoro	JabuticabeiraII_~2400BP	Limão_2700BP	0.000388	0.572	5880	5821	153823		Kenya_500BP	Limão_~1900BP	Zoro	Kaapor	-0.000593	-0.78	2335	2372	62547
										South_Africa_2000BP	CubatãoI_~2700BP	Zoro	Palmeiras_500BP	-0.000509	-0.469	1698	1723	48098		Ethiopia_4500BP	Zoro	Jabuticabeira.II_111/112_2000BP	GalhetaIV_1200BP	0.000555	0.574	3138	3092	83780		Tanzania.3000BP	CubatãoI_~2700BP	Zoro	Aparai	-0.000521	-0.777	3527	3578	98813
										Malawi_Chencherere_5200BP	JabuticabeiraII_~2400BP	Zoro	Vau-Una_600BP	-0.000556	-0.459	1023	1039	27639		Ethiopia_4500BP	Zoro	Jabuticabeira.II_102_1400BP	JabuticabeiraII_~2400BP	0.00034	0.578	8301	8228	215041		Kenya_500BP	Limão_~1900BP	Zoro	Arara	-0.000555	-0.773	2312	2346	62547
										Tanzania_Pemba_1400BP	Jabuticabeira.II_111/112_2000BP	Zoro	Soilmound.burial_100BP	-0.001006	-0.453	560	574	14415		Tanzania_Pemba_700BP	Zoro	CubatãoI_~2700BP	GalhetaIV_1200BP	0.000833	0.585	1064	1039	29095		Malawi_Hora_Holocene	CubatãoI_~2700BP	Zoro	Kaiowa	-0.000514	-0.767	2768	2808	76629
										Ethiopia_4500BP	JabuticabeiraII_~2400BP	Zoro	Limão_2700BP	-0.00028	-0.45	6529	6577	171872		Tanzania_Pemba_1400BP	Zoro	CubatãoI_~2700BP	Jabuticabeira.II_111/112_2000BP	0.001237	0.585	563	546	14148		Malawi_Fingira_2500BP	Limão_2700BP	Zoro	Kaiowa	-0.00044	-0.767	4866	4924	132124
										Tanzania_Pemba_700BP	Jabuticabeira.II_102_1400BP	Zoro	Limão_2700BP	-0.000458	-0.446	3030	3066	80698		Tanzania_Pemba_700BP	Zoro	Jabuticabeira.II_111/112_2000BP	GalhetaIV_1200BP	0.000607	0.59	2740	2695	73331		Tanzania.3000BP	Cabeçuda_~3200BP	Zoro	Karitiana	-0.000377	-0.761	10066	10170	275041
										Tanzania.3000BP	Cabeçuda_~3200BP	Zoro	Limão_2700BP	-0.00036	-0.437	4444	4486	119500		Tanzania_Pemba_700BP	Zoro	Jabuticabeira.II_102_1400BP	Limão_2700BP	0.000632	0.59	3118	3066	80698		South_Africa_2000BP	Limão_2700BP	Zoro	Kaiowa	-0.000399	-0.755	6046	6112	165068
										South_Africa_1300BP	Limão_2700BP	Zoro	GalhetaIV_1200BP	-0.00065	-0.437	1198	1218	30772		Malawi_Chencherere_5200BP	Zoro	Jabuticabeira.II_111/112_2000BP	Limão_~1900BP	0.000887	0.594	898	877	23390		South_Africa_1300BP	CubatãoI_~2700BP	Zoro	Aparai	-0.00056	-0.75	2369	2406	65931
										Malawi_Chencherere_5200BP	Cabeçuda_~3200BP	Zoro	Palmeiras_500BP	-0.000902	-0.436	470	482	13025		South_Africa_2000BP	Zoro	Jabuticabeira.II_111/112_2000BP	Limão_2700BP	0.000531	0.612	4993	4925	128058		Tanzania_Pemba_700BP	Jabuticabeira.II_111/112_2000BP	Zoro	Nandeva	-0.000397	-0.75	9492	9593	254859
										Malawi_Fingira_2500BP	JabuticabeiraII_~2400BP	Zoro	Palmeiras_500BP	-0.00028	-0.421	4973	5011	133859		Malawi_Chencherere_5200BP	Zoro	Limão_500BP	Limão_~1900BP	0.000952	0.619	935	913	23729		Malawi_Chencherere_5200BP	JabuticabeiraII_~2400BP	Zoro	Xavante	-0.000578	-0.747	1226	1245	33278
										Tanzania_Pemba_700BP	Limão_2700BP	Zoro	JabuticabeiraII_~2400BP	-0.000263	-0.419	5333	5370	140738		Kenya_500BP	Zoro	Limão_2700BP	CubatãoI_~2700BP	0.001607	0.629	386	370	9801		South_Africa_2000BP	Limão_~1900BP	Zoro	Kaiowa	-0.000291	-0.745	13421	13526	361869
										Malawi_Hora_Holocene	CubatãoI_~2700BP	Zoro	Jabuticabeira.II_102_1400BP	-0.000513	-0.404	1566	1587	41932		Malawi_Fingira_2500BP	Zoro	Limão_2700BP	CubatãoI_~2700BP	0.000832	0.629	1633	1598	42374		Tanzania_Pemba_700BP	Jabuticabeira.II_111/112_2000BP	Zoro	Parakana	-0.000399	-0.736	9410	9512	254852
										Tanzania_1400BP	Limão_2700BP	Zoro	Limão_~1900BP	-0.000287	-0.398	4787	4823	127301		Malawi_Chencherere_5200BP	Zoro	Jabuticabeira.II_102_1400BP	JabuticabeiraII_~2400BP	0.00094	0.629	699	682	18127		Tanzania_1400BP	Jabuticabeira.II_111/112_2000BP	Zoro	Gaviao	-0.000389	-0.733	9624	9729	269113
										Malawi_Chencherere_5200BP	Cabeçuda_~3200BP	Zoro	CubatãoI_~2700BP	-0.001013	-0.396	311	320	8395		Tanzania_1400BP	Zoro	CubatãoI_~2700BP	Limão_~1900BP	0.000567	0.629	3087	3041	80343		Tanzania_1400BP	JabuticabeiraII_~2400BP	Zoro	Karitiana	-0.000301	-0.73	13972	14085	377806
										South_Africa_2000BP	Jabuticabeira.II_111/112_2000BP	Zoro	Limão_500BP	-0.000257	-0.39	8688	8749	236821		South_Africa_2000BP	Zoro	JabuticabeiraII_~2400BP	Limão_~1900BP	0.000273	0.641	13984	13885	360247		Tanzania_Pemba_700BP	CubatãoI_~2700BP	Zoro	Xavante	-0.000494	-0.727	3190	3234	89022
										Kenya_500BP	JabuticabeiraII_~2400BP	Zoro	Soilmound.burial_100BP	-0.000563	-0.386	779	791	20856		Malawi_Chencherere_5200BP	Zoro	Cabeçuda_~3200BP	Jabuticabeira.II_111/112_2000BP	0.001092	0.649	815	792	20829		South_Africa_2000BP	Jabuticabeira.II_111/112_2000BP	Zoro	Parakana	-0.000368	-0.726	12147	12268	327359
										Tanzania.3000BP	Jabuticabeira.II_102_1400BP	Zoro	Vau-Una_600BP	-0.000315	-0.381	5629	5676	150599		Ethiopia_4500BP	Zoro	Jabuticabeira.II_111/112_2000BP	CubatãoI_~2700BP	0.000623	0.65	3227	3174	85122		Malawi_Fingira_2500BP	JabuticabeiraII_~2400BP	Zoro	Surui	-0.000298	-0.712	11678	11773	318757
										Ethiopia_4500BP	JabuticabeiraII_~2400BP	Zoro	Limão_500BP	-0.000196	-0.377	12699	12767	344064		Tanzania.3000BP	Zoro	Cabeçuda_~3200BP	Limão_~1900BP	0.000375	0.651	8693	8607	227444		Tanzania_Pemba_1400BP	CubatãoI_~2700BP	Zoro	Kaapor	-0.001018	-0.711	574	591	16253
										Tanzania.3000BP	Limão_~1900BP	Zoro	Jabuticabeira.II_102_1400BP	-0.000261	-0.373	5907	5948	157041		Tanzania_Pemba_1400BP	Zoro	Jabuticabeira.II_102_1400BP	JabuticabeiraII_~2400BP	0.000809	0.653	1148	1124	29203		Tanzania.3000BP	Cabeçuda_~3200BP	Zoro	Gaviao	-0.000376	-0.707	9798	9901	274997
										Malawi_Chencherere_5200BP	Jabuticabeira.II_102_1400BP	Zoro	Limão_500BP	-0.000736	-0.372	569	580	15625		Tanzania_Pemba_700BP	Zoro	Cabeçuda_~3200BP	Jabuticabeira.II_102_1400BP	0.000579	0.664	4990	4916	128205		Tanzania_Pemba_1400BP	CubatãoI_~2700BP	Zoro	Arara	-0.000956	-0.705	567	582	16253
										Tanzania_Pemba_1400BP	Cabeçuda_~3200BP	Zoro	Limão_500BP	-0.000445	-0.355	1246	1261	34276		Tanzania_Pemba_1400BP	Zoro	Cabeçuda_~3200BP	Limão_~1900BP	0.000815	0.667	1433	1403	36163		Malawi_Hora_Holocene	Cabeçuda_~3200BP	Zoro	Kaapor	-0.000381	-0.705	7722	7801	208637
										South_Africa_1300BP	Limão_~1900BP	Zoro	Limão_500BP	-0.00024	-0.352	5768	5807	159505		Malawi_Chencherere_5200BP	Zoro	Cabeçuda_~3200BP	Limão_2700BP	0.001511	0.671	518	498	13073		Tanzania.3000BP	Jabuticabeira.II_111/112_2000BP	Zoro	Nandeva	-0.000387	-0.705	10637	10748	288699
										South_Africa_2000BP	JabuticabeiraII_~2400BP	Zoro	Palmeiras_500BP	-0.000207	-0.347	6391	6427	171025		Malawi_Hora_Holocene	Zoro	Jabuticabeira.II_102_1400BP	JabuticabeiraII_~2400BP	0.000444	0.68	5580	5517	142438		South_Africa_2000BP	Jabuticabeira.II_111/112_2000BP	Zoro	Gaviao	-0.000347	-0.704	11746	11859	327309
										Malawi_Fingira_6000BP	Limão_2700BP	Zoro	Vau-Una_600BP	-0.000558	-0.345	861	874	23764		Ethiopia_4500BP	Zoro	CubatãoI_~2700BP	Limão_2700BP	0.000829	0.696	1838	1797	49740		Tanzania_Pemba_1400BP	Jabuticabeira.II_102_1400BP	Zoro	Karitiana	-0.000702	-0.701	1058	1079	29209
										Malawi_Hora_Holocene	Jabuticabeira.II_111/112_2000BP	Zoro	Palmeiras_500BP	-0.000309	-0.338	3507	3537	96416		Tanzania_Pemba_700BP	Zoro	Cabeçuda_~3200BP	Limão_2700BP	0.000574	0.698	4249	4185	111427		Kenya_500BP	CubatãoI_~2700BP	Zoro	Gaviao	-0.000906	-0.697	683	701	19737
										Malawi_Fingira_6000BP	Jabuticabeira.II_102_1400BP	Zoro	CubatãoI_~2700BP	-0.000789	-0.334	366	374	10136		Tanzania_Pemba_1400BP	Zoro	Limão_2700BP	JabuticabeiraII_~2400BP	0.000909	0.699	1013	989	25806		Kenya_500BP	Cabeçuda_~3200BP	Zoro	Kaiowa	-0.000506	-0.697	1996	2023	54448
										Malawi_Fingira_2500BP	Cabeçuda_~3200BP	Zoro	Limão_500BP	-0.000227	-0.326	6636	6676	180324		Malawi_Fingira_2500BP	Zoro	Jabuticabeira.II_102_1400BP	Limão_2700BP	0.000757	0.703	2976	2918	76613		Tanzania.3000BP	Limão_2700BP	Zoro	Aparai	-0.000432	-0.696	5628	5695	153939
										Malawi_Fingira_6000BP	Limão_2700BP	Zoro	Soilmound.burial_100BP	-0.000909	-0.324	349	358	9356		South_Africa_1300BP	Zoro	CubatãoI_~2700BP	Jabuticabeira.II_102_1400BP	0.000986	0.706	1301	1268	34232		Tanzania_Pemba_1400BP	CubatãoI_~2700BP	Zoro	Karitiana	-0.000924	-0.692	564	579	16253
										Kenya_500BP	Jabuticabeira.II_102_1400BP	Zoro	CubatãoI_~2700BP	-0.000721	-0.323	409	417	11094		Malawi_Fingira_2500BP	Zoro	Cabeçuda_~3200BP	Limão_2700BP	0.000629	0.708	4044	3977	105367		Tanzania_Pemba_1400BP	Jabuticabeira.II_102_1400BP	Zoro	Kaapor	-0.000787	-0.691	1090	1113	29209
										Malawi_Chencherere_5200BP	Jabuticabeira.II_111/112_2000BP	Zoro	GalhetaIV_1200BP	-0.000843	-0.323	350	358	9196		Malawi_Hora_Holocene	Zoro	GalhetaIV_1200BP	Jabuticabeira.II_102_1400BP	0.000929	0.712	1673	1632	43617		Malawi_Chencherere_5200BP	Jabuticabeira.II_102_1400BP	Zoro	Parakana	-0.00091	-0.684	661	677	18129
										Kenya_500BP	Jabuticabeira.II_111/112_2000BP	Zoro	Limão_2700BP	-0.000511	-0.323	959	972	25422		Malawi_Hora_Holocene	Zoro	Cabeçuda_~3200BP	Jabuticabeira.II_111/112_2000BP	0.000534	0.724	6022	5937	159666		Tanzania_Pemba_1400BP	Jabuticabeira.II_111/112_2000BP	Zoro	Kaapor	-0.000681	-0.683	1539	1568	41711
										Tanzania.3000BP	JabuticabeiraII_~2400BP	Zoro	Jabuticabeira.II_102_1400BP	-0.000203	-0.323	7068	7105	186260		Malawi_Chencherere_5200BP	Zoro	Jabuticabeira.II_102_1400BP	Limão_2700BP	0.002123	0.749	414	394	9891		Tanzania_Pemba_1400BP	Jabuticabeira.II_102_1400BP	Zoro	Kaiowa	-0.000692	-0.683	1081	1101	29209
										Malawi_Hora_Holocene	Jabuticabeira.II_111/112_2000BP	Zoro	Limão_~1900BP	-0.000207	-0.322	6848	6886	182206		South_Africa_2000BP	Zoro	Limão_2700BP	Limão_~1900BP	0.000575	0.761	5335	5255	139177		Malawi_Hora_Holocene	JabuticabeiraII_~2400BP	Zoro	Kaiowa	-0.000267	-0.676	11524	11607	309104
										Tanzania_1400BP	Cabeçuda_~3200BP	Zoro	Limão_500BP	-0.000217	-0.317	7250	7294	199232		Tanzania_Pemba_700BP	Zoro	Cabeçuda_~3200BP	JabuticabeiraII_~2400BP	0.000344	0.765	8685	8601	242368		South_Africa_1300BP	Limão_~1900BP	Zoro	Nandeva	-0.000341	-0.675	8194	8269	220314
										Malawi_Chencherere_5200BP	Jabuticabeira.II_111/112_2000BP	Zoro	Soilmound.burial_100BP	-0.000862	-0.317	342	349	8705		South_Africa_1300BP	Zoro	Jabuticabeira.II_102_1400BP	Limão_2700BP	0.00093	0.773	2098	2048	54312		Tanzania_1400BP	Cabeçuda_~3200BP	Zoro	Gaviao	-0.000338	-0.67	9115	9202	255517
										Malawi_Fingira_6000BP	Limão_~1900BP	Zoro	Palmeiras_500BP	-0.000453	-0.317	902	913	24456		Malawi_Chencherere_5200BP	Zoro	Jabuticabeira.II_102_1400BP	Limão_500BP	0.001664	0.793	606	580	15625		South_Africa_1300BP	Limão_2700BP	Zoro	Nandeva	-0.000437	-0.668	3712	3756	101050
										South_Africa_1300BP	Jabuticabeira.II_102_1400BP	Zoro	Limão_~1900BP	-0.000237	-0.31	3843	3867	102795		Tanzania_1400BP	Zoro	Jabuticabeira.II_111/112_2000BP	Limão_2700BP	0.000704	0.793	4566	4484	117929		Tanzania.3000BP	Limão_2700BP	Zoro	Karitiana	-0.000399	-0.667	5625	5687	153939
										South_Africa_1300BP	JabuticabeiraII_~2400BP	Zoro	Jabuticabeira.II_102_1400BP	-0.000198	-0.305	4710	4735	125718		Malawi_Hora_Holocene	Zoro	Jabuticabeira.II_111/112_2000BP	Limão_2700BP	0.000766	0.796	3715	3642	95917		Ethiopia_4500BP	Jabuticabeira.II_111/112_2000BP	Zoro	Nandeva	-0.000337	-0.662	12787	12903	343056
										Malawi_Fingira_2500BP	Jabuticabeira.II_102_1400BP	Zoro	Limão_~1900BP	-0.000214	-0.3	5220	5249	136059		Malawi_Fingira_2500BP	Zoro	CubatãoI_~2700BP	Jabuticabeira.II_102_1400BP	0.000984	0.798	1840	1792	47765		Malawi_Hora_Holocene	Jabuticabeira.II_111/112_2000BP	Zoro	Parakana	-0.000357	-0.662	8107	8185	219444
										Kenya_500BP	Jabuticabeira.II_102_1400BP	Zoro	JabuticabeiraII_~2400BP	-0.000284	-0.299	1397	1407	37508		Tanzania_Pemba_700BP	Zoro	GalhetaIV_1200BP	Limão_2700BP	0.001015	0.813	1812	1764	46808		Malawi_Chencherere_5200BP	Jabuticabeira.II_102_1400BP	Zoro	Kaapor	-0.000834	-0.661	655	670	18130
										Malawi_Fingira_2500BP	CubatãoI_~2700BP	Zoro	Jabuticabeira.II_102_1400BP	-0.000345	-0.292	1776	1792	47765		Kenya_500BP	Zoro	Limão_2700BP	Limão_~1900BP	0.00113	0.816	1053	1022	27313		Tanzania.3000BP	Limão_2700BP	Zoro	Arara	-0.000418	-0.647	5642	5707	153939
										Ethiopia_4500BP	Limão_~1900BP	Zoro	Jabuticabeira.II_102_1400BP	-0.000196	-0.29	6640	6674	174619		Malawi_Hora_Holocene	Zoro	Limão_2700BP	JabuticabeiraII_~2400BP	0.000598	0.822	4577	4506	118647		Malawi_Fingira_2500BP	Cabeçuda_~3200BP	Zoro	Gaviao	-0.000331	-0.645	8101	8176	224849
										Tanzania_Pemba_1400BP	CubatãoI_~2700BP	Zoro	Limão_~1900BP	-0.000494	-0.289	544	551	14934		Tanzania_Pemba_700BP	Zoro	CubatãoI_~2700BP	Limão_~1900BP	0.00075	0.832	2975	2917	77828		Tanzania_Pemba_1400BP	Cabeçuda_~3200BP	Zoro	Arara	-0.000604	-0.643	1480	1504	40050
										Malawi_Hora_Holocene	Limão_~1900BP	Zoro	Vau-Una_600BP	-0.000184	-0.286	7130	7165	191400		Malawi_Chencherere_5200BP	Zoro	Limão_2700BP	Limão_~1900BP	0.001765	0.836	589	564	14356		Tanzania_Pemba_700BP	CubatãoI_~2700BP	Zoro	Kaapor	-0.000463	-0.64	3226	3267	89022
										Malawi_Fingira_2500BP	CubatãoI_~2700BP	Zoro	GalhetaIV_1200BP	-0.000426	-0.277	1054	1066	28175		Tanzania_Pemba_700BP	Zoro	CubatãoI_~2700BP	JabuticabeiraII_~2400BP	0.000608	0.84	3351	3297	88971		Kenya_500BP	Limão_500BP	Zoro	Kaiowa	-0.000495	-0.64	2170	2198	58390
										Tanzania.3000BP	Limão_2700BP	Zoro	CubatãoI_~2700BP	-0.000331	-0.275	1706	1722	46785		South_Africa_1300BP	Zoro	Limão_~1900BP	Limão_2700BP	0.000773	0.85	3255	3189	85474		Tanzania_1400BP	Limão_2700BP	Zoro	Parakana	-0.000398	-0.639	5386	5444	145858
										South_Africa_1300BP	CubatãoI_~2700BP	Zoro	Jabuticabeira.II_111/112_2000BP	-0.000308	-0.27	1852	1868	50340		Tanzania_Pemba_700BP	Zoro	Jabuticabeira.II_111/112_2000BP	Limão_2700BP	0.000792	0.858	4453	4362	114919		Tanzania_Pemba_1400BP	Jabuticabeira.II_111/112_2000BP	Zoro	Nandeva	-0.00059	-0.634	1542	1567	41711
										Malawi_Chencherere_5200BP	Jabuticabeira.II_102_1400BP	Zoro	JabuticabeiraII_~2400BP	-0.000353	-0.27	676	682	18127		Ethiopia_4500BP	Zoro	Jabuticabeira.II_111/112_2000BP	Jabuticabeira.II_102_1400BP	0.000706	0.859	5991	5878	160081		South_Africa_1300BP	Limão_2700BP	Zoro	Gaviao	-0.000421	-0.633	3562	3605	101039
										South_Africa_1300BP	Jabuticabeira.II_102_1400BP	Zoro	JabuticabeiraII_~2400BP	-0.000172	-0.269	4710	4731	125718		Tanzania_Pemba_700BP	Zoro	Jabuticabeira.II_111/112_2000BP	Limão_~1900BP	0.000582	0.869	8213	8088	215117		Tanzania_Pemba_700BP	Limão_~1900BP	Zoro	Kaiowa	-0.000274	-0.63	10395	10472	280482
										Malawi_Fingira_2500BP	Jabuticabeira.II_111/112_2000BP	Zoro	Limão_500BP	-0.000193	-0.269	6876	6912	188887		Tanzania_Pemba_1400BP	Zoro	Jabuticabeira.II_111/112_2000BP	Limão_2700BP	0.001516	0.87	892	858	22425		Malawi_Fingira_6000BP	Cabeçuda_~3200BP	Zoro	Parakana	-0.000532	-0.624	1665	1689	45050
										Tanzania_1400BP	Limão_~1900BP	Zoro	GalhetaIV_1200BP	-0.000233	-0.269	3065	3084	80599		Tanzania_Pemba_700BP	Zoro	CubatãoI_~2700BP	Jabuticabeira.II_102_1400BP	0.001055	0.886	1914	1861	49769		South_Africa_1300BP	Cabeçuda_~3200BP	Zoro	Gaviao	-0.00034	-0.617	6718	6782	187291
										South_Africa_1300BP	CubatãoI_~2700BP	Zoro	Limão_500BP	-0.000318	-0.268	1796	1812	51146		Malawi_Chencherere_5200BP	Zoro	Jabuticabeira.II_111/112_2000BP	Limão_500BP	0.00161	0.895	897	861	22044		Tanzania_1400BP	Cabeçuda_~3200BP	Zoro	Surui	-0.000301	-0.612	9226	9303	255559
										Malawi_Fingira_6000BP	Cabeçuda_~3200BP	Zoro	Limão_~1900BP	-0.00028	-0.264	1480	1491	39335		South_Africa_1300BP	Zoro	Limão_2700BP	JabuticabeiraII_~2400BP	0.000704	0.905	3910	3839	100861		Malawi_Hora_Holocene	Jabuticabeira.II_102_1400BP	Zoro	Karitiana	-0.000346	-0.61	5271	5321	142602
										Tanzania_Pemba_700BP	GalhetaIV_1200BP	Zoro	CubatãoI_~2700BP	-0.000395	-0.262	1052	1064	29095		South_Africa_1300BP	Zoro	Jabuticabeira.II_111/112_2000BP	GalhetaIV_1200BP	0.001081	0.912	1867	1813	49962		Tanzania_Pemba_1400BP	CubatãoI_~2700BP	Zoro	Nandeva	-0.000814	-0.609	576	589	16253
										South_Africa_2000BP	Jabuticabeira.II_102_1400BP	Zoro	Limão_~1900BP	-0.00017	-0.262	6324	6352	167231		South_Africa_2000BP	Zoro	GalhetaIV_1200BP	Limão_2700BP	0.0011	0.913	1942	1887	49523		Tanzania_Pemba_1400BP	Cabeçuda_~3200BP	Zoro	Surui	-0.000542	-0.603	1458	1479	40050
										Tanzania_Pemba_700BP	GalhetaIV_1200BP	Zoro	Soilmound.burial_100BP	-0.000404	-0.257	1128	1140	29732		Ethiopia_4500BP	Zoro	Jabuticabeira.II_102_1400BP	Limão_2700BP	0.000933	0.928	3548	3462	91668		Ethiopia_4500BP	CubatãoI_~2700BP	Zoro	Karitiana	-0.000383	-0.601	4068	4111	112220
										Malawi_Fingira_2500BP	Limão_2700BP	Zoro	Soilmound.burial_100BP	-0.000335	-0.257	1634	1648	43272		Tanzania.3000BP	Zoro	Jabuticabeira.II_102_1400BP	Limão_2700BP	0.000982	0.932	3250	3166	85519		Malawi_Fingira_2500BP	Jabuticabeira.II_102_1400BP	Zoro	Gaviao	-0.000372	-0.595	5652	5710	156512
										Tanzania_1400BP	CubatãoI_~2700BP	Zoro	GalhetaIV_1200BP	-0.000388	-0.255	1086	1097	29628		Malawi_Fingira_6000BP	Zoro	GalhetaIV_1200BP	Limão_~1900BP	0.001605	0.934	615	589	16068		Malawi_Fingira_2500BP	Jabuticabeira.II_111/112_2000BP	Zoro	Nandeva	-0.000309	-0.595	8769	8842	236526
										Malawi_Fingira_6000BP	Cabeçuda_~3200BP	Zoro	Jabuticabeira.II_111/112_2000BP	-0.000316	-0.249	1393	1405	36417		Malawi_Hora_Holocene	Zoro	Limão_~1900BP	JabuticabeiraII_~2400BP	0.000446	0.935	9436	9328	241896		Tanzania.3000BP	CubatãoI_~2700BP	Zoro	Karitiana	-0.000385	-0.593	3538	3576	98813
										Ethiopia_4500BP	CubatãoI_~2700BP	Zoro	Limão_~1900BP	-0.00019	-0.243	3446	3464	92818		Kenya_500BP	Zoro	GalhetaIV_1200BP	Limão_~1900BP	0.001536	0.944	661	634	17522		South_Africa_1300BP	Cabeçuda_~3200BP	Zoro	Kaapor	-0.000316	-0.587	6908	6968	187326
										Malawi_Fingira_6000BP	Limão_~1900BP	Zoro	Limão_500BP	-0.000268	-0.237	1525	1537	41403		Tanzania.3000BP	Zoro	Jabuticabeira.II_111/112_2000BP	JabuticabeiraII_~2400BP	0.000526	0.95	10729	10578	288198		Kenya_500BP	Limão_500BP	Zoro	Gaviao	-0.000471	-0.584	2089	2116	58385
										Ethiopia_4500BP	JabuticabeiraII_~2400BP	Zoro	Limão_~1900BP	-0.000107	-0.235	14315	14355	377393		Malawi_Chencherere_5200BP	Zoro	Jabuticabeira.II_111/112_2000BP	CubatãoI_~2700BP	0.002605	0.96	343	320	8733		Malawi_Hora_Holocene	Jabuticabeira.II_102_1400BP	Zoro	Aparai	-0.000336	-0.583	5288	5336	142602
										Tanzania.3000BP	JabuticabeiraII_~2400BP	Zoro	Soilmound.burial_100BP	-0.000182	-0.235	3880	3898	102049		South_Africa_2000BP	Zoro	Jabuticabeira.II_111/112_2000BP	JabuticabeiraII_~2400BP	0.000484	0.963	12233	12075	325762		Kenya_500BP	Cabeçuda_~3200BP	Zoro	Karitiana	-0.000415	-0.583	1987	2009	54448
										Ethiopia_4500BP	Limão_2700BP	Zoro	JabuticabeiraII_~2400BP	-0.000133	-0.229	6529	6552	171872		Tanzania_1400BP	Zoro	GalhetaIV_1200BP	Limão_~1900BP	0.000837	0.965	3084	3017	80599		South_Africa_1300BP	CubatãoI_~2700BP	Zoro	Nandeva	-0.000429	-0.575	2405	2434	65931
										Malawi_Hora_Holocene	Cabeçuda_~3200BP	Zoro	Limão_500BP	-0.000171	-0.228	5884	5912	162069		Malawi_Fingira_2500BP	Zoro	GalhetaIV_1200BP	CubatãoI_~2700BP	0.001455	0.968	1066	1026	28175		South_Africa_2000BP	Cabeçuda_~3200BP	Zoro	Kaiowa	-0.00027	-0.574	11412	11495	307416
										South_Africa_2000BP	CubatãoI_~2700BP	Zoro	Vau-Una_600BP	-0.000211	-0.224	3185	3203	85433		Ethiopia_4500BP	Zoro	JabuticabeiraII_~2400BP	Limão_~1900BP	0.000431	0.97	14518	14355	377393		South_Africa_1300BP	Limão_2700BP	Zoro	Parakana	-0.000387	-0.573	3704	3743	101045
										Tanzania_Pemba_700BP	Jabuticabeira.II_111/112_2000BP	Zoro	Limão_2700BP	-0.0002	-0.218	4339	4362	114919		Ethiopia_4500BP	Zoro	Jabuticabeira.II_102_1400BP	Limão_~1900BP	0.000703	1.014	6674	6552	174619		Malawi_Chencherere_5200BP	Limão_500BP	Zoro	Xikrin	-0.000761	-0.572	982	1002	26613
										Tanzania_1400BP	Limão_~1900BP	Zoro	Vau-Una_600BP	-0.000141	-0.218	8911	8944	235185		Tanzania_1400BP	Zoro	Jabuticabeira.II_111/112_2000BP	Jabuticabeira.II_102_1400BP	0.000863	1.024	5118	4999	137835		Tanzania.3000BP	JabuticabeiraII_~2400BP	Zoro	Kaapor	-0.000258	-0.571	15313	15420	413204
										Malawi_Hora_Holocene	Cabeçuda_~3200BP	Zoro	Palmeiras_500BP	-0.000178	-0.216	3433	3450	94211		Malawi_Hora_Holocene	Zoro	GalhetaIV_1200BP	CubatãoI_~2700BP	0.001621	1.025	911	871	24525		Tanzania_Pemba_700BP	Jabuticabeira.II_102_1400BP	Zoro	Aparai	-0.000327	-0.569	6216	6271	167631
										South_Africa_2000BP	Limão_~1900BP	Zoro	Palmeiras_500BP	-0.000141	-0.215	5328	5348	142418		Tanzania.3000BP	Zoro	GalhetaIV_1200BP	CubatãoI_~2700BP	0.001466	1.04	1132	1086	30692		Kenya_500BP	Jabuticabeira.II_102_1400BP	Zoro	Gaviao	-0.000519	-0.562	1316	1336	37553
										Malawi_Fingira_6000BP	JabuticabeiraII_~2400BP	Zoro	Limão_500BP	-0.000209	-0.211	1764	1774	47669		Tanzania.3000BP	Zoro	GalhetaIV_1200BP	Limão_2700BP	0.001264	1.04	1905	1843	49052		Tanzania_Pemba_1400BP	JabuticabeiraII_~2400BP	Zoro	Kaiowa	-0.000374	-0.562	1933	1953	51271
										Kenya_500BP	CubatãoI_~2700BP	Zoro	Jabuticabeira.II_102_1400BP	-0.000496	-0.21	409	414	11094		Malawi_Chencherere_5200BP	Zoro	Limão_2700BP	Limão_500BP	0.002411	1.043	546	513	13687		Tanzania_Pemba_1400BP	Limão_2700BP	Zoro	Kaapor	-0.000646	-0.557	950	967	25807
										Malawi_Hora_Holocene	GalhetaIV_1200BP	Zoro	Limão_2700BP	-0.000277	-0.209	1462	1473	38870		South_Africa_1300BP	Zoro	Jabuticabeira.II_111/112_2000BP	JabuticabeiraII_~2400BP	0.000588	1.048	7332	7215	198292		Tanzania.3000BP	Limão_~1900BP	Zoro	Surui	-0.000249	-0.551	11490	11569	318522
										Tanzania_Pemba_1400BP	Limão_2700BP	Zoro	Limão_500BP	-0.000329	-0.208	816	823	22762		Malawi_Chencherere_5200BP	Zoro	JabuticabeiraII_~2400BP	Jabuticabeira.II_111/112_2000BP	0.001346	1.052	1020	985	26316		Ethiopia_4500BP	Limão_~1900BP	Zoro	Surui	-0.000237	-0.55	13812	13902	379158
										Tanzania.3000BP	Jabuticabeira.II_102_1400BP	Zoro	Limão_500BP	-0.00016	-0.198	5362	5386	146547		Ethiopia_4500BP	Zoro	GalhetaIV_1200BP	JabuticabeiraII_~2400BP	0.000754	1.053	3845	3766	105458		Malawi_Hora_Holocene	Cabeçuda_~3200BP	Zoro	Gaviao	-0.000283	-0.546	7427	7486	208608
										Tanzania_Pemba_1400BP	Jabuticabeira.II_111/112_2000BP	Zoro	Limão_500BP	-0.000252	-0.186	1298	1308	35666		Tanzania.3000BP	Zoro	Jabuticabeira.II_111/112_2000BP	Jabuticabeira.II_102_1400BP	0.000889	1.059	5314	5186	144518		Malawi_Fingira_6000BP	Limão_500BP	Zoro	Kaapor	-0.000503	-0.546	1774	1798	47703
										Tanzania.3000BP	Jabuticabeira.II_102_1400BP	Zoro	CubatãoI_~2700BP	-0.000206	-0.178	1996	2008	53311		Malawi_Chencherere_5200BP	Zoro	Cabeçuda_~3200BP	Limão_500BP	0.001847	1.063	852	813	21111		Malawi_Hora_Holocene	Limão_~1900BP	Zoro	Kaiowa	-0.000226	-0.546	8936	8991	242270
										Tanzania_Pemba_1400BP	JabuticabeiraII_~2400BP	Zoro	Limão_500BP	-0.000175	-0.172	1572	1579	42342		Malawi_Fingira_2500BP	Zoro	Jabuticabeira.II_111/112_2000BP	Jabuticabeira.II_102_1400BP	0.00095	1.074	4718	4598	125826		Kenya_500BP	Limão_2700BP	Zoro	Parakana	-0.000573	-0.546	1144	1161	31287
										Kenya_500BP	Cabeçuda_~3200BP	Zoro	Jabuticabeira.II_102_1400BP	-0.000237	-0.159	1072	1078	28476		Kenya_500BP	Zoro	Jabuticabeira.II_102_1400BP	Limão_~1900BP	0.001363	1.08	1213	1169	31914		Ethiopia_4500BP	Cabeçuda_~3200BP	Zoro	Aparai	-0.000261	-0.542	12021	12105	321622
										Malawi_Fingira_6000BP	Limão_~1900BP	Zoro	Jabuticabeira.II_102_1400BP	-0.00021	-0.157	1066	1071	28032		South_Africa_2000BP	Zoro	CubatãoI_~2700BP	Limão_~1900BP	0.000901	1.09	3419	3339	89348		Tanzania_1400BP	Cabeçuda_~3200BP	Zoro	Kaiowa	-0.000264	-0.54	9453	9520	255559
										Tanzania_1400BP	Jabuticabeira.II_102_1400BP	Zoro	Limão_~1900BP	-0.000107	-0.152	5661	5677	149579		Malawi_Fingira_2500BP	Zoro	GalhetaIV_1200BP	Jabuticabeira.II_102_1400BP	0.001255	1.093	1910	1846	50196		Tanzania.3000BP	JabuticabeiraII_~2400BP	Zoro	Karitiana	-0.000225	-0.54	15224	15317	413204
										Tanzania_Pemba_1400BP	Jabuticabeira.II_102_1400BP	Zoro	GalhetaIV_1200BP	-0.000352	-0.15	434	438	11364		Kenya_500BP	Zoro	Cabeçuda_~3200BP	CubatãoI_~2700BP	0.002015	1.094	590	560	15382		Kenya_500BP	Limão_2700BP	Zoro	Nandeva	-0.000542	-0.536	1162	1178	31288
										Tanzania_Pemba_1400BP	Cabeçuda_~3200BP	Zoro	Vau-Una_600BP	-0.000199	-0.149	1322	1330	35132		Tanzania_1400BP	Zoro	Jabuticabeira.II_111/112_2000BP	JabuticabeiraII_~2400BP	0.000607	1.107	10100	9937	268736		Kenya_500BP	Limão_2700BP	Zoro	Xikrin	-0.00069	-0.535	1146	1167	31163
										Tanzania_1400BP	Jabuticabeira.II_102_1400BP	Zoro	Palmeiras_500BP	-0.000146	-0.149	3028	3040	82323		Malawi_Hora_Holocene	Zoro	CubatãoI_~2700BP	Jabuticabeira.II_111/112_2000BP	0.001208	1.112	2373	2299	61031		Malawi_Hora_Holocene	Jabuticabeira.II_102_1400BP	Zoro	Nandeva	-0.000318	-0.532	5338	5383	142602
										Malawi_Chencherere_5200BP	CubatãoI_~2700BP	Zoro	JabuticabeiraII_~2400BP	-0.000278	-0.148	387	390	10226		Tanzania_Pemba_1400BP	Zoro	Jabuticabeira.II_111/112_2000BP	JabuticabeiraII_~2400BP	0.001205	1.117	1604	1554	41699		Malawi_Fingira_2500BP	Limão_2700BP	Zoro	Kaapor	-0.000344	-0.527	4871	4916	132124
										Malawi_Chencherere_5200BP	CubatãoI_~2700BP	Zoro	Limão_2700BP	-0.000441	-0.132	208	211	5671		Malawi_Chencherere_5200BP	Zoro	GalhetaIV_1200BP	Jabuticabeira.II_111/112_2000BP	0.003045	1.129	358	330	9196		Malawi_Hora_Holocene	Limão_2700BP	Zoro	Parakana	-0.000331	-0.527	4339	4379	118724
										Tanzania_1400BP	CubatãoI_~2700BP	Zoro	Soilmound.burial_100BP	-0.000207	-0.132	1092	1098	29006		Tanzania_Pemba_1400BP	Zoro	Jabuticabeira.II_102_1400BP	Limão_2700BP	0.002173	1.133	662	626	16570		Malawi_Fingira_6000BP	Limão_500BP	Zoro	Xavante	-0.000452	-0.523	1743	1764	47703
										Tanzania.3000BP	Limão_2700BP	Zoro	Soilmound.burial_100BP	-0.000147	-0.119	1807	1814	47661		Kenya_500BP	Zoro	GalhetaIV_1200BP	CubatãoI_~2700BP	0.003271	1.137	255	233	6573		Ethiopia_4500BP	Limão_2700BP	Zoro	Aparai	-0.000305	-0.521	6401	6454	172195
										Kenya_500BP	Limão_2700BP	Zoro	Jabuticabeira.II_111/112_2000BP	-0.000177	-0.11	959	964	25422		South_Africa_1300BP	Zoro	GalhetaIV_1200BP	Limão_~1900BP	0.001267	1.149	2044	1976	53882		Tanzania.3000BP	Limão_2700BP	Zoro	Gaviao	-0.00032	-0.515	5477	5526	153919
										Malawi_Hora_Holocene	Limão_2700BP	Zoro	Palmeiras_500BP	-0.000119	-0.108	2108	2114	58771		Tanzania_Pemba_1400BP	Zoro	Limão_2700BP	Limão_~1900BP	0.001714	1.165	943	903	23876		Tanzania_Pemba_1400BP	JabuticabeiraII_~2400BP	Zoro	Karitiana	-0.000351	-0.515	1907	1925	51271
										South_Africa_2000BP	Limão_2700BP	Zoro	Limão_~1900BP	-6.7e-05	-0.098	5246	5255	139177		South_Africa_2000BP	Zoro	GalhetaIV_1200BP	Jabuticabeira.II_102_1400BP	0.001322	1.185	2130	2055	56347		Malawi_Fingira_6000BP	Limão_2700BP	Zoro	Surui	-0.000563	-0.514	957	972	27209
										Ethiopia_4500BP	Jabuticabeira.II_102_1400BP	Zoro	Limão_2700BP	-9.3e-05	-0.097	3454	3462	91668		Malawi_Hora_Holocene	Zoro	GalhetaIV_1200BP	Limão_2700BP	0.001634	1.199	1536	1473	38870		Tanzania.3000BP	Jabuticabeira.II_102_1400BP	Zoro	Gaviao	-0.000306	-0.511	6695	6752	186457
										Malawi_Fingira_6000BP	Limão_~1900BP	Zoro	JabuticabeiraII_~2400BP	-6.9e-05	-0.09	1931	1935	51195		Kenya_500BP	Zoro	GalhetaIV_1200BP	JabuticabeiraII_~2400BP	0.001676	1.204	731	698	19745		South_Africa_1300BP	JabuticabeiraII_~2400BP	Zoro	Kaiowa	-0.000208	-0.506	11416	11479	306528
										South_Africa_2000BP	Cabeçuda_~3200BP	Zoro	Palmeiras_500BP	-6.1e-05	-0.085	4679	4687	126782		Tanzania_1400BP	Zoro	GalhetaIV_1200BP	Limão_2700BP	0.001464	1.206	1864	1795	47481		Tanzania_Pemba_1400BP	Limão_~1900BP	Zoro	Xikrin	-0.000478	-0.506	1648	1669	44618
										South_Africa_2000BP	Limão_2700BP	Zoro	Palmeiras_500BP	-7.8e-05	-0.082	2771	2777	76569		Kenya_500BP	Zoro	CubatãoI_~2700BP	Limão_500BP	0.00239	1.216	630	592	16211		Tanzania_1400BP	Jabuticabeira.II_102_1400BP	Zoro	Gaviao	-0.000296	-0.5	6325	6377	175666
										Kenya_500BP	Cabeçuda_~3200BP	Zoro	Palmeiras_500BP	-0.000119	-0.08	913	916	25116		Tanzania_Pemba_700BP	Zoro	GalhetaIV_1200BP	JabuticabeiraII_~2400BP	0.000875	1.232	3252	3174	88276		South_Africa_1300BP	Cabeçuda_~3200BP	Zoro	Surui	-0.000258	-0.5	6777	6825	187326
										Tanzania_Pemba_700BP	Limão_2700BP	Zoro	Vau-Una_600BP	-6.3e-05	-0.072	4511	4518	119778		Tanzania.3000BP	Zoro	GalhetaIV_1200BP	Jabuticabeira.II_111/112_2000BP	0.001196	1.235	2912	2819	78209		Tanzania_Pemba_700BP	Limão_2700BP	Zoro	Gaviao	-0.000321	-0.498	5062	5107	140779
										Tanzania.3000BP	Limão_~1900BP	Zoro	GalhetaIV_1200BP	-6.1e-05	-0.071	3208	3213	84335		Tanzania_Pemba_1400BP	Zoro	Jabuticabeira.II_111/112_2000BP	Limão_~1900BP	0.001507	1.239	1471	1414	37469		Tanzania_1400BP	JabuticabeiraII_~2400BP	Zoro	Surui	-0.000205	-0.492	13758	13835	377806
										South_Africa_1300BP	CubatãoI_~2700BP	Zoro	Jabuticabeira.II_102_1400BP	-9.5e-05	-0.07	1264	1268	34232		Ethiopia_4500BP	Zoro	GalhetaIV_1200BP	CubatãoI_~2700BP	0.001801	1.243	1208	1150	32340		Tanzania_1400BP	Jabuticabeira.II_102_1400BP	Zoro	Nandeva	-0.000286	-0.49	6605	6656	175698
										Tanzania.3000BP	CubatãoI_~2700BP	Zoro	Limão_2700BP	-8e-05	-0.067	1706	1710	46785		Malawi_Chencherere_5200BP	Zoro	GalhetaIV_1200BP	Limão_~1900BP	0.002828	1.252	374	347	9708		Tanzania_1400BP	Limão_2700BP	Zoro	Xikrin	-0.000365	-0.49	5287	5340	145250
										Tanzania_1400BP	Jabuticabeira.II_102_1400BP	Zoro	Limão_500BP	-5.7e-05	-0.066	5244	5252	140300		Malawi_Fingira_6000BP	Zoro	Jabuticabeira.II_111/112_2000BP	GalhetaIV_1200BP	0.002537	1.272	593	554	15173		South_Africa_1300BP	Jabuticabeira.II_111/112_2000BP	Zoro	Gaviao	-0.000275	-0.486	7085	7140	199152
										South_Africa_2000BP	Jabuticabeira.II_111/112_2000BP	Zoro	Limão_~1900BP	-3.6e-05	-0.063	9659	9668	256414		South_Africa_2000BP	Zoro	Jabuticabeira.II_111/112_2000BP	Limão_~1900BP	0.000758	1.276	9863	9668	256414		Kenya_500BP	Limão_2700BP	Zoro	Karitiana	-0.000487	-0.482	1146	1161	31288
										Ethiopia_4500BP	Jabuticabeira.II_111/112_2000BP	Zoro	CubatãoI_~2700BP	-5.9e-05	-0.062	3169	3174	85122		Malawi_Fingira_6000BP	Zoro	Jabuticabeira.II_102_1400BP	Limão_~1900BP	0.001755	1.284	1071	1022	28032		Malawi_Hora_Holocene	Limão_2700BP	Zoro	Kaapor	-0.000323	-0.481	4322	4360	118727
										Malawi_Fingira_2500BP	Limão_~1900BP	Zoro	Palmeiras_500BP	-4.7e-05	-0.062	4377	4383	117674		Tanzania_1400BP	Zoro	Cabeçuda_~3200BP	Limão_~1900BP	0.000737	1.286	8353	8195	214232		Malawi_Fingira_2500BP	Jabuticabeira.II_102_1400BP	Zoro	Nandeva	-0.000286	-0.48	5904	5949	156545
										Ethiopia_4500BP	CubatãoI_~2700BP	Zoro	Vau-Una_600BP	-5.6e-05	-0.056	3316	3321	88754		Tanzania_Pemba_1400BP	Zoro	GalhetaIV_1200BP	Limão_2700BP	0.003258	1.291	420	386	10437		Ethiopia_4500BP	Jabuticabeira.II_102_1400BP	Zoro	Gaviao	-0.00027	-0.471	7764	7822	215751
										Malawi_Fingira_6000BP	CubatãoI_~2700BP	Zoro	Limão_~1900BP	-9.1e-05	-0.054	557	559	15531		South_Africa_2000BP	Zoro	Cabeçuda_~3200BP	JabuticabeiraII_~2400BP	0.000526	1.297	11090	10929	306255		South_Africa_1300BP	Jabuticabeira.II_111/112_2000BP	Zoro	Parakana	-0.00027	-0.471	7322	7376	199179
										Malawi_Fingira_6000BP	CubatãoI_~2700BP	Zoro	Jabuticabeira.II_111/112_2000BP	-0.000104	-0.051	522	524	14370		South_Africa_2000BP	Zoro	CubatãoI_~2700BP	JabuticabeiraII_~2400BP	0.000874	1.299	4090	3996	107495		Ethiopia_4500BP	Limão_2700BP	Zoro	Nandeva	-0.000264	-0.47	6435	6481	172195
										Tanzania_Pemba_700BP	Jabuticabeira.II_102_1400BP	Zoro	Palmeiras_500BP	-5e-05	-0.051	2992	2996	80411		South_Africa_1300BP	Zoro	Jabuticabeira.II_111/112_2000BP	Limão_~1900BP	0.000927	1.326	5993	5848	156931		Tanzania_Pemba_1400BP	Jabuticabeira.II_111/112_2000BP	Zoro	Kaiowa	-0.000424	-0.468	1540	1558	41711
										Malawi_Fingira_6000BP	Jabuticabeira.II_111/112_2000BP	Zoro	Limão_2700BP	-8.7e-05	-0.05	848	850	22894		Ethiopia_4500BP	Zoro	Jabuticabeira.II_111/112_2000BP	JabuticabeiraII_~2400BP	0.000695	1.328	12798	12561	341317		Ethiopia_4500BP	JabuticabeiraII_~2400BP	Zoro	Arara	-0.000189	-0.463	19921	20022	534176
										Tanzania_Pemba_700BP	Cabeçuda_~3200BP	Zoro	Limão_2700BP	-4e-05	-0.047	4181	4185	111427		Malawi_Fingira_6000BP	Zoro	CubatãoI_~2700BP	GalhetaIV_1200BP	0.004041	1.334	236	210	6249		Tanzania_Pemba_1400BP	Cabeçuda_~3200BP	Zoro	Kaapor	-0.000422	-0.463	1493	1510	40050
										Malawi_Fingira_2500BP	Limão_2700BP	Zoro	Limão_~1900BP	-2.9e-05	-0.038	4432	4435	117168		Tanzania.3000BP	Zoro	CubatãoI_~2700BP	Limão_~1900BP	0.001165	1.341	3212	3114	84535		Tanzania_Pemba_1400BP	JabuticabeiraII_~2400BP	Zoro	Aparai	-0.000318	-0.462	1928	1945	51271
										Malawi_Fingira_2500BP	Jabuticabeira.II_102_1400BP	Zoro	Limão_2700BP	-3.3e-05	-0.032	2916	2918	76613		South_Africa_2000BP	Zoro	Cabeçuda_~3200BP	Limão_~1900BP	0.000722	1.349	9437	9260	244240		Tanzania_Pemba_700BP	Limão_~1900BP	Zoro	Surui	-0.00021	-0.461	10172	10231	280482
										South_Africa_2000BP	CubatãoI_~2700BP	Zoro	GalhetaIV_1200BP	-4e-05	-0.029	1164	1165	31216		Kenya_500BP	Zoro	Limão_2700BP	Limão_500BP	0.002101	1.356	1008	954	25938		Tanzania_Pemba_700BP	Limão_2700BP	Zoro	Surui	-0.000296	-0.456	5121	5163	140798
										Malawi_Chencherere_5200BP	Jabuticabeira.II_111/112_2000BP	Zoro	Palmeiras_500BP	-5.6e-05	-0.026	506	507	13398		South_Africa_1300BP	Zoro	GalhetaIV_1200BP	Limão_2700BP	0.002145	1.357	1218	1152	30772		Tanzania_Pemba_1400BP	Jabuticabeira.II_111/112_2000BP	Zoro	Karitiana	-0.000412	-0.455	1513	1530	41711
										Tanzania_1400BP	GalhetaIV_1200BP	Zoro	Limão_2700BP	-3.2e-05	-0.025	1794	1795	47481		South_Africa_2000BP	Zoro	Jabuticabeira.II_111/112_2000BP	Jabuticabeira.II_102_1400BP	0.00105	1.36	5705	5544	153274		Malawi_Hora_Holocene	CubatãoI_~2700BP	Zoro	Parakana	-0.000324	-0.453	2769	2794	76627
										Kenya_500BP	JabuticabeiraII_~2400BP	Zoro	Palmeiras_500BP	-2.4e-05	-0.02	1192	1192	32282		Malawi_Hora_Holocene	Zoro	Cabeçuda_~3200BP	JabuticabeiraII_~2400BP	0.000651	1.37	7538	7402	208372		Malawi_Chencherere_5200BP	Cabeçuda_~3200BP	Zoro	Arara	-0.000479	-0.45	923	935	25158
										Tanzania_1400BP	Jabuticabeira.II_111/112_2000BP	Zoro	Limão_~1900BP	-9e-06	-0.015	8395	8397	223558		South_Africa_1300BP	Zoro	CubatãoI_~2700BP	Limão_~1900BP	0.001462	1.401	2135	2055	54880		Malawi_Fingira_6000BP	Limão_2700BP	Zoro	Xikrin	-0.000572	-0.449	959	975	27087
										Ethiopia_4500BP	Jabuticabeira.II_102_1400BP	Zoro	JabuticabeiraII_~2400BP	-9e-06	-0.014	8226	8228	215041		Malawi_Hora_Holocene	Zoro	CubatãoI_~2700BP	Limão_~1900BP	0.00136	1.425	2560	2470	66186		Malawi_Fingira_2500BP	Jabuticabeira.II_102_1400BP	Zoro	Kaapor	-0.000279	-0.447	5842	5886	156545
										Malawi_Fingira_6000BP	JabuticabeiraII_~2400BP	Zoro	Vau-Una_600BP	-1.4e-05	-0.014	1868	1869	49331		Tanzania.3000BP	Zoro	GalhetaIV_1200BP	Limão_~1900BP	0.001264	1.433	3213	3106	84335		Tanzania_Pemba_1400BP	Jabuticabeira.II_102_1400BP	Zoro	Aparai	-0.000454	-0.443	1081	1094	29209
										Malawi_Fingira_6000BP	GalhetaIV_1200BP	Zoro	CubatãoI_~2700BP	-4e-05	-0.013	236	236	6249		Malawi_Fingira_6000BP	Zoro	Limão_2700BP	Jabuticabeira.II_102_1400BP	0.002863	1.439	630	583	16416		South_Africa_1300BP	Cabeçuda_~3200BP	Zoro	Arara	-0.000231	-0.435	6926	6969	187326
										Tanzania.3000BP	CubatãoI_~2700BP	Zoro	Jabuticabeira.II_102_1400BP	-9e-06	-0.008	1996	1997	53311		Tanzania_Pemba_700BP	Zoro	Cabeçuda_~3200BP	Limão_~1900BP	0.000861	1.439	7951	7774	206343		Malawi_Chencherere_5200BP	Jabuticabeira.II_102_1400BP	Zoro	Karitiana	-0.000541	-0.435	662	672	18130
										Malawi_Fingira_2500BP	CubatãoI_~2700BP	Zoro	Soilmound.burial_100BP	-9e-06	-0.006	1038	1038	27090		Malawi_Fingira_6000BP	Zoro	CubatãoI_~2700BP	Limão_~1900BP	0.002675	1.45	600	559	15531		Malawi_Fingira_2500BP	Jabuticabeira.II_102_1400BP	Zoro	Aparai	-0.000258	-0.434	5853	5894	156545
										Malawi_Chencherere_5200BP	Cabeçuda_~3200BP	Zoro	Jabuticabeira.II_111/112_2000BP	0	0	792	792	20829		Malawi_Chencherere_5200BP	Zoro	Jabuticabeira.II_102_1400BP	Limão_~1900BP	0.002653	1.453	647	604	16363		Tanzania_1400BP	Jabuticabeira.II_102_1400BP	Zoro	Karitiana	-0.00024	-0.434	6504	6547	175698
										Tanzania.3000BP	GalhetaIV_1200BP	Zoro	Soilmound.burial_100BP	0	0	1164	1164	31020		Tanzania_Pemba_1400BP	Zoro	CubatãoI_~2700BP	Limão_2700BP	0.003795	1.466	390	354	9485		Malawi_Fingira_2500BP	Jabuticabeira.II_102_1400BP	Zoro	Karitiana	-0.000249	-0.432	5829	5868	156545
										South_Africa_2000BP	GalhetaIV_1200BP	Zoro	Limão_2700BP	5e-06	0.004	1887	1887	49523		Ethiopia_4500BP	Zoro	Jabuticabeira.II_111/112_2000BP	Limão_~1900BP	0.000919	1.499	10233	9987	267898		Malawi_Fingira_6000BP	Cabeçuda_~3200BP	Zoro	Nandeva	-0.000345	-0.432	1663	1679	45051
										Kenya_500BP	JabuticabeiraII_~2400BP	Zoro	Jabuticabeira.II_102_1400BP	4e-06	0.004	1397	1397	37508		Tanzania_Pemba_1400BP	Zoro	GalhetaIV_1200BP	CubatãoI_~2700BP	0.004685	1.518	248	217	6563		Tanzania.3000BP	Jabuticabeira.II_111/112_2000BP	Zoro	Arara	-0.000241	-0.426	10559	10628	288699
										South_Africa_2000BP	Limão_~1900BP	Zoro	Vau-Una_600BP	2e-06	0.004	10178	10177	269180		South_Africa_1300BP	Zoro	Jabuticabeira.II_111/112_2000BP	Jabuticabeira.II_102_1400BP	0.001408	1.542	3446	3314	94108		Malawi_Fingira_2500BP	Cabeçuda_~3200BP	Zoro	Surui	-0.000211	-0.425	8213	8260	224890
										Malawi_Fingira_2500BP	Cabeçuda_~3200BP	Zoro	Palmeiras_500BP	7e-06	0.009	3907	3906	105805		Malawi_Fingira_2500BP	Zoro	Jabuticabeira.II_111/112_2000BP	Limão_2700BP	0.001503	1.581	4271	4108	108761		Malawi_Fingira_2500BP	Jabuticabeira.II_111/112_2000BP	Zoro	Karitiana	-0.000204	-0.42	8666	8714	236526
										Malawi_Fingira_2500BP	Limão_2700BP	Zoro	Limão_500BP	9e-06	0.01	4052	4052	110522		Ethiopia_4500BP	Zoro	Jabuticabeira.II_111/112_2000BP	Limão_2700BP	0.001367	1.584	5222	5040	133459		Kenya_500BP	CubatãoI_~2700BP	Zoro	Xikrin	-0.000611	-0.413	701	713	19651
										Malawi_Chencherere_5200BP	CubatãoI_~2700BP	Zoro	Jabuticabeira.II_102_1400BP	3.9e-05	0.013	240	240	6336		Tanzania_1400BP	Zoro	Cabeçuda_~3200BP	JabuticabeiraII_~2400BP	0.000704	1.589	9233	9054	255247		Malawi_Fingira_6000BP	CubatãoI_~2700BP	Zoro	Gaviao	-0.000535	-0.407	592	601	17301
										South_Africa_2000BP	Jabuticabeira.II_111/112_2000BP	Zoro	Vau-Una_600BP	2.1e-05	0.031	9254	9249	244838		Tanzania_Pemba_1400BP	Zoro	CubatãoI_~2700BP	Limão_~1900BP	0.002826	1.596	593	551	14934		South_Africa_2000BP	CubatãoI_~2700BP	Zoro	Xavante	-0.000239	-0.404	3891	3917	107809
										South_Africa_1300BP	Limão_2700BP	Zoro	Limão_500BP	3.1e-05	0.031	2890	2888	79982		Malawi_Fingira_6000BP	Zoro	CubatãoI_~2700BP	JabuticabeiraII_~2400BP	0.002293	1.597	648	608	17299		South_Africa_1300BP	CubatãoI_~2700BP	Zoro	Arara	-0.000311	-0.403	2380	2401	65931
										Tanzania.3000BP	Limão_2700BP	Zoro	GalhetaIV_1200BP	4.1e-05	0.033	1907	1905	49052		Kenya_500BP	Zoro	Limão_~1900BP	Limão_500BP	0.00177	1.6	1881	1795	48481		Tanzania_1400BP	Cabeçuda_~3200BP	Zoro	Kaapor	-0.000204	-0.4	9444	9496	255559
										Malawi_Fingira_2500BP	Limão_~1900BP	Zoro	Limão_2700BP	2.8e-05	0.036	4432	4429	117168		Malawi_Chencherere_5200BP	Zoro	Jabuticabeira.II_102_1400BP	CubatãoI_~2700BP	0.004853	1.61	240	209	6336		Ethiopia_4500BP	JabuticabeiraII_~2400BP	Zoro	Karitiana	-0.000156	-0.397	19898	19981	534176
										Ethiopia_4500BP	Cabeçuda_~3200BP	Zoro	Soilmound.burial_100BP	3.6e-05	0.037	3283	3280	84491		Tanzania.3000BP	Zoro	Limão_2700BP	Limão_500BP	0.001447	1.629	4710	4530	124434		South_Africa_2000BP	Jabuticabeira.II_102_1400BP	Zoro	Karitiana	-0.000209	-0.393	7627	7670	206122
										Malawi_Chencherere_5200BP	CubatãoI_~2700BP	Zoro	Vau-Una_600BP	0.00011	0.043	337	336	9059		Tanzania.3000BP	Zoro	GalhetaIV_1200BP	JabuticabeiraII_~2400BP	0.001167	1.633	3509	3397	96068		Tanzania_Pemba_1400BP	CubatãoI_~2700BP	Zoro	Gaviao	-0.000562	-0.392	565	574	16249
										Tanzania_1400BP	GalhetaIV_1200BP	Zoro	CubatãoI_~2700BP	6.8e-05	0.044	1086	1084	29628		Malawi_Fingira_2500BP	Zoro	Jabuticabeira.II_111/112_2000BP	JabuticabeiraII_~2400BP	0.000926	1.638	8987	8768	236319		South_Africa_2000BP	Jabuticabeira.II_102_1400BP	Zoro	Aparai	-0.000211	-0.391	7671	7714	206122
										Kenya_500BP	Jabuticabeira.II_102_1400BP	Zoro	Palmeiras_500BP	8.3e-05	0.046	652	651	18149		Tanzania_Pemba_1400BP	Zoro	CubatãoI_~2700BP	JabuticabeiraII_~2400BP	0.002657	1.687	642	599	16251		Ethiopia_4500BP	Limão_~1900BP	Zoro	Karitiana	-0.000159	-0.386	14031	14091	379158
										Kenya_500BP	Cabeçuda_~3200BP	Zoro	Soilmound.burial_100BP	9.4e-05	0.051	591	590	15968		Tanzania_Pemba_1400BP	Zoro	GalhetaIV_1200BP	Jabuticabeira.II_102_1400BP	0.003828	1.688	438	394	11364		Tanzania_1400BP	CubatãoI_~2700BP	Zoro	Xikrin	-0.0003	-0.385	3347	3375	92531
										Tanzania_Pemba_700BP	CubatãoI_~2700BP	Zoro	Vau-Una_600BP	5.3e-05	0.052	2760	2756	74917		Malawi_Fingira_6000BP	Zoro	Limão_2700BP	Limão_~1900BP	0.002506	1.689	944	883	24525		Tanzania.3000BP	JabuticabeiraII_~2400BP	Zoro	Xikrin	-0.000189	-0.382	15054	15132	411436
										Tanzania_Pemba_700BP	Jabuticabeira.II_102_1400BP	Zoro	Vau-Una_600BP	4.7e-05	0.056	5282	5276	139658		Malawi_Hora_Holocene	Zoro	CubatãoI_~2700BP	JabuticabeiraII_~2400BP	0.001299	1.705	2922	2823	76551		Ethiopia_4500BP	JabuticabeiraII_~2400BP	Zoro	Kaapor	-0.000156	-0.38	19984	20068	534176
										Malawi_Fingira_6000BP	GalhetaIV_1200BP	Zoro	Soilmound.burial_100BP	0.000198	0.061	253	252	6316		Malawi_Fingira_6000BP	Zoro	Limão_2700BP	JabuticabeiraII_~2400BP	0.002159	1.707	1061	1002	27204		Kenya_500BP	Jabuticabeira.II_111/112_2000BP	Zoro	Gaviao	-0.000306	-0.379	2016	2033	57150
										Kenya_500BP	Jabuticabeira.II_111/112_2000BP	Zoro	Palmeiras_500BP	9.7e-05	0.061	930	928	25822		Tanzania_1400BP	Zoro	Jabuticabeira.II_111/112_2000BP	Limão_~1900BP	0.001178	1.778	8661	8397	223558		Malawi_Hora_Holocene	Limão_2700BP	Zoro	Kaiowa	-0.000228	-0.376	4345	4372	118727
										Tanzania_1400BP	Jabuticabeira.II_111/112_2000BP	Zoro	Palmeiras_500BP	5.5e-05	0.063	4346	4339	118501		Tanzania_Pemba_1400BP	Zoro	GalhetaIV_1200BP	Jabuticabeira.II_111/112_2000BP	0.003673	1.787	576	520	15112		Malawi_Chencherere_5200BP	Jabuticabeira.II_102_1400BP	Zoro	Aparai	-0.000454	-0.374	658	666	18130
										Kenya_500BP	Limão_~1900BP	Zoro	Limão_2700BP	9.6e-05	0.069	1056	1053	27313		Malawi_Fingira_2500BP	Zoro	Jabuticabeira.II_111/112_2000BP	Limão_~1900BP	0.001174	1.787	7850	7614	201210		Ethiopia_4500BP	Limão_2700BP	Zoro	Xikrin	-0.000265	-0.373	6310	6355	171458
										Tanzania_Pemba_700BP	Limão_2700BP	Zoro	GalhetaIV_1200BP	8.5e-05	0.069	1816	1812	46808		Malawi_Chencherere_5200BP	Zoro	Jabuticabeira.II_102_1400BP	Jabuticabeira.II_111/112_2000BP	0.00369	1.79	595	539	15312		Tanzania_Pemba_700BP	CubatãoI_~2700BP	Zoro	Xikrin	-0.000302	-0.364	3201	3228	88640
										South_Africa_2000BP	Cabeçuda_~3200BP	Zoro	Limão_500BP	4.9e-05	0.076	8218	8207	224907		Tanzania_Pemba_1400BP	Zoro	GalhetaIV_1200BP	Limão_~1900BP	0.003364	1.806	628	575	15929		Malawi_Fingira_6000BP	JabuticabeiraII_~2400BP	Zoro	Gaviao	-0.000243	-0.362	2203	2218	61422
										Kenya_500BP	Limão_~1900BP	Zoro	Soilmound.burial_100BP	0.000138	0.078	676	673	17822		Malawi_Fingira_6000BP	Zoro	GalhetaIV_1200BP	Limão_500BP	0.003902	1.819	602	543	15248		Ethiopia_4500BP	Limão_2700BP	Zoro	Gaviao	-0.000209	-0.362	6201	6237	172172
										Malawi_Fingira_6000BP	Jabuticabeira.II_111/112_2000BP	Zoro	Palmeiras_500BP	0.000132	0.08	832	829	22779		Malawi_Chencherere_5200BP	Zoro	JabuticabeiraII_~2400BP	Limão_500BP	0.002452	1.827	1085	1020	26722		Malawi_Fingira_2500BP	Cabeçuda_~3200BP	Zoro	Xavante	-0.000173	-0.36	8297	8335	224890
										Malawi_Fingira_6000BP	Limão_~1900BP	Zoro	GalhetaIV_1200BP	0.00015	0.082	617	615	16068		Malawi_Chencherere_5200BP	Zoro	GalhetaIV_1200BP	Limão_500BP	0.00474	1.831	361	317	9283		Tanzania_Pemba_1400BP	Jabuticabeira.II_102_1400BP	Zoro	Surui	-0.000379	-0.358	1052	1063	29209
										Kenya_500BP	Limão_2700BP	Zoro	Vau-Una_600BP	0.000133	0.083	1006	1003	26287		Tanzania.3000BP	Zoro	Jabuticabeira.II_111/112_2000BP	Limão_~1900BP	0.001198	1.845	9121	8838	236794		Malawi_Hora_Holocene	CubatãoI_~2700BP	Zoro	Kaapor	-0.000258	-0.356	2795	2815	76629
										Malawi_Fingira_2500BP	Jabuticabeira.II_111/112_2000BP	Zoro	Vau-Una_600BP	6.2e-05	0.084	7308	7296	194192		Tanzania.3000BP	Zoro	Jabuticabeira.II_111/112_2000BP	Limão_2700BP	0.001675	1.847	4802	4596	122983		South_Africa_1300BP	CubatãoI_~2700BP	Zoro	Gaviao	-0.000286	-0.352	2310	2328	65920
										Tanzania_Pemba_700BP	JabuticabeiraII_~2400BP	Zoro	Vau-Una_600BP	4.9e-05	0.084	10213	10200	269086		Malawi_Fingira_6000BP	Zoro	CubatãoI_~2700BP	Jabuticabeira.II_102_1400BP	0.004415	1.857	374	329	10136		Kenya_500BP	Limão_500BP	Zoro	Xikrin	-0.000344	-0.351	2132	2152	58149
										South_Africa_1300BP	JabuticabeiraII_~2400BP	Zoro	Palmeiras_500BP	6e-05	0.086	3872	3866	104583		Malawi_Fingira_6000BP	Zoro	Jabuticabeira.II_102_1400BP	Limão_500BP	0.00292	1.88	1037	959	26537		Tanzania_Pemba_700BP	Jabuticabeira.II_111/112_2000BP	Zoro	Arara	-0.000191	-0.348	9406	9455	254859
										South_Africa_2000BP	GalhetaIV_1200BP	Zoro	Soilmound.burial_100BP	0.000127	0.088	1230	1226	31620		Malawi_Fingira_6000BP	Zoro	Limão_~1900BP	Limão_500BP	0.002275	1.916	1631	1537	41403		Tanzania_Pemba_700BP	Cabeçuda_~3200BP	Zoro	Kaapor	-0.000178	-0.335	8936	8979	242526
										South_Africa_1300BP	Limão_2700BP	Zoro	Vau-Una_600BP	8.5e-05	0.09	3091	3084	81958		Malawi_Fingira_6000BP	Zoro	JabuticabeiraII_~2400BP	Limão_500BP	0.001984	1.932	1869	1774	47669		South_Africa_1300BP	Limão_2700BP	Zoro	Arara	-0.000231	-0.333	3692	3716	101050
										Tanzania.3000BP	Limão_2700BP	Zoro	Limão_500BP	8e-05	0.092	4540	4530	124434		South_Africa_1300BP	Zoro	GalhetaIV_1200BP	JabuticabeiraII_~2400BP	0.001557	1.935	2303	2205	62428		Ethiopia_4500BP	JabuticabeiraII_~2400BP	Zoro	Surui	-0.000135	-0.332	19624	19696	534176
										Ethiopia_4500BP	Limão_500BP	Zoro	Palmeiras_500BP	8.4e-05	0.097	5102	5090	137257		Kenya_500BP	Zoro	Jabuticabeira.II_111/112_2000BP	Limão_~1900BP	0.002162	1.949	1793	1691	47272		Malawi_Hora_Holocene	CubatãoI_~2700BP	Zoro	Arara	-0.000226	-0.33	2766	2784	76629
										Kenya_500BP	CubatãoI_~2700BP	Zoro	JabuticabeiraII_~2400BP	0.000133	0.098	734	731	19712		Malawi_Fingira_2500BP	Zoro	GalhetaIV_1200BP	Limão_2700BP	0.002559	1.956	1796	1682	44935		Tanzania_1400BP	JabuticabeiraII_~2400BP	Zoro	Xikrin	-0.000161	-0.329	13870	13930	376258
										Tanzania.3000BP	Jabuticabeira.II_111/112_2000BP	Zoro	Palmeiras_500BP	8.8e-05	0.1	4582	4570	124948		Malawi_Fingira_2500BP	Zoro	GalhetaIV_1200BP	Limão_~1900BP	0.001846	1.97	2969	2830	75080		South_Africa_2000BP	Cabeçuda_~3200BP	Zoro	Surui	-0.000151	-0.327	11194	11241	307416
										Tanzania_Pemba_1400BP	Jabuticabeira.II_111/112_2000BP	Zoro	Jabuticabeira.II_102_1400BP	0.000179	0.109	960	956	25092		Malawi_Hora_Holocene	Zoro	GalhetaIV_1200BP	Limão_~1900BP	0.001962	2.05	2594	2465	65974		South_Africa_1300BP	CubatãoI_~2700BP	Zoro	Karitiana	-0.000239	-0.326	2364	2380	65931
										Tanzania_1400BP	Cabeçuda_~3200BP	Zoro	Palmeiras_500BP	9.1e-05	0.115	4218	4208	115546		Malawi_Hora_Holocene	Zoro	GalhetaIV_1200BP	Jabuticabeira.II_111/112_2000BP	0.002313	2.061	2336	2195	61167		South_Africa_1300BP	Limão_~1900BP	Zoro	Kaiowa	-0.00015	-0.325	8146	8179	220314
										Ethiopia_4500BP	Limão_2700BP	Zoro	Soilmound.burial_100BP	0.000137	0.115	1954	1946	50965		Tanzania_Pemba_700BP	Zoro	CubatãoI_~2700BP	Limão_2700BP	0.002493	2.074	1693	1583	44128		Tanzania_Pemba_1400BP	Jabuticabeira.II_111/112_2000BP	Zoro	Surui	-0.000298	-0.324	1497	1509	41711
										Ethiopia_4500BP	Cabeçuda_~3200BP	Zoro	Limão_2700BP	0.000101	0.124	4849	4836	129026		Malawi_Fingira_2500BP	Zoro	CubatãoI_~2700BP	Limão_500BP	0.002297	2.09	2729	2569	69872		Tanzania_1400BP	Limão_2700BP	Zoro	Arara	-0.000201	-0.323	5380	5409	145863
										Malawi_Hora_Holocene	CubatãoI_~2700BP	Zoro	GalhetaIV_1200BP	0.000194	0.125	915	911	24525		Malawi_Fingira_6000BP	Zoro	Jabuticabeira.II_111/112_2000BP	Jabuticabeira.II_102_1400BP	0.003483	2.131	997	906	26124		Malawi_Fingira_6000BP	Limão_500BP	Zoro	Xikrin	-0.000337	-0.322	1740	1756	47517
										Tanzania_Pemba_1400BP	Jabuticabeira.II_102_1400BP	Zoro	Jabuticabeira.II_111/112_2000BP	0.000199	0.125	960	955	25092		Malawi_Fingira_6000BP	Zoro	Cabeçuda_~3200BP	Limão_500BP	0.002981	2.153	1467	1357	36818		Tanzania_1400BP	Limão_~1900BP	Zoro	Kaiowa	-0.000136	-0.315	11006	11046	296467
										Malawi_Chencherere_5200BP	Jabuticabeira.II_102_1400BP	Zoro	Soilmound.burial_100BP	0.000399	0.125	251	248	6272		South_Africa_1300BP	Zoro	CubatãoI_~2700BP	JabuticabeiraII_~2400BP	0.00184	2.159	2509	2389	65748		Kenya_500BP	Limão_2700BP	Zoro	Arara	-0.000313	-0.309	1152	1162	31288
										Tanzania.3000BP	Limão_2700BP	Zoro	Palmeiras_500BP	0.000127	0.13	2736	2726	74940		Tanzania_1400BP	Zoro	GalhetaIV_1200BP	JabuticabeiraII_~2400BP	0.001546	2.167	3380	3239	90887		Tanzania_1400BP	Jabuticabeira.II_111/112_2000BP	Zoro	Nandeva	-0.000159	-0.302	10013	10056	269159
										Malawi_Chencherere_5200BP	JabuticabeiraII_~2400BP	Zoro	CubatãoI_~2700BP	0.000264	0.133	387	385	10226		Malawi_Fingira_2500BP	Zoro	GalhetaIV_1200BP	JabuticabeiraII_~2400BP	0.00162	2.196	3179	3044	83641		Tanzania.3000BP	Limão_2700BP	Zoro	Surui	-0.000187	-0.302	5585	5614	153939
										Malawi_Hora_Holocene	Jabuticabeira.II_111/112_2000BP	Zoro	Vau-Una_600BP	0.000103	0.135	6678	6660	174681		Malawi_Hora_Holocene	Zoro	Jabuticabeira.II_111/112_2000BP	Limão_500BP	0.001747	2.203	6602	6306	169432		Tanzania.3000BP	Limão_~1900BP	Zoro	Kaiowa	-0.000127	-0.3	11779	11820	318522
										Ethiopia_4500BP	Jabuticabeira.II_111/112_2000BP	Zoro	Limão_500BP	9.3e-05	0.137	9074	9050	247612		Tanzania_Pemba_700BP	Zoro	Limão_2700BP	Limão_500BP	0.001928	2.21	4484	4258	116676		Malawi_Fingira_6000BP	Limão_~1900BP	Zoro	Kaapor	-0.000227	-0.293	1890	1901	51233
										South_Africa_2000BP	CubatãoI_~2700BP	Zoro	Soilmound.burial_100BP	0.000193	0.139	1168	1162	31046		Tanzania.3000BP	Zoro	CubatãoI_~2700BP	Limão_500BP	0.002393	2.274	3024	2835	78972		Malawi_Fingira_6000BP	Limão_500BP	Zoro	Kaiowa	-0.000248	-0.291	1779	1791	47703
										Tanzania.3000BP	Limão_2700BP	Zoro	Vau-Una_600BP	0.000121	0.14	4810	4795	127694		Tanzania_Pemba_700BP	Zoro	CubatãoI_~2700BP	Limão_500BP	0.002421	2.288	2860	2683	73306		Kenya_500BP	Limão_500BP	Zoro	Arara	-0.000236	-0.289	2160	2173	58390
										Malawi_Chencherere_5200BP	Cabeçuda_~3200BP	Zoro	Limão_2700BP	0.000306	0.141	502	498	13073		Malawi_Fingira_6000BP	Zoro	Jabuticabeira.II_111/112_2000BP	Limão_~1900BP	0.002674	2.311	1566	1457	40784		Kenya_500BP	Limão_500BP	Zoro	Parakana	-0.000238	-0.288	2154	2168	58389
										Tanzania_Pemba_1400BP	CubatãoI_~2700BP	Zoro	Palmeiras_500BP	0.000353	0.15	314	310	9209		Malawi_Fingira_6000BP	Zoro	Jabuticabeira.II_111/112_2000BP	JabuticabeiraII_~2400BP	0.002259	2.321	1780	1674	47040		Malawi_Fingira_2500BP	Jabuticabeira.II_111/112_2000BP	Zoro	Parakana	-0.000149	-0.285	8722	8758	236520
										South_Africa_1300BP	Jabuticabeira.II_111/112_2000BP	Zoro	Limão_500BP	0.000127	0.157	5270	5251	145239		South_Africa_2000BP	Zoro	GalhetaIV_1200BP	Limão_~1900BP	0.001896	2.323	3381	3216	87053		Tanzania.3000BP	Cabeçuda_~3200BP	Zoro	Kaiowa	-0.000143	-0.284	10178	10218	275041
										Tanzania.3000BP	JabuticabeiraII_~2400BP	Zoro	Vau-Una_600BP	9e-05	0.159	11402	11375	302071		Tanzania_1400BP	Zoro	Jabuticabeira.II_102_1400BP	Limão_500BP	0.00211	2.345	5548	5252	140300		Kenya_500BP	Limão_~1900BP	Zoro	Parakana	-0.000207	-0.282	2315	2328	62547
										Tanzania_1400BP	Limão_~1900BP	Zoro	Limão_2700BP	0.000124	0.163	4787	4771	127301		Kenya_500BP	Zoro	JabuticabeiraII_~2400BP	Limão_~1900BP	0.001802	2.387	2414	2301	62429		Tanzania_Pemba_1400BP	CubatãoI_~2700BP	Zoro	Xavante	-0.00037	-0.28	571	577	16253
										Malawi_Fingira_6000BP	Cabeçuda_~3200BP	Zoro	Soilmound.burial_100BP	0.000333	0.166	539	534	14245		Tanzania_Pemba_1400BP	Zoro	GalhetaIV_1200BP	JabuticabeiraII_~2400BP	0.003555	2.419	647	587	17076		Malawi_Hora_Holocene	Limão_2700BP	Zoro	Arara	-0.000171	-0.267	4340	4360	118727
										Tanzania_1400BP	Limão_2700BP	Zoro	Limão_500BP	0.000146	0.168	4404	4387	119653		Malawi_Chencherere_5200BP	Zoro	Cabeçuda_~3200BP	Limão_~1900BP	0.003502	2.421	936	857	22498		Malawi_Chencherere_5200BP	Jabuticabeira.II_102_1400BP	Zoro	Surui	-0.000332	-0.261	648	654	18130
										Ethiopia_4500BP	CubatãoI_~2700BP	Zoro	Limão_2700BP	0.000206	0.171	1807	1797	49740		Tanzania.3000BP	Zoro	Jabuticabeira.II_102_1400BP	Limão_500BP	0.002126	2.438	5697	5386	146547		Tanzania_Pemba_700BP	Limão_2700BP	Zoro	Parakana	-0.000172	-0.26	5236	5261	140792
										Malawi_Hora_Holocene	Jabuticabeira.II_111/112_2000BP	Zoro	Soilmound.burial_100BP	0.000189	0.173	2421	2410	62157		Ethiopia_4500BP	Zoro	Limão_2700BP	Limão_500BP	0.002162	2.514	5226	4934	135293		Tanzania.3000BP	Cabeçuda_~3200BP	Zoro	Kaapor	-0.000138	-0.257	10163	10201	275041
										Malawi_Fingira_2500BP	Jabuticabeira.II_111/112_2000BP	Zoro	Palmeiras_500BP	0.000156	0.174	4036	4020	108763		Malawi_Fingira_6000BP	Zoro	Limão_2700BP	Limão_500BP	0.004319	2.525	947	847	23155		Malawi_Chencherere_5200BP	GalhetaIV_1200BP	Zoro	Nandeva	-0.000402	-0.257	384	389	10523
										South_Africa_2000BP	Jabuticabeira.II_102_1400BP	Zoro	Limão_500BP	0.000143	0.189	5778	5755	155350		South_Africa_1300BP	Zoro	Limão_2700BP	Limão_500BP	0.002613	2.57	3096	2888	79982		Malawi_Chencherere_5200BP	Jabuticabeira.II_102_1400BP	Zoro	Kaiowa	-0.000305	-0.255	667	673	18130
										Tanzania_Pemba_1400BP	Jabuticabeira.II_111/112_2000BP	Zoro	Palmeiras_500BP	0.000317	0.193	822	814	22055		Tanzania_Pemba_700BP	Zoro	Jabuticabeira.II_102_1400BP	Limão_500BP	0.002362	2.594	5380	5059	135681		Kenya_500BP	CubatãoI_~2700BP	Zoro	Xavante	-0.000302	-0.249	701	707	19739
										Malawi_Fingira_6000BP	JabuticabeiraII_~2400BP	Zoro	Jabuticabeira.II_102_1400BP	0.000226	0.196	1205	1198	31640		Kenya_500BP	Zoro	Jabuticabeira.II_102_1400BP	Limão_500BP	0.003807	2.608	1168	1053	30211		Tanzania_Pemba_700BP	JabuticabeiraII_~2400BP	Zoro	Surui	-0.000103	-0.245	12741	12777	348015
										Kenya_500BP	Cabeçuda_~3200BP	Zoro	Jabuticabeira.II_111/112_2000BP	0.000251	0.205	1576	1566	41787		Ethiopia_4500BP	Zoro	CubatãoI_~2700BP	Limão_500BP	0.002599	2.619	3312	3088	86463		South_Africa_1300BP	Limão_~1900BP	Zoro	Surui	-0.000119	-0.245	7969	7996	220314
										Malawi_Chencherere_5200BP	Jabuticabeira.II_102_1400BP	Zoro	GalhetaIV_1200BP	0.000623	0.207	255	251	6818		Malawi_Hora_Holocene	Zoro	GalhetaIV_1200BP	JabuticabeiraII_~2400BP	0.002111	2.67	2812	2654	74390		Tanzania_Pemba_700BP	Jabuticabeira.II_102_1400BP	Zoro	Xikrin	-0.000168	-0.242	6128	6156	166924
										Ethiopia_4500BP	Jabuticabeira.II_111/112_2000BP	Zoro	Limão_2700BP	0.00018	0.211	5064	5040	133459		Malawi_Hora_Holocene	Zoro	Jabuticabeira.II_102_1400BP	Limão_500BP	0.002476	2.678	4542	4261	113509		Tanzania_1400BP	Limão_2700BP	Zoro	Kaiowa	-0.000137	-0.241	5391	5411	145863
										South_Africa_2000BP	GalhetaIV_1200BP	Zoro	CubatãoI_~2700BP	0.000312	0.219	1164	1154	31216		South_Africa_2000BP	Zoro	CubatãoI_~2700BP	Limão_500BP	0.002691	2.748	3272	3048	83226		Tanzania_Pemba_700BP	CubatãoI_~2700BP	Zoro	Surui	-0.000169	-0.23	3187	3202	89022
										Malawi_Fingira_6000BP	Jabuticabeira.II_102_1400BP	Zoro	Jabuticabeira.II_111/112_2000BP	0.000373	0.234	1007	997	26124		Tanzania_1400BP	Zoro	Limão_2700BP	Limão_500BP	0.002369	2.776	4670	4387	119653		Malawi_Chencherere_5200BP	CubatãoI_~2700BP	Zoro	Arara	-0.000397	-0.22	369	373	10228
										South_Africa_2000BP	Limão_2700BP	Zoro	Limão_500BP	0.000185	0.235	4726	4702	129881		South_Africa_1300BP	Zoro	Jabuticabeira.II_102_1400BP	Limão_500BP	0.002631	2.779	3716	3465	95599		Tanzania_Pemba_700BP	Jabuticabeira.II_111/112_2000BP	Zoro	Karitiana	-0.000113	-0.217	9406	9435	254859
										South_Africa_1300BP	Jabuticabeira.II_102_1400BP	Zoro	Limão_500BP	0.000225	0.241	3486	3465	95599		Kenya_500BP	Zoro	GalhetaIV_1200BP	Limão_500BP	0.005652	2.795	674	580	16631		Malawi_Hora_Holocene	Cabeçuda_~3200BP	Zoro	Arara	-0.000112	-0.215	7709	7732	208637
										Kenya_500BP	Limão_~1900BP	Zoro	Limão_500BP	0.000263	0.247	1808	1795	48481		Tanzania.3000BP	Zoro	Limão_~1900BP	Limão_500BP	0.001866	2.795	9389	8941	240259		Tanzania_Pemba_1400BP	Jabuticabeira.II_111/112_2000BP	Zoro	Arara	-0.000208	-0.215	1531	1540	41711
										Malawi_Fingira_2500BP	GalhetaIV_1200BP	Zoro	Soilmound.burial_100BP	0.00042	0.267	1094	1082	28556		Tanzania_1400BP	Zoro	CubatãoI_~2700BP	Limão_500BP	0.002992	2.925	2968	2742	75445		Tanzania_Pemba_1400BP	Jabuticabeira.II_102_1400BP	Zoro	Xikrin	-0.000258	-0.211	1055	1062	29071
										Kenya_500BP	Limão_2700BP	Zoro	Limão_500BP	0.000424	0.274	965	954	25938		Kenya_500BP	Zoro	Cabeçuda_~3200BP	Limão_500BP	0.003596	2.93	1675	1522	42620		Kenya_500BP	Cabeçuda_~3200BP	Zoro	Surui	-0.000161	-0.208	1959	1968	54448
										South_Africa_1300BP	Limão_~1900BP	Zoro	Limão_2700BP	0.000253	0.281	3210	3189	85474		Malawi_Fingira_6000BP	Zoro	Limão_2700BP	GalhetaIV_1200BP	0.007226	2.972	413	341	9964		Kenya_500BP	Limão_~1900BP	Zoro	Nandeva	-0.000143	-0.203	2345	2354	62547
										Malawi_Chencherere_5200BP	Jabuticabeira.II_111/112_2000BP	Zoro	CubatãoI_~2700BP	0.000744	0.282	327	320	8733		South_Africa_2000BP	Zoro	GalhetaIV_1200BP	JabuticabeiraII_~2400BP	0.00203	2.977	3799	3594	101173		Tanzania_Pemba_1400BP	Limão_~1900BP	Zoro	Xavante	-0.00015	-0.202	1641	1648	44828
										Tanzania_Pemba_700BP	CubatãoI_~2700BP	Zoro	GalhetaIV_1200BP	0.000438	0.283	1052	1039	29095		Tanzania_Pemba_1400BP	Zoro	CubatãoI_~2700BP	Limão_500BP	0.006543	3.026	608	514	14290		Tanzania_Pemba_1400BP	JabuticabeiraII_~2400BP	Zoro	Surui	-0.000142	-0.2	1901	1908	51271
										Malawi_Fingira_6000BP	Jabuticabeira.II_102_1400BP	Zoro	Vau-Una_600BP	0.000432	0.283	1013	1001	27180		South_Africa_2000BP	Zoro	Jabuticabeira.II_102_1400BP	Limão_500BP	0.002433	3.036	6133	5755	155350		South_Africa_2000BP	Jabuticabeira.II_111/112_2000BP	Zoro	Nandeva	-9.6e-05	-0.196	12240	12271	327370
										Malawi_Chencherere_5200BP	Limão_~1900BP	Zoro	GalhetaIV_1200BP	0.000665	0.288	381	374	9708		Malawi_Fingira_2500BP	Zoro	Limão_2700BP	Limão_500BP	0.002846	3.04	4366	4052	110522		Malawi_Hora_Holocene	Jabuticabeira.II_111/112_2000BP	Zoro	Nandeva	-9.9e-05	-0.192	8176	8198	219449
										Tanzania_Pemba_1400BP	Cabeçuda_~3200BP	Zoro	Jabuticabeira.II_111/112_2000BP	0.000391	0.289	1304	1291	33848		Tanzania_Pemba_1400BP	Zoro	Jabuticabeira.II_111/112_2000BP	Limão_500BP	0.00457	3.115	1470	1308	35666		Malawi_Hora_Holocene	Jabuticabeira.II_102_1400BP	Zoro	Gaviao	-0.000113	-0.185	5119	5135	142574
										Malawi_Fingira_2500BP	Limão_2700BP	Zoro	Palmeiras_500BP	0.000298	0.289	2436	2416	67146		Kenya_500BP	Zoro	Jabuticabeira.II_111/112_2000BP	Limão_500BP	0.003936	3.197	1774	1599	44462		Tanzania.3000BP	CubatãoI_~2700BP	Zoro	Kaiowa	-0.000121	-0.184	3581	3593	98813
										Tanzania.3000BP	Jabuticabeira.II_102_1400BP	Zoro	Palmeiras_500BP	0.000279	0.292	3213	3189	86102		Malawi_Fingira_6000BP	Zoro	Jabuticabeira.II_111/112_2000BP	Limão_500BP	0.004364	3.222	1536	1368	38386		Malawi_Hora_Holocene	CubatãoI_~2700BP	Zoro	Xavante	-0.000121	-0.177	2766	2776	76629
										Tanzania.3000BP	Limão_~1900BP	Zoro	Vau-Una_600BP	0.000175	0.292	9276	9232	247697		Tanzania_Pemba_700BP	Zoro	Jabuticabeira.II_111/112_2000BP	Limão_500BP	0.002506	3.237	7948	7444	200931		Malawi_Fingira_2500BP	Limão_~1900BP	Zoro	Xikrin	-9.5e-05	-0.177	9499	9524	258565
										Malawi_Chencherere_5200BP	Jabuticabeira.II_102_1400BP	Zoro	Limão_~1900BP	0.000491	0.299	612	604	16363		Ethiopia_4500BP	Zoro	Jabuticabeira.II_102_1400BP	Limão_500BP	0.002632	3.261	6434	6008	162264		Tanzania.3000BP	Jabuticabeira.II_102_1400BP	Zoro	Karitiana	-9.7e-05	-0.172	6873	6891	186491
										South_Africa_1300BP	JabuticabeiraII_~2400BP	Zoro	Vau-Una_600BP	0.000186	0.306	7909	7871	208243		Tanzania.3000BP	Zoro	Cabeçuda_~3200BP	Limão_500BP	0.002257	3.266	8180	7706	210156		Ethiopia_4500BP	Jabuticabeira.II_111/112_2000BP	Zoro	Parakana	-9.1e-05	-0.171	12746	12777	343045
										Kenya_500BP	Limão_2700BP	Zoro	Palmeiras_500BP	0.000596	0.306	596	586	15939		Malawi_Fingira_6000BP	Zoro	CubatãoI_~2700BP	Limão_500BP	0.007077	3.298	614	510	14590		Ethiopia_4500BP	Jabuticabeira.II_111/112_2000BP	Zoro	Arara	-8.6e-05	-0.164	12674	12703	343056
										Kenya_500BP	JabuticabeiraII_~2400BP	Zoro	CubatãoI_~2700BP	0.000442	0.307	734	725	19712		South_Africa_1300BP	Zoro	CubatãoI_~2700BP	Limão_500BP	0.00415	3.303	2025	1812	51146		Tanzania.3000BP	Jabuticabeira.II_102_1400BP	Zoro	Parakana	-0.000101	-0.164	6914	6932	186486
										Malawi_Hora_Holocene	JabuticabeiraII_~2400BP	Zoro	CubatãoI_~2700BP	0.000238	0.31	2941	2922	76551		Malawi_Chencherere_5200BP	Zoro	JabuticabeiraII_~2400BP	Limão_~1900BP	0.003395	3.328	1179	1082	28585		Malawi_Fingira_2500BP	Jabuticabeira.II_102_1400BP	Zoro	Parakana	-9.5e-05	-0.147	5891	5906	156542
										Malawi_Chencherere_5200BP	Jabuticabeira.II_111/112_2000BP	Zoro	JabuticabeiraII_~2400BP	0.000368	0.316	1030	1020	26316		Ethiopia_4500BP	Zoro	Limão_~1900BP	Limão_500BP	0.002077	3.433	10619	10054	272018		South_Africa_2000BP	Cabeçuda_~3200BP	Zoro	Gaviao	-6.7e-05	-0.14	11060	11080	307362
										Kenya_500BP	CubatãoI_~2700BP	Zoro	Soilmound.burial_100BP	0.001023	0.325	241	234	6351		Tanzania_Pemba_1400BP	Zoro	Limão_2700BP	Limão_500BP	0.005799	3.434	955	823	22762		Malawi_Fingira_6000BP	JabuticabeiraII_~2400BP	Zoro	Kaapor	-9e-05	-0.135	2290	2295	61435
										Malawi_Fingira_6000BP	CubatãoI_~2700BP	Zoro	Limão_500BP	0.000685	0.327	520	510	14590		Tanzania.3000BP	Zoro	GalhetaIV_1200BP	Limão_500BP	0.00351	3.436	3110	2832	79199		Kenya_500BP	Limão_500BP	Zoro	Xavante	-0.000106	-0.134	2146	2152	58390
										Tanzania.3000BP	Jabuticabeira.II_111/112_2000BP	Zoro	Limão_2700BP	0.000293	0.335	4632	4596	122983		Tanzania.3000BP	Zoro	JabuticabeiraII_~2400BP	Limão_500BP	0.002033	3.441	11485	10893	291300		Ethiopia_4500BP	CubatãoI_~2700BP	Zoro	Surui	-8.9e-05	-0.132	4033	4043	112220
										Tanzania.3000BP	Jabuticabeira.II_111/112_2000BP	Zoro	Limão_~1900BP	0.000214	0.338	8889	8838	236794		Tanzania_Pemba_1400BP	Zoro	Jabuticabeira.II_102_1400BP	Limão_500BP	0.005725	3.459	1060	914	25500		Tanzania.3000BP	JabuticabeiraII_~2400BP	Zoro	Kaiowa	-5e-05	-0.125	15371	15391	413204
										Malawi_Fingira_6000BP	Jabuticabeira.II_111/112_2000BP	Zoro	Limão_500BP	0.000456	0.344	1386	1368	38386		Malawi_Hora_Holocene	Zoro	Limão_2700BP	Limão_500BP	0.003479	3.474	3813	3475	97155		Tanzania.3000BP	Limão_2700BP	Zoro	Xikrin	-9.1e-05	-0.125	5588	5602	153276
										South_Africa_1300BP	Limão_2700BP	Zoro	Palmeiras_500BP	0.000403	0.346	1696	1676	47168		Tanzania_Pemba_700BP	Zoro	Limão_~1900BP	Limão_500BP	0.002243	3.478	8708	8216	219407		Tanzania_Pemba_700BP	Jabuticabeira.II_102_1400BP	Zoro	Kaiowa	-6.9e-05	-0.12	6261	6273	167631
										South_Africa_1300BP	GalhetaIV_1200BP	Zoro	CubatãoI_~2700BP	0.000644	0.348	738	725	19397		South_Africa_2000BP	Zoro	Jabuticabeira.II_111/112_2000BP	Limão_500BP	0.002451	3.507	9330	8749	236821		Tanzania_Pemba_1400BP	Jabuticabeira.II_111/112_2000BP	Zoro	Aparai	-0.000108	-0.118	1537	1541	41711
										Tanzania_Pemba_1400BP	Jabuticabeira.II_111/112_2000BP	Zoro	GalhetaIV_1200BP	0.000728	0.353	587	576	15112		Tanzania.3000BP	Zoro	Jabuticabeira.II_111/112_2000BP	Limão_500BP	0.002694	3.519	8634	8042	219593		Malawi_Fingira_6000BP	Limão_2700BP	Zoro	Karitiana	-0.00012	-0.117	983	986	27209
										Tanzania.3000BP	Jabuticabeira.II_102_1400BP	Zoro	Limão_2700BP	0.000339	0.357	3195	3166	85519		Tanzania_1400BP	Zoro	Limão_~1900BP	Limão_500BP	0.002227	3.533	9030	8523	227936		Tanzania_1400BP	GalhetaIV_1200BP	Zoro	Gaviao	-8.2e-05	-0.114	3233	3240	90921
										Ethiopia_4500BP	GalhetaIV_1200BP	Zoro	Soilmound.burial_100BP	0.000532	0.359	1290	1273	32874		Tanzania_Pemba_700BP	Zoro	GalhetaIV_1200BP	Limão_500BP	0.003673	3.555	2947	2674	74463		Tanzania_1400BP	Jabuticabeira.II_102_1400BP	Zoro	Parakana	-7.1e-05	-0.114	6574	6586	175694
										Malawi_Hora_Holocene	GalhetaIV_1200BP	Zoro	Palmeiras_500BP	0.000473	0.364	1437	1419	39110		South_Africa_2000BP	Zoro	Limão_2700BP	Limão_500BP	0.002926	3.577	5082	4702	129881		Ethiopia_4500BP	CubatãoI_~2700BP	Zoro	Arara	-7.4e-05	-0.113	4092	4100	112220
										Ethiopia_4500BP	Cabeçuda_~3200BP	Zoro	Vau-Una_600BP	0.000247	0.372	9224	9164	242765		South_Africa_1300BP	Zoro	Jabuticabeira.II_111/112_2000BP	Limão_500BP	0.002916	3.578	5674	5251	145239		Tanzania_1400BP	JabuticabeiraII_~2400BP	Zoro	Kaiowa	-4.5e-05	-0.112	14107	14124	377806
										Ethiopia_4500BP	CubatãoI_~2700BP	Zoro	GalhetaIV_1200BP	0.000564	0.376	1226	1208	32340		Malawi_Fingira_2500BP	Zoro	Jabuticabeira.II_102_1400BP	Limão_500BP	0.003167	3.604	5156	4750	128196		Tanzania_Pemba_700BP	Limão_2700BP	Zoro	Arara	-7.4e-05	-0.11	5244	5254	140798
										Tanzania_Pemba_700BP	CubatãoI_~2700BP	Zoro	Limão_2700BP	0.000476	0.378	1604	1583	44128		South_Africa_1300BP	Zoro	Cabeçuda_~3200BP	Limão_500BP	0.002763	3.611	5363	4982	138007		Kenya_500BP	Limão_~1900BP	Zoro	Karitiana	-7.2e-05	-0.105	2319	2323	62547
										Kenya_500BP	GalhetaIV_1200BP	Zoro	Limão_2700BP	0.000947	0.38	418	408	10562		Tanzania_Pemba_1400BP	Zoro	Cabeçuda_~3200BP	Limão_500BP	0.00504	3.677	1434	1261	34276		Malawi_Fingira_6000BP	Limão_500BP	Zoro	Arara	-9.5e-05	-0.104	1778	1783	47703
										Malawi_Hora_Holocene	Jabuticabeira.II_102_1400BP	Zoro	GalhetaIV_1200BP	0.000516	0.388	1696	1673	43617		South_Africa_1300BP	Zoro	JabuticabeiraII_~2400BP	Limão_500BP	0.002226	3.688	7855	7409	200412		South_Africa_2000BP	Jabuticabeira.II_102_1400BP	Zoro	Kaapor	-6e-05	-0.103	7677	7689	206122
										Ethiopia_4500BP	CubatãoI_~2700BP	Zoro	Soilmound.burial_100BP	0.000566	0.391	1233	1215	32224		Malawi_Hora_Holocene	Zoro	JabuticabeiraII_~2400BP	Limão_500BP	0.002232	3.745	8869	8372	222362		Tanzania_1400BP	JabuticabeiraII_~2400BP	Zoro	Arara	-4.3e-05	-0.102	14059	14076	377806
										Malawi_Hora_Holocene	Jabuticabeira.II_102_1400BP	Zoro	Palmeiras_500BP	0.000404	0.393	2488	2462	66869		Tanzania_Pemba_700BP	Zoro	Cabeçuda_~3200BP	Limão_500BP	0.002824	3.759	7628	7085	192090		Kenya_500BP	Limão_2700BP	Zoro	Kaiowa	-9.5e-05	-0.101	1157	1160	31288
										Kenya_500BP	Jabuticabeira.II_102_1400BP	Zoro	Vau-Una_600BP	0.000585	0.402	1148	1130	30768		Malawi_Hora_Holocene	Zoro	CubatãoI_~2700BP	Limão_500BP	0.004375	3.81	2470	2199	61891		South_Africa_1300BP	Jabuticabeira.II_111/112_2000BP	Zoro	Nandeva	-5.6e-05	-0.101	7392	7403	199187
										South_Africa_1300BP	Jabuticabeira.II_102_1400BP	Zoro	Vau-Una_600BP	0.000366	0.402	3674	3638	98253		Tanzania_Pemba_1400BP	Zoro	GalhetaIV_1200BP	Limão_500BP	0.008234	3.811	626	500	15242		Tanzania_1400BP	Jabuticabeira.II_102_1400BP	Zoro	Aparai	-5.6e-05	-0.1	6542	6552	175698
										Tanzania_Pemba_700BP	Limão_2700BP	Zoro	Limão_500BP	0.000364	0.404	4301	4258	116676		Ethiopia_4500BP	Zoro	Jabuticabeira.II_111/112_2000BP	Limão_500BP	0.002726	3.825	9726	9050	247612		Malawi_Hora_Holocene	Jabuticabeira.II_111/112_2000BP	Zoro	Kaapor	-5.4e-05	-0.098	8185	8197	219449
										Tanzania_1400BP	GalhetaIV_1200BP	Zoro	Soilmound.burial_100BP	0.000644	0.412	1170	1150	30279		Ethiopia_4500BP	Zoro	Cabeçuda_~3200BP	Limão_500BP	0.002489	3.847	9178	8593	234834		Malawi_Fingira_6000BP	Limão_~1900BP	Zoro	Nandeva	-7.1e-05	-0.097	1891	1894	51233
										South_Africa_1300BP	CubatãoI_~2700BP	Zoro	Soilmound.burial_100BP	0.00075	0.415	716	702	18992		Tanzania_1400BP	Zoro	Jabuticabeira.II_111/112_2000BP	Limão_500BP	0.002969	3.924	8298	7679	208686		South_Africa_1300BP	Jabuticabeira.II_111/112_2000BP	Zoro	Karitiana	-4.8e-05	-0.09	7297	7306	199187
										Malawi_Fingira_6000BP	GalhetaIV_1200BP	Zoro	Jabuticabeira.II_111/112_2000BP	0.00089	0.423	606	593	15173		Malawi_Hora_Holocene	Zoro	GalhetaIV_1200BP	Limão_500BP	0.004449	3.947	2535	2259	62034		Ethiopia_4500BP	Jabuticabeira.II_111/112_2000BP	Zoro	Karitiana	-4.2e-05	-0.086	12709	12723	343056
										Tanzania_1400BP	Jabuticabeira.II_111/112_2000BP	Zoro	Vau-Una_600BP	0.000318	0.43	8135	8066	215129		Tanzania_1400BP	Zoro	JabuticabeiraII_~2400BP	Limão_500BP	0.002238	3.969	10882	10271	273309		Malawi_Fingira_2500BP	Limão_2700BP	Zoro	Xavante	-4.7e-05	-0.08	4842	4848	132124
										Ethiopia_4500BP	Jabuticabeira.II_102_1400BP	Zoro	Limão_500BP	0.000361	0.445	6066	6008	162264		South_Africa_2000BP	Zoro	Limão_~1900BP	Limão_500BP	0.002425	4.01	10238	9607	260265		South_Africa_1300BP	JabuticabeiraII_~2400BP	Zoro	Surui	-3.3e-05	-0.077	11191	11201	306528
										Malawi_Fingira_6000BP	JabuticabeiraII_~2400BP	Zoro	Palmeiras_500BP	0.000569	0.447	1034	1018	27406		Kenya_500BP	Zoro	JabuticabeiraII_~2400BP	Limão_500BP	0.003735	4.011	2328	2110	58281		South_Africa_2000BP	Jabuticabeira.II_111/112_2000BP	Zoro	Karitiana	-3.5e-05	-0.075	12108	12120	327370
										Malawi_Fingira_6000BP	JabuticabeiraII_~2400BP	Zoro	CubatãoI_~2700BP	0.000683	0.458	660	648	17299		Malawi_Fingira_2500BP	Zoro	Cabeçuda_~3200BP	Limão_500BP	0.003033	4.106	7224	6676	180324		South_Africa_1300BP	Jabuticabeira.II_102_1400BP	Zoro	Gaviao	-4.2e-05	-0.067	4476	4481	126092
										Malawi_Fingira_6000BP	Jabuticabeira.II_102_1400BP	Zoro	Soilmound.burial_100BP	0.001146	0.459	394	382	10469		South_Africa_1300BP	Zoro	GalhetaIV_1200BP	Limão_500BP	0.005117	4.149	2047	1788	50617		Tanzania_Pemba_700BP	Jabuticabeira.II_111/112_2000BP	Zoro	Kaapor	-3.2e-05	-0.057	9481	9489	254859
										Malawi_Fingira_2500BP	Jabuticabeira.II_102_1400BP	Zoro	GalhetaIV_1200BP	0.000578	0.462	1938	1910	50196		South_Africa_1300BP	Zoro	Limão_~1900BP	Limão_500BP	0.00303	4.156	6290	5807	159505		Malawi_Fingira_2500BP	Jabuticabeira.II_111/112_2000BP	Zoro	Kaapor	-3e-05	-0.055	8744	8751	236526
										South_Africa_1300BP	Cabeçuda_~3200BP	Zoro	Limão_500BP	0.00035	0.475	5030	4982	138007		Ethiopia_4500BP	Zoro	GalhetaIV_1200BP	Limão_500BP	0.004152	4.207	3364	3012	84907		Ethiopia_4500BP	Jabuticabeira.II_102_1400BP	Zoro	Karitiana	-2.8e-05	-0.052	7997	8003	215792
										Tanzania_Pemba_700BP	Limão_~1900BP	Zoro	Vau-Una_600BP	0.00031	0.487	8548	8478	226369		Tanzania_1400BP	Zoro	Cabeçuda_~3200BP	Limão_500BP	0.003008	4.256	7893	7294	199232		Ethiopia_4500BP	Jabuticabeira.II_102_1400BP	Zoro	Aparai	-2.3e-05	-0.042	8063	8068	215792
										Tanzania.3000BP	CubatãoI_~2700BP	Zoro	Palmeiras_500BP	0.000588	0.489	1637	1609	46800		Malawi_Fingira_2500BP	Zoro	Limão_~1900BP	Limão_500BP	0.002875	4.278	8187	7596	205535		South_Africa_2000BP	Cabeçuda_~3200BP	Zoro	Kaapor	-1.7e-05	-0.036	11459	11465	307416
										Tanzania_Pemba_1400BP	JabuticabeiraII_~2400BP	Zoro	Palmeiras_500BP	0.000652	0.51	964	948	25590		Tanzania_1400BP	Zoro	GalhetaIV_1200BP	Limão_500BP	0.004361	4.296	3046	2714	76023		Kenya_500BP	Limão_2700BP	Zoro	Kaapor	-3.7e-05	-0.035	1158	1159	31288
										South_Africa_1300BP	JabuticabeiraII_~2400BP	Zoro	CubatãoI_~2700BP	0.00047	0.515	2540	2509	65748		Tanzania_Pemba_1400BP	Zoro	JabuticabeiraII_~2400BP	Limão_500BP	0.004718	4.325	1779	1579	42342		Malawi_Fingira_6000BP	JabuticabeiraII_~2400BP	Zoro	Nandeva	-2.1e-05	-0.035	2291	2292	61435
										Tanzania.3000BP	CubatãoI_~2700BP	Zoro	GalhetaIV_1200BP	0.000782	0.517	1156	1132	30692		Tanzania_Pemba_700BP	Zoro	JabuticabeiraII_~2400BP	Limão_500BP	0.002546	4.361	10367	9707	259260		Malawi_Fingira_6000BP	Limão_500BP	Zoro	Surui	-3e-05	-0.034	1731	1732	47703
										Tanzania_Pemba_1400BP	JabuticabeiraII_~2400BP	Zoro	Jabuticabeira.II_111/112_2000BP	0.000537	0.517	1626	1604	41699		Malawi_Hora_Holocene	Zoro	Cabeçuda_~3200BP	Limão_500BP	0.003312	4.394	6448	5912	162069		South_Africa_1300BP	Jabuticabeira.II_102_1400BP	Zoro	Parakana	-2e-05	-0.031	4628	4631	126112
										Tanzania_Pemba_700BP	Limão_2700BP	Zoro	Limão_~1900BP	0.000387	0.521	4738	4690	123928		Tanzania_Pemba_1400BP	Zoro	Limão_~1900BP	Limão_500BP	0.005384	4.394	1565	1360	38024		Malawi_Fingira_6000BP	Limão_~1900BP	Zoro	Arara	-2.2e-05	-0.029	1881	1882	51233
										Malawi_Chencherere_5200BP	Cabeçuda_~3200BP	Zoro	GalhetaIV_1200BP	0.001291	0.527	352	341	8911		Ethiopia_4500BP	Zoro	JabuticabeiraII_~2400BP	Limão_500BP	0.002378	4.482	13585	12767	344064		Tanzania.3000BP	Cabeçuda_~3200BP	Zoro	Surui	-1.4e-05	-0.028	9977	9981	275041
										Kenya_500BP	Jabuticabeira.II_102_1400BP	Zoro	Limão_~1900BP	0.000663	0.534	1191	1169	31914		South_Africa_2000BP	Zoro	JabuticabeiraII_~2400BP	Limão_500BP	0.00237	4.567	13067	12289	328305		Tanzania_Pemba_700BP	GalhetaIV_1200BP	Zoro	Gaviao	-2e-05	-0.026	3187	3189	88289
										Malawi_Fingira_6000BP	Limão_~1900BP	Zoro	Vau-Una_600BP	0.000601	0.539	1610	1585	42750		Malawi_Hora_Holocene	Zoro	Limão_~1900BP	Limão_500BP	0.003124	4.568	7425	6845	185446		South_Africa_2000BP	CubatãoI_~2700BP	Zoro	Xikrin	-1.9e-05	-0.026	3912	3914	107338
										Tanzania.3000BP	Jabuticabeira.II_111/112_2000BP	Zoro	Vau-Una_600BP	0.000384	0.541	8486	8399	226345		Malawi_Fingira_2500BP	Zoro	JabuticabeiraII_~2400BP	Limão_500BP	0.002651	4.572	9728	9088	241229		Kenya_500BP	Jabuticabeira.II_102_1400BP	Zoro	Karitiana	-2.3e-05	-0.025	1361	1361	37556
										Kenya_500BP	Cabeçuda_~3200BP	Zoro	CubatãoI_~2700BP	0.000975	0.543	574	560	15382		South_Africa_2000BP	Zoro	GalhetaIV_1200BP	Limão_500BP	0.005199	5.093	3325	2901	81555		Ethiopia_4500BP	CubatãoI_~2700BP	Zoro	Parakana	-1e-05	-0.015	4128	4129	112216
										Malawi_Fingira_2500BP	Jabuticabeira.II_102_1400BP	Zoro	Limão_500BP	0.00048	0.556	4811	4750	128196		South_Africa_2000BP	Zoro	Cabeçuda_~3200BP	Limão_500BP	0.003355	5.106	8961	8207	224907		Ethiopia_4500BP	Jabuticabeira.II_102_1400BP	Zoro	Nandeva	-5e-06	-0.009	8142	8143	215792
										Malawi_Fingira_6000BP	Cabeçuda_~3200BP	Zoro	Palmeiras_500BP	0.000918	0.566	849	828	22320		Malawi_Fingira_2500BP	Zoro	GalhetaIV_1200BP	Limão_500BP	0.005768	5.313	2966	2556	71078		Malawi_Fingira_6000BP	Limão_2700BP	Zoro	Aparai	0	0	986	986	27209
										Tanzania_Pemba_1400BP	Cabeçuda_~3200BP	Zoro	Palmeiras_500BP	0.000895	0.568	800	781	21503		Malawi_Fingira_2500BP	Zoro	Jabuticabeira.II_111/112_2000BP	Limão_500BP	0.004119	5.386	7690	6912	188887		South_Africa_2000BP	Limão_2700BP	Zoro	Kaapor	3e-06	0.004	6073	6073	165068
										Malawi_Fingira_2500BP	Cabeçuda_~3200BP	Zoro	Jabuticabeira.II_111/112_2000BP	0.0004	0.577	6797	6726	177385												Tanzania_Pemba_1400BP	Jabuticabeira.II_102_1400BP	Zoro	Parakana	6e-06	0.005	1099	1099	29208
										Tanzania.3000BP	Limão_2700BP	Zoro	Limão_~1900BP	0.000434	0.581	5046	4988	133038												South_Africa_1300BP	Limão_2700BP	Zoro	Kaapor	7e-06	0.011	3698	3697	101050
										Malawi_Hora_Holocene	CubatãoI_~2700BP	Zoro	Limão_500BP	0.000646	0.584	2239	2199	61891												Ethiopia_4500BP	Jabuticabeira.II_111/112_2000BP	Zoro	Surui	6e-06	0.012	12502	12500	343056
										Malawi_Fingira_6000BP	Limão_2700BP	Zoro	JabuticabeiraII_~2400BP	0.000653	0.588	1020	1002	27204												Tanzania_Pemba_700BP	Cabeçuda_~3200BP	Zoro	Xavante	6e-06	0.013	8857	8855	242526
										Kenya_500BP	GalhetaIV_1200BP	Zoro	Jabuticabeira.II_102_1400BP	0.001447	0.589	442	426	11746												Tanzania.3000BP	Limão_2700BP	Zoro	Parakana	9e-06	0.014	5677	5675	153934
										Malawi_Fingira_6000BP	CubatãoI_~2700BP	Zoro	Palmeiras_500BP	0.00154	0.612	332	318	8926												Tanzania.3000BP	Jabuticabeira.II_111/112_2000BP	Zoro	Parakana	1e-05	0.017	10619	10616	288690
										Ethiopia_4500BP	CubatãoI_~2700BP	Zoro	Jabuticabeira.II_102_1400BP	0.000723	0.614	2179	2138	57400												Ethiopia_4500BP	Jabuticabeira.II_102_1400BP	Zoro	Kaapor	1.1e-05	0.019	8012	8010	215792
										Kenya_500BP	Limão_500BP	Zoro	Palmeiras_500BP	0.000935	0.615	970	946	26214												Malawi_Hora_Holocene	Jabuticabeira.II_111/112_2000BP	Zoro	Karitiana	1.1e-05	0.022	8101	8099	219449
										Tanzania_Pemba_700BP	JabuticabeiraII_~2400BP	Zoro	CubatãoI_~2700BP	0.000474	0.619	3393	3351	88971												Malawi_Fingira_6000BP	Limão_~1900BP	Zoro	Karitiana	1.7e-05	0.023	1878	1877	51233
										Ethiopia_4500BP	Cabeçuda_~3200BP	Zoro	Limão_500BP	0.000415	0.623	8690	8593	234834												Malawi_Fingira_2500BP	Jabuticabeira.II_111/112_2000BP	Zoro	Arara	1.2e-05	0.024	8710	8707	236526
										South_Africa_2000BP	JabuticabeiraII_~2400BP	Zoro	CubatãoI_~2700BP	0.000435	0.64	4137	4090	107495												Malawi_Hora_Holocene	GalhetaIV_1200BP	Zoro	Gaviao	2.2e-05	0.029	2663	2661	74423
										Tanzania_Pemba_1400BP	GalhetaIV_1200BP	Zoro	CubatãoI_~2700BP	0.001752	0.642	228	217	6563												Malawi_Fingira_6000BP	CubatãoI_~2700BP	Zoro	Kaapor	6e-05	0.045	623	622	17305
										Tanzania_Pemba_1400BP	GalhetaIV_1200BP	Zoro	Palmeiras_500BP	0.001506	0.643	378	362	10291												Malawi_Hora_Holocene	Jabuticabeira.II_111/112_2000BP	Zoro	Surui	2.6e-05	0.05	7966	7960	219449
										Tanzania_1400BP	JabuticabeiraII_~2400BP	Zoro	CubatãoI_~2700BP	0.000492	0.646	3516	3470	92837												Tanzania_Pemba_700BP	Cabeçuda_~3200BP	Zoro	Surui	2.9e-05	0.056	8780	8773	242526
										Ethiopia_4500BP	CubatãoI_~2700BP	Zoro	Limão_500BP	0.000639	0.65	3143	3088	86463												Malawi_Chencherere_5200BP	CubatãoI_~2700BP	Zoro	Xikrin	0.000123	0.059	369	368	10192
										South_Africa_1300BP	Jabuticabeira.II_111/112_2000BP	Zoro	Limão_~1900BP	0.000444	0.664	5917	5848	156931												Tanzania.3000BP	CubatãoI_~2700BP	Zoro	Kaapor	4.8e-05	0.066	3572	3568	98813
										Kenya_500BP	Jabuticabeira.II_111/112_2000BP	Zoro	Limão_500BP	0.000821	0.669	1636	1599	44462												Tanzania_Pemba_1400BP	CubatãoI_~2700BP	Zoro	Surui	8.9e-05	0.066	561	560	16253
										Ethiopia_4500BP	Jabuticabeira.II_111/112_2000BP	Zoro	Limão_~1900BP	0.000399	0.675	10094	9987	267898												Kenya_500BP	Jabuticabeira.II_102_1400BP	Zoro	Xikrin	8e-05	0.074	1324	1320	37371
										Malawi_Fingira_2500BP	CubatãoI_~2700BP	Zoro	JabuticabeiraII_~2400BP	0.000463	0.676	3205	3166	84163												Tanzania_1400BP	Limão_2700BP	Zoro	Kaapor	4.7e-05	0.075	5395	5388	145863
										Tanzania_1400BP	Jabuticabeira.II_102_1400BP	Zoro	GalhetaIV_1200BP	0.000825	0.679	2034	1990	53341												Malawi_Fingira_2500BP	Jabuticabeira.II_102_1400BP	Zoro	Surui	4.8e-05	0.075	5773	5765	156545
										Tanzania_1400BP	GalhetaIV_1200BP	Zoro	Limão_~1900BP	0.000604	0.685	3065	3017	80599												Kenya_500BP	Limão_~1900BP	Zoro	Aparai	5.8e-05	0.085	2329	2325	62547
										Malawi_Fingira_2500BP	GalhetaIV_1200BP	Zoro	CubatãoI_~2700BP	0.001029	0.689	1054	1026	28175												South_Africa_2000BP	Jabuticabeira.II_102_1400BP	Zoro	Nandeva	4.7e-05	0.087	7768	7758	206122
										Tanzania_Pemba_1400BP	GalhetaIV_1200BP	Zoro	Vau-Una_600BP	0.001292	0.691	576	556	15481												Kenya_500BP	CubatãoI_~2700BP	Zoro	Parakana	0.000114	0.088	716	714	19739
										Tanzania_Pemba_700BP	Jabuticabeira.II_111/112_2000BP	Zoro	Vau-Una_600BP	0.000536	0.715	7858	7746	207251												South_Africa_1300BP	CubatãoI_~2700BP	Zoro	Parakana	7e-05	0.09	2400	2395	65929
										Kenya_500BP	Cabeçuda_~3200BP	Zoro	Vau-Una_600BP	0.000827	0.717	1661	1625	43522												Ethiopia_4500BP	Cabeçuda_~3200BP	Zoro	Karitiana	4.4e-05	0.092	12026	12012	321622
										South_Africa_1300BP	Limão_~1900BP	Zoro	GalhetaIV_1200BP	0.000774	0.718	2086	2044	53882												Malawi_Fingira_6000BP	Limão_~1900BP	Zoro	Aparai	6.9e-05	0.1	1878	1874	51233
										Malawi_Fingira_2500BP	GalhetaIV_1200BP	Zoro	Limão_2700BP	0.000912	0.726	1722	1682	44935												South_Africa_2000BP	Jabuticabeira.II_102_1400BP	Zoro	Gaviao	5.6e-05	0.1	7430	7418	206082
										Ethiopia_4500BP	GalhetaIV_1200BP	Zoro	Limão_2700BP	0.000904	0.741	2028	1982	51424												Ethiopia_4500BP	Limão_2700BP	Zoro	Kaiowa	6.1e-05	0.109	6436	6425	172195
										South_Africa_1300BP	Jabuticabeira.II_111/112_2000BP	Zoro	Palmeiras_500BP	0.000712	0.742	2946	2889	80017												Kenya_500BP	Limão_~1900BP	Zoro	Surui	8.4e-05	0.118	2279	2273	62547
										Malawi_Fingira_6000BP	CubatãoI_~2700BP	Zoro	Vau-Una_600BP	0.001489	0.766	559	536	14942												South_Africa_1300BP	Cabeçuda_~3200BP	Zoro	Xavante	6e-05	0.123	6871	6860	187326
										South_Africa_2000BP	Jabuticabeira.II_111/112_2000BP	Zoro	Palmeiras_500BP	0.000626	0.767	4850	4768	130488												Tanzania_1400BP	Jabuticabeira.II_111/112_2000BP	Zoro	Parakana	6.9e-05	0.129	9980	9961	269152
										Ethiopia_4500BP	Jabuticabeira.II_102_1400BP	Zoro	Limão_~1900BP	0.000506	0.772	6640	6552	174619												Ethiopia_4500BP	Limão_2700BP	Zoro	Arara	7.8e-05	0.13	6422	6409	172195
										Malawi_Fingira_6000BP	Jabuticabeira.II_102_1400BP	Zoro	JabuticabeiraII_~2400BP	0.000796	0.774	1205	1180	31640												Tanzania.3000BP	Jabuticabeira.II_102_1400BP	Zoro	Kaapor	7.9e-05	0.13	6918	6904	186491
										Malawi_Chencherere_5200BP	GalhetaIV_1200BP	Zoro	Jabuticabeira.II_102_1400BP	0.002383	0.784	255	239	6818												South_Africa_1300BP	CubatãoI_~2700BP	Zoro	Kaiowa	0.000106	0.144	2404	2397	65931
										South_Africa_1300BP	CubatãoI_~2700BP	Zoro	GalhetaIV_1200BP	0.001482	0.791	738	709	19397												Kenya_500BP	Jabuticabeira.II_102_1400BP	Zoro	Parakana	0.000138	0.146	1351	1346	37556
										Tanzania_Pemba_700BP	GalhetaIV_1200BP	Zoro	Palmeiras_500BP	0.000981	0.792	1760	1714	46870												Malawi_Fingira_2500BP	Jabuticabeira.II_102_1400BP	Zoro	Xikrin	0.000109	0.151	5762	5745	155899
										Tanzania_Pemba_700BP	Jabuticabeira.II_102_1400BP	Zoro	Soilmound.burial_100BP	0.00102	0.797	1997	1944	51976												South_Africa_1300BP	Limão_2700BP	Zoro	Xavante	9.4e-05	0.152	3675	3666	101050
										Tanzania_Pemba_700BP	Jabuticabeira.II_111/112_2000BP	Zoro	Soilmound.burial_100BP	0.000853	0.82	2874	2811	74460												Tanzania_Pemba_700BP	GalhetaIV_1200BP	Zoro	Nandeva	0.000117	0.163	3311	3301	88297
										Kenya_500BP	CubatãoI_~2700BP	Zoro	GalhetaIV_1200BP	0.002586	0.821	272	255	6573												Ethiopia_4500BP	Limão_2700BP	Zoro	Parakana	0.000101	0.167	6438	6421	172189
										South_Africa_1300BP	Cabeçuda_~3200BP	Zoro	Palmeiras_500BP	0.000745	0.822	2884	2826	77881												Tanzania_Pemba_1400BP	Cabeçuda_~3200BP	Zoro	Xavante	0.000146	0.17	1484	1478	40050
										South_Africa_1300BP	Cabeçuda_~3200BP	Zoro	CubatãoI_~2700BP	0.000989	0.833	1875	1827	48266												Kenya_500BP	Cabeçuda_~3200BP	Zoro	Arara	0.000136	0.176	1989	1982	54448
										Tanzania.3000BP	GalhetaIV_1200BP	Zoro	Limão_500BP	0.000833	0.838	2898	2832	79199												Malawi_Fingira_6000BP	Jabuticabeira.II_102_1400BP	Zoro	Gaviao	0.000178	0.176	1123	1117	31647
										Kenya_500BP	Limão_500BP	Zoro	Vau-Una_600BP	0.001095	0.839	1827	1776	46594												Ethiopia_4500BP	Cabeçuda_~3200BP	Zoro	Surui	8.7e-05	0.177	11840	11812	321622
										Malawi_Chencherere_5200BP	Jabuticabeira.II_111/112_2000BP	Zoro	Jabuticabeira.II_102_1400BP	0.001731	0.847	622	595	15312												Tanzania_Pemba_700BP	Jabuticabeira.II_102_1400BP	Zoro	Surui	0.000111	0.177	6146	6127	167631
										Kenya_500BP	Cabeçuda_~3200BP	Zoro	Limão_~1900BP	0.000895	0.857	1736	1695	45434												Malawi_Chencherere_5200BP	Jabuticabeira.II_102_1400BP	Zoro	Xikrin	0.000263	0.179	646	641	18043
										Malawi_Fingira_6000BP	Jabuticabeira.II_102_1400BP	Zoro	Palmeiras_500BP	0.001566	0.86	610	585	16287												South_Africa_1300BP	Jabuticabeira.II_111/112_2000BP	Zoro	Arara	0.000105	0.187	7337	7316	199187
										Kenya_500BP	Limão_2700BP	Zoro	GalhetaIV_1200BP	0.002178	0.86	418	394	10562												Ethiopia_4500BP	JabuticabeiraII_~2400BP	Zoro	Kaiowa	6.9e-05	0.189	20023	19986	534176
										South_Africa_1300BP	GalhetaIV_1200BP	Zoro	Palmeiras_500BP	0.001252	0.862	1165	1126	31140												Malawi_Fingira_2500BP	JabuticabeiraII_~2400BP	Zoro	Xavante	7.6e-05	0.189	11824	11800	318757
										Tanzania_Pemba_700BP	GalhetaIV_1200BP	Zoro	Limão_2700BP	0.0011	0.864	1816	1764	46808												Malawi_Fingira_6000BP	Limão_~1900BP	Zoro	Surui	0.000156	0.206	1850	1842	51233
										Kenya_500BP	Limão_2700BP	Zoro	Limão_~1900BP	0.001227	0.87	1056	1022	27313												Ethiopia_4500BP	Cabeçuda_~3200BP	Zoro	Gaviao	0.000111	0.213	11710	11675	321565
										Tanzania_Pemba_700BP	Limão_~1900BP	Zoro	GalhetaIV_1200BP	0.000762	0.874	3057	2997	78747												Malawi_Fingira_2500BP	Jabuticabeira.II_111/112_2000BP	Zoro	Surui	0.00011	0.215	8569	8543	236526
										Malawi_Chencherere_5200BP	GalhetaIV_1200BP	Zoro	Palmeiras_500BP	0.002606	0.882	220	204	6139												Ethiopia_4500BP	Cabeçuda_~3200BP	Zoro	Kaiowa	0.000106	0.221	12079	12045	321622
										Malawi_Fingira_2500BP	Jabuticabeira.II_102_1400BP	Zoro	Palmeiras_500BP	0.000919	0.883	2902	2832	76132												Ethiopia_4500BP	Jabuticabeira.II_102_1400BP	Zoro	Parakana	0.000139	0.229	8057	8026	215786
										Tanzania_Pemba_1400BP	Limão_~1900BP	Zoro	Limão_500BP	0.001003	0.886	1398	1360	38024												Tanzania.3000BP	JabuticabeiraII_~2400BP	Zoro	Surui	9.6e-05	0.231	15067	15027	413204
										Ethiopia_4500BP	Limão_2700BP	Zoro	Vau-Una_600BP	0.00072	0.895	5306	5206	138973												Tanzania_Pemba_1400BP	Jabuticabeira.II_102_1400BP	Zoro	Arara	0.000271	0.239	1087	1079	29209
										Ethiopia_4500BP	Jabuticabeira.II_102_1400BP	Zoro	Vau-Una_600BP	0.000724	0.897	6354	6234	167201												Tanzania.3000BP	GalhetaIV_1200BP	Zoro	Gaviao	0.000169	0.241	3428	3412	96113
										Kenya_500BP	Limão_~1900BP	Zoro	Jabuticabeira.II_111/112_2000BP	0.001018	0.9	1841	1793	47272												Tanzania_Pemba_1400BP	GalhetaIV_1200BP	Zoro	Gaviao	0.000337	0.246	600	595	17075
										Malawi_Fingira_2500BP	JabuticabeiraII_~2400BP	Zoro	CubatãoI_~2700BP	0.000697	0.904	3205	3146	84163												Ethiopia_4500BP	CubatãoI_~2700BP	Zoro	Kaapor	0.000164	0.246	4110	4092	112220
										Malawi_Fingira_6000BP	Jabuticabeira.II_102_1400BP	Zoro	Limão_500BP	0.001366	0.905	996	959	26537												South_Africa_1300BP	CubatãoI_~2700BP	Zoro	Surui	0.000186	0.248	2362	2350	65931
										Kenya_500BP	CubatãoI_~2700BP	Zoro	Vau-Una_600BP	0.001745	0.907	622	594	16472												Tanzania_1400BP	Jabuticabeira.II_102_1400BP	Zoro	Surui	0.000152	0.249	6426	6399	175698
										Malawi_Chencherere_5200BP	GalhetaIV_1200BP	Zoro	Jabuticabeira.II_111/112_2000BP	0.002202	0.914	350	330	9196												Tanzania_Pemba_700BP	Jabuticabeira.II_102_1400BP	Zoro	Arara	0.000149	0.25	6275	6250	167631
										Tanzania_1400BP	GalhetaIV_1200BP	Zoro	Jabuticabeira.II_102_1400BP	0.001087	0.915	2034	1976	53341												Malawi_Hora_Holocene	Jabuticabeira.II_111/112_2000BP	Zoro	Aparai	0.000131	0.253	8172	8143	219449
										South_Africa_1300BP	Limão_~1900BP	Zoro	Vau-Una_600BP	0.000645	0.916	6215	6109	164471												South_Africa_1300BP	Jabuticabeira.II_111/112_2000BP	Zoro	Surui	0.000137	0.254	7198	7171	199187
										Ethiopia_4500BP	Limão_2700BP	Zoro	GalhetaIV_1200BP	0.001108	0.926	2028	1971	51424												Kenya_500BP	Cabeçuda_~3200BP	Zoro	Gaviao	0.000193	0.257	1962	1952	54444
										Tanzania_1400BP	GalhetaIV_1200BP	Zoro	Palmeiras_500BP	0.001155	0.954	1748	1693	47639												South_Africa_1300BP	Jabuticabeira.II_102_1400BP	Zoro	Aparai	0.000158	0.261	4629	4609	126116
										Kenya_500BP	Limão_~1900BP	Zoro	Palmeiras_500BP	0.001359	0.96	1055	1017	27875												Tanzania.3000BP	CubatãoI_~2700BP	Zoro	Xikrin	0.000216	0.269	3533	3512	98384
										Tanzania.3000BP	Limão_~1900BP	Zoro	Limão_2700BP	0.000691	0.96	5046	4954	133038												Tanzania_1400BP	Jabuticabeira.II_111/112_2000BP	Zoro	Kaapor	0.000145	0.27	9997	9958	269159
										Tanzania.3000BP	GalhetaIV_1200BP	Zoro	Palmeiras_500BP	0.001148	0.964	1827	1770	49638												Malawi_Hora_Holocene	Limão_2700BP	Zoro	Xavante	0.000161	0.275	4320	4301	118727
										Malawi_Hora_Holocene	Limão_2700BP	Zoro	Limão_500BP	0.000883	0.965	3560	3475	97155												Malawi_Fingira_2500BP	GalhetaIV_1200BP	Zoro	Nandeva	0.000191	0.283	3125	3109	83659
										Tanzania_Pemba_1400BP	Cabeçuda_~3200BP	Zoro	GalhetaIV_1200BP	0.001977	0.97	582	552	14796												Kenya_500BP	Cabeçuda_~3200BP	Zoro	Parakana	0.000223	0.284	1998	1986	54448
										Ethiopia_4500BP	Jabuticabeira.II_102_1400BP	Zoro	CubatãoI_~2700BP	0.001098	0.978	2179	2116	57400												Ethiopia_4500BP	CubatãoI_~2700BP	Zoro	Kaiowa	0.000183	0.289	4115	4094	112220
										Malawi_Fingira_6000BP	Jabuticabeira.II_111/112_2000BP	Zoro	Vau-Una_600BP	0.001236	0.989	1491	1442	39456												Malawi_Hora_Holocene	Jabuticabeira.II_111/112_2000BP	Zoro	Arara	0.000159	0.297	8135	8100	219449
										Malawi_Fingira_6000BP	GalhetaIV_1200BP	Zoro	Limão_500BP	0.002017	0.993	574	543	15248												Kenya_500BP	JabuticabeiraII_~2400BP	Zoro	Gaviao	0.000175	0.298	2899	2885	81073
										Malawi_Chencherere_5200BP	Jabuticabeira.II_102_1400BP	Zoro	Vau-Una_600BP	0.00193	0.995	596	566	15934												South_Africa_2000BP	Jabuticabeira.II_111/112_2000BP	Zoro	Arara	0.000155	0.32	12141	12091	327370
										Kenya_500BP	Limão_~1900BP	Zoro	GalhetaIV_1200BP	0.001741	0.996	692	661	17522												Malawi_Chencherere_5200BP	GalhetaIV_1200BP	Zoro	Karitiana	0.000501	0.321	384	379	10523
										Kenya_500BP	JabuticabeiraII_~2400BP	Zoro	Limão_500BP	0.000898	1.005	2163	2110	58281												Malawi_Hora_Holocene	GalhetaIV_1200BP	Zoro	Nandeva	0.000225	0.33	2779	2762	74430
										South_Africa_1300BP	GalhetaIV_1200BP	Zoro	Limão_2700BP	0.001495	1.007	1198	1152	30772												Kenya_500BP	JabuticabeiraII_~2400BP	Zoro	Parakana	0.000196	0.331	2977	2961	81078
										Malawi_Fingira_6000BP	Limão_2700BP	Zoro	Jabuticabeira.II_102_1400BP	0.001904	1.016	614	583	16416												Malawi_Fingira_6000BP	Cabeçuda_~3200BP	Zoro	Xikrin	0.000318	0.331	1634	1619	44869
										Malawi_Chencherere_5200BP	GalhetaIV_1200BP	Zoro	Limão_500BP	0.002424	1.022	340	317	9283												South_Africa_2000BP	Cabeçuda_~3200BP	Zoro	Arara	0.000158	0.34	11438	11390	307416
										Malawi_Fingira_6000BP	GalhetaIV_1200BP	Zoro	Limão_~1900BP	0.001756	1.03	617	589	16068												Malawi_Fingira_6000BP	Limão_2700BP	Zoro	Parakana	0.000386	0.343	990	980	27206
										Tanzania_1400BP	Cabeçuda_~3200BP	Zoro	Jabuticabeira.II_111/112_2000BP	0.000776	1.044	7567	7415	196200												Malawi_Hora_Holocene	Jabuticabeira.II_102_1400BP	Zoro	Xikrin	0.000255	0.347	5255	5219	141998
										Malawi_Fingira_6000BP	Cabeçuda_~3200BP	Zoro	CubatãoI_~2700BP	0.002076	1.061	550	520	13967												Kenya_500BP	Jabuticabeira.II_102_1400BP	Zoro	Arara	0.000327	0.35	1371	1358	37556
										Tanzania_1400BP	CubatãoI_~2700BP	Zoro	JabuticabeiraII_~2400BP	0.000749	1.066	3516	3446	92837												Malawi_Chencherere_5200BP	GalhetaIV_1200BP	Zoro	Gaviao	0.000606	0.358	374	368	10520
										Tanzania_Pemba_700BP	Limão_~1900BP	Zoro	Limão_2700BP	0.000839	1.074	4738	4634	123928												Tanzania_1400BP	Jabuticabeira.II_111/112_2000BP	Zoro	Surui	0.000194	0.362	9778	9726	269159
										Kenya_500BP	Jabuticabeira.II_102_1400BP	Zoro	GalhetaIV_1200BP	0.002511	1.081	442	413	11746												Malawi_Chencherere_5200BP	GalhetaIV_1200BP	Zoro	Parakana	0.000634	0.365	384	378	10522
										Kenya_500BP	Cabeçuda_~3200BP	Zoro	GalhetaIV_1200BP	0.002083	1.086	651	618	15966												Kenya_500BP	Limão_~1900BP	Zoro	Gaviao	0.000273	0.366	2267	2250	62542
										Tanzania_1400BP	GalhetaIV_1200BP	Zoro	Limão_500BP	0.001079	1.088	2796	2714	76023												Tanzania_Pemba_700BP	Jabuticabeira.II_111/112_2000BP	Zoro	Aparai	0.000195	0.368	9495	9445	254859
										Tanzania_Pemba_1400BP	Jabuticabeira.II_102_1400BP	Zoro	Limão_500BP	0.001686	1.091	958	914	25500												Malawi_Fingira_6000BP	JabuticabeiraII_~2400BP	Zoro	Arara	0.000241	0.368	2290	2276	61435
										Malawi_Fingira_6000BP	GalhetaIV_1200BP	Zoro	Vau-Una_600BP	0.002228	1.096	610	575	15594												Ethiopia_4500BP	Jabuticabeira.II_111/112_2000BP	Zoro	Xikrin	0.000228	0.369	12645	12567	341645
										Tanzania.3000BP	GalhetaIV_1200BP	Zoro	Limão_2700BP	0.001305	1.097	1907	1843	49052												Malawi_Hora_Holocene	Cabeçuda_~3200BP	Zoro	Xavante	0.000186	0.377	7691	7652	208637
										Tanzania_1400BP	Cabeçuda_~3200BP	Zoro	CubatãoI_~2700BP	0.001073	1.098	2710	2634	71306												Tanzania_Pemba_700BP	Limão_2700BP	Zoro	Kaiowa	0.000235	0.38	5262	5229	140798
										South_Africa_1300BP	Cabeçuda_~3200BP	Zoro	Jabuticabeira.II_111/112_2000BP	0.000887	1.118	5234	5113	136087												Tanzania.3000BP	CubatãoI_~2700BP	Zoro	Surui	0.000268	0.38	3527	3501	98813
										Malawi_Fingira_6000BP	Limão_2700BP	Zoro	Limão_~1900BP	0.001451	1.119	918	883	24525												Malawi_Fingira_2500BP	Jabuticabeira.II_111/112_2000BP	Zoro	Aparai	0.000199	0.383	8775	8728	236526
										Ethiopia_4500BP	Limão_~1900BP	Zoro	Limão_2700BP	0.00081	1.12	5586	5469	144881												Tanzania.3000BP	CubatãoI_~2700BP	Zoro	Parakana	0.000272	0.386	3588	3561	98810
										Malawi_Hora_Holocene	GalhetaIV_1200BP	Zoro	CubatãoI_~2700BP	0.001814	1.143	915	871	24525												Malawi_Fingira_6000BP	GalhetaIV_1200BP	Zoro	Gaviao	0.000551	0.394	635	625	17711
										Malawi_Chencherere_5200BP	CubatãoI_~2700BP	Zoro	GalhetaIV_1200BP	0.004781	1.147	168	148	3974												Kenya_500BP	Jabuticabeira.II_111/112_2000BP	Zoro	Xikrin	0.000378	0.394	2096	2075	56909
										Malawi_Hora_Holocene	GalhetaIV_1200BP	Zoro	Jabuticabeira.II_102_1400BP	0.001444	1.15	1696	1632	43617												South_Africa_2000BP	Jabuticabeira.II_102_1400BP	Zoro	Surui	0.000227	0.395	7568	7522	206122
										South_Africa_2000BP	GalhetaIV_1200BP	Zoro	Palmeiras_500BP	0.001293	1.15	1872	1808	50264												Malawi_Fingira_6000BP	Limão_~1900BP	Zoro	Gaviao	0.000298	0.402	1827	1812	51223
										Malawi_Chencherere_5200BP	GalhetaIV_1200BP	Zoro	CubatãoI_~2700BP	0.004781	1.153	168	148	3974												South_Africa_1300BP	CubatãoI_~2700BP	Zoro	Kaapor	0.000318	0.404	2410	2389	65931
										Malawi_Hora_Holocene	GalhetaIV_1200BP	Zoro	Limão_500BP	0.001282	1.157	2338	2259	62034												Kenya_500BP	Jabuticabeira.II_102_1400BP	Zoro	Aparai	0.000379	0.412	1369	1355	37556
										Kenya_500BP	Cabeçuda_~3200BP	Zoro	Limão_500BP	0.001378	1.163	1580	1522	42620												Tanzania.3000BP	Jabuticabeira.II_111/112_2000BP	Zoro	Karitiana	0.000216	0.414	10589	10526	288699
										South_Africa_1300BP	Jabuticabeira.II_111/112_2000BP	Zoro	Vau-Una_600BP	0.000942	1.169	5641	5500	149690												Ethiopia_4500BP	Jabuticabeira.II_102_1400BP	Zoro	Surui	0.000249	0.416	7921	7868	215792
										Malawi_Fingira_2500BP	GalhetaIV_1200BP	Zoro	Limão_~1900BP	0.001042	1.178	2908	2830	75080												Tanzania_1400BP	Jabuticabeira.II_111/112_2000BP	Zoro	Karitiana	0.000212	0.421	9940	9883	269159
										Tanzania_1400BP	GalhetaIV_1200BP	Zoro	Vau-Una_600BP	0.001217	1.188	2939	2844	77623												Kenya_500BP	Limão_2700BP	Zoro	Gaviao	0.000432	0.427	1127	1114	31285
										Malawi_Fingira_2500BP	Cabeçuda_~3200BP	Zoro	CubatãoI_~2700BP	0.001223	1.202	2516	2436	66000												South_Africa_1300BP	Jabuticabeira.II_102_1400BP	Zoro	Karitiana	0.000258	0.427	4623	4590	126116
										South_Africa_2000BP	Jabuticabeira.II_102_1400BP	Zoro	GalhetaIV_1200BP	0.001384	1.203	2208	2130	56347												Kenya_500BP	Limão_~1900BP	Zoro	Xikrin	0.000357	0.43	2307	2285	62283
										Kenya_500BP	Jabuticabeira.II_102_1400BP	Zoro	Soilmound.burial_100BP	0.002833	1.203	444	412	11650												Malawi_Fingira_6000BP	Jabuticabeira.II_111/112_2000BP	Zoro	Gaviao	0.000372	0.434	1662	1644	47066
										Ethiopia_4500BP	JabuticabeiraII_~2400BP	Zoro	Vau-Una_600BP	0.000638	1.216	13735	13506	358861												Malawi_Fingira_6000BP	JabuticabeiraII_~2400BP	Zoro	Kaiowa	0.000261	0.438	2293	2277	61435
										Ethiopia_4500BP	Limão_2700BP	Zoro	Limão_500BP	0.000998	1.217	5069	4934	135293												Ethiopia_4500BP	Limão_~1900BP	Zoro	Kaiowa	0.000177	0.445	14192	14125	379158
										Malawi_Hora_Holocene	Cabeçuda_~3200BP	Zoro	CubatãoI_~2700BP	0.001242	1.226	2253	2180	58773												Malawi_Fingira_6000BP	Limão_2700BP	Zoro	Gaviao	0.000469	0.45	955	942	27207
										Tanzania.3000BP	CubatãoI_~2700BP	Zoro	Soilmound.burial_100BP	0.001893	1.234	1173	1116	29983												Ethiopia_4500BP	Jabuticabeira.II_111/112_2000BP	Zoro	Kaapor	0.000246	0.461	12819	12735	343056
										Malawi_Fingira_6000BP	Jabuticabeira.II_102_1400BP	Zoro	GalhetaIV_1200BP	0.002912	1.241	441	408	11073												Malawi_Fingira_6000BP	CubatãoI_~2700BP	Zoro	Nandeva	0.000572	0.464	629	619	17305
										Malawi_Chencherere_5200BP	GalhetaIV_1200BP	Zoro	Vau-Una_600BP	0.002946	1.253	350	322	9504												Malawi_Chencherere_5200BP	GalhetaIV_1200BP	Zoro	Kaapor	0.000784	0.467	380	372	10523
										Tanzania_Pemba_700BP	GalhetaIV_1200BP	Zoro	Limão_~1900BP	0.001122	1.27	3057	2969	78747												Tanzania.3000BP	Limão_2700BP	Zoro	Kaiowa	0.000273	0.471	5718	5676	153939
										Malawi_Fingira_6000BP	Jabuticabeira.II_102_1400BP	Zoro	Limão_~1900BP	0.001546	1.271	1066	1022	28032												Malawi_Fingira_6000BP	Limão_2700BP	Zoro	Nandeva	0.00047	0.471	992	979	27209
										Tanzania_Pemba_1400BP	GalhetaIV_1200BP	Zoro	Limão_~1900BP	0.002072	1.274	608	575	15929												Kenya_500BP	Jabuticabeira.II_111/112_2000BP	Zoro	Nandeva	0.000386	0.472	2129	2107	57153
										Ethiopia_4500BP	Limão_~1900BP	Zoro	Palmeiras_500BP	0.000916	1.28	5621	5486	148451												Malawi_Fingira_6000BP	GalhetaIV_1200BP	Zoro	Parakana	0.000659	0.473	652	641	17711
										Malawi_Chencherere_5200BP	JabuticabeiraII_~2400BP	Zoro	Jabuticabeira.II_111/112_2000BP	0.001714	1.297	1030	985	26316												Kenya_500BP	Jabuticabeira.II_102_1400BP	Zoro	Nandeva	0.000438	0.479	1386	1370	37556
										South_Africa_1300BP	Jabuticabeira.II_102_1400BP	Zoro	GalhetaIV_1200BP	0.001833	1.301	1341	1277	34920												Malawi_Fingira_6000BP	CubatãoI_~2700BP	Zoro	Arara	0.000639	0.489	620	609	17305
										Tanzania_Pemba_700BP	Cabeçuda_~3200BP	Zoro	CubatãoI_~2700BP	0.001312	1.317	2642	2552	69192												Tanzania_Pemba_700BP	Limão_~1900BP	Zoro	Xikrin	0.000258	0.491	10296	10223	279351
										Kenya_500BP	Jabuticabeira.II_111/112_2000BP	Zoro	Soilmound.burial_100BP	0.002585	1.321	636	593	16634												Malawi_Fingira_6000BP	Jabuticabeira.II_102_1400BP	Zoro	Kaapor	0.000517	0.499	1188	1172	31655
										Ethiopia_4500BP	JabuticabeiraII_~2400BP	Zoro	Palmeiras_500BP	0.00083	1.326	6742	6593	178617												Kenya_500BP	Jabuticabeira.II_102_1400BP	Zoro	Surui	0.000474	0.507	1343	1326	37556
										Malawi_Fingira_2500BP	Jabuticabeira.II_111/112_2000BP	Zoro	GalhetaIV_1200BP	0.001351	1.332	2734	2640	69967												Ethiopia_4500BP	Limão_2700BP	Zoro	Kaapor	0.000318	0.514	6461	6407	172195
										Malawi_Fingira_6000BP	GalhetaIV_1200BP	Zoro	Palmeiras_500BP	0.003256	1.345	394	361	9983												Malawi_Fingira_6000BP	GalhetaIV_1200BP	Zoro	Nandeva	0.000683	0.518	663	651	17712
										Malawi_Fingira_6000BP	CubatãoI_~2700BP	Zoro	GalhetaIV_1200BP	0.004001	1.373	236	210	6249												Kenya_500BP	JabuticabeiraII_~2400BP	Zoro	Nandeva	0.000298	0.52	3023	2998	81079
										Malawi_Fingira_6000BP	Jabuticabeira.II_111/112_2000BP	Zoro	Soilmound.burial_100BP	0.002917	1.375	576	534	14656												Malawi_Fingira_2500BP	Jabuticabeira.II_111/112_2000BP	Zoro	Xikrin	0.000333	0.52	8668	8590	235577
										Malawi_Fingira_2500BP	GalhetaIV_1200BP	Zoro	Vau-Una_600BP	0.001408	1.385	2740	2638	72433												South_Africa_2000BP	Jabuticabeira.II_102_1400BP	Zoro	Kaiowa	0.000273	0.524	7699	7643	206122
										Tanzania.3000BP	Cabeçuda_~3200BP	Zoro	Jabuticabeira.II_111/112_2000BP	0.00097	1.392	7987	7786	207928												Malawi_Chencherere_5200BP	Jabuticabeira.II_102_1400BP	Zoro	Xavante	0.000605	0.527	662	651	18130
										Malawi_Fingira_2500BP	Jabuticabeira.II_111/112_2000BP	Zoro	Soilmound.burial_100BP	0.001544	1.392	2730	2622	70289												South_Africa_2000BP	Jabuticabeira.II_111/112_2000BP	Zoro	Surui	0.000247	0.528	11948	11867	327370
										Ethiopia_4500BP	Limão_2700BP	Zoro	Limão_~1900BP	0.000969	1.392	5586	5446	144881												Malawi_Hora_Holocene	Jabuticabeira.II_102_1400BP	Zoro	Kaiowa	0.000302	0.531	5332	5289	142602
										Kenya_500BP	JabuticabeiraII_~2400BP	Zoro	Limão_~1900BP	0.001121	1.396	2371	2301	62429												Malawi_Fingira_6000BP	CubatãoI_~2700BP	Zoro	Aparai	0.000662	0.534	620	609	17305
										South_Africa_2000BP	Jabuticabeira.II_102_1400BP	Zoro	Palmeiras_500BP	0.001261	1.406	3382	3270	88843												Malawi_Fingira_6000BP	Cabeçuda_~3200BP	Zoro	Aparai	0.000437	0.543	1659	1639	45051
										Malawi_Hora_Holocene	Jabuticabeira.II_102_1400BP	Zoro	Soilmound.burial_100BP	0.001872	1.431	1679	1598	43141												South_Africa_1300BP	Jabuticabeira.II_102_1400BP	Zoro	Kaapor	0.000357	0.547	4650	4605	126116
										Malawi_Hora_Holocene	GalhetaIV_1200BP	Zoro	Limão_~1900BP	0.001267	1.432	2548	2465	65974												Malawi_Fingira_6000BP	Cabeçuda_~3200BP	Zoro	Kaiowa	0.000431	0.547	1676	1657	45051
										Tanzania.3000BP	JabuticabeiraII_~2400BP	Zoro	CubatãoI_~2700BP	0.001071	1.434	3729	3623	98703												Tanzania_1400BP	Cabeçuda_~3200BP	Zoro	Arara	0.000278	0.553	9455	9384	255559
										Tanzania.3000BP	Cabeçuda_~3200BP	Zoro	CubatãoI_~2700BP	0.001381	1.442	2846	2743	74958												Tanzania.3000BP	Jabuticabeira.II_111/112_2000BP	Zoro	Aparai	0.000298	0.554	10661	10575	288699
										Tanzania.3000BP	GalhetaIV_1200BP	Zoro	Jabuticabeira.II_102_1400BP	0.001643	1.45	2117	2026	55378												Tanzania.3000BP	GalhetaIV_1200BP	Zoro	Nandeva	0.000375	0.556	3581	3545	96123
										Ethiopia_4500BP	Limão_2700BP	Zoro	Palmeiras_500BP	0.001383	1.451	2970	2860	79536												Tanzania_Pemba_1400BP	GalhetaIV_1200BP	Zoro	Nandeva	0.000693	0.558	626	615	17077
										Tanzania.3000BP	GalhetaIV_1200BP	Zoro	Limão_~1900BP	0.001204	1.454	3208	3106	84335												Kenya_500BP	JabuticabeiraII_~2400BP	Zoro	Aparai	0.000317	0.56	2998	2972	81079
										Tanzania.3000BP	GalhetaIV_1200BP	Zoro	CubatãoI_~2700BP	0.002248	1.471	1156	1086	30692												Kenya_500BP	Jabuticabeira.II_102_1400BP	Zoro	Kaiowa	0.000494	0.566	1377	1358	37556
										South_Africa_1300BP	CubatãoI_~2700BP	Zoro	Palmeiras_500BP	0.002068	1.472	1094	1033	29625												Malawi_Fingira_6000BP	Limão_2700BP	Zoro	Arara	0.000624	0.569	991	974	27209
										Kenya_500BP	GalhetaIV_1200BP	Zoro	Limão_500BP	0.002886	1.481	628	580	16631												Tanzania_Pemba_1400BP	JabuticabeiraII_~2400BP	Zoro	Xavante	0.000376	0.57	1918	1899	51271
										Tanzania_Pemba_1400BP	JabuticabeiraII_~2400BP	Zoro	GalhetaIV_1200BP	0.002428	1.483	689	647	17076												Kenya_500BP	Jabuticabeira.II_111/112_2000BP	Zoro	Surui	0.00045	0.572	2061	2035	57153
										Malawi_Fingira_2500BP	GalhetaIV_1200BP	Zoro	Jabuticabeira.II_111/112_2000BP	0.001572	1.497	2734	2624	69967												Kenya_500BP	JabuticabeiraII_~2400BP	Zoro	Kaapor	0.000344	0.577	3013	2985	81079
										South_Africa_1300BP	GalhetaIV_1200BP	Zoro	Limão_500BP	0.001748	1.504	1876	1788	50617												Tanzania_Pemba_1400BP	Jabuticabeira.II_111/112_2000BP	Zoro	Xavante	0.000504	0.577	1528	1507	41711
										Ethiopia_4500BP	Jabuticabeira.II_111/112_2000BP	Zoro	Vau-Una_600BP	0.001072	1.504	9740	9465	256020												Tanzania.3000BP	Jabuticabeira.II_102_1400BP	Zoro	Arara	0.000348	0.578	6947	6882	186491
										Malawi_Fingira_2500BP	GalhetaIV_1200BP	Zoro	Jabuticabeira.II_102_1400BP	0.001833	1.509	1938	1846	50196												Malawi_Chencherere_5200BP	Jabuticabeira.II_102_1400BP	Zoro	Arara	0.000747	0.592	664	650	18130
										Kenya_500BP	Limão_~1900BP	Zoro	Vau-Una_600BP	0.001665	1.51	1919	1837	49336												Ethiopia_4500BP	Jabuticabeira.II_102_1400BP	Zoro	Xikrin	0.000417	0.595	7968	7878	214877
										Malawi_Fingira_6000BP	Limão_2700BP	Zoro	Palmeiras_500BP	0.002915	1.511	524	482	14582												Kenya_500BP	JabuticabeiraII_~2400BP	Zoro	Arara	0.000346	0.599	2990	2962	81079
										Tanzania_Pemba_1400BP	GalhetaIV_1200BP	Zoro	Jabuticabeira.II_102_1400BP	0.003476	1.523	434	394	11364												Kenya_500BP	Jabuticabeira.II_111/112_2000BP	Zoro	Arara	0.000495	0.601	2104	2076	57153
										South_Africa_2000BP	Cabeçuda_~3200BP	Zoro	CubatãoI_~2700BP	0.001437	1.528	3012	2899	78627												South_Africa_2000BP	Jabuticabeira.II_111/112_2000BP	Zoro	Kaapor	0.000315	0.604	12235	12132	327370
										Malawi_Hora_Holocene	Jabuticabeira.II_111/112_2000BP	Zoro	GalhetaIV_1200BP	0.001676	1.533	2439	2336	61167												Tanzania_1400BP	Jabuticabeira.II_111/112_2000BP	Zoro	Arara	0.000328	0.605	9982	9894	269159
										Tanzania_Pemba_700BP	GalhetaIV_1200BP	Zoro	Limão_500BP	0.001645	1.534	2796	2674	74463												Tanzania_Pemba_700BP	Limão_2700BP	Zoro	Kaapor	0.000411	0.605	5262	5204	140798
										South_Africa_1300BP	Jabuticabeira.II_102_1400BP	Zoro	Palmeiras_500BP	0.001785	1.542	2047	1950	54635												Tanzania_1400BP	GalhetaIV_1200BP	Zoro	Nandeva	0.0004	0.605	3391	3355	90931
										South_Africa_1300BP	Jabuticabeira.II_111/112_2000BP	Zoro	Soilmound.burial_100BP	0.001837	1.543	2048	1954	51712												Ethiopia_4500BP	Cabeçuda_~3200BP	Zoro	Kaapor	0.000306	0.606	12125	12026	321622
										Malawi_Fingira_6000BP	CubatãoI_~2700BP	Zoro	Jabuticabeira.II_102_1400BP	0.003626	1.546	366	329	10136												South_Africa_1300BP	Jabuticabeira.II_111/112_2000BP	Zoro	Kaapor	0.00035	0.606	7390	7320	199187
										Tanzania_Pemba_700BP	CubatãoI_~2700BP	Zoro	JabuticabeiraII_~2400BP	0.001081	1.553	3393	3297	88971												Tanzania_Pemba_700BP	GalhetaIV_1200BP	Zoro	Arara	0.000449	0.611	3295	3255	88297
										Tanzania_Pemba_700BP	Jabuticabeira.II_102_1400BP	Zoro	GalhetaIV_1200BP	0.001911	1.56	2054	1954	52317												Ethiopia_4500BP	CubatãoI_~2700BP	Zoro	Xavante	0.000377	0.614	4077	4035	112220
										Malawi_Fingira_6000BP	Limão_2700BP	Zoro	GalhetaIV_1200BP	0.003613	1.565	377	341	9964												Tanzania_1400BP	Limão_2700BP	Zoro	Xavante	0.000359	0.615	5360	5307	145863
										Malawi_Fingira_2500BP	GalhetaIV_1200BP	Zoro	Palmeiras_500BP	0.001992	1.577	1720	1630	44938												South_Africa_1300BP	CubatãoI_~2700BP	Zoro	Xikrin	0.000537	0.615	2371	2336	65638
										Ethiopia_4500BP	Limão_~1900BP	Zoro	Vau-Una_600BP	0.00091	1.58	10757	10501	281388												Ethiopia_4500BP	Jabuticabeira.II_111/112_2000BP	Zoro	Aparai	0.000316	0.62	12843	12735	343056
										Malawi_Fingira_6000BP	Jabuticabeira.II_111/112_2000BP	Zoro	Limão_~1900BP	0.001705	1.595	1527	1457	40784												South_Africa_1300BP	Jabuticabeira.II_111/112_2000BP	Zoro	Xikrin	0.000421	0.62	7327	7244	198371
										Malawi_Chencherere_5200BP	Jabuticabeira.II_102_1400BP	Zoro	CubatãoI_~2700BP	0.004893	1.613	240	209	6336												Malawi_Fingira_2500BP	GalhetaIV_1200BP	Zoro	Kaapor	0.000477	0.629	3117	3077	83659
										South_Africa_1300BP	GalhetaIV_1200BP	Zoro	Vau-Una_600BP	0.001804	1.616	1950	1856	51541												Malawi_Hora_Holocene	JabuticabeiraII_~2400BP	Zoro	Xavante	0.00024	0.629	11486	11412	309104
										Tanzania_1400BP	Jabuticabeira.II_111/112_2000BP	Zoro	GalhetaIV_1200BP	0.001656	1.618	2952	2828	74885												Ethiopia_4500BP	CubatãoI_~2700BP	Zoro	Xikrin	0.000477	0.636	4067	4014	111726
										Kenya_500BP	Jabuticabeira.II_111/112_2000BP	Zoro	Vau-Una_600BP	0.002028	1.621	1754	1662	45360												Malawi_Fingira_6000BP	Cabeçuda_~3200BP	Zoro	Arara	0.000523	0.641	1665	1641	45051
										Ethiopia_4500BP	GalhetaIV_1200BP	Zoro	Jabuticabeira.II_102_1400BP	0.001953	1.629	2301	2186	58624												Tanzania.3000BP	Jabuticabeira.II_111/112_2000BP	Zoro	Kaapor	0.000368	0.641	10689	10583	288699
										Tanzania.3000BP	CubatãoI_~2700BP	Zoro	JabuticabeiraII_~2400BP	0.001171	1.636	3729	3613	98703												Malawi_Fingira_6000BP	GalhetaIV_1200BP	Zoro	Arara	0.00089	0.649	662	646	17712
										Malawi_Fingira_2500BP	GalhetaIV_1200BP	Zoro	Limão_500BP	0.001667	1.642	2674	2556	71078												South_Africa_2000BP	Limão_~1900BP	Zoro	Xikrin	0.000309	0.649	13326	13214	360350
										Ethiopia_4500BP	GalhetaIV_1200BP	Zoro	CubatãoI_~2700BP	0.002365	1.649	1226	1150	32340												Malawi_Fingira_6000BP	Jabuticabeira.II_102_1400BP	Zoro	Aparai	0.000625	0.651	1169	1149	31655
										Ethiopia_4500BP	Cabeçuda_~3200BP	Zoro	Palmeiras_500BP	0.001247	1.654	4977	4812	132068												Malawi_Fingira_6000BP	Jabuticabeira.II_111/112_2000BP	Zoro	Parakana	0.000577	0.651	1741	1713	47074
										South_Africa_2000BP	GalhetaIV_1200BP	Zoro	Limão_~1900BP	0.001284	1.654	3327	3216	87053												Tanzania_1400BP	GalhetaIV_1200BP	Zoro	Kaapor	0.000498	0.657	3360	3315	90931
										Ethiopia_4500BP	Limão_~1900BP	Zoro	GalhetaIV_1200BP	0.001368	1.657	3547	3423	90579												South_Africa_1300BP	Jabuticabeira.II_111/112_2000BP	Zoro	Aparai	0.000366	0.659	7379	7306	199187
										Tanzania_1400BP	Jabuticabeira.II_102_1400BP	Zoro	Soilmound.burial_100BP	0.002064	1.667	2068	1958	53296												Tanzania.3000BP	Cabeçuda_~3200BP	Zoro	Xavante	0.000322	0.66	10094	10005	275041
										South_Africa_1300BP	GalhetaIV_1200BP	Zoro	Soilmound.burial_100BP	0.003044	1.674	752	693	19548												Malawi_Fingira_6000BP	Limão_~1900BP	Zoro	Kaiowa	0.000475	0.665	1909	1885	51233
										Kenya_500BP	Jabuticabeira.II_111/112_2000BP	Zoro	GalhetaIV_1200BP	0.003494	1.684	672	615	16312												Malawi_Fingira_6000BP	JabuticabeiraII_~2400BP	Zoro	Xikrin	0.000487	0.669	2253	2224	61186
										Malawi_Chencherere_5200BP	GalhetaIV_1200BP	Zoro	Limão_~1900BP	0.003494	1.686	381	347	9708												Tanzania_1400BP	GalhetaIV_1200BP	Zoro	Parakana	0.00049	0.673	3388	3343	90928
										Tanzania.3000BP	Jabuticabeira.II_102_1400BP	Zoro	Soilmound.burial_100BP	0.002065	1.703	2138	2025	54973												Tanzania_Pemba_700BP	GalhetaIV_1200BP	Zoro	Karitiana	0.000496	0.684	3307	3264	88297
										Tanzania_Pemba_700BP	GalhetaIV_1200BP	Zoro	Jabuticabeira.II_102_1400BP	0.002036	1.708	2054	1948	52317												Malawi_Chencherere_5200BP	GalhetaIV_1200BP	Zoro	Xikrin	0.001361	0.691	386	372	10473
										Malawi_Fingira_6000BP	Jabuticabeira.II_111/112_2000BP	Zoro	GalhetaIV_1200BP	0.003427	1.716	606	554	15173												Tanzania_1400BP	Jabuticabeira.II_102_1400BP	Zoro	Kaiowa	0.000388	0.692	6603	6535	175698
										Kenya_500BP	Jabuticabeira.II_111/112_2000BP	Zoro	Jabuticabeira.II_102_1400BP	0.002504	1.719	1152	1078	29549												Tanzania.3000BP	CubatãoI_~2700BP	Zoro	Xavante	0.000462	0.696	3544	3499	98813
										Kenya_500BP	Jabuticabeira.II_102_1400BP	Zoro	Jabuticabeira.II_111/112_2000BP	0.002623	1.72	1152	1074	29549												Ethiopia_4500BP	Cabeçuda_~3200BP	Zoro	Arara	0.000348	0.704	12069	11957	321622
										Malawi_Fingira_6000BP	GalhetaIV_1200BP	Zoro	Jabuticabeira.II_102_1400BP	0.004041	1.723	441	396	11073												Malawi_Fingira_6000BP	CubatãoI_~2700BP	Zoro	Xikrin	0.00103	0.707	613	596	17229
										South_Africa_2000BP	Jabuticabeira.II_111/112_2000BP	Zoro	Soilmound.burial_100BP	0.001656	1.745	3290	3150	84230												Tanzania_Pemba_1400BP	GalhetaIV_1200BP	Zoro	Xikrin	0.001118	0.712	622	603	16994
										Ethiopia_4500BP	CubatãoI_~2700BP	Zoro	Palmeiras_500BP	0.002046	1.778	1841	1739	49842												Kenya_500BP	Jabuticabeira.II_111/112_2000BP	Zoro	Kaapor	0.000605	0.719	2122	2087	57153
										Tanzania.3000BP	Jabuticabeira.II_102_1400BP	Zoro	GalhetaIV_1200BP	0.002068	1.786	2117	2002	55378												Malawi_Fingira_6000BP	CubatãoI_~2700BP	Zoro	Karitiana	0.00087	0.719	623	608	17305
										Malawi_Chencherere_5200BP	JabuticabeiraII_~2400BP	Zoro	GalhetaIV_1200BP	0.003636	1.814	424	386	10523												Tanzania_Pemba_700BP	JabuticabeiraII_~2400BP	Zoro	Xavante	0.000282	0.72	12881	12783	348015
										Kenya_500BP	Jabuticabeira.II_102_1400BP	Zoro	Limão_500BP	0.002731	1.826	1136	1053	30211												Kenya_500BP	Jabuticabeira.II_111/112_2000BP	Zoro	Karitiana	0.000569	0.721	2102	2070	57153
										South_Africa_2000BP	GalhetaIV_1200BP	Zoro	Jabuticabeira.II_111/112_2000BP	0.001798	1.839	3173	3028	80519												Malawi_Fingira_6000BP	Cabeçuda_~3200BP	Zoro	Karitiana	0.000581	0.733	1658	1632	45051
										Tanzania_Pemba_1400BP	Jabuticabeira.II_111/112_2000BP	Zoro	JabuticabeiraII_~2400BP	0.001743	1.84	1626	1554	41699												Malawi_Fingira_6000BP	Jabuticabeira.II_102_1400BP	Zoro	Parakana	0.000774	0.735	1179	1154	31653
										Kenya_500BP	GalhetaIV_1200BP	Zoro	CubatãoI_~2700BP	0.005857	1.861	272	233	6573												Malawi_Fingira_6000BP	Cabeçuda_~3200BP	Zoro	Kaapor	0.00064	0.744	1686	1657	45051
										Malawi_Fingira_2500BP	Jabuticabeira.II_102_1400BP	Zoro	Jabuticabeira.II_111/112_2000BP	0.001621	1.867	4922	4718	125826												Tanzania_Pemba_700BP	Jabuticabeira.II_111/112_2000BP	Zoro	Kaiowa	0.000374	0.745	9523	9427	254859
										Malawi_Fingira_2500BP	Cabeçuda_~3200BP	Zoro	GalhetaIV_1200BP	0.001737	1.87	2698	2580	68203												Malawi_Fingira_6000BP	Jabuticabeira.II_102_1400BP	Zoro	Nandeva	0.000723	0.746	1188	1165	31655
										Tanzania_1400BP	GalhetaIV_1200BP	Zoro	Jabuticabeira.II_111/112_2000BP	0.002003	1.88	2952	2802	74885												Tanzania.3000BP	Limão_2700BP	Zoro	Kaapor	0.000509	0.76	5717	5638	153939
										Tanzania_1400BP	Jabuticabeira.II_111/112_2000BP	Zoro	Soilmound.burial_100BP	0.001955	1.884	2978	2828	76722												Tanzania_1400BP	Cabeçuda_~3200BP	Zoro	Xavante	0.000362	0.762	9402	9309	255559
										Ethiopia_4500BP	GalhetaIV_1200BP	Zoro	Limão_~1900BP	0.001561	1.9	3547	3405	90579												South_Africa_2000BP	Jabuticabeira.II_102_1400BP	Zoro	Xikrin	0.00051	0.767	7619	7514	205242
										South_Africa_1300BP	GalhetaIV_1200BP	Zoro	Jabuticabeira.II_102_1400BP	0.002577	1.902	1341	1251	34920												South_Africa_2000BP	Jabuticabeira.II_111/112_2000BP	Zoro	Aparai	0.000361	0.768	12264	12146	327370
										Kenya_500BP	JabuticabeiraII_~2400BP	Zoro	Vau-Una_600BP	0.001678	1.924	2287	2187	59764												South_Africa_1300BP	Jabuticabeira.II_102_1400BP	Zoro	Kaiowa	0.000445	0.768	4653	4597	126116
										South_Africa_2000BP	Cabeçuda_~3200BP	Zoro	Jabuticabeira.II_111/112_2000BP	0.00132	1.941	8648	8354	222457												Tanzania.3000BP	Jabuticabeira.II_102_1400BP	Zoro	Surui	0.000455	0.77	6807	6722	186491
										Malawi_Fingira_6000BP	JabuticabeiraII_~2400BP	Zoro	Jabuticabeira.II_111/112_2000BP	0.002032	1.981	1876	1780	47040												South_Africa_1300BP	Jabuticabeira.II_102_1400BP	Zoro	Surui	0.000496	0.772	4559	4497	126116
										South_Africa_1300BP	GalhetaIV_1200BP	Zoro	Jabuticabeira.II_111/112_2000BP	0.002302	1.998	1982	1867	49962												Tanzania_1400BP	Jabuticabeira.II_102_1400BP	Zoro	Xikrin	0.00056	0.781	6505	6407	174975
										South_Africa_2000BP	CubatãoI_~2700BP	Zoro	JabuticabeiraII_~2400BP	0.001308	1.999	4137	3996	107495												Malawi_Fingira_6000BP	JabuticabeiraII_~2400BP	Zoro	Karitiana	0.000488	0.789	2287	2257	61435
										South_Africa_1300BP	Jabuticabeira.II_102_1400BP	Zoro	Jabuticabeira.II_111/112_2000BP	0.00187	2.006	3622	3446	94108												Tanzania_Pemba_700BP	Jabuticabeira.II_111/112_2000BP	Zoro	Surui	0.000423	0.796	9318	9211	254859
										Malawi_Fingira_6000BP	Cabeçuda_~3200BP	Zoro	GalhetaIV_1200BP	0.004088	2.007	610	549	14861												South_Africa_1300BP	Jabuticabeira.II_111/112_2000BP	Zoro	Kaiowa	0.000418	0.803	7383	7299	199187
										Tanzania_Pemba_700BP	GalhetaIV_1200BP	Zoro	Jabuticabeira.II_111/112_2000BP	0.002216	2.014	2902	2740	73331												South_Africa_1300BP	CubatãoI_~2700BP	Zoro	Xavante	0.000586	0.806	2384	2345	65931
										Kenya_500BP	GalhetaIV_1200BP	Zoro	Jabuticabeira.II_111/112_2000BP	0.003923	2.022	672	608	16312												Tanzania_Pemba_700BP	Jabuticabeira.II_111/112_2000BP	Zoro	Xikrin	0.000508	0.809	9382	9253	253835
										Tanzania_Pemba_700BP	Cabeçuda_~3200BP	Zoro	Jabuticabeira.II_111/112_2000BP	0.001453	2.026	7310	7035	189261												Malawi_Fingira_2500BP	Limão_~1900BP	Zoro	Xavante	0.000342	0.824	9598	9510	259612
										Malawi_Fingira_2500BP	JabuticabeiraII_~2400BP	Zoro	Jabuticabeira.II_111/112_2000BP	0.001176	2.027	9265	8987	236319												Ethiopia_4500BP	GalhetaIV_1200BP	Zoro	Nandeva	0.000543	0.829	4022	3965	105607
										Malawi_Hora_Holocene	Jabuticabeira.II_111/112_2000BP	Zoro	Jabuticabeira.II_102_1400BP	0.00181	2.031	4365	4163	111617												Tanzania_Pemba_700BP	Limão_2700BP	Zoro	Xavante	0.000513	0.837	5232	5160	140798
										Tanzania_Pemba_1400BP	GalhetaIV_1200BP	Zoro	Limão_500BP	0.003969	2.036	561	500	15242												Malawi_Fingira_2500BP	GalhetaIV_1200BP	Zoro	Gaviao	0.000619	0.838	3011	2959	83650
										South_Africa_2000BP	GalhetaIV_1200BP	Zoro	Limão_500BP	0.001919	2.038	3058	2901	81555												Malawi_Fingira_2500BP	Jabuticabeira.II_102_1400BP	Zoro	Kaiowa	0.000495	0.839	5916	5838	156545
										Malawi_Fingira_2500BP	Jabuticabeira.II_102_1400BP	Zoro	Soilmound.burial_100BP	0.002708	2.066	1942	1809	49290												Malawi_Fingira_2500BP	Jabuticabeira.II_102_1400BP	Zoro	Arara	0.000501	0.845	5911	5833	156545
										Kenya_500BP	GalhetaIV_1200BP	Zoro	Palmeiras_500BP	0.005114	2.076	425	370	10657												Kenya_500BP	Limão_2700BP	Zoro	Xavante	0.000854	0.855	1162	1136	31288
										South_Africa_2000BP	Jabuticabeira.II_111/112_2000BP	Zoro	GalhetaIV_1200BP	0.002015	2.085	3173	3011	80519												Malawi_Chencherere_5200BP	GalhetaIV_1200BP	Zoro	Aparai	0.001366	0.863	384	369	10523
										Malawi_Hora_Holocene	CubatãoI_~2700BP	Zoro	JabuticabeiraII_~2400BP	0.001537	2.093	2941	2823	76551												Tanzania_Pemba_1400BP	Jabuticabeira.II_102_1400BP	Zoro	Xavante	0.000858	0.863	1083	1058	29209
										Kenya_500BP	GalhetaIV_1200BP	Zoro	Limão_~1900BP	0.003277	2.11	692	634	17522												Tanzania.3000BP	Jabuticabeira.II_102_1400BP	Zoro	Xikrin	0.000609	0.863	6880	6767	185697
										Malawi_Hora_Holocene	Cabeçuda_~3200BP	Zoro	Jabuticabeira.II_111/112_2000BP	0.001528	2.125	6181	5937	159666												Malawi_Hora_Holocene	CubatãoI_~2700BP	Zoro	Xikrin	0.000724	0.864	2775	2719	76288
										South_Africa_1300BP	GalhetaIV_1200BP	Zoro	Limão_~1900BP	0.002041	2.134	2086	1976	53882												South_Africa_1300BP	Jabuticabeira.II_102_1400BP	Zoro	Nandeva	0.000548	0.875	4712	4643	126116
										South_Africa_2000BP	Jabuticabeira.II_102_1400BP	Zoro	Soilmound.burial_100BP	0.002429	2.143	2231	2092	57322												Kenya_500BP	Cabeçuda_~3200BP	Zoro	Xavante	0.000633	0.877	2002	1967	54448
										Ethiopia_4500BP	Jabuticabeira.II_102_1400BP	Zoro	Palmeiras_500BP	0.002118	2.152	3550	3354	92528												Kenya_500BP	Jabuticabeira.II_111/112_2000BP	Zoro	Parakana	0.000728	0.88	2110	2068	57153
										Malawi_Hora_Holocene	GalhetaIV_1200BP	Zoro	Vau-Una_600BP	0.002354	2.155	2444	2294	63301												Kenya_500BP	JabuticabeiraII_~2400BP	Zoro	Surui	0.00051	0.881	2942	2900	81079
										South_Africa_1300BP	Jabuticabeira.II_102_1400BP	Zoro	Soilmound.burial_100BP	0.003114	2.17	1384	1274	35330												South_Africa_2000BP	Limão_2700BP	Zoro	Xavante	0.000465	0.885	6052	5976	165068
										Malawi_Hora_Holocene	Jabuticabeira.II_102_1400BP	Zoro	Jabuticabeira.II_111/112_2000BP	0.001908	2.188	4365	4152	111617												Malawi_Fingira_6000BP	JabuticabeiraII_~2400BP	Zoro	Aparai	0.00053	0.891	2304	2271	61435
										Ethiopia_4500BP	Jabuticabeira.II_111/112_2000BP	Zoro	Soilmound.burial_100BP	0.002176	2.195	3511	3320	87990												Malawi_Hora_Holocene	Jabuticabeira.II_111/112_2000BP	Zoro	Xikrin	0.000597	0.892	8092	7962	218539
										Tanzania.3000BP	Jabuticabeira.II_102_1400BP	Zoro	Jabuticabeira.II_111/112_2000BP	0.001796	2.199	5574	5314	144518												Ethiopia_4500BP	GalhetaIV_1200BP	Zoro	Gaviao	0.000634	0.897	3854	3787	105596
										Ethiopia_4500BP	Jabuticabeira.II_102_1400BP	Zoro	Jabuticabeira.II_111/112_2000BP	0.00179	2.206	6278	5991	160081												South_Africa_1300BP	Limão_~1900BP	Zoro	Xikrin	0.000508	0.912	8077	7965	219393
										Tanzania_Pemba_1400BP	GalhetaIV_1200BP	Zoro	Jabuticabeira.II_111/112_2000BP	0.0044	2.212	587	520	15112												Malawi_Fingira_6000BP	Limão_2700BP	Zoro	Kaiowa	0.000932	0.914	1003	978	27209
										Ethiopia_4500BP	Jabuticabeira.II_111/112_2000BP	Zoro	Palmeiras_500BP	0.001835	2.213	5176	4926	135940												Tanzania.3000BP	Jabuticabeira.II_102_1400BP	Zoro	Kaiowa	0.00051	0.921	6985	6890	186491
										Malawi_Fingira_6000BP	CubatãoI_~2700BP	Zoro	JabuticabeiraII_~2400BP	0.002976	2.215	660	608	17299												Malawi_Fingira_6000BP	GalhetaIV_1200BP	Zoro	Kaapor	0.00131	0.927	669	646	17712
										Ethiopia_4500BP	Jabuticabeira.II_102_1400BP	Zoro	GalhetaIV_1200BP	0.002559	2.217	2301	2151	58624												Malawi_Fingira_2500BP	GalhetaIV_1200BP	Zoro	Parakana	0.000694	0.929	3150	3092	83657
										Tanzania.3000BP	Jabuticabeira.II_111/112_2000BP	Zoro	Soilmound.burial_100BP	0.002429	2.351	3110	2916	79678												South_Africa_2000BP	Jabuticabeira.II_111/112_2000BP	Zoro	Xikrin	0.000568	0.944	12102	11917	326016
										South_Africa_2000BP	GalhetaIV_1200BP	Zoro	Jabuticabeira.II_102_1400BP	0.002706	2.428	2208	2055	56347												Kenya_500BP	GalhetaIV_1200BP	Zoro	Aparai	0.00116	0.948	741	718	19758
										Malawi_Chencherere_5200BP	GalhetaIV_1200BP	Zoro	JabuticabeiraII_~2400BP	0.004334	2.449	424	378	10523												Malawi_Fingira_2500BP	Jabuticabeira.II_111/112_2000BP	Zoro	Kaiowa	0.000484	0.96	8813	8699	236526
										Malawi_Fingira_6000BP	Jabuticabeira.II_111/112_2000BP	Zoro	Jabuticabeira.II_102_1400BP	0.003857	2.454	1007	906	26124												South_Africa_2000BP	GalhetaIV_1200BP	Zoro	Nandeva	0.000597	0.973	3801	3741	101308
										Tanzania_1400BP	Jabuticabeira.II_102_1400BP	Zoro	Jabuticabeira.II_111/112_2000BP	0.002068	2.455	5403	5118	137835												South_Africa_1300BP	JabuticabeiraII_~2400BP	Zoro	Xavante	0.000392	0.978	11384	11264	306528
										Tanzania.3000BP	Jabuticabeira.II_111/112_2000BP	Zoro	GalhetaIV_1200BP	0.002481	2.461	3106	2912	78209												South_Africa_1300BP	GalhetaIV_1200BP	Zoro	Nandeva	0.000711	0.979	2328	2284	62507
										South_Africa_2000BP	Jabuticabeira.II_102_1400BP	Zoro	Jabuticabeira.II_111/112_2000BP	0.001943	2.483	6002	5705	153274												Malawi_Fingira_6000BP	Cabeçuda_~3200BP	Zoro	Gaviao	0.000863	0.99	1628	1589	45042
										Kenya_500BP	GalhetaIV_1200BP	Zoro	Vau-Una_600BP	0.004894	2.521	676	594	16856												South_Africa_2000BP	Jabuticabeira.II_111/112_2000BP	Zoro	Kaiowa	0.000472	1.009	12255	12101	327370
										Ethiopia_4500BP	Cabeçuda_~3200BP	Zoro	Jabuticabeira.II_111/112_2000BP	0.001724	2.522	9123	8722	232223												Ethiopia_4500BP	Limão_~1900BP	Zoro	Xikrin	0.000514	1.011	14031	13838	377580
										Malawi_Hora_Holocene	Cabeçuda_~3200BP	Zoro	GalhetaIV_1200BP	0.00261	2.537	2378	2222	59868												Malawi_Hora_Holocene	GalhetaIV_1200BP	Zoro	Kaapor	0.000776	1.012	2779	2721	74430
										Tanzania_Pemba_700BP	GalhetaIV_1200BP	Zoro	Vau-Una_600BP	0.002668	2.549	2966	2764	75903												Malawi_Fingira_6000BP	Limão_2700BP	Zoro	Kaapor	0.001107	1.019	1008	978	27209
										Ethiopia_4500BP	GalhetaIV_1200BP	Zoro	Limão_500BP	0.00252	2.616	3226	3012	84907												Kenya_500BP	Limão_~1900BP	Zoro	Kaiowa	0.000696	1.028	2357	2314	62547
										Ethiopia_4500BP	Jabuticabeira.II_102_1400BP	Zoro	Soilmound.burial_100BP	0.003175	2.671	2370	2180	59851												Tanzania.3000BP	GalhetaIV_1200BP	Zoro	Arara	0.000746	1.039	3572	3500	96123
										South_Africa_2000BP	GalhetaIV_1200BP	Zoro	Vau-Una_600BP	0.002513	2.708	3215	3006	83257												Malawi_Fingira_2500BP	GalhetaIV_1200BP	Zoro	Aparai	0.000736	1.046	3138	3077	83659
										Malawi_Chencherere_5200BP	Jabuticabeira.II_102_1400BP	Zoro	Jabuticabeira.II_111/112_2000BP	0.005421	2.72	622	539	15312												Kenya_500BP	JabuticabeiraII_~2400BP	Zoro	Karitiana	0.000581	1.047	3000	2952	81079
										Tanzania_Pemba_700BP	Jabuticabeira.II_102_1400BP	Zoro	Jabuticabeira.II_111/112_2000BP	0.002302	2.762	5246	4938	133559												Malawi_Fingira_6000BP	CubatãoI_~2700BP	Zoro	Kaiowa	0.001252	1.049	628	606	17305
										South_Africa_1300BP	Jabuticabeira.II_111/112_2000BP	Zoro	GalhetaIV_1200BP	0.003383	2.787	1982	1813	49962												Ethiopia_4500BP	Jabuticabeira.II_102_1400BP	Zoro	Kaiowa	0.000579	1.05	8097	7972	215792
										Tanzania_Pemba_700BP	Jabuticabeira.II_111/112_2000BP	Zoro	GalhetaIV_1200BP	0.002823	2.817	2902	2695	73331												Tanzania.3000BP	Jabuticabeira.II_111/112_2000BP	Zoro	Surui	0.000556	1.051	10453	10292	288699
										Ethiopia_4500BP	Cabeçuda_~3200BP	Zoro	CubatãoI_~2700BP	0.002679	2.818	3189	2970	81563												Malawi_Fingira_6000BP	JabuticabeiraII_~2400BP	Zoro	Surui	0.000674	1.062	2249	2207	61435
										Ethiopia_4500BP	GalhetaIV_1200BP	Zoro	Jabuticabeira.II_111/112_2000BP	0.002871	2.822	3378	3138	83780												Malawi_Hora_Holocene	Limão_~1900BP	Zoro	Xikrin	0.000574	1.065	8904	8766	241270
										Kenya_500BP	JabuticabeiraII_~2400BP	Zoro	GalhetaIV_1200BP	0.004474	2.826	819	731	19745												Malawi_Hora_Holocene	Jabuticabeira.II_111/112_2000BP	Zoro	Kaiowa	0.000538	1.067	8202	8084	219449
										Ethiopia_4500BP	JabuticabeiraII_~2400BP	Zoro	CubatãoI_~2700BP	0.002047	2.838	4330	4101	111888												Tanzania.3000BP	Limão_~1900BP	Zoro	Xikrin	0.000555	1.079	11654	11478	317178
										South_Africa_1300BP	CubatãoI_~2700BP	Zoro	JabuticabeiraII_~2400BP	0.00231	2.852	2540	2389	65748												Malawi_Fingira_6000BP	CubatãoI_~2700BP	Zoro	Surui	0.001426	1.09	616	591	17305
										Ethiopia_4500BP	GalhetaIV_1200BP	Zoro	Palmeiras_500BP	0.003391	2.907	2025	1848	52193												Malawi_Chencherere_5200BP	GalhetaIV_1200BP	Zoro	Kaiowa	0.001655	1.103	392	374	10523
										Malawi_Fingira_2500BP	Jabuticabeira.II_111/112_2000BP	Zoro	Jabuticabeira.II_102_1400BP	0.002571	2.912	4922	4598	125826												Malawi_Fingira_2500BP	GalhetaIV_1200BP	Zoro	Karitiana	0.000774	1.104	3128	3063	83659
										Tanzania_Pemba_700BP	Jabuticabeira.II_111/112_2000BP	Zoro	Jabuticabeira.II_102_1400BP	0.002493	2.932	5246	4913	133559												Tanzania_1400BP	Jabuticabeira.II_111/112_2000BP	Zoro	Aparai	0.000569	1.107	10051	9898	269159
										Kenya_500BP	Jabuticabeira.II_111/112_2000BP	Zoro	Limão_~1900BP	0.00318	2.942	1841	1691	47272												South_Africa_1300BP	Limão_~1900BP	Zoro	Xavante	0.000512	1.114	8132	8019	220314
										South_Africa_1300BP	Cabeçuda_~3200BP	Zoro	GalhetaIV_1200BP	0.003382	2.958	1961	1797	48491												South_Africa_1300BP	GalhetaIV_1200BP	Zoro	Kaapor	0.000881	1.138	2313	2258	62507
										Ethiopia_4500BP	CubatãoI_~2700BP	Zoro	JabuticabeiraII_~2400BP	0.001963	2.992	4330	4111	111888												Tanzania_Pemba_700BP	Jabuticabeira.II_102_1400BP	Zoro	Xavante	0.000632	1.138	6230	6124	167631
										Malawi_Fingira_2500BP	JabuticabeiraII_~2400BP	Zoro	GalhetaIV_1200BP	0.002321	2.999	3373	3179	83641												Kenya_500BP	JabuticabeiraII_~2400BP	Zoro	Kaiowa	0.000632	1.144	3014	2963	81079
										Kenya_500BP	JabuticabeiraII_~2400BP	Zoro	Jabuticabeira.II_111/112_2000BP	0.002927	3.006	2254	2087	57056												Malawi_Hora_Holocene	Jabuticabeira.II_102_1400BP	Zoro	Xavante	0.000641	1.146	5302	5211	142602
										Kenya_500BP	Jabuticabeira.II_111/112_2000BP	Zoro	JabuticabeiraII_~2400BP	0.002683	3.026	2254	2101	57056												South_Africa_2000BP	GalhetaIV_1200BP	Zoro	Gaviao	0.000784	1.157	3648	3569	101298
										Ethiopia_4500BP	Jabuticabeira.II_111/112_2000BP	Zoro	Jabuticabeira.II_102_1400BP	0.002496	3.037	6278	5878	160081												Malawi_Fingira_6000BP	Jabuticabeira.II_102_1400BP	Zoro	Xikrin	0.001316	1.166	1149	1108	31531
										Tanzania.3000BP	GalhetaIV_1200BP	Zoro	Vau-Una_600BP	0.002952	3.056	3124	2886	80804												Malawi_Fingira_6000BP	GalhetaIV_1200BP	Zoro	Karitiana	0.001532	1.172	666	639	17712
										Tanzania_1400BP	JabuticabeiraII_~2400BP	Zoro	Jabuticabeira.II_111/112_2000BP	0.001803	3.085	10585	10100	268736												Kenya_500BP	GalhetaIV_1200BP	Zoro	Nandeva	0.001419	1.178	751	722	19758
										Malawi_Fingira_6000BP	JabuticabeiraII_~2400BP	Zoro	GalhetaIV_1200BP	0.004877	3.101	726	640	17709												Malawi_Fingira_6000BP	CubatãoI_~2700BP	Zoro	Xavante	0.001446	1.18	623	598	17305
										Tanzania_1400BP	Cabeçuda_~3200BP	Zoro	GalhetaIV_1200BP	0.003151	3.202	2917	2687	72988												Tanzania_Pemba_700BP	GalhetaIV_1200BP	Zoro	Kaapor	0.000925	1.185	3316	3234	88297
										South_Africa_2000BP	Cabeçuda_~3200BP	Zoro	GalhetaIV_1200BP	0.002938	3.221	3130	2900	78357												Malawi_Fingira_2500BP	GalhetaIV_1200BP	Zoro	Xikrin	0.000996	1.188	3091	3008	83312
										Tanzania.3000BP	JabuticabeiraII_~2400BP	Zoro	Jabuticabeira.II_111/112_2000BP	0.001919	3.225	11282	10729	288198												Tanzania_1400BP	GalhetaIV_1200BP	Zoro	Surui	0.000829	1.19	3333	3258	90931
										Tanzania.3000BP	Jabuticabeira.II_111/112_2000BP	Zoro	Jabuticabeira.II_102_1400BP	0.002685	3.246	5574	5186	144518												Malawi_Fingira_6000BP	Jabuticabeira.II_102_1400BP	Zoro	Karitiana	0.001182	1.204	1184	1147	31655
										Ethiopia_4500BP	GalhetaIV_1200BP	Zoro	Vau-Una_600BP	0.003121	3.27	3408	3138	86674												Tanzania_Pemba_700BP	GalhetaIV_1200BP	Zoro	Parakana	0.000921	1.205	3337	3256	88294
										Tanzania.3000BP	Cabeçuda_~3200BP	Zoro	GalhetaIV_1200BP	0.003182	3.333	3034	2791	76362												Kenya_500BP	GalhetaIV_1200BP	Zoro	Arara	0.00147	1.207	741	712	19758
										Malawi_Hora_Holocene	JabuticabeiraII_~2400BP	Zoro	GalhetaIV_1200BP	0.002774	3.371	3018	2812	74390												Malawi_Fingira_6000BP	Jabuticabeira.II_111/112_2000BP	Zoro	Nandeva	0.001021	1.22	1747	1699	47076
										Tanzania_1400BP	Jabuticabeira.II_111/112_2000BP	Zoro	Jabuticabeira.II_102_1400BP	0.002931	3.459	5403	4999	137835												Malawi_Fingira_2500BP	GalhetaIV_1200BP	Zoro	Arara	0.000882	1.221	3119	3045	83659
										South_Africa_1300BP	Jabuticabeira.II_111/112_2000BP	Zoro	Jabuticabeira.II_102_1400BP	0.003278	3.495	3622	3314	94108												Tanzania_1400BP	GalhetaIV_1200BP	Zoro	Karitiana	0.000816	1.223	3366	3292	90931
										Ethiopia_4500BP	Jabuticabeira.II_111/112_2000BP	Zoro	GalhetaIV_1200BP	0.003426	3.501	3378	3092	83780												Kenya_500BP	GalhetaIV_1200BP	Zoro	Kaapor	0.001615	1.225	754	722	19758
										Tanzania.3000BP	GalhetaIV_1200BP	Zoro	Jabuticabeira.II_111/112_2000BP	0.003676	3.511	3106	2819	78209												Tanzania_1400BP	GalhetaIV_1200BP	Zoro	Aparai	0.000827	1.227	3395	3319	90931
										Malawi_Hora_Holocene	GalhetaIV_1200BP	Zoro	Jabuticabeira.II_111/112_2000BP	0.003989	3.652	2439	2195	61167												Kenya_500BP	GalhetaIV_1200BP	Zoro	Gaviao	0.001556	1.229	721	691	19758
										Malawi_Fingira_6000BP	GalhetaIV_1200BP	Zoro	JabuticabeiraII_~2400BP	0.005349	3.733	726	631	17709												Malawi_Fingira_6000BP	GalhetaIV_1200BP	Zoro	Kaiowa	0.001549	1.233	671	644	17712
										Malawi_Chencherere_5200BP	Cabeçuda_~3200BP	Zoro	JabuticabeiraII_~2400BP	0.004104	3.746	1024	921	25154												Tanzania_Pemba_1400BP	GalhetaIV_1200BP	Zoro	Arara	0.001652	1.253	625	597	17077
										South_Africa_2000BP	Jabuticabeira.II_111/112_2000BP	Zoro	Jabuticabeira.II_102_1400BP	0.002993	3.753	6002	5544	153274												Ethiopia_4500BP	Jabuticabeira.II_111/112_2000BP	Zoro	Kaiowa	0.0006	1.254	12876	12670	343056
										Malawi_Fingira_2500BP	Jabuticabeira.II_111/112_2000BP	Zoro	JabuticabeiraII_~2400BP	0.002101	3.823	9265	8768	236319												Tanzania_Pemba_700BP	Limão_~1900BP	Zoro	Xavante	0.000542	1.268	10359	10207	280482
										Malawi_Hora_Holocene	JabuticabeiraII_~2400BP	Zoro	Jabuticabeira.II_111/112_2000BP	0.002292	3.861	8666	8164	219104												Malawi_Fingira_6000BP	Jabuticabeira.II_111/112_2000BP	Zoro	Kaapor	0.001192	1.283	1751	1694	47076
										South_Africa_1300BP	JabuticabeiraII_~2400BP	Zoro	Jabuticabeira.II_111/112_2000BP	0.002291	3.884	7786	7332	198292												Malawi_Fingira_6000BP	Limão_2700BP	Zoro	Xavante	0.001275	1.291	992	957	27209
										South_Africa_2000BP	JabuticabeiraII_~2400BP	Zoro	Jabuticabeira.II_111/112_2000BP	0.002083	3.946	12911	12233	325762												South_Africa_2000BP	Cabeçuda_~3200BP	Zoro	Xavante	0.000575	1.295	11410	11233	307416
										Tanzania_Pemba_700BP	JabuticabeiraII_~2400BP	Zoro	Jabuticabeira.II_111/112_2000BP	0.002297	4.021	10035	9450	254625												Kenya_500BP	Jabuticabeira.II_111/112_2000BP	Zoro	Kaiowa	0.001009	1.3	2130	2072	57153
										Tanzania_1400BP	JabuticabeiraII_~2400BP	Zoro	GalhetaIV_1200BP	0.003095	4.071	3661	3380	90887												Ethiopia_4500BP	GalhetaIV_1200BP	Zoro	Xikrin	0.00107	1.31	3973	3860	105148
										Ethiopia_4500BP	JabuticabeiraII_~2400BP	Zoro	Jabuticabeira.II_111/112_2000BP	0.002221	4.088	13557	12798	341317												Tanzania_Pemba_700BP	GalhetaIV_1200BP	Zoro	Xikrin	0.00112	1.316	3265	3166	87916
										South_Africa_1300BP	JabuticabeiraII_~2400BP	Zoro	GalhetaIV_1200BP	0.003834	4.146	2542	2303	62428												Tanzania_1400BP	Jabuticabeira.II_111/112_2000BP	Zoro	Xikrin	0.000822	1.317	9934	9714	268087
										South_Africa_2000BP	JabuticabeiraII_~2400BP	Zoro	GalhetaIV_1200BP	0.003019	4.148	4104	3799	101173												South_Africa_1300BP	Jabuticabeira.II_102_1400BP	Zoro	Arara	0.000822	1.32	4667	4563	126116
										Tanzania_Pemba_700BP	Cabeçuda_~3200BP	Zoro	GalhetaIV_1200BP	0.004054	4.221	2883	2593	71541												Tanzania_Pemba_1400BP	GalhetaIV_1200BP	Zoro	Kaapor	0.001801	1.324	631	600	17077
										Tanzania_Pemba_700BP	Jabuticabeira.II_111/112_2000BP	Zoro	JabuticabeiraII_~2400BP	0.002369	4.273	10035	9431	254625												Malawi_Hora_Holocene	GalhetaIV_1200BP	Zoro	Xikrin	0.00117	1.33	2761	2674	74116
										Tanzania.3000BP	Jabuticabeira.II_111/112_2000BP	Zoro	JabuticabeiraII_~2400BP	0.002445	4.332	11282	10578	288198												Tanzania_1400BP	Jabuticabeira.II_102_1400BP	Zoro	Arara	0.000781	1.333	6605	6468	175698
										Malawi_Hora_Holocene	Jabuticabeira.II_111/112_2000BP	Zoro	JabuticabeiraII_~2400BP	0.002483	4.391	8666	8122	219104												Malawi_Fingira_6000BP	Cabeçuda_~3200BP	Zoro	Surui	0.001078	1.336	1647	1599	45051
										Tanzania_1400BP	Jabuticabeira.II_111/112_2000BP	Zoro	JabuticabeiraII_~2400BP	0.00241	4.419	10585	9937	268736												Malawi_Fingira_6000BP	Jabuticabeira.II_102_1400BP	Zoro	Surui	0.001404	1.339	1165	1121	31655
										Tanzania_Pemba_1400BP	GalhetaIV_1200BP	Zoro	JabuticabeiraII_~2400BP	0.005983	4.522	689	587	17076												Malawi_Fingira_2500BP	GalhetaIV_1200BP	Zoro	Kaiowa	0.000935	1.352	3151	3073	83659
										Kenya_500BP	GalhetaIV_1200BP	Zoro	JabuticabeiraII_~2400BP	0.00615	4.594	819	698	19745												Tanzania.3000BP	Jabuticabeira.II_111/112_2000BP	Zoro	Kaiowa	0.00069	1.353	10729	10529	288699
										Malawi_Fingira_6000BP	Jabuticabeira.II_111/112_2000BP	Zoro	JabuticabeiraII_~2400BP	0.004292	4.885	1876	1674	47040												Malawi_Chencherere_5200BP	GalhetaIV_1200BP	Zoro	Arara	0.002291	1.374	395	371	10523
										South_Africa_2000BP	Jabuticabeira.II_111/112_2000BP	Zoro	JabuticabeiraII_~2400BP	0.002567	4.961	12911	12075	325762												Kenya_500BP	Jabuticabeira.II_111/112_2000BP	Zoro	Aparai	0.001131	1.383	2123	2059	57153
										South_Africa_1300BP	Jabuticabeira.II_111/112_2000BP	Zoro	JabuticabeiraII_~2400BP	0.002879	4.995	7786	7215	198292												Ethiopia_4500BP	Jabuticabeira.II_102_1400BP	Zoro	Arara	0.000805	1.392	8096	7922	215792
										Tanzania.3000BP	JabuticabeiraII_~2400BP	Zoro	GalhetaIV_1200BP	0.004017	5.102	3895	3509	96068												Malawi_Fingira_6000BP	GalhetaIV_1200BP	Zoro	Aparai	0.00186	1.402	666	633	17712
										Ethiopia_4500BP	Cabeçuda_~3200BP	Zoro	GalhetaIV_1200BP	0.004704	5.103	3347	2964	81472												South_Africa_1300BP	GalhetaIV_1200BP	Zoro	Gaviao	0.001092	1.412	2246	2178	62501
										Tanzania_Pemba_700BP	JabuticabeiraII_~2400BP	Zoro	GalhetaIV_1200BP	0.004078	5.232	3612	3252	88276												Tanzania.3000BP	Jabuticabeira.II_111/112_2000BP	Zoro	Xikrin	0.000929	1.414	10626	10359	287495
										Ethiopia_4500BP	Jabuticabeira.II_111/112_2000BP	Zoro	JabuticabeiraII_~2400BP	0.002916	5.415	13557	12561	341317												Malawi_Chencherere_5200BP	GalhetaIV_1200BP	Zoro	Surui	0.002317	1.42	386	362	10523
										Malawi_Fingira_2500BP	GalhetaIV_1200BP	Zoro	JabuticabeiraII_~2400BP	0.003941	5.51	3373	3044	83641												South_Africa_1300BP	GalhetaIV_1200BP	Zoro	Parakana	0.001129	1.423	2347	2276	62505
										Tanzania_Pemba_1400BP	Cabeçuda_~3200BP	Zoro	JabuticabeiraII_~2400BP	0.005297	5.728	1654	1442	40042												Malawi_Fingira_6000BP	GalhetaIV_1200BP	Zoro	Xikrin	0.002253	1.434	656	617	17644
										Tanzania_Pemba_700BP	GalhetaIV_1200BP	Zoro	JabuticabeiraII_~2400BP	0.004953	6.575	3612	3174	88276												Tanzania.3000BP	Limão_2700BP	Zoro	Xavante	0.000836	1.445	5681	5552	153939
										Malawi_Hora_Holocene	GalhetaIV_1200BP	Zoro	JabuticabeiraII_~2400BP	0.004885	6.627	3018	2654	74390												Malawi_Fingira_6000BP	Jabuticabeira.II_111/112_2000BP	Zoro	Arara	0.001283	1.447	1752	1692	47076
										Tanzania_1400BP	GalhetaIV_1200BP	Zoro	JabuticabeiraII_~2400BP	0.004641	6.635	3661	3239	90887												Malawi_Fingira_6000BP	Jabuticabeira.II_111/112_2000BP	Zoro	Aparai	0.001205	1.448	1738	1682	47076
										Kenya_500BP	Cabeçuda_~3200BP	Zoro	JabuticabeiraII_~2400BP	0.005451	6.672	2235	1938	54361												Malawi_Fingira_2500BP	Jabuticabeira.II_102_1400BP	Zoro	Xavante	0.000827	1.449	5877	5748	156545
										Ethiopia_4500BP	JabuticabeiraII_~2400BP	Zoro	GalhetaIV_1200BP	0.004953	6.685	4367	3845	105458												Tanzania_Pemba_1400BP	GalhetaIV_1200BP	Zoro	Aparai	0.001832	1.455	632	601	17077
										South_Africa_1300BP	GalhetaIV_1200BP	Zoro	JabuticabeiraII_~2400BP	0.005391	6.715	2542	2205	62428												Tanzania_1400BP	JabuticabeiraII_~2400BP	Zoro	Xavante	0.000573	1.463	14028	13811	377806
										Tanzania.3000BP	GalhetaIV_1200BP	Zoro	JabuticabeiraII_~2400BP	0.005184	7.098	3895	3397	96068												Malawi_Hora_Holocene	Jabuticabeira.II_102_1400BP	Zoro	Arara	0.000889	1.477	5346	5220	142602
										South_Africa_2000BP	GalhetaIV_1200BP	Zoro	JabuticabeiraII_~2400BP	0.005049	7.472	4104	3594	101173												South_Africa_2000BP	JabuticabeiraII_~2400BP	Zoro	Xavante	0.000525	1.481	18984	18718	507860
										Ethiopia_4500BP	GalhetaIV_1200BP	Zoro	JabuticabeiraII_~2400BP	0.005707	8.284	4367	3766	105458												Malawi_Hora_Holocene	Limão_~1900BP	Zoro	Xavante	0.000608	1.485	8943	8795	242270
										Malawi_Fingira_6000BP	Cabeçuda_~3200BP	Zoro	JabuticabeiraII_~2400BP	0.007483	8.385	1899	1562	45023												Tanzania_Pemba_700BP	GalhetaIV_1200BP	Zoro	Kaiowa	0.00104	1.494	3341	3249	88297
										Malawi_Fingira_2500BP	Cabeçuda_~3200BP	Zoro	JabuticabeiraII_~2400BP	0.005575	10.57	9324	8071	224753												Malawi_Hora_Holocene	GalhetaIV_1200BP	Zoro	Aparai	0.001064	1.495	2802	2723	74430
										Malawi_Hora_Holocene	Cabeçuda_~3200BP	Zoro	JabuticabeiraII_~2400BP	0.005905	10.742	8633	7402	208372												Tanzania_1400BP	Limão_~1900BP	Zoro	Xikrin	0.0008	1.495	10966	10730	295247
										Tanzania.3000BP	Cabeçuda_~3200BP	Zoro	JabuticabeiraII_~2400BP	0.005765	10.815	11344	9761	274643												Malawi_Fingira_6000BP	CubatãoI_~2700BP	Zoro	Parakana	0.001998	1.502	640	605	17305
										Tanzania_1400BP	Cabeçuda_~3200BP	Zoro	JabuticabeiraII_~2400BP	0.005752	10.93	10522	9054	255247												Malawi_Fingira_6000BP	Jabuticabeira.II_111/112_2000BP	Zoro	Xikrin	0.001567	1.517	1728	1655	46892
										South_Africa_1300BP	Cabeçuda_~3200BP	Zoro	JabuticabeiraII_~2400BP	0.006011	10.988	7739	6616	186670												Tanzania_1400BP	GalhetaIV_1200BP	Zoro	Arara	0.001085	1.536	3373	3275	90931
										Tanzania_Pemba_700BP	Cabeçuda_~3200BP	Zoro	JabuticabeiraII_~2400BP	0.005743	11.053	9993	8601	242368												South_Africa_2000BP	GalhetaIV_1200BP	Zoro	Kaapor	0.001066	1.536	3785	3677	101308
										South_Africa_2000BP	Cabeçuda_~3200BP	Zoro	JabuticabeiraII_~2400BP	0.005942	12.147	12748	10929	306255												Tanzania_Pemba_1400BP	GalhetaIV_1200BP	Zoro	Parakana	0.002118	1.542	643	607	17076
										Ethiopia_4500BP	Cabeçuda_~3200BP	Zoro	JabuticabeiraII_~2400BP	0.006647	12.94	13477	11347	320360												Malawi_Hora_Holocene	GalhetaIV_1200BP	Zoro	Surui	0.001153	1.542	2747	2662	74430
																														Ethiopia_4500BP	Limão_2700BP	Zoro	Xavante	0.000845	1.553	6438	6293	172195
																														Malawi_Hora_Holocene	GalhetaIV_1200BP	Zoro	Arara	0.001138	1.567	2784	2699	74430
																														Malawi_Chencherere_5200BP	GalhetaIV_1200BP	Zoro	Xavante	0.002399	1.573	391	366	10523
																														South_Africa_1300BP	GalhetaIV_1200BP	Zoro	Xikrin	0.001398	1.58	2314	2227	62228
																														South_Africa_1300BP	Jabuticabeira.II_102_1400BP	Zoro	Xikrin	0.001163	1.58	4615	4469	125585
																														South_Africa_2000BP	GalhetaIV_1200BP	Zoro	Parakana	0.001063	1.583	3812	3705	101304
																														Tanzania_1400BP	Limão_~1900BP	Zoro	Xavante	0.000679	1.591	10970	10769	296467
																														Tanzania_1400BP	GalhetaIV_1200BP	Zoro	Kaiowa	0.001064	1.592	3419	3322	90931
																														Kenya_500BP	GalhetaIV_1200BP	Zoro	Xikrin	0.002339	1.595	746	700	19670
																														Tanzania_1400BP	GalhetaIV_1200BP	Zoro	Xikrin	0.001309	1.604	3391	3272	90546
																														Tanzania_Pemba_700BP	GalhetaIV_1200BP	Zoro	Aparai	0.00114	1.609	3343	3243	88297
																														South_Africa_2000BP	GalhetaIV_1200BP	Zoro	Arara	0.001074	1.625	3782	3673	101308
																														Ethiopia_4500BP	GalhetaIV_1200BP	Zoro	Kaapor	0.001172	1.639	4014	3890	105607
																														Tanzania.3000BP	Limão_~1900BP	Zoro	Xavante	0.000701	1.648	11755	11531	318522
																														Malawi_Fingira_6000BP	Jabuticabeira.II_102_1400BP	Zoro	Kaiowa	0.001595	1.652	1189	1139	31655
																														Malawi_Hora_Holocene	GalhetaIV_1200BP	Zoro	Kaiowa	0.001141	1.674	2796	2711	74430
																														Malawi_Fingira_6000BP	GalhetaIV_1200BP	Zoro	Xavante	0.002131	1.681	675	637	17712
																														Ethiopia_4500BP	Cabeçuda_~3200BP	Zoro	Xavante	0.000779	1.683	12040	11790	321622
																														South_Africa_2000BP	GalhetaIV_1200BP	Zoro	Xikrin	0.001296	1.702	3769	3638	100872
																														Tanzania_1400BP	Jabuticabeira.II_111/112_2000BP	Zoro	Kaiowa	0.000851	1.706	10097	9868	269159
																														South_Africa_1300BP	GalhetaIV_1200BP	Zoro	Kaiowa	0.001225	1.747	2337	2261	62507
																														Tanzania.3000BP	GalhetaIV_1200BP	Zoro	Kaapor	0.001297	1.752	3593	3469	96123
																														South_Africa_2000BP	GalhetaIV_1200BP	Zoro	Karitiana	0.001119	1.766	3795	3682	101308
																														Malawi_Hora_Holocene	GalhetaIV_1200BP	Zoro	Karitiana	0.001262	1.771	2805	2711	74430
																														Tanzania.3000BP	GalhetaIV_1200BP	Zoro	Aparai	0.00121	1.772	3592	3476	96123
																														Kenya_500BP	Jabuticabeira.II_102_1400BP	Zoro	Xavante	0.001569	1.781	1384	1325	37556
																														Malawi_Fingira_6000BP	Limão_~1900BP	Zoro	Xikrin	0.001551	1.785	1896	1817	51028
																														South_Africa_2000BP	Jabuticabeira.II_102_1400BP	Zoro	Arara	0.000972	1.787	7768	7568	206122
																														Tanzania_Pemba_1400BP	GalhetaIV_1200BP	Zoro	Kaiowa	0.002206	1.8	640	603	17077
																														Malawi_Fingira_2500BP	Jabuticabeira.II_111/112_2000BP	Zoro	Xavante	0.000895	1.81	8750	8538	236526
																														Malawi_Hora_Holocene	GalhetaIV_1200BP	Zoro	Parakana	0.001384	1.815	2815	2712	74427
																														Malawi_Fingira_6000BP	GalhetaIV_1200BP	Zoro	Surui	0.002538	1.816	666	621	17712
																														Tanzania.3000BP	JabuticabeiraII_~2400BP	Zoro	Xavante	0.000727	1.817	15314	15013	413204
																														Malawi_Fingira_6000BP	Jabuticabeira.II_111/112_2000BP	Zoro	Surui	0.001574	1.824	1700	1626	47076
																														South_Africa_1300BP	GalhetaIV_1200BP	Zoro	Arara	0.001381	1.826	2335	2249	62507
																														Tanzania_Pemba_1400BP	GalhetaIV_1200BP	Zoro	Xavante	0.002291	1.847	628	588	17077
																														Tanzania_Pemba_1400BP	GalhetaIV_1200BP	Zoro	Surui	0.002438	1.865	623	582	17077
																														Tanzania.3000BP	GalhetaIV_1200BP	Zoro	Parakana	0.001373	1.869	3615	3483	96119
																														Kenya_500BP	GalhetaIV_1200BP	Zoro	Surui	0.002334	1.879	747	701	19758
																														Malawi_Fingira_6000BP	Jabuticabeira.II_102_1400BP	Zoro	Arara	0.001953	1.938	1199	1138	31655
																														Malawi_Fingira_6000BP	Cabeçuda_~3200BP	Zoro	Xavante	0.001517	1.95	1686	1618	45051
																														Ethiopia_4500BP	GalhetaIV_1200BP	Zoro	Aparai	0.001271	1.954	4016	3882	105607
																														Kenya_500BP	GalhetaIV_1200BP	Zoro	Kaiowa	0.002285	1.955	759	714	19758
																														South_Africa_1300BP	Jabuticabeira.II_111/112_2000BP	Zoro	Xavante	0.001051	1.966	7371	7162	199187
																														South_Africa_1300BP	GalhetaIV_1200BP	Zoro	Karitiana	0.001433	2.002	2345	2255	62507
																														Kenya_500BP	Limão_~1900BP	Zoro	Xavante	0.001429	2.037	2345	2256	62547
																														Ethiopia_4500BP	GalhetaIV_1200BP	Zoro	Arara	0.001425	2.047	4008	3857	105607
																														Ethiopia_4500BP	JabuticabeiraII_~2400BP	Zoro	Xavante	0.000757	2.061	19985	19581	534176
																														South_Africa_2000BP	GalhetaIV_1200BP	Zoro	Kaiowa	0.001239	2.069	3813	3688	101308
																														Ethiopia_4500BP	GalhetaIV_1200BP	Zoro	Parakana	0.001499	2.091	4034	3876	105603
																														South_Africa_1300BP	GalhetaIV_1200BP	Zoro	Aparai	0.001562	2.105	2344	2247	62507
																														Malawi_Fingira_2500BP	GalhetaIV_1200BP	Zoro	Surui	0.00156	2.109	3115	2984	83659
																														Ethiopia_4500BP	GalhetaIV_1200BP	Zoro	Karitiana	0.001411	2.11	4023	3874	105607
																														Kenya_500BP	GalhetaIV_1200BP	Zoro	Karitiana	0.002561	2.11	756	706	19758
																														Tanzania.3000BP	GalhetaIV_1200BP	Zoro	Kaiowa	0.001374	2.112	3623	3491	96123
																														Tanzania_Pemba_1400BP	GalhetaIV_1200BP	Zoro	Karitiana	0.002734	2.115	631	585	17077
																														South_Africa_2000BP	GalhetaIV_1200BP	Zoro	Aparai	0.00131	2.13	3808	3675	101308
																														South_Africa_1300BP	Jabuticabeira.II_102_1400BP	Zoro	Xavante	0.001266	2.135	4674	4514	126116
																														South_Africa_2000BP	Limão_~1900BP	Zoro	Xavante	0.000812	2.157	13475	13181	361869
																														Tanzania.3000BP	GalhetaIV_1200BP	Zoro	Karitiana	0.001427	2.158	3590	3453	96123
																														Malawi_Fingira_6000BP	Jabuticabeira.II_111/112_2000BP	Zoro	Kaiowa	0.001782	2.173	1755	1671	47076
																														Kenya_500BP	GalhetaIV_1200BP	Zoro	Xavante	0.002614	2.175	755	703	19758
																														Malawi_Fingira_6000BP	Limão_~1900BP	Zoro	Xavante	0.00152	2.183	1904	1826	51233
																														Tanzania_1400BP	Jabuticabeira.II_102_1400BP	Zoro	Xavante	0.00124	2.243	6586	6368	175698
																														Ethiopia_4500BP	GalhetaIV_1200BP	Zoro	Surui	0.001587	2.246	3971	3803	105607
																														Tanzania.3000BP	GalhetaIV_1200BP	Zoro	Surui	0.001583	2.247	3560	3408	96123
																														Malawi_Fingira_6000BP	Jabuticabeira.II_111/112_2000BP	Zoro	Karitiana	0.001858	2.26	1757	1669	47076
																														Malawi_Fingira_6000BP	Jabuticabeira.II_102_1400BP	Zoro	Xavante	0.002107	2.277	1186	1120	31655
																														Tanzania_Pemba_700BP	GalhetaIV_1200BP	Zoro	Surui	0.001741	2.309	3302	3149	88297
																														Kenya_500BP	GalhetaIV_1200BP	Zoro	Parakana	0.002995	2.313	760	701	19758
																														Tanzania.3000BP	Jabuticabeira.II_102_1400BP	Zoro	Xavante	0.001291	2.327	6986	6746	186491
																														Ethiopia_4500BP	GalhetaIV_1200BP	Zoro	Kaiowa	0.001519	2.345	4050	3889	105607
																														Malawi_Fingira_6000BP	JabuticabeiraII_~2400BP	Zoro	Xavante	0.00136	2.353	2297	2213	61435
																														Tanzania_Pemba_700BP	Jabuticabeira.II_111/112_2000BP	Zoro	Xavante	0.001196	2.36	9486	9181	254859
																														Kenya_500BP	Jabuticabeira.II_111/112_2000BP	Zoro	Xavante	0.001887	2.4	2131	2023	57153
																														Malawi_Hora_Holocene	Jabuticabeira.II_111/112_2000BP	Zoro	Xavante	0.001244	2.447	8195	7922	219449
																														Tanzania_1400BP	Jabuticabeira.II_111/112_2000BP	Zoro	Xavante	0.001251	2.479	10003	9666	269159
																														Ethiopia_4500BP	Jabuticabeira.II_102_1400BP	Zoro	Xavante	0.001336	2.489	8100	7812	215792
																														South_Africa_1300BP	GalhetaIV_1200BP	Zoro	Surui	0.001922	2.518	2312	2192	62507
																														Ethiopia_4500BP	Limão_~1900BP	Zoro	Xavante	0.001023	2.54	14179	13791	379158
																														Malawi_Fingira_6000BP	Jabuticabeira.II_111/112_2000BP	Zoro	Xavante	0.002143	2.566	1754	1654	47076
																														South_Africa_2000BP	GalhetaIV_1200BP	Zoro	Surui	0.001691	2.579	3769	3597	101308
																														Tanzania.3000BP	GalhetaIV_1200BP	Zoro	Xikrin	0.002131	2.629	3588	3384	95724
																														Kenya_500BP	JabuticabeiraII_~2400BP	Zoro	Xavante	0.001482	2.662	3007	2887	81079
																														Ethiopia_4500BP	Jabuticabeira.II_111/112_2000BP	Zoro	Xavante	0.001284	2.667	12825	12384	343056
																														South_Africa_2000BP	Jabuticabeira.II_102_1400BP	Zoro	Xavante	0.001392	2.71	7757	7470	206122
																														Tanzania.3000BP	Jabuticabeira.II_111/112_2000BP	Zoro	Xavante	0.001464	2.773	10709	10287	288699
																														South_Africa_2000BP	Jabuticabeira.II_111/112_2000BP	Zoro	Xavante	0.001395	3.003	12251	11794	327370
																														Malawi_Fingira_2500BP	GalhetaIV_1200BP	Zoro	Xavante	0.002055	3.008	3165	2994	83659
																														Malawi_Hora_Holocene	GalhetaIV_1200BP	Zoro	Xavante	0.002128	3.023	2804	2646	74430
																														Tanzania_1400BP	GalhetaIV_1200BP	Zoro	Xavante	0.002055	3.038	3414	3227	90931
																														Tanzania_Pemba_700BP	GalhetaIV_1200BP	Zoro	Xavante	0.002348	3.301	3354	3147	88297
																														South_Africa_1300BP	GalhetaIV_1200BP	Zoro	Xavante	0.002409	3.429	2358	2207	62507
																														Tanzania.3000BP	GalhetaIV_1200BP	Zoro	Xavante	0.002475	3.713	3627	3389	96123
																														Ethiopia_4500BP	GalhetaIV_1200BP	Zoro	Xavante	0.002546	3.851	4066	3797	105607
																														South_Africa_2000BP	GalhetaIV_1200BP	Zoro	Xavante	0.002672	4.332	3846	3575	101308
