# Supplementary material for: Genomic history of coastal societies from eastern South America
Source: Nat Ecol Evol. 2023 Jul 31;7(8):1315–30. doi: 10.1038/s41559-023-02114-9 (PMC10406606; doi:10.1038/s41559-023-02114-9)
Supplement: Supplementary file 9 — Population Y tests. [file 41559_2023_2114_MOESM9_ESM.xlsx]

## Sheet: Data.S4_PopY
1240K dataset										1240K dataset - ONLY the test with Z score greater than 2.9 or less than -2.9										1240K dataset										1240K dataset - Jabuticabeira II individuals										1240K dataset - Sambaqui individuals
Out	TEST	Ancient Brazilians A	Ancient Brazilians B	f4	Z	ABBA	BABA	SNPs		Out	TEST	Ancient Brazilians A	Ancient Brazilians B	f4	Z	ABBA	BABA	SNPs		Out	Australasians	Mixe	Ancient Brazilians	f4	Z	ABBA	BABA	SNPs		Out	Australasians	Mixe	Ancient Brazilians	f4	Z	ABBA	BABA	SNPs		Out	Australasians	Mixe	Ancient Brazilians	f4	Z	ABBA	BABA	SNPs
Mbuti.DG	Australian.DG	Cabeçuda_~3200BP	Capelinha_10400BP	-0.000514	-0.975	10174	10298	241739		Mbuti.DG	Papuan.DG	JabuticabeiraII_~2400BP	LapaDoSanto_~9600BP	-0.000802	-3.564	43057	43868	1009931		Mbuti.DG	Australian.DG	Mixe.DG	Cabeçuda_~3200BP	0.000254	0.736	27349	27190	627373		Mbuti.DG	Onge.DG	Mixe.DG	JBT009	0.001625	4.354	38369	36971	860290		Mbuti.DG	Australian.DG	Mixe.DG	18_Lapa do Santo_9600BP	0.000147	0.366	23219	23140	535868
Mbuti.DG	Onge.DG	Cabeçuda_~3200BP	Capelinha_10400BP	-0.000499	-0.971	10229	10350	241696		Mbuti.DG	Onge.DG	JabuticabeiraII_~2400BP	LapaDoSanto_~9600BP	-0.000799	-3.356	43396	44202	1009287		Mbuti.DG	Onge.DG	Mixe.DG	Cabeçuda_~3200BP	0.000857	2.51	27746	27209	627448		Mbuti.DG	Papuan.DG	Mixe.DG	JBT009	0.001178	3.485	37866	36852	860824		Mbuti.DG	Onge.DG	Mixe.DG	18_Lapa do Santo_9600BP	-2.2e-05	-0.053	23353	23365	535774
Mbuti.DG	Papuan.DG	Cabeçuda_~3200BP	Capelinha_10400BP	-0.000289	-0.605	10186	10256	241866		Mbuti.DG	Onge.DG	LapaDoSanto_~9600BP	JabuticabeiraII_~2400BP	0.000799	3.356	44202	43396	1009287		Mbuti.DG	Papuan.DG	Mixe.DG	Cabeçuda_~3200BP	0.000355	1.122	27375	27153	627454		Mbuti.DG	Australian.DG	Mixe.DG	JBT009	0.001272	3.336	37878	36784	860451		Mbuti.DG	Papuan.DG	Mixe.DG	18_Lapa do Santo_9600BP	-0.000121	-0.34	23129	23194	536120
Mbuti.DG	China_Tianyuan	Cabeçuda_~3200BP	Capelinha_10400BP	-0.000131	-0.199	9868	9899	231081		Mbuti.DG	Papuan.DG	LapaDoSanto_~9600BP	JabuticabeiraII_~2400BP	0.000802	3.564	43868	43057	1009931		Mbuti.DG	Australian.DG	Mixe.DG	Capelinha_10400BP	-0.000204	-0.483	14394	14461	330407		Mbuti.DG	Onge.DG	Mixe.DG	JBT010	0.001076	2.665	22523	21978	506893		Mbuti.DG	Onge.DG	Mixe.DG	21_Lapa do Santo_9600BP	0.00041	1.069	36345	36007	823681
Mbuti.DG	Onge.DG	Cabeçuda_~3200BP	CubatãoI_~2700BP	-0.0006	-1.153	6337	6430	154462		Mbuti.DG	Onge.DG	JabuticabeiraII_~2400BP	JabuticabeiraII_102_1300BP	-0.001184	-2.991	17911	18411	421669		Mbuti.DG	Onge.DG	Mixe.DG	Capelinha_10400BP	-8.4e-05	-0.203	14508	14536	330437		Mbuti.DG	Onge.DG	Mixe.DG	JBT023	0.000974	2.525	28239	27615	640472		Mbuti.DG	Australian.DG	Mixe.DG	21_Lapa do Santo_9600BP	-0.000151	-0.384	35786	35911	823842
Mbuti.DG	Australian.DG	Cabeçuda_~3200BP	CubatãoI_~2700BP	0.000215	0.419	6337	6304	154503		Mbuti.DG	Onge.DG	JabuticabeiraII_102_1300BP	JabuticabeiraII_~2400BP	0.001184	2.991	18411	17911	421669		Mbuti.DG	Papuan.DG	Mixe.DG	Capelinha_10400BP	-0.000164	-0.423	14414	14469	330444		Mbuti.DG	Onge.DG	Mixe.DG	JBT018	0.000964	2.459	31976	31282	720842		Mbuti.DG	Papuan.DG	Mixe.DG	21_Lapa do Santo_9600BP	-0.000299	-0.822	35764	36010	824195
Mbuti.DG	China_Tianyuan	Cabeçuda_~3200BP	CubatãoI_~2700BP	0.00069	0.965	6207	6104	148810		Mbuti.DG	Papuan.DG	JabuticabeiraII_111/112_~2200BP	Kaingang_burial_100BP	0.001724	3.128	6996	6713	164140		Mbuti.DG	Australian.DG	Mixe.DG	CubatãoI_~2700BP	0.00046	1.061	9223	9126	212257		Mbuti.DG	Onge.DG	Mixe.DG	JBT022	0.000892	2.363	29803	29206	669929		Mbuti.DG	Onge.DG	Mixe.DG	22_Lapa do Santo_9600BP	0.000519	1.337	33665	33270	761081
Mbuti.DG	Papuan.DG	Cabeçuda_~3200BP	CubatãoI_~2700BP	0.00055	1.09	6384	6299	154593		Mbuti.DG	Papuan.DG	Kaingang_burial_100BP	JabuticabeiraII_111/112_~2200BP	-0.001724	-3.128	6713	6996	164140		Mbuti.DG	Onge.DG	Mixe.DG	CubatãoI_~2700BP	0.000258	0.625	9256	9202	212278		Mbuti.DG	Papuan.DG	Mixe.DG	JBT023	0.000753	2.178	27903	27420	640894		Mbuti.DG	Papuan.DG	Mixe.DG	22_Lapa do Santo_9600BP	0.000129	0.353	33244	33146	761582
Mbuti.DG	Papuan.DG	Cabeçuda_~3200BP	GalhetaIV_1200BP	-0.00026	-0.528	6455	6497	159746												Mbuti.DG	Papuan.DG	Mixe.DG	CubatãoI_~2700BP	0.000542	1.348	9235	9120	212278		Mbuti.DG	Onge.DG	Mixe.DG	JBT020	0.001008	2.15	10154	9924	228057		Mbuti.DG	Australian.DG	Mixe.DG	22_Lapa do Santo_9600BP	0.000126	0.319	33238	33142	761227
Mbuti.DG	Australian.DG	Cabeçuda_~3200BP	GalhetaIV_1200BP	-0.000165	-0.319	6457	6483	159665												Mbuti.DG	Australian.DG	Mixe.DG	GalhetaIV_1200BP	-0.000319	-0.795	10572	10651	246800		Mbuti.DG	Onge.DG	Mixe.DG	JBT021	0.000825	2.099	24265	23811	550126		Mbuti.DG	Onge.DG	Mixe.DG	23_Lapa do Santo_9600BP	0.000382	0.966	26413	26184	597056
Mbuti.DG	Onge.DG	Cabeçuda_~3200BP	GalhetaIV_1200BP	-6.5e-05	-0.122	6531	6541	159616												Mbuti.DG	Onge.DG	Mixe.DG	GalhetaIV_1200BP	0.000316	0.726	10760	10682	246824		Mbuti.DG	Papuan.DG	Mixe.DG	JBT014	0.000831	2.086	13284	13031	304583		Mbuti.DG	Papuan.DG	Mixe.DG	23_Lapa do Santo_9600BP	6e-05	0.16	26165	26130	597438
Mbuti.DG	China_Tianyuan	Cabeçuda_~3200BP	GalhetaIV_1200BP	-7.1e-05	-0.105	6363	6374	155246												Mbuti.DG	Papuan.DG	Mixe.DG	GalhetaIV_1200BP	-0.000401	-1.083	10593	10692	246828		Mbuti.DG	Australian.DG	Mixe.DG	JBT014	0.000875	2.014	13282	13015	304434		Mbuti.DG	Australian.DG	Mixe.DG	23_Lapa do Santo_9600BP	5.3e-05	0.128	26123	26092	597167
Mbuti.DG	Papuan.DG	Cabeçuda_~3200BP	JabuticabeiraII_~2400BP	0.000104	0.386	24703	24638	623894												Mbuti.DG	Australian.DG	Mixe.DG	JabuticabeiraII_~2400BP	0.000507	1.86	47193	46648	1074698		Mbuti.DG	Australian.DG	Mixe.DG	JBT010	0.000808	1.945	22268	21859	507000		Mbuti.DG	Australian.DG	Mixe.DG	25_Lapa do Santo_9600BP	-0.000188	-0.483	33471	33615	765859
Mbuti.DG	Onge.DG	Cabeçuda_~3200BP	JabuticabeiraII_~2400BP	0.000132	0.465	24908	24826	623476												Mbuti.DG	Onge.DG	Mixe.DG	JabuticabeiraII_~2400BP	0.000978	3.746	47886	46835	1074846		Mbuti.DG	Onge.DG	Mixe.DG	JBT025	0.000728	1.888	27301	26849	620411		Mbuti.DG	Onge.DG	Mixe.DG	25_Lapa do Santo_9600BP	-0.000549	-1.408	33628	34048	765687
Mbuti.DG	Australian.DG	Cabeçuda_~3200BP	JabuticabeiraII_~2400BP	0.000179	0.611	24714	24603	623607												Mbuti.DG	Papuan.DG	Mixe.DG	JabuticabeiraII_~2400BP	0.000562	2.274	47274	46670	1074864		Mbuti.DG	Onge.DG	Mixe.DG	JBT012	0.000696	1.851	26260	25846	595244		Mbuti.DG	Papuan.DG	Mixe.DG	25_Lapa do Santo_9600BP	-0.000607	-1.625	33321	33787	766196
Mbuti.DG	China_Tianyuan	Cabeçuda_~3200BP	JabuticabeiraII_~2400BP	0.000623	1.744	22481	22131	561128												Mbuti.DG	Australian.DG	Mixe.DG	JabuticabeiraII_102_1300BP	5.2e-05	0.133	18500	18478	423948		Mbuti.DG	Australian.DG	Mixe.DG	JBT023	0.000694	1.83	27865	27420	640614		Mbuti.DG	Onge.DG	Mixe.DG	CBE003	0.000397	0.962	20375	20191	463846
Mbuti.DG	Onge.DG	Cabeçuda_~3200BP	JabuticabeiraII_102_1300BP	-0.001272	-2.672	12670	13050	298719												Mbuti.DG	Onge.DG	Mixe.DG	JabuticabeiraII_102_1300BP	-0.000167	-0.401	18618	18688	423989		Mbuti.DG	Onge.DG	Mixe.DG	JBT013	0.000701	1.807	24818	24422	563756		Mbuti.DG	Papuan.DG	Mixe.DG	CBE003	0.000348	0.931	20209	20047	464171
Mbuti.DG	Papuan.DG	Cabeçuda_~3200BP	JabuticabeiraII_102_1300BP	-0.00063	-1.395	12649	12838	298949												Mbuti.DG	Papuan.DG	Mixe.DG	JabuticabeiraII_102_1300BP	-0.000101	-0.273	18486	18529	423998		Mbuti.DG	Papuan.DG	Mixe.DG	JBT010	0.000629	1.667	22235	21916	507214		Mbuti.DG	Australian.DG	Mixe.DG	CBE003	0.000371	0.929	20216	20043	463963
Mbuti.DG	Australian.DG	Cabeçuda_~3200BP	JabuticabeiraII_102_1300BP	-0.000445	-0.913	12671	12804	298802												Mbuti.DG	Australian.DG	Mixe.DG	JabuticabeiraII_111/112_~2200BP	-0.0002	-0.508	29196	29331	673185		Mbuti.DG	Onge.DG	Mixe.DG	JBT014	0.0007	1.663	13360	13147	304338		Mbuti.DG	Onge.DG	Mixe.DG	CBE004	0.00144	3.522	16602	16064	373286
Mbuti.DG	China_Tianyuan	Cabeçuda_~3200BP	JabuticabeiraII_102_1300BP	0.000119	0.193	12246	12213	284573												Mbuti.DG	Onge.DG	Mixe.DG	JabuticabeiraII_111/112_~2200BP	-7.2e-05	-0.189	29450	29498	673250		Mbuti.DG	Australian.DG	Mixe.DG	JBT021	0.000572	1.43	23965	23650	550263		Mbuti.DG	Papuan.DG	Mixe.DG	CBE004	0.000465	1.163	16279	16105	373539
Mbuti.DG	Onge.DG	Cabeçuda_~3200BP	JabuticabeiraII_111/112_~2200BP	-0.001068	-2.369	18676	19157	450730												Mbuti.DG	Papuan.DG	Mixe.DG	JabuticabeiraII_111/112_~2200BP	-0.000361	-1.013	29159	29402	673262		Mbuti.DG	Papuan.DG	Mixe.DG	JBT020	0.000543	1.269	9993	9869	228206		Mbuti.DG	Australian.DG	Mixe.DG	CBE004	0.00028	0.659	16239	16135	373356
Mbuti.DG	Papuan.DG	Cabeçuda_~3200BP	JabuticabeiraII_111/112_~2200BP	-0.00083	-1.993	18581	18955	451051												Mbuti.DG	Australian.DG	Mixe.DG	LocaDoSuin_9100BP	-0.000273	-0.639	14702	14795	337841		Mbuti.DG	Onge.DG	Mixe.DG	JBT011	0.000579	1.265	11778	11623	268558		Mbuti.DG	Papuan.DG	Mixe.DG	CUB002	0.000672	1.477	7504	7388	172868
Mbuti.DG	Australian.DG	Cabeçuda_~3200BP	JabuticabeiraII_111/112_~2200BP	-0.00042	-0.947	18642	18831	450822												Mbuti.DG	Onge.DG	Mixe.DG	LocaDoSuin_9100BP	0.000343	0.8	14898	14782	337871		Mbuti.DG	Papuan.DG	Mixe.DG	JBT018	0.000384	1.12	31484	31207	721306		Mbuti.DG	Australian.DG	Mixe.DG	CUB002	0.000703	1.454	7507	7386	172765
Mbuti.DG	China_Tianyuan	Cabeçuda_~3200BP	JabuticabeiraII_111/112_~2200BP	-0.00021	-0.383	17794	17883	423419												Mbuti.DG	Papuan.DG	Mixe.DG	LocaDoSuin_9100BP	0.000144	0.366	14781	14733	337878		Mbuti.DG	Australian.DG	Mixe.DG	JBT020	0.0005	1.07	9993	9879	228105		Mbuti.DG	Onge.DG	Mixe.DG	CUB002	0.000339	0.74	7526	7467	172721
Mbuti.DG	Onge.DG	Cabeçuda_~3200BP	Kaingang_burial_100BP	-0.000806	-1.345	6610	6736	156287												Mbuti.DG	Australian.DG	Mixe.DG	LapaDoSanto_~9600BP	-0.000124	-0.446	44809	44935	1023044		Mbuti.DG	Papuan.DG	Mixe.DG	JBT026	0.00041	1.041	27675	27416	630743		Mbuti.DG	Onge.DG	Mixe.DG	CUB008	-7.2e-05	-0.15	7115	7127	163510
Mbuti.DG	China_Tianyuan	Cabeçuda_~3200BP	Kaingang_burial_100BP	-8e-05	-0.108	6403	6416	150609												Mbuti.DG	Onge.DG	Mixe.DG	LapaDoSanto_~9600BP	0.000155	0.582	45309	45151	1023182		Mbuti.DG	Onge.DG	Mixe.DG	JBT002	0.000424	1.035	13168	13041	299296		Mbuti.DG	Papuan.DG	Mixe.DG	CUB008	-0.000365	-0.84	7041	7101	163631
Mbuti.DG	Australian.DG	Cabeçuda_~3200BP	Kaingang_burial_100BP	0.000196	0.341	6644	6613	156328												Mbuti.DG	Papuan.DG	Mixe.DG	LapaDoSanto_~9600BP	-0.000249	-0.979	44770	45025	1023202		Mbuti.DG	Papuan.DG	Mixe.DG	JBT012	0.000356	0.995	25964	25752	595631		Mbuti.DG	Australian.DG	Mixe.DG	CUB008	-0.000708	-1.508	7003	7119	163562
Mbuti.DG	Papuan.DG	Cabeçuda_~3200BP	Kaingang_burial_100BP	0.00046	0.856	6670	6598	156405												Mbuti.DG	Australian.DG	Mixe.DG	Laranjal_~6700BP	0.000467	1.335	25125	24856	574364		Mbuti.DG	Australian.DG	Mixe.DG	JBT025	0.000348	0.901	26923	26707	620554		Mbuti.DG	Australian.DG	Mixe.DG	EPS003	0.000516	1.221	18108	17894	414968
Mbuti.DG	Australian.DG	Cabeçuda_~3200BP	LocaDoSuin_9100BP	-0.000442	-0.911	10312	10420	243829												Mbuti.DG	Onge.DG	Mixe.DG	Laranjal_~6700BP	0.000261	0.724	25257	25107	574420		Mbuti.DG	Australian.DG	Mixe.DG	JBT018	0.000347	0.883	31444	31194	720982		Mbuti.DG	Papuan.DG	Mixe.DG	EPS003	0.000427	1.089	18126	17949	415178
Mbuti.DG	China_Tianyuan	Cabeçuda_~3200BP	LocaDoSuin_9100BP	0.000113	0.177	10063	10036	234824												Mbuti.DG	Papuan.DG	Mixe.DG	Laranjal_~6700BP	0.000126	0.398	25050	24978	574430		Mbuti.DG	Australian.DG	Mixe.DG	JBT013	0.000348	0.868	24520	24324	563882		Mbuti.DG	Onge.DG	Mixe.DG	EPS003	0.000335	0.797	18221	18082	414889
Mbuti.DG	Onge.DG	Cabeçuda_~3200BP	LocaDoSuin_9100BP	9.4e-05	0.193	10393	10370	243777												Mbuti.DG	Australian.DG	Mixe.DG	Moraes_5800BP	0.000419	0.963	12647	12525	290362		Mbuti.DG	Papuan.DG	Mixe.DG	JBT022	0.000286	0.802	29343	29152	670368		Mbuti.DG	Australian.DG	Mixe.DG	EPS004	0.000597	1.42	15217	15008	349836
Mbuti.DG	Papuan.DG	Cabeçuda_~3200BP	LocaDoSuin_9100BP	0.000131	0.293	10353	10321	243984												Mbuti.DG	Onge.DG	Mixe.DG	Moraes_5800BP	-0.000166	-0.386	12647	12695	290403		Mbuti.DG	Papuan.DG	Mixe.DG	JBT013	0.000296	0.798	24551	24384	564143		Mbuti.DG	Onge.DG	Mixe.DG	EPS004	0.000165	0.405	15266	15208	349754
Mbuti.DG	Onge.DG	Cabeçuda_~3200BP	LapaDoSanto_~9600BP	-0.000746	-2.295	26207	26665	613736												Mbuti.DG	Papuan.DG	Mixe.DG	Moraes_5800BP	0.000145	0.369	12606	12564	290406		Mbuti.DG	Australian.DG	Mixe.DG	JBT022	0.000287	0.738	29306	29113	670060		Mbuti.DG	Papuan.DG	Mixe.DG	EPS004	-0.000116	-0.292	15112	15152	349988
Mbuti.DG	Papuan.DG	Cabeçuda_~3200BP	LapaDoSanto_~9600BP	-0.000592	-2.016	26054	26417	614151												Mbuti.DG	Australian.DG	Mixe.DG	PedraDoAlexandre_02_undated	0.000788	1.746	10381	10194	237923		Mbuti.DG	Papuan.DG	Mixe.DG	JBT025	0.000242	0.672	26945	26795	620823		Mbuti.DG	Onge.DG	Mixe.DG	EPS005	-0.000111	-0.26	12680	12712	288730
Mbuti.DG	Australian.DG	Cabeçuda_~3200BP	LapaDoSanto_~9600BP	-0.000385	-1.182	26132	26368	613869												Mbuti.DG	Onge.DG	Mixe.DG	PedraDoAlexandre_02_undated	0.00074	1.837	10466	10290	237950		Mbuti.DG	Onge.DG	Mixe.DG	JBT026	0.000236	0.602	27815	27666	630324		Mbuti.DG	Australian.DG	Mixe.DG	EPS005	-0.000137	-0.321	12558	12598	288743
Mbuti.DG	China_Tianyuan	Cabeçuda_~3200BP	LapaDoSanto_~9600BP	0.000968	2.409	24202	23662	557160												Mbuti.DG	Papuan.DG	Mixe.DG	PedraDoAlexandre_02_undated	0.000282	0.712	10299	10232	237955		Mbuti.DG	Australian.DG	Mixe.DG	JBT026	0.000212	0.518	27578	27444	630462		Mbuti.DG	Papuan.DG	Mixe.DG	EPS005	-0.000378	-0.977	12518	12627	288903
Mbuti.DG	Onge.DG	Cabeçuda_~3200BP	Laranjal_~6700BP	-0.000518	-1.257	17150	17359	403981												Mbuti.DG	Australian.DG	Mixe.DG	Palmeiras_Xingu_500BP	0.000733	1.685	15376	15119	350502		Mbuti.DG	Papuan.DG	Mixe.DG	JBT021	0.000141	0.383	23873	23795	550509		Mbuti.DG	Australian.DG	Mixe.DG	EPS011	0.000728	1.662	12124	11925	274176
Mbuti.DG	Papuan.DG	Cabeçuda_~3200BP	Laranjal_~6700BP	-0.000239	-0.632	17086	17183	404282												Mbuti.DG	Onge.DG	Mixe.DG	Palmeiras_Xingu_500BP	0.000744	1.822	15511	15250	350540		Mbuti.DG	Australian.DG	Mixe.DG	JBT012	0.000117	0.296	25831	25761	595364		Mbuti.DG	Onge.DG	Mixe.DG	EPS011	0.000214	0.486	12150	12091	274108
Mbuti.DG	Australian.DG	Cabeçuda_~3200BP	Laranjal_~6700BP	0.000233	0.56	17158	17064	404084												Mbuti.DG	Papuan.DG	Mixe.DG	Palmeiras_Xingu_500BP	0.000456	1.22	15345	15185	350546		Mbuti.DG	Australian.DG	Mixe.DG	JBT002	6.2e-05	0.144	12978	12959	299353		Mbuti.DG	Papuan.DG	Mixe.DG	EPS011	-0.000245	-0.59	11984	12052	274313
Mbuti.DG	China_Tianyuan	Cabeçuda_~3200BP	Laranjal_~6700BP	0.000873	1.674	16510	16177	382078												Mbuti.DG	Australian.DG	Mixe.DG	S.Limão_2000BP	0.000456	1.509	32230	31894	736454		Mbuti.DG	Australian.DG	Mixe.DG	JBT019	5.2e-05	0.133	18500	18478	423788		Mbuti.DG	Onge.DG	Mixe.DG	GA4002	0.000184	0.379	9044	9006	207310
Mbuti.DG	Onge.DG	Cabeçuda_~3200BP	Moraes_5800BP	-0.000669	-1.256	8923	9064	210485												Mbuti.DG	Onge.DG	Mixe.DG	S.Limão_2000BP	0.000291	0.992	32431	32216	736540		Mbuti.DG	Papuan.DG	Mixe.DG	JBT002	-6.9e-05	-0.173	13001	13021	299499		Mbuti.DG	Australian.DG	Mixe.DG	GA4002	-0.000207	-0.469	8901	8944	207365
Mbuti.DG	Papuan.DG	Cabeçuda_~3200BP	Moraes_5800BP	0.000255	0.54	8943	8890	210632												Mbuti.DG	Papuan.DG	Mixe.DG	S.Limão_2000BP	9.2e-05	0.324	32128	32060	736559		Mbuti.DG	Onge.DG	Mixe.DG	JBT015	-7.2e-05	-0.189	29450	29498	672805		Mbuti.DG	Papuan.DG	Mixe.DG	GA4002	-0.000268	-0.647	8923	8978	207464
Mbuti.DG	China_Tianyuan	Cabeçuda_~3200BP	Moraes_5800BP	0.000399	0.578	8611	8531	200096												Mbuti.DG	Australian.DG	Mixe.DG	S.Limão_2600BP	0.000255	0.582	14686	14600	336147		Mbuti.DG	Papuan.DG	Mixe.DG	JBT019	-0.000101	-0.273	18486	18529	423989		Mbuti.DG	Onge.DG	Mixe.DG	Sumidouro4_10100BP	2.7e-05	0.054	5329	5326	125060
Mbuti.DG	Australian.DG	Cabeçuda_~3200BP	Moraes_5800BP	0.000382	0.711	8982	8901	210532												Mbuti.DG	Onge.DG	Mixe.DG	S.Limão_2600BP	0.000481	1.139	14847	14685	336184		Mbuti.DG	Australian.DG	Mixe.DG	JBT011	-0.000133	-0.309	11588	11624	268604		Mbuti.DG	Australian.DG	Mixe.DG	Sumidouro4_10100BP	8e-06	0.014	5295	5294	125088
Mbuti.DG	Papuan.DG	Cabeçuda_~3200BP	PedraDoAlexandre_02_undated	0.000217	0.434	7347	7309	174059												Mbuti.DG	Papuan.DG	Mixe.DG	S.Limão_2600BP	0.000259	0.68	14700	14613	336192		Mbuti.DG	Papuan.DG	Mixe.DG	JBT011	-0.000127	-0.323	11587	11621	268726		Mbuti.DG	Papuan.DG	Mixe.DG	Sumidouro4_10100BP	-0.000151	-0.319	5276	5295	125128
Mbuti.DG	Australian.DG	Cabeçuda_~3200BP	PedraDoAlexandre_02_undated	0.00031	0.57	7380	7326	173973												Mbuti.DG	Australian.DG	Mixe.DG	S.Limão_500BP	0.000344	0.854	29016	28786	669884		Mbuti.DG	Onge.DG	Mixe.DG	JBT019	-0.000167	-0.401	18618	18688	423695		Mbuti.DG	Onge.DG	Mixe.DG	Sumidouro5_10100BP	0.001089	2.388	9217	8992	206904
Mbuti.DG	Onge.DG	Cabeçuda_~3200BP	PedraDoAlexandre_02_undated	0.00049	0.936	7446	7361	173942												Mbuti.DG	Onge.DG	Mixe.DG	S.Limão_500BP	0.000728	1.96	29364	28877	669949		Mbuti.DG	Australian.DG	Mixe.DG	JBT015	-0.0002	-0.508	29196	29331	672947		Mbuti.DG	Papuan.DG	Mixe.DG	Sumidouro5_10100BP	0.000827	1.869	9148	8976	207020
Mbuti.DG	China_Tianyuan	Cabeçuda_~3200BP	PedraDoAlexandre_02_undated	0.001288	1.882	7172	6958	166462												Mbuti.DG	Papuan.DG	Mixe.DG	S.Limão_500BP	0.000409	1.191	29048	28774	669963		Mbuti.DG	Onge.DG	Mixe.DG	JBT001	-0.000211	-0.549	32514	32671	744647		Mbuti.DG	Australian.DG	Mixe.DG	Sumidouro5_10100BP	0.000862	1.805	9134	8955	206937
Mbuti.DG	Onge.DG	Cabeçuda_~3200BP	Palmeiras_Xingu_500BP	-6.9e-05	-0.148	10961	10979	256665												Mbuti.DG	Australian.DG	Mixe.DG	Sumidouro_~10100BP	0.000432	1.219	9133	9044	207035		Mbuti.DG	Papuan.DG	Mixe.DG	JBT015	-0.000361	-1.013	29159	29402	673250		Mbuti.DG	Onge.DG	Mixe.DG	Sumidouro6_10100BP	0.000698	1.428	8153	8024	184772
Mbuti.DG	China_Tianyuan	Cabeçuda_~3200BP	Palmeiras_Xingu_500BP	0.000289	0.469	10531	10460	246003												Mbuti.DG	Onge.DG	Mixe.DG	Sumidouro_~10100BP	0.000543	1.566	9199	9087	207060		Mbuti.DG	Australian.DG	Mixe.DG	JBT001	-0.000445	-1.116	32212	32543	744797		Mbuti.DG	Australian.DG	Mixe.DG	Sumidouro6_10100BP	0.000501	1.019	8093	8001	184805
Mbuti.DG	Papuan.DG	Cabeçuda_~3200BP	Palmeiras_Xingu_500BP	0.000238	0.523	10912	10851	256860												Mbuti.DG	Papuan.DG	Mixe.DG	Sumidouro_~10100BP	0.000241	0.738	9122	9072	207064		Mbuti.DG	Papuan.DG	Mixe.DG	JBT001	-0.000479	-1.35	32210	32567	745136		Mbuti.DG	Papuan.DG	Mixe.DG	Sumidouro6_10100BP	0.00017	0.373	8062	8030	184874
Mbuti.DG	Australian.DG	Cabeçuda_~3200BP	Palmeiras_Xingu_500BP	0.000328	0.651	10910	10826	256732												Mbuti.DG	Australian.DG	Mixe.DG	Vau-Una_600BP	-3.1e-05	-0.078	30175	30197	696772												Mbuti.DG	Australian.DG	Mixe.DG	Sumidouro7_10100BP	0.00037	0.624	3626	3594	85162
Mbuti.DG	Onge.DG	Cabeçuda_~3200BP	Limão_~1900BP	-0.000427	-1.218	20945	21154	490736												Mbuti.DG	Onge.DG	Mixe.DG	Vau-Una_600BP	0.000455	1.163	30591	30274	696836												Mbuti.DG	Papuan.DG	Mixe.DG	Sumidouro7_10100BP	-7.5e-05	-0.134	3605	3611	85195
Mbuti.DG	Papuan.DG	Cabeçuda_~3200BP	Limão_~1900BP	-0.000266	-0.788	20788	20918	491088												Mbuti.DG	Papuan.DG	Mixe.DG	Vau-Una_600BP	-8.4e-05	-0.228	30178	30237	696852												Mbuti.DG	Onge.DG	Mixe.DG	Sumidouro7_10100BP	-9.5e-05	-0.161	3611	3619	85155
Mbuti.DG	Australian.DG	Cabeçuda_~3200BP	Limão_~1900BP	0.000139	0.386	20890	20822	490846																																Mbuti.DG	Onge.DG	Mixe.DG	Sumidouro8_10100BP	-0.000539	-0.669	1567	1587	37357
Mbuti.DG	China_Tianyuan	Cabeçuda_~3200BP	Limão_~1900BP	0.000721	1.633	19930	19598	460554																																Mbuti.DG	Australian.DG	Mixe.DG	Sumidouro8_10100BP	-0.00065	-0.779	1573	1597	37368
Mbuti.DG	Australian.DG	Cabeçuda_~3200BP	Limão_2700BP	-0.000242	-0.473	10598	10659	251074																																Mbuti.DG	Papuan.DG	Mixe.DG	Sumidouro8_10100BP	-0.000598	-0.799	1566	1589	37378
Mbuti.DG	Papuan.DG	Cabeçuda_~3200BP	Limão_2700BP	-0.000138	-0.305	10616	10651	251208
Mbuti.DG	Onge.DG	Cabeçuda_~3200BP	Limão_2700BP	6.8e-05	0.138	10743	10726	251012
Mbuti.DG	China_Tianyuan	Cabeçuda_~3200BP	Limão_2700BP	0.001764	2.89	10613	10185	242748
Mbuti.DG	Onge.DG	Cabeçuda_~3200BP	Limão_500BP	-4e-05	-0.093	19362	19380	452974
Mbuti.DG	Papuan.DG	Cabeçuda_~3200BP	Limão_500BP	-2.6e-05	-0.063	19216	19228	453306
Mbuti.DG	China_Tianyuan	Cabeçuda_~3200BP	Limão_500BP	8.8e-05	0.167	18323	18286	428968
Mbuti.DG	Australian.DG	Cabeçuda_~3200BP	Limão_500BP	0.000115	0.255	19270	19218	453079
Mbuti.DG	Onge.DG	Cabeçuda_~3200BP	Sumidouro_~10100BP	-0.00052	-1.017	5085	5147	119032
Mbuti.DG	Papuan.DG	Cabeçuda_~3200BP	Sumidouro_~10100BP	-0.000357	-0.772	5043	5086	119112
Mbuti.DG	Australian.DG	Cabeçuda_~3200BP	Sumidouro_~10100BP	-0.000201	-0.402	5055	5079	119064
Mbuti.DG	China_Tianyuan	Cabeçuda_~3200BP	Sumidouro_~10100BP	-3.6e-05	-0.056	4664	4668	108330
Mbuti.DG	Onge.DG	Cabeçuda_~3200BP	Vau-Una_600BP	-0.000555	-1.212	19867	20125	465825
Mbuti.DG	Papuan.DG	Cabeçuda_~3200BP	Vau-Una_600BP	-0.000448	-1.091	19690	19899	466163
Mbuti.DG	Australian.DG	Cabeçuda_~3200BP	Vau-Una_600BP	-0.000218	-0.481	19780	19882	465929
Mbuti.DG	China_Tianyuan	Cabeçuda_~3200BP	Vau-Una_600BP	0.00069	1.283	18970	18666	439412
Mbuti.DG	China_Tianyuan	Capelinha_10400BP	Cabeçuda_~3200BP	0.000131	0.199	9899	9868	231081
Mbuti.DG	Papuan.DG	Capelinha_10400BP	Cabeçuda_~3200BP	0.000289	0.605	10256	10186	241866
Mbuti.DG	Onge.DG	Capelinha_10400BP	Cabeçuda_~3200BP	0.000499	0.971	10350	10229	241696
Mbuti.DG	Australian.DG	Capelinha_10400BP	Cabeçuda_~3200BP	0.000514	0.975	10298	10174	241739
Mbuti.DG	Onge.DG	Capelinha_10400BP	CubatãoI_~2700BP	0.000302	0.421	3884	3856	92130
Mbuti.DG	Australian.DG	Capelinha_10400BP	CubatãoI_~2700BP	0.000335	0.484	3847	3817	92149
Mbuti.DG	Papuan.DG	Capelinha_10400BP	CubatãoI_~2700BP	0.000768	1.227	3887	3816	92207
Mbuti.DG	China_Tianyuan	Capelinha_10400BP	CubatãoI_~2700BP	0.001723	1.831	3861	3707	89710
Mbuti.DG	Papuan.DG	Capelinha_10400BP	GalhetaIV_1200BP	-0.000466	-0.723	4054	4099	96440
Mbuti.DG	China_Tianyuan	Capelinha_10400BP	GalhetaIV_1200BP	-6.8e-05	-0.076	4047	4053	94437
Mbuti.DG	Australian.DG	Capelinha_10400BP	GalhetaIV_1200BP	5.6e-05	0.081	4073	4068	96387
Mbuti.DG	Onge.DG	Capelinha_10400BP	GalhetaIV_1200BP	0.00024	0.34	4144	4121	96366
Mbuti.DG	China_Tianyuan	Capelinha_10400BP	JabuticabeiraII_~2400BP	0.000604	1.163	13183	13000	303183
Mbuti.DG	Papuan.DG	Capelinha_10400BP	JabuticabeiraII_~2400BP	0.000518	1.32	14142	13971	329272
Mbuti.DG	Australian.DG	Capelinha_10400BP	JabuticabeiraII_~2400BP	0.000613	1.415	14152	13950	329103
Mbuti.DG	Onge.DG	Capelinha_10400BP	JabuticabeiraII_~2400BP	0.000989	2.428	14294	13969	329048
Mbuti.DG	Papuan.DG	Capelinha_10400BP	JabuticabeiraII_102_1300BP	-0.000586	-1.004	7338	7439	171123
Mbuti.DG	Australian.DG	Capelinha_10400BP	JabuticabeiraII_102_1300BP	-0.000272	-0.458	7363	7409	171029
Mbuti.DG	Onge.DG	Capelinha_10400BP	JabuticabeiraII_102_1300BP	-0.000143	-0.24	7428	7452	170988
Mbuti.DG	China_Tianyuan	Capelinha_10400BP	JabuticabeiraII_102_1300BP	-7.9e-05	-0.1	7192	7205	165020
Mbuti.DG	Papuan.DG	Capelinha_10400BP	JabuticabeiraII_111/112_~2200BP	-3.4e-05	-0.065	10689	10698	250590
Mbuti.DG	China_Tianyuan	Capelinha_10400BP	JabuticabeiraII_111/112_~2200BP	0.000176	0.265	10336	10294	238710
Mbuti.DG	Onge.DG	Capelinha_10400BP	JabuticabeiraII_111/112_~2200BP	0.000199	0.366	10806	10756	250405
Mbuti.DG	Australian.DG	Capelinha_10400BP	JabuticabeiraII_111/112_~2200BP	0.000219	0.39	10734	10679	250455
Mbuti.DG	Onge.DG	Capelinha_10400BP	Kaingang_burial_100BP	0.000412	0.54	3893	3856	89831
Mbuti.DG	Australian.DG	Capelinha_10400BP	Kaingang_burial_100BP	0.001163	1.542	3919	3815	89854
Mbuti.DG	Papuan.DG	Capelinha_10400BP	Kaingang_burial_100BP	0.001408	2	3930	3803	89899
Mbuti.DG	China_Tianyuan	Capelinha_10400BP	Kaingang_burial_100BP	0.002033	2.115	3893	3715	87609
Mbuti.DG	China_Tianyuan	Capelinha_10400BP	LocaDoSuin_9100BP	0.000299	0.362	5945	5904	138272
Mbuti.DG	Australian.DG	Capelinha_10400BP	LocaDoSuin_9100BP	0.000247	0.38	5998	5963	142084
Mbuti.DG	Papuan.DG	Capelinha_10400BP	LocaDoSuin_9100BP	0.000428	0.688	6024	5963	142180
Mbuti.DG	Onge.DG	Capelinha_10400BP	LocaDoSuin_9100BP	0.000763	1.178	6085	5976	142066
Mbuti.DG	Papuan.DG	Capelinha_10400BP	LapaDoSanto_~9600BP	2.1e-05	0.055	13946	13939	325595
Mbuti.DG	Australian.DG	Capelinha_10400BP	LapaDoSanto_~9600BP	0.000192	0.464	13952	13890	325427
Mbuti.DG	Onge.DG	Capelinha_10400BP	LapaDoSanto_~9600BP	0.000484	1.138	14094	13936	325372
Mbuti.DG	China_Tianyuan	Capelinha_10400BP	LapaDoSanto_~9600BP	0.001122	2.194	13224	12885	301673
Mbuti.DG	Onge.DG	Capelinha_10400BP	Laranjal_~6700BP	-0.000186	-0.36	9778	9821	231219
Mbuti.DG	Papuan.DG	Capelinha_10400BP	Laranjal_~6700BP	-1.8e-05	-0.038	9739	9743	231389
Mbuti.DG	Australian.DG	Capelinha_10400BP	Laranjal_~6700BP	0.000428	0.852	9759	9660	231264
Mbuti.DG	China_Tianyuan	Capelinha_10400BP	Laranjal_~6700BP	0.000764	1.222	9509	9340	221522
Mbuti.DG	Onge.DG	Capelinha_10400BP	Moraes_5800BP	-0.000776	-1.187	5260	5357	125027
Mbuti.DG	Papuan.DG	Capelinha_10400BP	Moraes_5800BP	-0.00021	-0.345	5263	5290	125121
Mbuti.DG	Australian.DG	Capelinha_10400BP	Moraes_5800BP	-0.000174	-0.271	5277	5299	125053
Mbuti.DG	China_Tianyuan	Capelinha_10400BP	Moraes_5800BP	0.000405	0.477	5167	5118	120402
Mbuti.DG	China_Tianyuan	Capelinha_10400BP	PedraDoAlexandre_02_undated	-4.8e-05	-0.052	4260	4264	99927
Mbuti.DG	Papuan.DG	Capelinha_10400BP	PedraDoAlexandre_02_undated	0.000717	1.105	4391	4317	103332
Mbuti.DG	Onge.DG	Capelinha_10400BP	PedraDoAlexandre_02_undated	0.00109	1.555	4462	4349	103264
Mbuti.DG	Australian.DG	Capelinha_10400BP	PedraDoAlexandre_02_undated	0.001221	1.773	4418	4292	103281
Mbuti.DG	China_Tianyuan	Capelinha_10400BP	Palmeiras_Xingu_500BP	0.001199	1.581	6357	6183	144917
Mbuti.DG	Papuan.DG	Capelinha_10400BP	Palmeiras_Xingu_500BP	0.000986	1.674	6441	6293	149696
Mbuti.DG	Onge.DG	Capelinha_10400BP	Palmeiras_Xingu_500BP	0.001106	1.811	6525	6359	149579
Mbuti.DG	Australian.DG	Capelinha_10400BP	Palmeiras_Xingu_500BP	0.001336	2.052	6484	6284	149617
Mbuti.DG	Papuan.DG	Capelinha_10400BP	Limão_~1900BP	0.000154	0.349	11661	11619	272008
Mbuti.DG	Australian.DG	Capelinha_10400BP	Limão_~1900BP	0.000432	0.907	11698	11580	271860
Mbuti.DG	Onge.DG	Capelinha_10400BP	Limão_~1900BP	0.000435	0.959	11741	11622	271813
Mbuti.DG	China_Tianyuan	Capelinha_10400BP	Limão_~1900BP	0.000971	1.693	11307	11055	258702
Mbuti.DG	Australian.DG	Capelinha_10400BP	Limão_2700BP	-3.2e-05	-0.053	6335	6340	148523
Mbuti.DG	Papuan.DG	Capelinha_10400BP	Limão_2700BP	2.8e-05	0.049	6336	6332	148610
Mbuti.DG	Onge.DG	Capelinha_10400BP	Limão_2700BP	0.000461	0.759	6427	6359	148494
Mbuti.DG	China_Tianyuan	Capelinha_10400BP	Limão_2700BP	0.001725	2.071	6376	6126	145003
Mbuti.DG	China_Tianyuan	Capelinha_10400BP	Limão_500BP	0.000458	0.639	10637	10526	241941
Mbuti.DG	Australian.DG	Capelinha_10400BP	Limão_500BP	0.000439	0.784	10985	10874	252331
Mbuti.DG	Papuan.DG	Capelinha_10400BP	Limão_500BP	0.000485	0.958	10945	10822	252468
Mbuti.DG	Onge.DG	Capelinha_10400BP	Limão_500BP	0.001206	2.309	11106	10802	252287
Mbuti.DG	Onge.DG	Capelinha_10400BP	Sumidouro_~10100BP	-0.00032	-0.444	2735	2755	63537
Mbuti.DG	Papuan.DG	Capelinha_10400BP	Sumidouro_~10100BP	2.8e-05	0.041	2728	2726	63575
Mbuti.DG	China_Tianyuan	Capelinha_10400BP	Sumidouro_~10100BP	8.3e-05	0.086	2598	2593	59250
Mbuti.DG	Australian.DG	Capelinha_10400BP	Sumidouro_~10100BP	0.000799	1.081	2746	2695	63543
Mbuti.DG	Papuan.DG	Capelinha_10400BP	Vau-Una_600BP	-6.9e-05	-0.131	11057	11074	258243
Mbuti.DG	Australian.DG	Capelinha_10400BP	Vau-Una_600BP	4e-05	0.071	11073	11063	258098
Mbuti.DG	China_Tianyuan	Capelinha_10400BP	Vau-Una_600BP	0.000753	1.084	10770	10584	246527
Mbuti.DG	Onge.DG	Capelinha_10400BP	Vau-Una_600BP	0.000745	1.361	11290	11098	258052
Mbuti.DG	Papuan.DG	CubatãoI_~2700BP	Cabeçuda_~3200BP	-0.00055	-1.09	6299	6384	154593
Mbuti.DG	China_Tianyuan	CubatãoI_~2700BP	Cabeçuda_~3200BP	-0.00069	-0.965	6104	6207	148810
Mbuti.DG	Australian.DG	CubatãoI_~2700BP	Cabeçuda_~3200BP	-0.000215	-0.419	6304	6337	154503
Mbuti.DG	Onge.DG	CubatãoI_~2700BP	Cabeçuda_~3200BP	0.0006	1.153	6430	6337	154462
Mbuti.DG	China_Tianyuan	CubatãoI_~2700BP	Capelinha_10400BP	-0.001723	-1.831	3707	3861	89710
Mbuti.DG	Papuan.DG	CubatãoI_~2700BP	Capelinha_10400BP	-0.000768	-1.227	3816	3887	92207
Mbuti.DG	Australian.DG	CubatãoI_~2700BP	Capelinha_10400BP	-0.000335	-0.484	3817	3847	92149
Mbuti.DG	Onge.DG	CubatãoI_~2700BP	Capelinha_10400BP	-0.000302	-0.421	3856	3884	92130
Mbuti.DG	Papuan.DG	CubatãoI_~2700BP	GalhetaIV_1200BP	-0.000471	-0.654	2576	2605	62588
Mbuti.DG	Australian.DG	CubatãoI_~2700BP	GalhetaIV_1200BP	-0.000448	-0.566	2575	2603	62552
Mbuti.DG	China_Tianyuan	CubatãoI_~2700BP	GalhetaIV_1200BP	0.000118	0.113	2597	2590	61640
Mbuti.DG	Onge.DG	CubatãoI_~2700BP	GalhetaIV_1200BP	0.000363	0.456	2629	2607	62523
Mbuti.DG	Papuan.DG	CubatãoI_~2700BP	JabuticabeiraII_~2400BP	-4.1e-05	-0.108	8727	8736	211471
Mbuti.DG	China_Tianyuan	CubatãoI_~2700BP	JabuticabeiraII_~2400BP	0.000112	0.208	8222	8200	196985
Mbuti.DG	Australian.DG	CubatãoI_~2700BP	JabuticabeiraII_~2400BP	0.000143	0.358	8747	8717	211347
Mbuti.DG	Onge.DG	CubatãoI_~2700BP	JabuticabeiraII_~2400BP	0.000751	1.89	8883	8724	211296
Mbuti.DG	Papuan.DG	CubatãoI_~2700BP	JabuticabeiraII_102_1300BP	-0.000539	-0.883	4644	4703	110363
Mbuti.DG	Onge.DG	CubatãoI_~2700BP	JabuticabeiraII_102_1300BP	-0.000569	-0.846	4684	4747	110263
Mbuti.DG	China_Tianyuan	CubatãoI_~2700BP	JabuticabeiraII_102_1300BP	2.8e-05	0.031	4619	4616	107341
Mbuti.DG	Australian.DG	CubatãoI_~2700BP	JabuticabeiraII_102_1300BP	0.000558	0.866	4722	4661	110291
Mbuti.DG	China_Tianyuan	CubatãoI_~2700BP	JabuticabeiraII_111/112_~2200BP	-0.00194	-2.583	6538	6840	155538
Mbuti.DG	Papuan.DG	CubatãoI_~2700BP	JabuticabeiraII_111/112_~2200BP	-0.001127	-2.158	6737	6920	161916
Mbuti.DG	Australian.DG	CubatãoI_~2700BP	JabuticabeiraII_111/112_~2200BP	-0.000746	-1.367	6755	6876	161816
Mbuti.DG	Onge.DG	CubatãoI_~2700BP	JabuticabeiraII_111/112_~2200BP	-0.0001	-0.178	6867	6883	161778
Mbuti.DG	Australian.DG	CubatãoI_~2700BP	Kaingang_burial_100BP	-0.000989	-1.167	2484	2543	59217
Mbuti.DG	Papuan.DG	CubatãoI_~2700BP	Kaingang_burial_100BP	-0.000604	-0.785	2508	2544	59251
Mbuti.DG	Onge.DG	CubatãoI_~2700BP	Kaingang_burial_100BP	0.000181	0.218	2531	2520	59201
Mbuti.DG	China_Tianyuan	CubatãoI_~2700BP	Kaingang_burial_100BP	0.000307	0.271	2493	2475	58044
Mbuti.DG	Australian.DG	CubatãoI_~2700BP	LocaDoSuin_9100BP	2.8e-05	0.04	3944	3942	93130
Mbuti.DG	China_Tianyuan	CubatãoI_~2700BP	LocaDoSuin_9100BP	0.000617	0.659	3944	3887	91098
Mbuti.DG	Papuan.DG	CubatãoI_~2700BP	LocaDoSuin_9100BP	0.000587	0.94	3973	3919	93199
Mbuti.DG	Onge.DG	CubatãoI_~2700BP	LocaDoSuin_9100BP	0.001082	1.575	4003	3903	93109
Mbuti.DG	Papuan.DG	CubatãoI_~2700BP	LapaDoSanto_~9600BP	-0.000694	-1.851	8767	8912	209263
Mbuti.DG	Australian.DG	CubatãoI_~2700BP	LapaDoSanto_~9600BP	-0.000719	-1.754	8760	8910	209142
Mbuti.DG	Onge.DG	CubatãoI_~2700BP	LapaDoSanto_~9600BP	9.3e-05	0.226	8899	8880	209088
Mbuti.DG	China_Tianyuan	CubatãoI_~2700BP	LapaDoSanto_~9600BP	0.000192	0.344	8400	8363	195954
Mbuti.DG	Papuan.DG	CubatãoI_~2700BP	Laranjal_~6700BP	-0.000691	-1.368	6066	6168	146798
Mbuti.DG	Australian.DG	CubatãoI_~2700BP	Laranjal_~6700BP	-0.000116	-0.21	6083	6100	146710
Mbuti.DG	China_Tianyuan	CubatãoI_~2700BP	Laranjal_~6700BP	5.5e-05	0.079	5998	5990	141618
Mbuti.DG	Onge.DG	CubatãoI_~2700BP	Laranjal_~6700BP	0.000106	0.204	6174	6159	146671
Mbuti.DG	Australian.DG	CubatãoI_~2700BP	Moraes_5800BP	-0.000781	-1.032	3179	3240	78003
Mbuti.DG	Papuan.DG	CubatãoI_~2700BP	Moraes_5800BP	-0.000543	-0.789	3196	3239	78047
Mbuti.DG	Onge.DG	CubatãoI_~2700BP	Moraes_5800BP	0.000153	0.206	3259	3247	77976
Mbuti.DG	China_Tianyuan	CubatãoI_~2700BP	Moraes_5800BP	0.000598	0.617	3200	3155	75643
Mbuti.DG	Papuan.DG	CubatãoI_~2700BP	PedraDoAlexandre_02_undated	-0.00054	-0.75	2786	2822	65847
Mbuti.DG	Australian.DG	CubatãoI_~2700BP	PedraDoAlexandre_02_undated	-0.000334	-0.425	2785	2807	65802
Mbuti.DG	China_Tianyuan	CubatãoI_~2700BP	PedraDoAlexandre_02_undated	0.000237	0.226	2739	2723	64010
Mbuti.DG	Onge.DG	CubatãoI_~2700BP	PedraDoAlexandre_02_undated	0.000212	0.287	2835	2821	65789
Mbuti.DG	China_Tianyuan	CubatãoI_~2700BP	Palmeiras_Xingu_500BP	-0.0002	-0.23	3937	3956	93195
Mbuti.DG	Papuan.DG	CubatãoI_~2700BP	Palmeiras_Xingu_500BP	-0.000135	-0.218	4000	4013	95608
Mbuti.DG	Australian.DG	CubatãoI_~2700BP	Palmeiras_Xingu_500BP	-0.000124	-0.181	3989	4001	95552
Mbuti.DG	Onge.DG	CubatãoI_~2700BP	Palmeiras_Xingu_500BP	0.000678	1.01	4060	3995	95526
Mbuti.DG	Papuan.DG	CubatãoI_~2700BP	Limão_~1900BP	-0.000505	-1.152	7339	7428	175390
Mbuti.DG	China_Tianyuan	CubatãoI_~2700BP	Limão_~1900BP	0.000337	0.523	7176	7120	168164
Mbuti.DG	Australian.DG	CubatãoI_~2700BP	Limão_~1900BP	0.000309	0.67	7406	7351	175288
Mbuti.DG	Onge.DG	CubatãoI_~2700BP	Limão_~1900BP	0.000427	0.89	7457	7382	175245
Mbuti.DG	Papuan.DG	CubatãoI_~2700BP	Limão_2700BP	0.000183	0.283	4053	4035	95703
Mbuti.DG	Onge.DG	CubatãoI_~2700BP	Limão_2700BP	0.000385	0.544	4086	4049	95618
Mbuti.DG	Australian.DG	CubatãoI_~2700BP	Limão_2700BP	0.000467	0.658	4044	4000	95642
Mbuti.DG	China_Tianyuan	CubatãoI_~2700BP	Limão_2700BP	0.000911	0.966	4071	3986	93878
Mbuti.DG	Papuan.DG	CubatãoI_~2700BP	Limão_500BP	-0.001058	-2.065	6842	7015	164063
Mbuti.DG	China_Tianyuan	CubatãoI_~2700BP	Limão_500BP	-0.001363	-1.76	6682	6898	158317
Mbuti.DG	Australian.DG	CubatãoI_~2700BP	Limão_500BP	-0.000741	-1.34	6867	6989	163957
Mbuti.DG	Onge.DG	CubatãoI_~2700BP	Limão_500BP	-5.4e-05	-0.097	6958	6966	163915
Mbuti.DG	Australian.DG	CubatãoI_~2700BP	Sumidouro_~10100BP	-0.002244	-2.645	1699	1791	41307
Mbuti.DG	Papuan.DG	CubatãoI_~2700BP	Sumidouro_~10100BP	-0.001762	-2.318	1716	1789	41327
Mbuti.DG	Onge.DG	CubatãoI_~2700BP	Sumidouro_~10100BP	-0.001403	-1.676	1733	1791	41294
Mbuti.DG	China_Tianyuan	CubatãoI_~2700BP	Sumidouro_~10100BP	-0.001594	-1.428	1653	1715	38930
Mbuti.DG	Papuan.DG	CubatãoI_~2700BP	Vau-Una_600BP	-0.000876	-1.58	6991	7138	167481
Mbuti.DG	Australian.DG	CubatãoI_~2700BP	Vau-Una_600BP	-0.000743	-1.223	7016	7140	167380
Mbuti.DG	China_Tianyuan	CubatãoI_~2700BP	Vau-Una_600BP	-0.000176	-0.244	6879	6907	161163
Mbuti.DG	Onge.DG	CubatãoI_~2700BP	Vau-Una_600BP	0.000254	0.437	7135	7093	167332
Mbuti.DG	China_Tianyuan	GalhetaIV_1200BP	Cabeçuda_~3200BP	7.1e-05	0.105	6374	6363	155246
Mbuti.DG	Onge.DG	GalhetaIV_1200BP	Cabeçuda_~3200BP	6.5e-05	0.122	6541	6531	159616
Mbuti.DG	Australian.DG	GalhetaIV_1200BP	Cabeçuda_~3200BP	0.000165	0.319	6483	6457	159665
Mbuti.DG	Papuan.DG	GalhetaIV_1200BP	Cabeçuda_~3200BP	0.00026	0.528	6497	6455	159746
Mbuti.DG	Onge.DG	GalhetaIV_1200BP	Capelinha_10400BP	-0.00024	-0.34	4121	4144	96366
Mbuti.DG	Australian.DG	GalhetaIV_1200BP	Capelinha_10400BP	-5.6e-05	-0.081	4068	4073	96387
Mbuti.DG	China_Tianyuan	GalhetaIV_1200BP	Capelinha_10400BP	6.8e-05	0.076	4053	4047	94437
Mbuti.DG	Papuan.DG	GalhetaIV_1200BP	Capelinha_10400BP	0.000466	0.723	4099	4054	96440
Mbuti.DG	Onge.DG	GalhetaIV_1200BP	CubatãoI_~2700BP	-0.000363	-0.456	2607	2629	62523
Mbuti.DG	China_Tianyuan	GalhetaIV_1200BP	CubatãoI_~2700BP	-0.000118	-0.113	2590	2597	61640
Mbuti.DG	Australian.DG	GalhetaIV_1200BP	CubatãoI_~2700BP	0.000448	0.566	2603	2575	62552
Mbuti.DG	Papuan.DG	GalhetaIV_1200BP	CubatãoI_~2700BP	0.000471	0.654	2605	2576	62588
Mbuti.DG	China_Tianyuan	GalhetaIV_1200BP	JabuticabeiraII_~2400BP	0.000332	0.633	8053	7988	196287
Mbuti.DG	Papuan.DG	GalhetaIV_1200BP	JabuticabeiraII_~2400BP	0.000521	1.342	8417	8310	207078
Mbuti.DG	Australian.DG	GalhetaIV_1200BP	JabuticabeiraII_~2400BP	0.000555	1.355	8401	8286	206974
Mbuti.DG	Onge.DG	GalhetaIV_1200BP	JabuticabeiraII_~2400BP	0.000823	1.898	8521	8351	206922
Mbuti.DG	Onge.DG	GalhetaIV_1200BP	JabuticabeiraII_102_1300BP	-0.000196	-0.285	4861	4883	116209
Mbuti.DG	China_Tianyuan	GalhetaIV_1200BP	JabuticabeiraII_102_1300BP	1e-06	0.001	4770	4769	113861
Mbuti.DG	Papuan.DG	GalhetaIV_1200BP	JabuticabeiraII_102_1300BP	0.000454	0.712	4852	4799	116307
Mbuti.DG	Australian.DG	GalhetaIV_1200BP	JabuticabeiraII_102_1300BP	0.000565	0.856	4867	4802	116246
Mbuti.DG	Onge.DG	GalhetaIV_1200BP	JabuticabeiraII_111/112_~2200BP	-0.000261	-0.445	6796	6839	165314
Mbuti.DG	Papuan.DG	GalhetaIV_1200BP	JabuticabeiraII_111/112_~2200BP	-0.00011	-0.202	6738	6756	165445
Mbuti.DG	China_Tianyuan	GalhetaIV_1200BP	JabuticabeiraII_111/112_~2200BP	-1.4e-05	-0.018	6642	6644	160430
Mbuti.DG	Australian.DG	GalhetaIV_1200BP	JabuticabeiraII_111/112_~2200BP	0.00046	0.805	6776	6700	165353
Mbuti.DG	China_Tianyuan	GalhetaIV_1200BP	Kaingang_burial_100BP	2e-06	0.002	2558	2558	61374
Mbuti.DG	Australian.DG	GalhetaIV_1200BP	Kaingang_burial_100BP	0.000357	0.425	2601	2578	62198
Mbuti.DG	Onge.DG	GalhetaIV_1200BP	Kaingang_burial_100BP	0.000534	0.591	2621	2587	62176
Mbuti.DG	Papuan.DG	GalhetaIV_1200BP	Kaingang_burial_100BP	0.001043	1.311	2635	2570	62227
Mbuti.DG	China_Tianyuan	GalhetaIV_1200BP	LocaDoSuin_9100BP	0.000615	0.688	4150	4092	95393
Mbuti.DG	Onge.DG	GalhetaIV_1200BP	LocaDoSuin_9100BP	0.001036	1.462	4169	4068	96759
Mbuti.DG	Australian.DG	GalhetaIV_1200BP	LocaDoSuin_9100BP	0.001197	1.758	4178	4063	96776
Mbuti.DG	Papuan.DG	GalhetaIV_1200BP	LocaDoSuin_9100BP	0.001603	2.569	4187	4032	96839
Mbuti.DG	Papuan.DG	GalhetaIV_1200BP	LapaDoSanto_~9600BP	-2e-05	-0.049	8744	8748	205669
Mbuti.DG	Onge.DG	GalhetaIV_1200BP	LapaDoSanto_~9600BP	4e-06	0.009	8817	8816	205516
Mbuti.DG	Australian.DG	GalhetaIV_1200BP	LapaDoSanto_~9600BP	0.00023	0.54	8751	8703	205567
Mbuti.DG	China_Tianyuan	GalhetaIV_1200BP	LapaDoSanto_~9600BP	0.0008	1.433	8503	8346	195611
Mbuti.DG	Onge.DG	GalhetaIV_1200BP	Laranjal_~6700BP	0.000421	0.754	6525	6462	151570
Mbuti.DG	China_Tianyuan	GalhetaIV_1200BP	Laranjal_~6700BP	0.000882	1.238	6402	6272	147713
Mbuti.DG	Papuan.DG	GalhetaIV_1200BP	Laranjal_~6700BP	0.000776	1.502	6497	6379	151696
Mbuti.DG	Australian.DG	GalhetaIV_1200BP	Laranjal_~6700BP	0.001103	1.979	6490	6323	151617
Mbuti.DG	Onge.DG	GalhetaIV_1200BP	Moraes_5800BP	-0.001135	-1.488	3454	3548	82713
Mbuti.DG	Australian.DG	GalhetaIV_1200BP	Moraes_5800BP	-0.000348	-0.478	3437	3465	82731
Mbuti.DG	Papuan.DG	GalhetaIV_1200BP	Moraes_5800BP	-0.000227	-0.334	3455	3473	82774
Mbuti.DG	China_Tianyuan	GalhetaIV_1200BP	Moraes_5800BP	0.000108	0.113	3439	3430	80889
Mbuti.DG	China_Tianyuan	GalhetaIV_1200BP	PedraDoAlexandre_02_undated	-0.000493	-0.482	2868	2901	68205
Mbuti.DG	Onge.DG	GalhetaIV_1200BP	PedraDoAlexandre_02_undated	0.000156	0.196	2927	2916	69514
Mbuti.DG	Australian.DG	GalhetaIV_1200BP	PedraDoAlexandre_02_undated	0.000409	0.525	2924	2896	69528
Mbuti.DG	Papuan.DG	GalhetaIV_1200BP	PedraDoAlexandre_02_undated	0.000682	0.916	2939	2891	69564
Mbuti.DG	China_Tianyuan	GalhetaIV_1200BP	Palmeiras_Xingu_500BP	0.000892	0.977	4344	4254	100991
Mbuti.DG	Australian.DG	GalhetaIV_1200BP	Palmeiras_Xingu_500BP	0.000978	1.394	4372	4271	102923
Mbuti.DG	Onge.DG	GalhetaIV_1200BP	Palmeiras_Xingu_500BP	0.001134	1.677	4429	4313	102900
Mbuti.DG	Papuan.DG	GalhetaIV_1200BP	Palmeiras_Xingu_500BP	0.001142	1.814	4389	4271	102981
Mbuti.DG	Onge.DG	GalhetaIV_1200BP	Limão_~1900BP	-0.000427	-0.866	7431	7507	177518
Mbuti.DG	Papuan.DG	GalhetaIV_1200BP	Limão_~1900BP	6e-06	0.013	7421	7420	177658
Mbuti.DG	China_Tianyuan	GalhetaIV_1200BP	Limão_~1900BP	0.000257	0.414	7338	7294	171912
Mbuti.DG	Australian.DG	GalhetaIV_1200BP	Limão_~1900BP	0.000457	0.972	7442	7361	177562
Mbuti.DG	Onge.DG	GalhetaIV_1200BP	Limão_2700BP	-0.000735	-1.046	4351	4426	102135
Mbuti.DG	Australian.DG	GalhetaIV_1200BP	Limão_2700BP	-0.000373	-0.549	4317	4355	102162
Mbuti.DG	Papuan.DG	GalhetaIV_1200BP	Limão_2700BP	-0.000212	-0.334	4338	4360	102220
Mbuti.DG	China_Tianyuan	GalhetaIV_1200BP	Limão_2700BP	0.001609	1.76	4488	4326	100905
Mbuti.DG	China_Tianyuan	GalhetaIV_1200BP	Limão_500BP	-2.1e-05	-0.026	6943	6946	162747
Mbuti.DG	Onge.DG	GalhetaIV_1200BP	Limão_500BP	0.000551	0.956	7117	7025	167010
Mbuti.DG	Papuan.DG	GalhetaIV_1200BP	Limão_500BP	0.000659	1.216	7067	6957	167144
Mbuti.DG	Australian.DG	GalhetaIV_1200BP	Limão_500BP	0.000746	1.275	7052	6928	167056
Mbuti.DG	Papuan.DG	GalhetaIV_1200BP	Sumidouro_~10100BP	-0.000699	-0.888	1686	1713	39555
Mbuti.DG	Australian.DG	GalhetaIV_1200BP	Sumidouro_~10100BP	-0.000423	-0.506	1675	1691	39535
Mbuti.DG	China_Tianyuan	GalhetaIV_1200BP	Sumidouro_~10100BP	-2.4e-05	-0.021	1654	1655	37886
Mbuti.DG	Onge.DG	GalhetaIV_1200BP	Sumidouro_~10100BP	0.000614	0.705	1724	1700	39522
Mbuti.DG	China_Tianyuan	GalhetaIV_1200BP	Vau-Una_600BP	-0.00012	-0.156	6978	6997	165157
Mbuti.DG	Papuan.DG	GalhetaIV_1200BP	Vau-Una_600BP	0.000333	0.599	7120	7064	169878
Mbuti.DG	Onge.DG	GalhetaIV_1200BP	Vau-Una_600BP	0.000435	0.699	7201	7127	169742
Mbuti.DG	Australian.DG	GalhetaIV_1200BP	Vau-Una_600BP	0.00044	0.717	7143	7069	169786
Mbuti.DG	China_Tianyuan	JabuticabeiraII_~2400BP	Cabeçuda_~3200BP	-0.000623	-1.744	22131	22481	561128
Mbuti.DG	Australian.DG	JabuticabeiraII_~2400BP	Cabeçuda_~3200BP	-0.000179	-0.611	24603	24714	623607
Mbuti.DG	Onge.DG	JabuticabeiraII_~2400BP	Cabeçuda_~3200BP	-0.000132	-0.465	24826	24908	623476
Mbuti.DG	Papuan.DG	JabuticabeiraII_~2400BP	Cabeçuda_~3200BP	-0.000104	-0.386	24638	24703	623894
Mbuti.DG	Onge.DG	JabuticabeiraII_~2400BP	Capelinha_10400BP	-0.000989	-2.428	13969	14294	329048
Mbuti.DG	Australian.DG	JabuticabeiraII_~2400BP	Capelinha_10400BP	-0.000613	-1.415	13950	14152	329103
Mbuti.DG	Papuan.DG	JabuticabeiraII_~2400BP	Capelinha_10400BP	-0.000518	-1.32	13971	14142	329272
Mbuti.DG	China_Tianyuan	JabuticabeiraII_~2400BP	Capelinha_10400BP	-0.000604	-1.163	13000	13183	303183
Mbuti.DG	Onge.DG	JabuticabeiraII_~2400BP	CubatãoI_~2700BP	-0.000751	-1.89	8724	8883	211296
Mbuti.DG	Australian.DG	JabuticabeiraII_~2400BP	CubatãoI_~2700BP	-0.000143	-0.358	8717	8747	211347
Mbuti.DG	China_Tianyuan	JabuticabeiraII_~2400BP	CubatãoI_~2700BP	-0.000112	-0.208	8200	8222	196985
Mbuti.DG	Papuan.DG	JabuticabeiraII_~2400BP	CubatãoI_~2700BP	4.1e-05	0.108	8736	8727	211471
Mbuti.DG	Onge.DG	JabuticabeiraII_~2400BP	GalhetaIV_1200BP	-0.000823	-1.898	8351	8521	206922
Mbuti.DG	Australian.DG	JabuticabeiraII_~2400BP	GalhetaIV_1200BP	-0.000555	-1.355	8286	8401	206974
Mbuti.DG	Papuan.DG	JabuticabeiraII_~2400BP	GalhetaIV_1200BP	-0.000521	-1.342	8310	8417	207078
Mbuti.DG	China_Tianyuan	JabuticabeiraII_~2400BP	GalhetaIV_1200BP	-0.000332	-0.633	7988	8053	196287
Mbuti.DG	Onge.DG	JabuticabeiraII_~2400BP	JabuticabeiraII_102_1300BP	-0.001184	-2.991	17911	18411	421669
Mbuti.DG	Papuan.DG	JabuticabeiraII_~2400BP	JabuticabeiraII_102_1300BP	-0.000675	-1.904	17870	18154	421965
Mbuti.DG	Australian.DG	JabuticabeiraII_~2400BP	JabuticabeiraII_102_1300BP	-0.000594	-1.515	17899	18149	421759
Mbuti.DG	China_Tianyuan	JabuticabeiraII_~2400BP	JabuticabeiraII_102_1300BP	-0.000408	-0.79	16527	16684	385410
Mbuti.DG	Onge.DG	JabuticabeiraII_~2400BP	JabuticabeiraII_111/112_~2200BP	-0.000988	-2.799	27470	28130	667952
Mbuti.DG	Papuan.DG	JabuticabeiraII_~2400BP	JabuticabeiraII_111/112_~2200BP	-0.000842	-2.481	27314	27877	668410
Mbuti.DG	Australian.DG	JabuticabeiraII_~2400BP	JabuticabeiraII_111/112_~2200BP	-0.000704	-1.966	27366	27836	668097
Mbuti.DG	China_Tianyuan	JabuticabeiraII_~2400BP	JabuticabeiraII_111/112_~2200BP	-0.000548	-1.293	24712	25038	596445
Mbuti.DG	Onge.DG	JabuticabeiraII_~2400BP	Kaingang_burial_100BP	-0.000605	-1.291	9259	9390	217194
Mbuti.DG	Australian.DG	JabuticabeiraII_~2400BP	Kaingang_burial_100BP	-0.00019	-0.417	9253	9294	217246
Mbuti.DG	China_Tianyuan	JabuticabeiraII_~2400BP	Kaingang_burial_100BP	-0.000128	-0.216	8630	8656	202177
Mbuti.DG	Papuan.DG	JabuticabeiraII_~2400BP	Kaingang_burial_100BP	0.000168	0.391	9296	9259	217346
Mbuti.DG	Australian.DG	JabuticabeiraII_~2400BP	LocaDoSuin_9100BP	-0.000607	-1.468	14208	14412	336455
Mbuti.DG	China_Tianyuan	JabuticabeiraII_~2400BP	LocaDoSuin_9100BP	-0.000482	-0.913	13387	13538	313230
Mbuti.DG	Onge.DG	JabuticabeiraII_~2400BP	LocaDoSuin_9100BP	-0.000297	-0.743	14338	14438	336394
Mbuti.DG	Papuan.DG	JabuticabeiraII_~2400BP	LocaDoSuin_9100BP	-0.000125	-0.319	14290	14332	336661
Mbuti.DG	Papuan.DG	JabuticabeiraII_~2400BP	LapaDoSanto_~9600BP	-0.000802	-3.564	43057	43868	1009931
Mbuti.DG	Onge.DG	JabuticabeiraII_~2400BP	LapaDoSanto_~9600BP	-0.000799	-3.356	43396	44202	1009287
Mbuti.DG	Australian.DG	JabuticabeiraII_~2400BP	LapaDoSanto_~9600BP	-0.00065	-2.581	43138	43793	1009499
Mbuti.DG	China_Tianyuan	JabuticabeiraII_~2400BP	LapaDoSanto_~9600BP	0.000299	0.999	36797	36543	849779
Mbuti.DG	Onge.DG	JabuticabeiraII_~2400BP	Laranjal_~6700BP	-0.000777	-2.419	24343	24787	571838
Mbuti.DG	Papuan.DG	JabuticabeiraII_~2400BP	Laranjal_~6700BP	-0.000526	-1.71	24235	24536	572217
Mbuti.DG	Australian.DG	JabuticabeiraII_~2400BP	Laranjal_~6700BP	-0.000198	-0.587	24312	24425	571950
Mbuti.DG	China_Tianyuan	JabuticabeiraII_~2400BP	Laranjal_~6700BP	0.000309	0.756	22448	22287	520153
Mbuti.DG	Onge.DG	JabuticabeiraII_~2400BP	Moraes_5800BP	-0.001088	-2.703	12159	12473	289221
Mbuti.DG	Papuan.DG	JabuticabeiraII_~2400BP	Moraes_5800BP	-0.000537	-1.369	12143	12298	289407
Mbuti.DG	Australian.DG	JabuticabeiraII_~2400BP	Moraes_5800BP	-0.000227	-0.534	12191	12257	289274
Mbuti.DG	China_Tianyuan	JabuticabeiraII_~2400BP	Moraes_5800BP	5.7e-05	0.104	11290	11275	264706
Mbuti.DG	Papuan.DG	JabuticabeiraII_~2400BP	PedraDoAlexandre_02_undated	-6e-05	-0.149	10047	10061	237268
Mbuti.DG	China_Tianyuan	JabuticabeiraII_~2400BP	PedraDoAlexandre_02_undated	0.00028	0.494	9356	9295	219416
Mbuti.DG	Onge.DG	JabuticabeiraII_~2400BP	PedraDoAlexandre_02_undated	0.000232	0.556	10183	10128	237117
Mbuti.DG	Australian.DG	JabuticabeiraII_~2400BP	PedraDoAlexandre_02_undated	0.000338	0.757	10113	10033	237157
Mbuti.DG	Onge.DG	JabuticabeiraII_~2400BP	Palmeiras_Xingu_500BP	-0.000344	-0.87	15023	15144	349358
Mbuti.DG	Papuan.DG	JabuticabeiraII_~2400BP	Palmeiras_Xingu_500BP	-0.000197	-0.528	14903	14972	349599
Mbuti.DG	China_Tianyuan	JabuticabeiraII_~2400BP	Palmeiras_Xingu_500BP	-0.000166	-0.333	13915	13968	323883
Mbuti.DG	Australian.DG	JabuticabeiraII_~2400BP	Palmeiras_Xingu_500BP	9.8e-05	0.234	14964	14930	349439
Mbuti.DG	Onge.DG	JabuticabeiraII_~2400BP	Limão_~1900BP	-0.000586	-2.205	31172	31601	731490
Mbuti.DG	Papuan.DG	JabuticabeiraII_~2400BP	Limão_~1900BP	-0.000413	-1.6	30994	31297	731982
Mbuti.DG	Australian.DG	JabuticabeiraII_~2400BP	Limão_~1900BP	-8.9e-05	-0.314	31116	31182	731639
Mbuti.DG	China_Tianyuan	JabuticabeiraII_~2400BP	Limão_~1900BP	0.00017	0.517	28128	28016	654270
Mbuti.DG	Australian.DG	JabuticabeiraII_~2400BP	Limão_2700BP	-0.000245	-0.575	14297	14379	335259
Mbuti.DG	Onge.DG	JabuticabeiraII_~2400BP	Limão_2700BP	-0.000204	-0.504	14404	14472	335189
Mbuti.DG	Papuan.DG	JabuticabeiraII_~2400BP	Limão_2700BP	-9e-05	-0.239	14328	14358	335430
Mbuti.DG	China_Tianyuan	JabuticabeiraII_~2400BP	Limão_2700BP	0.000992	1.942	13787	13474	315203
Mbuti.DG	China_Tianyuan	JabuticabeiraII_~2400BP	Limão_500BP	-0.000431	-0.917	25810	26070	604529
Mbuti.DG	Onge.DG	JabuticabeiraII_~2400BP	Limão_500BP	-0.000268	-0.743	28491	28669	665698
Mbuti.DG	Australian.DG	JabuticabeiraII_~2400BP	Limão_500BP	-0.000178	-0.449	28346	28465	665833
Mbuti.DG	Papuan.DG	JabuticabeiraII_~2400BP	Limão_500BP	-0.000126	-0.365	28341	28425	666156
Mbuti.DG	Onge.DG	JabuticabeiraII_~2400BP	Sumidouro_~10100BP	-0.000894	-2.655	8632	8812	201144
Mbuti.DG	Papuan.DG	JabuticabeiraII_~2400BP	Sumidouro_~10100BP	-0.000588	-1.773	8604	8722	201264
Mbuti.DG	China_Tianyuan	JabuticabeiraII_~2400BP	Sumidouro_~10100BP	-0.00061	-1.331	7155	7256	166080
Mbuti.DG	Australian.DG	JabuticabeiraII_~2400BP	Sumidouro_~10100BP	-0.000263	-0.726	8639	8692	201178
Mbuti.DG	Papuan.DG	JabuticabeiraII_~2400BP	Vau-Una_600BP	-0.000565	-1.578	29268	29659	692396
Mbuti.DG	Australian.DG	JabuticabeiraII_~2400BP	Vau-Una_600BP	-0.000521	-1.356	29279	29639	692055
Mbuti.DG	Onge.DG	JabuticabeiraII_~2400BP	Vau-Una_600BP	-0.000423	-1.158	29582	29875	691919
Mbuti.DG	China_Tianyuan	JabuticabeiraII_~2400BP	Vau-Una_600BP	7e-05	0.159	26709	26665	622708
Mbuti.DG	China_Tianyuan	JabuticabeiraII_102_1300BP	Cabeçuda_~3200BP	-0.000119	-0.193	12213	12246	284573
Mbuti.DG	Australian.DG	JabuticabeiraII_102_1300BP	Cabeçuda_~3200BP	0.000445	0.913	12804	12671	298802
Mbuti.DG	Papuan.DG	JabuticabeiraII_102_1300BP	Cabeçuda_~3200BP	0.00063	1.395	12838	12649	298949
Mbuti.DG	Onge.DG	JabuticabeiraII_102_1300BP	Cabeçuda_~3200BP	0.001272	2.672	13050	12670	298719
Mbuti.DG	China_Tianyuan	JabuticabeiraII_102_1300BP	Capelinha_10400BP	7.9e-05	0.1	7205	7192	165020
Mbuti.DG	Onge.DG	JabuticabeiraII_102_1300BP	Capelinha_10400BP	0.000143	0.24	7452	7428	170988
Mbuti.DG	Australian.DG	JabuticabeiraII_102_1300BP	Capelinha_10400BP	0.000272	0.458	7409	7363	171029
Mbuti.DG	Papuan.DG	JabuticabeiraII_102_1300BP	Capelinha_10400BP	0.000586	1.004	7439	7338	171123
Mbuti.DG	Australian.DG	JabuticabeiraII_102_1300BP	CubatãoI_~2700BP	-0.000558	-0.866	4661	4722	110291
Mbuti.DG	China_Tianyuan	JabuticabeiraII_102_1300BP	CubatãoI_~2700BP	-2.8e-05	-0.031	4616	4619	107341
Mbuti.DG	Onge.DG	JabuticabeiraII_102_1300BP	CubatãoI_~2700BP	0.000569	0.846	4747	4684	110263
Mbuti.DG	Papuan.DG	JabuticabeiraII_102_1300BP	CubatãoI_~2700BP	0.000539	0.883	4703	4644	110363
Mbuti.DG	Australian.DG	JabuticabeiraII_102_1300BP	GalhetaIV_1200BP	-0.000565	-0.856	4802	4867	116246
Mbuti.DG	Papuan.DG	JabuticabeiraII_102_1300BP	GalhetaIV_1200BP	-0.000454	-0.712	4799	4852	116307
Mbuti.DG	China_Tianyuan	JabuticabeiraII_102_1300BP	GalhetaIV_1200BP	-1e-06	-0.001	4769	4770	113861
Mbuti.DG	Onge.DG	JabuticabeiraII_102_1300BP	GalhetaIV_1200BP	0.000196	0.285	4883	4861	116209
Mbuti.DG	China_Tianyuan	JabuticabeiraII_102_1300BP	JabuticabeiraII_~2400BP	0.000408	0.79	16684	16527	385410
Mbuti.DG	Australian.DG	JabuticabeiraII_102_1300BP	JabuticabeiraII_~2400BP	0.000594	1.515	18149	17899	421759
Mbuti.DG	Papuan.DG	JabuticabeiraII_102_1300BP	JabuticabeiraII_~2400BP	0.000675	1.904	18154	17870	421965
Mbuti.DG	Onge.DG	JabuticabeiraII_102_1300BP	JabuticabeiraII_~2400BP	0.001184	2.991	18411	17911	421669
Mbuti.DG	Papuan.DG	JabuticabeiraII_102_1300BP	JabuticabeiraII_111/112_~2200BP	-0.000193	-0.411	12889	12949	314020
Mbuti.DG	Australian.DG	JabuticabeiraII_102_1300BP	JabuticabeiraII_111/112_~2200BP	-0.000141	-0.277	12867	12911	313845
Mbuti.DG	China_Tianyuan	JabuticabeiraII_102_1300BP	JabuticabeiraII_111/112_~2200BP	0.000226	0.37	12444	12377	298023
Mbuti.DG	Onge.DG	JabuticabeiraII_102_1300BP	JabuticabeiraII_111/112_~2200BP	0.000507	1.03	13088	12928	313777
Mbuti.DG	China_Tianyuan	JabuticabeiraII_102_1300BP	Kaingang_burial_100BP	0.000295	0.336	4511	4479	108935
Mbuti.DG	Onge.DG	JabuticabeiraII_102_1300BP	Kaingang_burial_100BP	0.001189	1.651	4683	4550	111998
Mbuti.DG	Australian.DG	JabuticabeiraII_102_1300BP	Kaingang_burial_100BP	0.001094	1.707	4649	4527	112032
Mbuti.DG	Papuan.DG	JabuticabeiraII_102_1300BP	Kaingang_burial_100BP	0.001395	2.277	4650	4494	112088
Mbuti.DG	Australian.DG	JabuticabeiraII_102_1300BP	LocaDoSuin_9100BP	-0.000499	-0.819	7455	7543	174766
Mbuti.DG	China_Tianyuan	JabuticabeiraII_102_1300BP	LocaDoSuin_9100BP	8.9e-05	0.114	7400	7385	169783
Mbuti.DG	Papuan.DG	JabuticabeiraII_102_1300BP	LocaDoSuin_9100BP	0.000176	0.303	7516	7485	174876
Mbuti.DG	Onge.DG	JabuticabeiraII_102_1300BP	LocaDoSuin_9100BP	0.000748	1.209	7616	7486	174726
Mbuti.DG	Papuan.DG	JabuticabeiraII_102_1300BP	LapaDoSanto_~9600BP	-6.5e-05	-0.184	17983	18010	415995
Mbuti.DG	Australian.DG	JabuticabeiraII_102_1300BP	LapaDoSanto_~9600BP	0.000109	0.286	18020	17975	415793
Mbuti.DG	Onge.DG	JabuticabeiraII_102_1300BP	LapaDoSanto_~9600BP	0.000395	0.995	18221	18057	415705
Mbuti.DG	China_Tianyuan	JabuticabeiraII_102_1300BP	LapaDoSanto_~9600BP	0.000641	1.273	16843	16598	382915
Mbuti.DG	Papuan.DG	JabuticabeiraII_102_1300BP	Laranjal_~6700BP	0.000213	0.484	12172	12112	281147
Mbuti.DG	Onge.DG	JabuticabeiraII_102_1300BP	Laranjal_~6700BP	0.000388	0.795	12264	12155	280937
Mbuti.DG	China_Tianyuan	JabuticabeiraII_102_1300BP	Laranjal_~6700BP	0.000575	0.935	11777	11622	268645
Mbuti.DG	Australian.DG	JabuticabeiraII_102_1300BP	Laranjal_~6700BP	0.000437	0.937	12213	12090	281006
Mbuti.DG	Onge.DG	JabuticabeiraII_102_1300BP	Moraes_5800BP	9.8e-05	0.155	6366	6351	147596
Mbuti.DG	China_Tianyuan	JabuticabeiraII_102_1300BP	Moraes_5800BP	0.000691	0.828	6204	6106	141860
Mbuti.DG	Australian.DG	JabuticabeiraII_102_1300BP	Moraes_5800BP	0.000515	0.852	6353	6277	147634
Mbuti.DG	Papuan.DG	JabuticabeiraII_102_1300BP	Moraes_5800BP	0.000533	0.938	6358	6279	147710
Mbuti.DG	China_Tianyuan	JabuticabeiraII_102_1300BP	PedraDoAlexandre_02_undated	0.000343	0.392	5049	5008	118991
Mbuti.DG	Papuan.DG	JabuticabeiraII_102_1300BP	PedraDoAlexandre_02_undated	0.000609	1.056	5195	5120	123112
Mbuti.DG	Onge.DG	JabuticabeiraII_102_1300BP	PedraDoAlexandre_02_undated	0.000951	1.491	5269	5152	123025
Mbuti.DG	Australian.DG	JabuticabeiraII_102_1300BP	PedraDoAlexandre_02_undated	0.001136	1.819	5220	5080	123042
Mbuti.DG	China_Tianyuan	JabuticabeiraII_102_1300BP	Palmeiras_Xingu_500BP	0.000853	1.188	7634	7484	175832
Mbuti.DG	Australian.DG	JabuticabeiraII_102_1300BP	Palmeiras_Xingu_500BP	0.000803	1.372	7871	7725	181802
Mbuti.DG	Papuan.DG	JabuticabeiraII_102_1300BP	Palmeiras_Xingu_500BP	0.000908	1.737	7877	7712	181894
Mbuti.DG	Onge.DG	JabuticabeiraII_102_1300BP	Palmeiras_Xingu_500BP	0.001182	2.034	7930	7715	181752
Mbuti.DG	Papuan.DG	JabuticabeiraII_102_1300BP	Limão_~1900BP	0.000253	0.644	14436	14350	339979
Mbuti.DG	China_Tianyuan	JabuticabeiraII_102_1300BP	Limão_~1900BP	0.000646	1.143	13961	13753	322464
Mbuti.DG	Onge.DG	JabuticabeiraII_102_1300BP	Limão_~1900BP	0.000568	1.279	14591	14398	339727
Mbuti.DG	Australian.DG	JabuticabeiraII_102_1300BP	Limão_~1900BP	0.000629	1.521	14508	14294	339801
Mbuti.DG	Australian.DG	JabuticabeiraII_102_1300BP	Limão_2700BP	0.000227	0.377	7771	7730	180643
Mbuti.DG	Papuan.DG	JabuticabeiraII_102_1300BP	Limão_2700BP	0.00035	0.648	7787	7724	180752
Mbuti.DG	China_Tianyuan	JabuticabeiraII_102_1300BP	Limão_2700BP	0.001355	1.664	7777	7539	176048
Mbuti.DG	Onge.DG	JabuticabeiraII_102_1300BP	Limão_2700BP	0.000958	1.675	7879	7706	180605
Mbuti.DG	China_Tianyuan	JabuticabeiraII_102_1300BP	Limão_500BP	0.000363	0.544	12997	12888	302982
Mbuti.DG	Papuan.DG	JabuticabeiraII_102_1300BP	Limão_500BP	0.000691	1.571	13491	13272	316874
Mbuti.DG	Australian.DG	JabuticabeiraII_102_1300BP	Limão_500BP	0.000786	1.588	13521	13272	316698
Mbuti.DG	Onge.DG	JabuticabeiraII_102_1300BP	Limão_500BP	0.001288	2.589	13712	13304	316637
Mbuti.DG	Onge.DG	JabuticabeiraII_102_1300BP	Sumidouro_~10100BP	-0.000101	-0.165	3502	3510	80715
Mbuti.DG	Australian.DG	JabuticabeiraII_102_1300BP	Sumidouro_~10100BP	1.8e-05	0.03	3467	3466	80738
Mbuti.DG	Papuan.DG	JabuticabeiraII_102_1300BP	Sumidouro_~10100BP	0.000167	0.31	3486	3472	80776
Mbuti.DG	China_Tianyuan	JabuticabeiraII_102_1300BP	Sumidouro_~10100BP	0.000393	0.469	3281	3251	74508
Mbuti.DG	Papuan.DG	JabuticabeiraII_102_1300BP	Vau-Una_600BP	-4e-06	-0.009	13770	13771	325006
Mbuti.DG	Australian.DG	JabuticabeiraII_102_1300BP	Vau-Una_600BP	0.000106	0.208	13800	13765	324831
Mbuti.DG	China_Tianyuan	JabuticabeiraII_102_1300BP	Vau-Una_600BP	0.00062	0.938	13347	13155	309490
Mbuti.DG	Onge.DG	JabuticabeiraII_102_1300BP	Vau-Una_600BP	0.000775	1.569	13988	13737	324763
Mbuti.DG	China_Tianyuan	JabuticabeiraII_111/112_~2200BP	Cabeçuda_~3200BP	0.00021	0.383	17883	17794	423419
Mbuti.DG	Australian.DG	JabuticabeiraII_111/112_~2200BP	Cabeçuda_~3200BP	0.00042	0.947	18831	18642	450822
Mbuti.DG	Papuan.DG	JabuticabeiraII_111/112_~2200BP	Cabeçuda_~3200BP	0.00083	1.993	18955	18581	451051
Mbuti.DG	Onge.DG	JabuticabeiraII_111/112_~2200BP	Cabeçuda_~3200BP	0.001068	2.369	19157	18676	450730
Mbuti.DG	Australian.DG	JabuticabeiraII_111/112_~2200BP	Capelinha_10400BP	-0.000219	-0.39	10679	10734	250455
Mbuti.DG	Onge.DG	JabuticabeiraII_111/112_~2200BP	Capelinha_10400BP	-0.000199	-0.366	10756	10806	250405
Mbuti.DG	China_Tianyuan	JabuticabeiraII_111/112_~2200BP	Capelinha_10400BP	-0.000176	-0.265	10294	10336	238710
Mbuti.DG	Papuan.DG	JabuticabeiraII_111/112_~2200BP	Capelinha_10400BP	3.4e-05	0.065	10698	10689	250590
Mbuti.DG	Onge.DG	JabuticabeiraII_111/112_~2200BP	CubatãoI_~2700BP	0.0001	0.178	6883	6867	161778
Mbuti.DG	Australian.DG	JabuticabeiraII_111/112_~2200BP	CubatãoI_~2700BP	0.000746	1.367	6876	6755	161816
Mbuti.DG	Papuan.DG	JabuticabeiraII_111/112_~2200BP	CubatãoI_~2700BP	0.001127	2.158	6920	6737	161916
Mbuti.DG	China_Tianyuan	JabuticabeiraII_111/112_~2200BP	CubatãoI_~2700BP	0.00194	2.583	6840	6538	155538
Mbuti.DG	Australian.DG	JabuticabeiraII_111/112_~2200BP	GalhetaIV_1200BP	-0.00046	-0.805	6700	6776	165353
Mbuti.DG	China_Tianyuan	JabuticabeiraII_111/112_~2200BP	GalhetaIV_1200BP	1.4e-05	0.018	6644	6642	160430
Mbuti.DG	Papuan.DG	JabuticabeiraII_111/112_~2200BP	GalhetaIV_1200BP	0.00011	0.202	6756	6738	165445
Mbuti.DG	Onge.DG	JabuticabeiraII_111/112_~2200BP	GalhetaIV_1200BP	0.000261	0.445	6839	6796	165314
Mbuti.DG	China_Tianyuan	JabuticabeiraII_111/112_~2200BP	JabuticabeiraII_~2400BP	0.000548	1.293	25038	24712	596445
Mbuti.DG	Australian.DG	JabuticabeiraII_111/112_~2200BP	JabuticabeiraII_~2400BP	0.000704	1.966	27836	27366	668097
Mbuti.DG	Papuan.DG	JabuticabeiraII_111/112_~2200BP	JabuticabeiraII_~2400BP	0.000842	2.481	27877	27314	668410
Mbuti.DG	Onge.DG	JabuticabeiraII_111/112_~2200BP	JabuticabeiraII_~2400BP	0.000988	2.799	28130	27470	667952
Mbuti.DG	Onge.DG	JabuticabeiraII_111/112_~2200BP	JabuticabeiraII_102_1300BP	-0.000507	-1.03	12928	13088	313777
Mbuti.DG	China_Tianyuan	JabuticabeiraII_111/112_~2200BP	JabuticabeiraII_102_1300BP	-0.000226	-0.37	12377	12444	298023
Mbuti.DG	Australian.DG	JabuticabeiraII_111/112_~2200BP	JabuticabeiraII_102_1300BP	0.000141	0.277	12911	12867	313845
Mbuti.DG	Papuan.DG	JabuticabeiraII_111/112_~2200BP	JabuticabeiraII_102_1300BP	0.000193	0.411	12949	12889	314020
Mbuti.DG	China_Tianyuan	JabuticabeiraII_111/112_~2200BP	Kaingang_burial_100BP	0.000959	1.178	6668	6517	157626
Mbuti.DG	Australian.DG	JabuticabeiraII_111/112_~2200BP	Kaingang_burial_100BP	0.001036	1.665	6949	6779	164062
Mbuti.DG	Onge.DG	JabuticabeiraII_111/112_~2200BP	Kaingang_burial_100BP	0.001281	2.06	6964	6753	164022
Mbuti.DG	Papuan.DG	JabuticabeiraII_111/112_~2200BP	Kaingang_burial_100BP	0.001724	3.128	6996	6713	164140
Mbuti.DG	Australian.DG	JabuticabeiraII_111/112_~2200BP	LocaDoSuin_9100BP	-0.000205	-0.372	10907	10959	256436
Mbuti.DG	Onge.DG	JabuticabeiraII_111/112_~2200BP	LocaDoSuin_9100BP	0.000425	0.766	11051	10942	256390
Mbuti.DG	China_Tianyuan	JabuticabeiraII_111/112_~2200BP	LocaDoSuin_9100BP	0.00054	0.777	10641	10508	246139
Mbuti.DG	Papuan.DG	JabuticabeiraII_111/112_~2200BP	LocaDoSuin_9100BP	0.000501	0.986	11000	10872	256596
Mbuti.DG	Australian.DG	JabuticabeiraII_111/112_~2200BP	LapaDoSanto_~9600BP	6e-05	0.158	28254	28215	655614
Mbuti.DG	Papuan.DG	JabuticabeiraII_111/112_~2200BP	LapaDoSanto_~9600BP	0.000102	0.295	28303	28236	655924
Mbuti.DG	Onge.DG	JabuticabeiraII_111/112_~2200BP	LapaDoSanto_~9600BP	0.000207	0.557	28554	28419	655475
Mbuti.DG	China_Tianyuan	JabuticabeiraII_111/112_~2200BP	LapaDoSanto_~9600BP	0.00075	1.597	25965	25521	591462
Mbuti.DG	Onge.DG	JabuticabeiraII_111/112_~2200BP	Laranjal_~6700BP	8.3e-05	0.19	18218	18183	420869
Mbuti.DG	Australian.DG	JabuticabeiraII_111/112_~2200BP	Laranjal_~6700BP	0.000438	0.966	18147	17963	420952
Mbuti.DG	Papuan.DG	JabuticabeiraII_111/112_~2200BP	Laranjal_~6700BP	0.000416	0.977	18171	17996	421167
Mbuti.DG	China_Tianyuan	JabuticabeiraII_111/112_~2200BP	Laranjal_~6700BP	0.000897	1.596	17417	17060	397255
Mbuti.DG	Onge.DG	JabuticabeiraII_111/112_~2200BP	Moraes_5800BP	5e-06	0.009	9323	9322	217318
Mbuti.DG	Australian.DG	JabuticabeiraII_111/112_~2200BP	Moraes_5800BP	0.000891	1.569	9352	9158	217365
Mbuti.DG	China_Tianyuan	JabuticabeiraII_111/112_~2200BP	Moraes_5800BP	0.001236	1.696	8964	8709	206273
Mbuti.DG	Papuan.DG	JabuticabeiraII_111/112_~2200BP	Moraes_5800BP	0.000855	1.697	9339	9153	217478
Mbuti.DG	China_Tianyuan	JabuticabeiraII_111/112_~2200BP	PedraDoAlexandre_02_undated	0.00052	0.699	7285	7196	172121
Mbuti.DG	Papuan.DG	JabuticabeiraII_111/112_~2200BP	PedraDoAlexandre_02_undated	0.000663	1.229	7626	7507	180384
Mbuti.DG	Onge.DG	JabuticabeiraII_111/112_~2200BP	PedraDoAlexandre_02_undated	0.001089	1.836	7757	7561	180264
Mbuti.DG	Australian.DG	JabuticabeiraII_111/112_~2200BP	PedraDoAlexandre_02_undated	0.001124	1.923	7674	7471	180291
Mbuti.DG	China_Tianyuan	JabuticabeiraII_111/112_~2200BP	Palmeiras_Xingu_500BP	0.000427	0.635	10995	10886	254431
Mbuti.DG	Onge.DG	JabuticabeiraII_111/112_~2200BP	Palmeiras_Xingu_500BP	0.000564	1.093	11499	11349	266152
Mbuti.DG	Papuan.DG	JabuticabeiraII_111/112_~2200BP	Palmeiras_Xingu_500BP	0.000672	1.344	11394	11215	266342
Mbuti.DG	Australian.DG	JabuticabeiraII_111/112_~2200BP	Palmeiras_Xingu_500BP	0.00075	1.36	11389	11189	266205
Mbuti.DG	Onge.DG	JabuticabeiraII_111/112_~2200BP	Limão_~1900BP	0.000413	1.036	22172	21958	518919
Mbuti.DG	Papuan.DG	JabuticabeiraII_111/112_~2200BP	Limão_~1900BP	0.000407	1.083	21990	21779	519297
Mbuti.DG	Australian.DG	JabuticabeiraII_111/112_~2200BP	Limão_~1900BP	0.000621	1.489	22058	21735	519033
Mbuti.DG	China_Tianyuan	JabuticabeiraII_111/112_~2200BP	Limão_~1900BP	0.00092	1.881	20933	20487	484919
Mbuti.DG	Australian.DG	JabuticabeiraII_111/112_~2200BP	Limão_2700BP	0.000222	0.412	11095	11037	261181
Mbuti.DG	Onge.DG	JabuticabeiraII_111/112_~2200BP	Limão_2700BP	0.000587	1.1	11252	11098	261117
Mbuti.DG	Papuan.DG	JabuticabeiraII_111/112_~2200BP	Limão_2700BP	0.000715	1.508	11165	10978	261325
Mbuti.DG	China_Tianyuan	JabuticabeiraII_111/112_~2200BP	Limão_2700BP	0.001561	2.303	11044	10651	252006
Mbuti.DG	China_Tianyuan	JabuticabeiraII_111/112_~2200BP	Limão_500BP	3.6e-05	0.059	19431	19414	453108
Mbuti.DG	Australian.DG	JabuticabeiraII_111/112_~2200BP	Limão_500BP	0.000578	1.194	20487	20209	480219
Mbuti.DG	Onge.DG	JabuticabeiraII_111/112_~2200BP	Limão_500BP	0.000765	1.631	20657	20290	480119
Mbuti.DG	Papuan.DG	JabuticabeiraII_111/112_~2200BP	Limão_500BP	0.000849	1.939	20524	20116	480471
Mbuti.DG	China_Tianyuan	JabuticabeiraII_111/112_~2200BP	Sumidouro_~10100BP	0.000191	0.248	5006	4984	114727
Mbuti.DG	Papuan.DG	JabuticabeiraII_111/112_~2200BP	Sumidouro_~10100BP	0.000139	0.256	5480	5462	127166
Mbuti.DG	Australian.DG	JabuticabeiraII_111/112_~2200BP	Sumidouro_~10100BP	0.000167	0.288	5468	5446	127102
Mbuti.DG	Onge.DG	JabuticabeiraII_111/112_~2200BP	Sumidouro_~10100BP	0.000597	1.048	5525	5449	127083
Mbuti.DG	Australian.DG	JabuticabeiraII_111/112_~2200BP	Vau-Una_600BP	0.000233	0.498	20998	20883	494094
Mbuti.DG	Papuan.DG	JabuticabeiraII_111/112_~2200BP	Vau-Una_600BP	0.000304	0.674	21041	20891	494360
Mbuti.DG	China_Tianyuan	JabuticabeiraII_111/112_~2200BP	Vau-Una_600BP	0.000532	0.888	20089	19842	464091
Mbuti.DG	Onge.DG	JabuticabeiraII_111/112_~2200BP	Vau-Una_600BP	0.000698	1.456	21288	20943	493993
Mbuti.DG	Papuan.DG	Kaingang_burial_100BP	Cabeçuda_~3200BP	-0.00046	-0.856	6598	6670	156405
Mbuti.DG	Australian.DG	Kaingang_burial_100BP	Cabeçuda_~3200BP	-0.000196	-0.341	6613	6644	156328
Mbuti.DG	China_Tianyuan	Kaingang_burial_100BP	Cabeçuda_~3200BP	8e-05	0.108	6416	6403	150609
Mbuti.DG	Onge.DG	Kaingang_burial_100BP	Cabeçuda_~3200BP	0.000806	1.345	6736	6610	156287
Mbuti.DG	China_Tianyuan	Kaingang_burial_100BP	Capelinha_10400BP	-0.002033	-2.115	3715	3893	87609
Mbuti.DG	Papuan.DG	Kaingang_burial_100BP	Capelinha_10400BP	-0.001408	-2	3803	3930	89899
Mbuti.DG	Australian.DG	Kaingang_burial_100BP	Capelinha_10400BP	-0.001163	-1.542	3815	3919	89854
Mbuti.DG	Onge.DG	Kaingang_burial_100BP	Capelinha_10400BP	-0.000412	-0.54	3856	3893	89831
Mbuti.DG	China_Tianyuan	Kaingang_burial_100BP	CubatãoI_~2700BP	-0.000307	-0.271	2475	2493	58044
Mbuti.DG	Onge.DG	Kaingang_burial_100BP	CubatãoI_~2700BP	-0.000181	-0.218	2520	2531	59201
Mbuti.DG	Papuan.DG	Kaingang_burial_100BP	CubatãoI_~2700BP	0.000604	0.785	2544	2508	59251
Mbuti.DG	Australian.DG	Kaingang_burial_100BP	CubatãoI_~2700BP	0.000989	1.167	2543	2484	59217
Mbuti.DG	Papuan.DG	Kaingang_burial_100BP	GalhetaIV_1200BP	-0.001043	-1.311	2570	2635	62227
Mbuti.DG	Onge.DG	Kaingang_burial_100BP	GalhetaIV_1200BP	-0.000534	-0.591	2587	2621	62176
Mbuti.DG	Australian.DG	Kaingang_burial_100BP	GalhetaIV_1200BP	-0.000357	-0.425	2578	2601	62198
Mbuti.DG	China_Tianyuan	Kaingang_burial_100BP	GalhetaIV_1200BP	-2e-06	-0.002	2558	2558	61374
Mbuti.DG	Papuan.DG	Kaingang_burial_100BP	JabuticabeiraII_~2400BP	-0.000168	-0.391	9259	9296	217346
Mbuti.DG	China_Tianyuan	Kaingang_burial_100BP	JabuticabeiraII_~2400BP	0.000128	0.216	8656	8630	202177
Mbuti.DG	Australian.DG	Kaingang_burial_100BP	JabuticabeiraII_~2400BP	0.00019	0.417	9294	9253	217246
Mbuti.DG	Onge.DG	Kaingang_burial_100BP	JabuticabeiraII_~2400BP	0.000605	1.291	9390	9259	217194
Mbuti.DG	Papuan.DG	Kaingang_burial_100BP	JabuticabeiraII_102_1300BP	-0.001395	-2.277	4494	4650	112088
Mbuti.DG	Australian.DG	Kaingang_burial_100BP	JabuticabeiraII_102_1300BP	-0.001094	-1.707	4527	4649	112032
Mbuti.DG	Onge.DG	Kaingang_burial_100BP	JabuticabeiraII_102_1300BP	-0.001189	-1.651	4550	4683	111998
Mbuti.DG	China_Tianyuan	Kaingang_burial_100BP	JabuticabeiraII_102_1300BP	-0.000295	-0.336	4479	4511	108935
Mbuti.DG	Papuan.DG	Kaingang_burial_100BP	JabuticabeiraII_111/112_~2200BP	-0.001724	-3.128	6713	6996	164140
Mbuti.DG	Onge.DG	Kaingang_burial_100BP	JabuticabeiraII_111/112_~2200BP	-0.001281	-2.06	6753	6964	164022
Mbuti.DG	Australian.DG	Kaingang_burial_100BP	JabuticabeiraII_111/112_~2200BP	-0.001036	-1.665	6779	6949	164062
Mbuti.DG	China_Tianyuan	Kaingang_burial_100BP	JabuticabeiraII_111/112_~2200BP	-0.000959	-1.178	6517	6668	157626
Mbuti.DG	China_Tianyuan	Kaingang_burial_100BP	LocaDoSuin_9100BP	-0.00237	-2.583	3827	4045	92108
Mbuti.DG	Papuan.DG	Kaingang_burial_100BP	LocaDoSuin_9100BP	-0.001456	-2.15	3928	4065	94006
Mbuti.DG	Australian.DG	Kaingang_burial_100BP	LocaDoSuin_9100BP	-0.001275	-1.743	3949	4069	93951
Mbuti.DG	Onge.DG	Kaingang_burial_100BP	LocaDoSuin_9100BP	-0.00041	-0.548	3991	4030	93921
Mbuti.DG	Papuan.DG	Kaingang_burial_100BP	LapaDoSanto_~9600BP	-0.000987	-2.294	9103	9315	214683
Mbuti.DG	Australian.DG	Kaingang_burial_100BP	LapaDoSanto_~9600BP	-0.000559	-1.225	9140	9259	214583
Mbuti.DG	Onge.DG	Kaingang_burial_100BP	LapaDoSanto_~9600BP	-7.4e-05	-0.157	9238	9254	214533
Mbuti.DG	China_Tianyuan	Kaingang_burial_100BP	LapaDoSanto_~9600BP	0.000254	0.425	8695	8644	200977
Mbuti.DG	Papuan.DG	Kaingang_burial_100BP	Laranjal_~6700BP	-0.000816	-1.533	6225	6345	146595
Mbuti.DG	Onge.DG	Kaingang_burial_100BP	Laranjal_~6700BP	-0.000449	-0.758	6310	6376	146491
Mbuti.DG	China_Tianyuan	Kaingang_burial_100BP	Laranjal_~6700BP	-0.000527	-0.684	6072	6147	141691
Mbuti.DG	Australian.DG	Kaingang_burial_100BP	Laranjal_~6700BP	1.4e-05	0.023	6281	6279	146529
Mbuti.DG	Papuan.DG	Kaingang_burial_100BP	Moraes_5800BP	-0.001299	-1.853	3201	3301	76802
Mbuti.DG	Australian.DG	Kaingang_burial_100BP	Moraes_5800BP	-0.001173	-1.575	3216	3306	76770
Mbuti.DG	Onge.DG	Kaingang_burial_100BP	Moraes_5800BP	-0.001114	-1.372	3217	3303	76740
Mbuti.DG	China_Tianyuan	Kaingang_burial_100BP	Moraes_5800BP	0.000598	0.595	3210	3165	74565
Mbuti.DG	China_Tianyuan	Kaingang_burial_100BP	PedraDoAlexandre_02_undated	-2e-06	-0.002	2600	2600	62978
Mbuti.DG	Onge.DG	Kaingang_burial_100BP	PedraDoAlexandre_02_undated	5.7e-05	0.066	2696	2692	64609
Mbuti.DG	Papuan.DG	Kaingang_burial_100BP	PedraDoAlexandre_02_undated	0.000137	0.187	2676	2667	64651
Mbuti.DG	Australian.DG	Kaingang_burial_100BP	PedraDoAlexandre_02_undated	0.000674	0.85	2708	2664	64624
Mbuti.DG	Onge.DG	Kaingang_burial_100BP	Palmeiras_Xingu_500BP	-0.000433	-0.585	4047	4089	96008
Mbuti.DG	Papuan.DG	Kaingang_burial_100BP	Palmeiras_Xingu_500BP	-0.000265	-0.397	4031	4057	96087
Mbuti.DG	China_Tianyuan	Kaingang_burial_100BP	Palmeiras_Xingu_500BP	-5.7e-05	-0.059	3983	3988	93674
Mbuti.DG	Australian.DG	Kaingang_burial_100BP	Palmeiras_Xingu_500BP	0.000209	0.281	4058	4038	96044
Mbuti.DG	Papuan.DG	Kaingang_burial_100BP	Limão_~1900BP	-0.000672	-1.407	7459	7579	177448
Mbuti.DG	Australian.DG	Kaingang_burial_100BP	Limão_~1900BP	0.000101	0.201	7545	7527	177359
Mbuti.DG	Onge.DG	Kaingang_burial_100BP	Limão_~1900BP	0.000167	0.308	7549	7520	177323
Mbuti.DG	China_Tianyuan	Kaingang_burial_100BP	Limão_~1900BP	0.000515	0.774	7308	7220	170162
Mbuti.DG	Papuan.DG	Kaingang_burial_100BP	Limão_2700BP	-0.000766	-1.143	4035	4108	95703
Mbuti.DG	Australian.DG	Kaingang_burial_100BP	Limão_2700BP	-0.000244	-0.336	4062	4085	95650
Mbuti.DG	Onge.DG	Kaingang_burial_100BP	Limão_2700BP	-0.000205	-0.255	4077	4097	95625
Mbuti.DG	China_Tianyuan	Kaingang_burial_100BP	Limão_2700BP	0.001292	1.335	4108	3986	94037
Mbuti.DG	China_Tianyuan	Kaingang_burial_100BP	Limão_500BP	-0.000973	-1.202	6798	6954	160645
Mbuti.DG	Papuan.DG	Kaingang_burial_100BP	Limão_500BP	-0.000598	-1.053	7017	7116	166270
Mbuti.DG	Onge.DG	Kaingang_burial_100BP	Limão_500BP	-0.000311	-0.508	7047	7099	166143
Mbuti.DG	Australian.DG	Kaingang_burial_100BP	Limão_500BP	2.2e-05	0.036	7071	7067	166183
Mbuti.DG	Papuan.DG	Kaingang_burial_100BP	Sumidouro_~10100BP	-0.000557	-0.728	1755	1778	41751
Mbuti.DG	Onge.DG	Kaingang_burial_100BP	Sumidouro_~10100BP	0.000152	0.177	1770	1764	41718
Mbuti.DG	China_Tianyuan	Kaingang_burial_100BP	Sumidouro_~10100BP	0.000363	0.325	1683	1668	39258
Mbuti.DG	Australian.DG	Kaingang_burial_100BP	Sumidouro_~10100BP	0.000321	0.389	1776	1762	41736
Mbuti.DG	Papuan.DG	Kaingang_burial_100BP	Vau-Una_600BP	-0.001152	-2.046	7141	7338	171254
Mbuti.DG	Australian.DG	Kaingang_burial_100BP	Vau-Una_600BP	-0.000612	-1.03	7209	7313	171167
Mbuti.DG	China_Tianyuan	Kaingang_burial_100BP	Vau-Una_600BP	-0.000249	-0.327	6965	7006	164796
Mbuti.DG	Onge.DG	Kaingang_burial_100BP	Vau-Una_600BP	-4e-06	-0.006	7235	7236	171128
Mbuti.DG	Papuan.DG	LocaDoSuin_9100BP	Cabeçuda_~3200BP	-0.000131	-0.293	10321	10353	243984
Mbuti.DG	Onge.DG	LocaDoSuin_9100BP	Cabeçuda_~3200BP	-9.4e-05	-0.193	10370	10393	243777
Mbuti.DG	China_Tianyuan	LocaDoSuin_9100BP	Cabeçuda_~3200BP	-0.000113	-0.177	10036	10063	234824
Mbuti.DG	Australian.DG	LocaDoSuin_9100BP	Cabeçuda_~3200BP	0.000442	0.911	10420	10312	243829
Mbuti.DG	Onge.DG	LocaDoSuin_9100BP	Capelinha_10400BP	-0.000763	-1.178	5976	6085	142066
Mbuti.DG	Papuan.DG	LocaDoSuin_9100BP	Capelinha_10400BP	-0.000428	-0.688	5963	6024	142180
Mbuti.DG	Australian.DG	LocaDoSuin_9100BP	Capelinha_10400BP	-0.000247	-0.38	5963	5998	142084
Mbuti.DG	China_Tianyuan	LocaDoSuin_9100BP	Capelinha_10400BP	-0.000299	-0.362	5904	5945	138272
Mbuti.DG	Onge.DG	LocaDoSuin_9100BP	CubatãoI_~2700BP	-0.001082	-1.575	3903	4003	93109
Mbuti.DG	Papuan.DG	LocaDoSuin_9100BP	CubatãoI_~2700BP	-0.000587	-0.94	3919	3973	93199
Mbuti.DG	China_Tianyuan	LocaDoSuin_9100BP	CubatãoI_~2700BP	-0.000617	-0.659	3887	3944	91098
Mbuti.DG	Australian.DG	LocaDoSuin_9100BP	CubatãoI_~2700BP	-2.8e-05	-0.04	3942	3944	93130
Mbuti.DG	Papuan.DG	LocaDoSuin_9100BP	GalhetaIV_1200BP	-0.001603	-2.569	4032	4187	96839
Mbuti.DG	Australian.DG	LocaDoSuin_9100BP	GalhetaIV_1200BP	-0.001197	-1.758	4063	4178	96776
Mbuti.DG	Onge.DG	LocaDoSuin_9100BP	GalhetaIV_1200BP	-0.001036	-1.462	4068	4169	96759
Mbuti.DG	China_Tianyuan	LocaDoSuin_9100BP	GalhetaIV_1200BP	-0.000615	-0.688	4092	4150	95393
Mbuti.DG	Papuan.DG	LocaDoSuin_9100BP	JabuticabeiraII_~2400BP	0.000125	0.319	14332	14290	336661
Mbuti.DG	Onge.DG	LocaDoSuin_9100BP	JabuticabeiraII_~2400BP	0.000297	0.743	14438	14338	336394
Mbuti.DG	China_Tianyuan	LocaDoSuin_9100BP	JabuticabeiraII_~2400BP	0.000482	0.913	13538	13387	313230
Mbuti.DG	Australian.DG	LocaDoSuin_9100BP	JabuticabeiraII_~2400BP	0.000607	1.468	14412	14208	336455
Mbuti.DG	Onge.DG	LocaDoSuin_9100BP	JabuticabeiraII_102_1300BP	-0.000748	-1.209	7486	7616	174726
Mbuti.DG	Papuan.DG	LocaDoSuin_9100BP	JabuticabeiraII_102_1300BP	-0.000176	-0.303	7485	7516	174876
Mbuti.DG	China_Tianyuan	LocaDoSuin_9100BP	JabuticabeiraII_102_1300BP	-8.9e-05	-0.114	7385	7400	169783
Mbuti.DG	Australian.DG	LocaDoSuin_9100BP	JabuticabeiraII_102_1300BP	0.000499	0.819	7543	7455	174766
Mbuti.DG	Papuan.DG	LocaDoSuin_9100BP	JabuticabeiraII_111/112_~2200BP	-0.000501	-0.986	10872	11000	256596
Mbuti.DG	China_Tianyuan	LocaDoSuin_9100BP	JabuticabeiraII_111/112_~2200BP	-0.00054	-0.777	10508	10641	246139
Mbuti.DG	Onge.DG	LocaDoSuin_9100BP	JabuticabeiraII_111/112_~2200BP	-0.000425	-0.766	10942	11051	256390
Mbuti.DG	Australian.DG	LocaDoSuin_9100BP	JabuticabeiraII_111/112_~2200BP	0.000205	0.372	10959	10907	256436
Mbuti.DG	Onge.DG	LocaDoSuin_9100BP	Kaingang_burial_100BP	0.00041	0.548	4030	3991	93921
Mbuti.DG	Australian.DG	LocaDoSuin_9100BP	Kaingang_burial_100BP	0.001275	1.743	4069	3949	93951
Mbuti.DG	Papuan.DG	LocaDoSuin_9100BP	Kaingang_burial_100BP	0.001456	2.15	4065	3928	94006
Mbuti.DG	China_Tianyuan	LocaDoSuin_9100BP	Kaingang_burial_100BP	0.00237	2.583	4045	3827	92108
Mbuti.DG	Papuan.DG	LocaDoSuin_9100BP	LapaDoSanto_~9600BP	-0.00048	-1.265	14019	14179	333099
Mbuti.DG	Onge.DG	LocaDoSuin_9100BP	LapaDoSanto_~9600BP	-0.000359	-0.876	14121	14240	332835
Mbuti.DG	Australian.DG	LocaDoSuin_9100BP	LapaDoSanto_~9600BP	0.000139	0.343	14133	14086	332894
Mbuti.DG	China_Tianyuan	LocaDoSuin_9100BP	LapaDoSanto_~9600BP	0.000736	1.483	13442	13213	311601
Mbuti.DG	Onge.DG	LocaDoSuin_9100BP	Laranjal_~6700BP	-7.2e-05	-0.143	9848	9864	229969
Mbuti.DG	Papuan.DG	LocaDoSuin_9100BP	Laranjal_~6700BP	0.000106	0.233	9779	9755	230148
Mbuti.DG	China_Tianyuan	LocaDoSuin_9100BP	Laranjal_~6700BP	0.000592	0.918	9574	9443	221978
Mbuti.DG	Australian.DG	LocaDoSuin_9100BP	Laranjal_~6700BP	0.000977	1.969	9871	9646	230007
Mbuti.DG	Onge.DG	LocaDoSuin_9100BP	Moraes_5800BP	-0.000491	-0.694	5146	5206	121157
Mbuti.DG	Papuan.DG	LocaDoSuin_9100BP	Moraes_5800BP	0.000116	0.187	5166	5152	121262
Mbuti.DG	China_Tianyuan	LocaDoSuin_9100BP	Moraes_5800BP	0.000601	0.68	5077	5007	117499
Mbuti.DG	Australian.DG	LocaDoSuin_9100BP	Moraes_5800BP	0.000895	1.316	5202	5093	121192
Mbuti.DG	Papuan.DG	LocaDoSuin_9100BP	PedraDoAlexandre_02_undated	-0.000583	-0.919	4325	4384	101672
Mbuti.DG	Onge.DG	LocaDoSuin_9100BP	PedraDoAlexandre_02_undated	0.000107	0.152	4410	4399	101595
Mbuti.DG	Australian.DG	LocaDoSuin_9100BP	PedraDoAlexandre_02_undated	0.000829	1.198	4407	4323	101601
Mbuti.DG	China_Tianyuan	LocaDoSuin_9100BP	PedraDoAlexandre_02_undated	0.001558	1.696	4358	4204	99030
Mbuti.DG	Onge.DG	LocaDoSuin_9100BP	Palmeiras_Xingu_500BP	0.000138	0.22	6489	6469	149642
Mbuti.DG	Papuan.DG	LocaDoSuin_9100BP	Palmeiras_Xingu_500BP	0.000363	0.619	6479	6425	149769
Mbuti.DG	China_Tianyuan	LocaDoSuin_9100BP	Palmeiras_Xingu_500BP	0.000557	0.7	6391	6310	145955
Mbuti.DG	Australian.DG	LocaDoSuin_9100BP	Palmeiras_Xingu_500BP	0.001016	1.593	6539	6387	149670
Mbuti.DG	Papuan.DG	LocaDoSuin_9100BP	Limão_~1900BP	-9.7e-05	-0.238	11740	11767	277590
Mbuti.DG	Onge.DG	LocaDoSuin_9100BP	Limão_~1900BP	-0.0001	-0.219	11801	11829	277367
Mbuti.DG	China_Tianyuan	LocaDoSuin_9100BP	Limão_~1900BP	0.000691	1.226	11488	11304	265918
Mbuti.DG	Australian.DG	LocaDoSuin_9100BP	Limão_~1900BP	0.001023	2.305	11895	11611	277418
Mbuti.DG	Onge.DG	LocaDoSuin_9100BP	Limão_2700BP	-6.9e-05	-0.103	6408	6418	150165
Mbuti.DG	Papuan.DG	LocaDoSuin_9100BP	Limão_2700BP	0.000477	0.811	6434	6363	150284
Mbuti.DG	Australian.DG	LocaDoSuin_9100BP	Limão_2700BP	0.000647	1.008	6429	6331	150185
Mbuti.DG	China_Tianyuan	LocaDoSuin_9100BP	Limão_2700BP	0.002321	2.766	6518	6176	147351
Mbuti.DG	Onge.DG	LocaDoSuin_9100BP	Limão_500BP	-0.000347	-0.692	10984	11074	259858
Mbuti.DG	Papuan.DG	LocaDoSuin_9100BP	Limão_500BP	-0.000198	-0.394	10934	10985	260057
Mbuti.DG	China_Tianyuan	LocaDoSuin_9100BP	Limão_500BP	-3.2e-05	-0.047	10731	10739	250941
Mbuti.DG	Australian.DG	LocaDoSuin_9100BP	Limão_500BP	0.000325	0.595	11025	10941	259888
Mbuti.DG	Onge.DG	LocaDoSuin_9100BP	Sumidouro_~10100BP	-7.4e-05	-0.109	2722	2727	63226
Mbuti.DG	Papuan.DG	LocaDoSuin_9100BP	Sumidouro_~10100BP	0.000595	0.911	2721	2683	63277
Mbuti.DG	China_Tianyuan	LocaDoSuin_9100BP	Sumidouro_~10100BP	0.000929	0.991	2621	2566	59481
Mbuti.DG	Australian.DG	LocaDoSuin_9100BP	Sumidouro_~10100BP	0.00094	1.357	2724	2664	63251
Mbuti.DG	Papuan.DG	LocaDoSuin_9100BP	Vau-Una_600BP	-0.000455	-0.932	11359	11481	266992
Mbuti.DG	Onge.DG	LocaDoSuin_9100BP	Vau-Una_600BP	-0.000208	-0.372	11469	11525	266774
Mbuti.DG	Australian.DG	LocaDoSuin_9100BP	Vau-Una_600BP	0.000247	0.472	11455	11389	266815
Mbuti.DG	China_Tianyuan	LocaDoSuin_9100BP	Vau-Una_600BP	0.001269	1.895	11289	10963	256624
Mbuti.DG	China_Tianyuan	LapaDoSanto_~9600BP	Cabeçuda_~3200BP	-0.000968	-2.409	23662	24202	557160
Mbuti.DG	Australian.DG	LapaDoSanto_~9600BP	Cabeçuda_~3200BP	0.000385	1.182	26368	26132	613869
Mbuti.DG	Papuan.DG	LapaDoSanto_~9600BP	Cabeçuda_~3200BP	0.000592	2.016	26417	26054	614151
Mbuti.DG	Onge.DG	LapaDoSanto_~9600BP	Cabeçuda_~3200BP	0.000746	2.295	26665	26207	613736
Mbuti.DG	China_Tianyuan	LapaDoSanto_~9600BP	Capelinha_10400BP	-0.001122	-2.194	12885	13224	301673
Mbuti.DG	Onge.DG	LapaDoSanto_~9600BP	Capelinha_10400BP	-0.000484	-1.138	13936	14094	325372
Mbuti.DG	Australian.DG	LapaDoSanto_~9600BP	Capelinha_10400BP	-0.000192	-0.464	13890	13952	325427
Mbuti.DG	Papuan.DG	LapaDoSanto_~9600BP	Capelinha_10400BP	-2.1e-05	-0.055	13939	13946	325595
Mbuti.DG	China_Tianyuan	LapaDoSanto_~9600BP	CubatãoI_~2700BP	-0.000192	-0.344	8363	8400	195954
Mbuti.DG	Onge.DG	LapaDoSanto_~9600BP	CubatãoI_~2700BP	-9.3e-05	-0.226	8880	8899	209088
Mbuti.DG	Australian.DG	LapaDoSanto_~9600BP	CubatãoI_~2700BP	0.000719	1.754	8910	8760	209142
Mbuti.DG	Papuan.DG	LapaDoSanto_~9600BP	CubatãoI_~2700BP	0.000694	1.851	8912	8767	209263
Mbuti.DG	China_Tianyuan	LapaDoSanto_~9600BP	GalhetaIV_1200BP	-0.0008	-1.433	8346	8503	195611
Mbuti.DG	Australian.DG	LapaDoSanto_~9600BP	GalhetaIV_1200BP	-0.00023	-0.54	8703	8751	205567
Mbuti.DG	Onge.DG	LapaDoSanto_~9600BP	GalhetaIV_1200BP	-4e-06	-0.009	8816	8817	205516
Mbuti.DG	Papuan.DG	LapaDoSanto_~9600BP	GalhetaIV_1200BP	2e-05	0.049	8748	8744	205669
Mbuti.DG	China_Tianyuan	LapaDoSanto_~9600BP	JabuticabeiraII_~2400BP	-0.000299	-0.999	36543	36797	849779
Mbuti.DG	Australian.DG	LapaDoSanto_~9600BP	JabuticabeiraII_~2400BP	0.00065	2.581	43793	43138	1009499
Mbuti.DG	Onge.DG	LapaDoSanto_~9600BP	JabuticabeiraII_~2400BP	0.000799	3.356	44202	43396	1009287
Mbuti.DG	Papuan.DG	LapaDoSanto_~9600BP	JabuticabeiraII_~2400BP	0.000802	3.564	43868	43057	1009931
Mbuti.DG	China_Tianyuan	LapaDoSanto_~9600BP	JabuticabeiraII_102_1300BP	-0.000641	-1.273	16598	16843	382915
Mbuti.DG	Onge.DG	LapaDoSanto_~9600BP	JabuticabeiraII_102_1300BP	-0.000395	-0.995	18057	18221	415705
Mbuti.DG	Australian.DG	LapaDoSanto_~9600BP	JabuticabeiraII_102_1300BP	-0.000109	-0.286	17975	18020	415793
Mbuti.DG	Papuan.DG	LapaDoSanto_~9600BP	JabuticabeiraII_102_1300BP	6.5e-05	0.184	18010	17983	415995
Mbuti.DG	China_Tianyuan	LapaDoSanto_~9600BP	JabuticabeiraII_111/112_~2200BP	-0.00075	-1.597	25521	25965	591462
Mbuti.DG	Onge.DG	LapaDoSanto_~9600BP	JabuticabeiraII_111/112_~2200BP	-0.000207	-0.557	28419	28554	655475
Mbuti.DG	Papuan.DG	LapaDoSanto_~9600BP	JabuticabeiraII_111/112_~2200BP	-0.000102	-0.295	28236	28303	655924
Mbuti.DG	Australian.DG	LapaDoSanto_~9600BP	JabuticabeiraII_111/112_~2200BP	-6e-05	-0.158	28215	28254	655614
Mbuti.DG	China_Tianyuan	LapaDoSanto_~9600BP	Kaingang_burial_100BP	-0.000254	-0.425	8644	8695	200977
Mbuti.DG	Onge.DG	LapaDoSanto_~9600BP	Kaingang_burial_100BP	7.4e-05	0.157	9254	9238	214533
Mbuti.DG	Australian.DG	LapaDoSanto_~9600BP	Kaingang_burial_100BP	0.000559	1.225	9259	9140	214583
Mbuti.DG	Papuan.DG	LapaDoSanto_~9600BP	Kaingang_burial_100BP	0.000987	2.294	9315	9103	214683
Mbuti.DG	China_Tianyuan	LapaDoSanto_~9600BP	LocaDoSuin_9100BP	-0.000736	-1.483	13213	13442	311601
Mbuti.DG	Australian.DG	LapaDoSanto_~9600BP	LocaDoSuin_9100BP	-0.000139	-0.343	14086	14133	332894
Mbuti.DG	Onge.DG	LapaDoSanto_~9600BP	LocaDoSuin_9100BP	0.000359	0.876	14240	14121	332835
Mbuti.DG	Papuan.DG	LapaDoSanto_~9600BP	LocaDoSuin_9100BP	0.00048	1.265	14179	14019	333099
Mbuti.DG	Onge.DG	LapaDoSanto_~9600BP	Laranjal_~6700BP	2e-05	0.065	24395	24384	564658
Mbuti.DG	China_Tianyuan	LapaDoSanto_~9600BP	Laranjal_~6700BP	0.000132	0.335	22382	22314	517048
Mbuti.DG	Papuan.DG	LapaDoSanto_~9600BP	Laranjal_~6700BP	0.000193	0.67	24248	24139	565037
Mbuti.DG	Australian.DG	LapaDoSanto_~9600BP	Laranjal_~6700BP	0.000369	1.163	24289	24080	564773
Mbuti.DG	Onge.DG	LapaDoSanto_~9600BP	Moraes_5800BP	-0.000401	-0.99	12243	12358	286060
Mbuti.DG	China_Tianyuan	LapaDoSanto_~9600BP	Moraes_5800BP	8e-06	0.014	11363	11361	263394
Mbuti.DG	Australian.DG	LapaDoSanto_~9600BP	Moraes_5800BP	0.000257	0.619	12259	12186	286115
Mbuti.DG	Papuan.DG	LapaDoSanto_~9600BP	Moraes_5800BP	0.00025	0.662	12249	12177	286245
Mbuti.DG	China_Tianyuan	LapaDoSanto_~9600BP	PedraDoAlexandre_02_undated	0.000153	0.264	9363	9330	218401
Mbuti.DG	Onge.DG	LapaDoSanto_~9600BP	PedraDoAlexandre_02_undated	0.000564	1.308	10212	10080	234769
Mbuti.DG	Papuan.DG	LapaDoSanto_~9600BP	PedraDoAlexandre_02_undated	0.000552	1.379	10079	9950	234921
Mbuti.DG	Australian.DG	LapaDoSanto_~9600BP	PedraDoAlexandre_02_undated	0.000924	2.09	10151	9934	234809
Mbuti.DG	China_Tianyuan	LapaDoSanto_~9600BP	Palmeiras_Xingu_500BP	-0.000254	-0.507	13808	13889	322330
Mbuti.DG	Onge.DG	LapaDoSanto_~9600BP	Palmeiras_Xingu_500BP	0.000445	1.167	14960	14806	345864
Mbuti.DG	Australian.DG	LapaDoSanto_~9600BP	Palmeiras_Xingu_500BP	0.000685	1.61	14876	14639	345947
Mbuti.DG	Papuan.DG	LapaDoSanto_~9600BP	Palmeiras_Xingu_500BP	0.000645	1.731	14878	14655	346105
Mbuti.DG	China_Tianyuan	LapaDoSanto_~9600BP	Limão_~1900BP	-9e-05	-0.278	27975	28033	648802
Mbuti.DG	Onge.DG	LapaDoSanto_~9600BP	Limão_~1900BP	0.000206	0.77	31076	30928	718737
Mbuti.DG	Papuan.DG	LapaDoSanto_~9600BP	Limão_~1900BP	0.000353	1.391	30899	30645	719223
Mbuti.DG	Australian.DG	LapaDoSanto_~9600BP	Limão_~1900BP	0.000537	2.029	30973	30587	718888
Mbuti.DG	Australian.DG	LapaDoSanto_~9600BP	Limão_2700BP	3.7e-05	0.09	14239	14226	332650
Mbuti.DG	Onge.DG	LapaDoSanto_~9600BP	Limão_2700BP	0.000205	0.502	14371	14303	332577
Mbuti.DG	Papuan.DG	LapaDoSanto_~9600BP	Limão_2700BP	0.000299	0.808	14290	14191	332821
Mbuti.DG	China_Tianyuan	LapaDoSanto_~9600BP	Limão_2700BP	0.000703	1.396	13726	13505	314035
Mbuti.DG	China_Tianyuan	LapaDoSanto_~9600BP	Limão_500BP	-0.000709	-1.507	25753	26178	599767
Mbuti.DG	Australian.DG	LapaDoSanto_~9600BP	Limão_500BP	0.000483	1.266	28344	28027	655248
Mbuti.DG	Onge.DG	LapaDoSanto_~9600BP	Limão_500BP	0.000569	1.616	28529	28156	655100
Mbuti.DG	Papuan.DG	LapaDoSanto_~9600BP	Limão_500BP	0.000668	2.02	28379	27941	655557
Mbuti.DG	China_Tianyuan	LapaDoSanto_~9600BP	Sumidouro_~10100BP	-0.000821	-1.898	6851	6985	163539
Mbuti.DG	Onge.DG	LapaDoSanto_~9600BP	Sumidouro_~10100BP	0.000216	0.673	8128	8086	192088
Mbuti.DG	Australian.DG	LapaDoSanto_~9600BP	Sumidouro_~10100BP	0.000728	2.234	8116	7976	192125
Mbuti.DG	Papuan.DG	LapaDoSanto_~9600BP	Sumidouro_~10100BP	0.000855	2.89	8133	7968	192205
Mbuti.DG	China_Tianyuan	LapaDoSanto_~9600BP	Vau-Una_600BP	-0.000375	-0.847	26596	26827	617446
Mbuti.DG	Australian.DG	LapaDoSanto_~9600BP	Vau-Una_600BP	9.2e-05	0.242	29206	29144	680005
Mbuti.DG	Papuan.DG	LapaDoSanto_~9600BP	Vau-Una_600BP	0.000225	0.656	29259	29106	680340
Mbuti.DG	Onge.DG	LapaDoSanto_~9600BP	Vau-Una_600BP	0.000429	1.167	29555	29263	679864
Mbuti.DG	China_Tianyuan	Laranjal_~6700BP	Cabeçuda_~3200BP	-0.000873	-1.674	16177	16510	382078
Mbuti.DG	Australian.DG	Laranjal_~6700BP	Cabeçuda_~3200BP	-0.000233	-0.56	17064	17158	404084
Mbuti.DG	Papuan.DG	Laranjal_~6700BP	Cabeçuda_~3200BP	0.000239	0.632	17183	17086	404282
Mbuti.DG	Onge.DG	Laranjal_~6700BP	Cabeçuda_~3200BP	0.000518	1.257	17359	17150	403981
Mbuti.DG	China_Tianyuan	Laranjal_~6700BP	Capelinha_10400BP	-0.000764	-1.222	9340	9509	221522
Mbuti.DG	Australian.DG	Laranjal_~6700BP	Capelinha_10400BP	-0.000428	-0.852	9660	9759	231264
Mbuti.DG	Papuan.DG	Laranjal_~6700BP	Capelinha_10400BP	1.8e-05	0.038	9743	9739	231389
Mbuti.DG	Onge.DG	Laranjal_~6700BP	Capelinha_10400BP	0.000186	0.36	9821	9778	231219
Mbuti.DG	Onge.DG	Laranjal_~6700BP	CubatãoI_~2700BP	-0.000106	-0.204	6159	6174	146671
Mbuti.DG	China_Tianyuan	Laranjal_~6700BP	CubatãoI_~2700BP	-5.5e-05	-0.079	5990	5998	141618
Mbuti.DG	Australian.DG	Laranjal_~6700BP	CubatãoI_~2700BP	0.000116	0.21	6100	6083	146710
Mbuti.DG	Papuan.DG	Laranjal_~6700BP	CubatãoI_~2700BP	0.000691	1.368	6168	6066	146798
Mbuti.DG	Australian.DG	Laranjal_~6700BP	GalhetaIV_1200BP	-0.001103	-1.979	6323	6490	151617
Mbuti.DG	Papuan.DG	Laranjal_~6700BP	GalhetaIV_1200BP	-0.000776	-1.502	6379	6497	151696
Mbuti.DG	China_Tianyuan	Laranjal_~6700BP	GalhetaIV_1200BP	-0.000882	-1.238	6272	6402	147713
Mbuti.DG	Onge.DG	Laranjal_~6700BP	GalhetaIV_1200BP	-0.000421	-0.754	6462	6525	151570
Mbuti.DG	China_Tianyuan	Laranjal_~6700BP	JabuticabeiraII_~2400BP	-0.000309	-0.756	22287	22448	520153
Mbuti.DG	Australian.DG	Laranjal_~6700BP	JabuticabeiraII_~2400BP	0.000198	0.587	24425	24312	571950
Mbuti.DG	Papuan.DG	Laranjal_~6700BP	JabuticabeiraII_~2400BP	0.000526	1.71	24536	24235	572217
Mbuti.DG	Onge.DG	Laranjal_~6700BP	JabuticabeiraII_~2400BP	0.000777	2.419	24787	24343	571838
Mbuti.DG	Australian.DG	Laranjal_~6700BP	JabuticabeiraII_102_1300BP	-0.000437	-0.937	12090	12213	281006
Mbuti.DG	China_Tianyuan	Laranjal_~6700BP	JabuticabeiraII_102_1300BP	-0.000575	-0.935	11622	11777	268645
Mbuti.DG	Onge.DG	Laranjal_~6700BP	JabuticabeiraII_102_1300BP	-0.000388	-0.795	12155	12264	280937
Mbuti.DG	Papuan.DG	Laranjal_~6700BP	JabuticabeiraII_102_1300BP	-0.000213	-0.484	12112	12172	281147
Mbuti.DG	China_Tianyuan	Laranjal_~6700BP	JabuticabeiraII_111/112_~2200BP	-0.000897	-1.596	17060	17417	397255
Mbuti.DG	Papuan.DG	Laranjal_~6700BP	JabuticabeiraII_111/112_~2200BP	-0.000416	-0.977	17996	18171	421167
Mbuti.DG	Australian.DG	Laranjal_~6700BP	JabuticabeiraII_111/112_~2200BP	-0.000438	-0.966	17963	18147	420952
Mbuti.DG	Onge.DG	Laranjal_~6700BP	JabuticabeiraII_111/112_~2200BP	-8.3e-05	-0.19	18183	18218	420869
Mbuti.DG	Australian.DG	Laranjal_~6700BP	Kaingang_burial_100BP	-1.4e-05	-0.023	6279	6281	146529
Mbuti.DG	China_Tianyuan	Laranjal_~6700BP	Kaingang_burial_100BP	0.000527	0.684	6147	6072	141691
Mbuti.DG	Onge.DG	Laranjal_~6700BP	Kaingang_burial_100BP	0.000449	0.758	6376	6310	146491
Mbuti.DG	Papuan.DG	Laranjal_~6700BP	Kaingang_burial_100BP	0.000816	1.533	6345	6225	146595
Mbuti.DG	Australian.DG	Laranjal_~6700BP	LocaDoSuin_9100BP	-0.000977	-1.969	9646	9871	230007
Mbuti.DG	China_Tianyuan	Laranjal_~6700BP	LocaDoSuin_9100BP	-0.000592	-0.918	9443	9574	221978
Mbuti.DG	Papuan.DG	Laranjal_~6700BP	LocaDoSuin_9100BP	-0.000106	-0.233	9755	9779	230148
Mbuti.DG	Onge.DG	Laranjal_~6700BP	LocaDoSuin_9100BP	7.2e-05	0.143	9864	9848	229969
Mbuti.DG	Australian.DG	Laranjal_~6700BP	LapaDoSanto_~9600BP	-0.000369	-1.163	24080	24289	564773
Mbuti.DG	Papuan.DG	Laranjal_~6700BP	LapaDoSanto_~9600BP	-0.000193	-0.67	24139	24248	565037
Mbuti.DG	China_Tianyuan	Laranjal_~6700BP	LapaDoSanto_~9600BP	-0.000132	-0.335	22314	22382	517048
Mbuti.DG	Onge.DG	Laranjal_~6700BP	LapaDoSanto_~9600BP	-2e-05	-0.065	24384	24395	564658
Mbuti.DG	Onge.DG	Laranjal_~6700BP	Moraes_5800BP	-0.000354	-0.696	8215	8287	202460
Mbuti.DG	Australian.DG	Laranjal_~6700BP	Moraes_5800BP	-0.000125	-0.241	8204	8229	202507
Mbuti.DG	China_Tianyuan	Laranjal_~6700BP	Moraes_5800BP	0.000167	0.247	7948	7916	192861
Mbuti.DG	Papuan.DG	Laranjal_~6700BP	Moraes_5800BP	0.000134	0.289	8215	8187	202607
Mbuti.DG	China_Tianyuan	Laranjal_~6700BP	PedraDoAlexandre_02_undated	-7e-05	-0.097	6703	6714	159724
Mbuti.DG	Papuan.DG	Laranjal_~6700BP	PedraDoAlexandre_02_undated	4e-05	0.084	6965	6958	166662
Mbuti.DG	Australian.DG	Laranjal_~6700BP	PedraDoAlexandre_02_undated	0.000169	0.329	6987	6959	166577
Mbuti.DG	Onge.DG	Laranjal_~6700BP	PedraDoAlexandre_02_undated	0.000386	0.712	7052	6987	166549
Mbuti.DG	China_Tianyuan	Laranjal_~6700BP	Palmeiras_Xingu_500BP	-0.000374	-0.605	9919	10006	233131
Mbuti.DG	Onge.DG	Laranjal_~6700BP	Palmeiras_Xingu_500BP	0.000301	0.61	10386	10313	242716
Mbuti.DG	Australian.DG	Laranjal_~6700BP	Palmeiras_Xingu_500BP	0.00043	0.847	10301	10196	242768
Mbuti.DG	Papuan.DG	Laranjal_~6700BP	Palmeiras_Xingu_500BP	0.000416	0.934	10325	10224	242888
Mbuti.DG	China_Tianyuan	Laranjal_~6700BP	Limão_~1900BP	-0.000176	-0.39	18627	18703	431876
Mbuti.DG	Onge.DG	Laranjal_~6700BP	Limão_~1900BP	-2.5e-05	-0.072	19682	19693	458251
Mbuti.DG	Australian.DG	Laranjal_~6700BP	Limão_~1900BP	4.4e-05	0.123	19550	19530	458350
Mbuti.DG	Papuan.DG	Laranjal_~6700BP	Limão_~1900BP	7e-05	0.216	19547	19515	458574
Mbuti.DG	Australian.DG	Laranjal_~6700BP	Limão_2700BP	-0.000676	-1.32	10113	10274	238016
Mbuti.DG	Papuan.DG	Laranjal_~6700BP	Limão_2700BP	-0.000228	-0.499	10164	10218	238144
Mbuti.DG	Onge.DG	Laranjal_~6700BP	Limão_2700BP	0.000449	0.871	10303	10197	237961
Mbuti.DG	China_Tianyuan	Laranjal_~6700BP	Limão_2700BP	0.001083	1.686	10081	9832	230507
Mbuti.DG	China_Tianyuan	Laranjal_~6700BP	Limão_500BP	-0.000805	-1.426	17044	17368	401857
Mbuti.DG	Australian.DG	Laranjal_~6700BP	Limão_500BP	-0.000138	-0.315	17914	17972	422578
Mbuti.DG	Papuan.DG	Laranjal_~6700BP	Limão_500BP	0.000289	0.727	18011	17889	422789
Mbuti.DG	Onge.DG	Laranjal_~6700BP	Limão_500BP	0.000363	0.847	18104	17950	422491
Mbuti.DG	China_Tianyuan	Laranjal_~6700BP	Sumidouro_~10100BP	-0.001398	-2.018	4118	4253	97094
Mbuti.DG	Australian.DG	Laranjal_~6700BP	Sumidouro_~10100BP	-0.000132	-0.261	4469	4483	105163
Mbuti.DG	Onge.DG	Laranjal_~6700BP	Sumidouro_~10100BP	0	-0.001	4507	4507	105144
Mbuti.DG	Papuan.DG	Laranjal_~6700BP	Sumidouro_~10100BP	8.5e-05	0.185	4490	4481	105209
Mbuti.DG	Australian.DG	Laranjal_~6700BP	Vau-Una_600BP	-0.000281	-0.617	18500	18622	434756
Mbuti.DG	China_Tianyuan	Laranjal_~6700BP	Vau-Una_600BP	-0.000325	-0.589	17714	17848	411473
Mbuti.DG	Papuan.DG	Laranjal_~6700BP	Vau-Una_600BP	-0.000171	-0.411	18522	18597	434973
Mbuti.DG	Onge.DG	Laranjal_~6700BP	Vau-Una_600BP	5.9e-05	0.129	18731	18706	434661
Mbuti.DG	Australian.DG	Moraes_5800BP	Cabeçuda_~3200BP	-0.000382	-0.711	8901	8982	210532
Mbuti.DG	China_Tianyuan	Moraes_5800BP	Cabeçuda_~3200BP	-0.000399	-0.578	8531	8611	200096
Mbuti.DG	Papuan.DG	Moraes_5800BP	Cabeçuda_~3200BP	-0.000255	-0.54	8890	8943	210632
Mbuti.DG	Onge.DG	Moraes_5800BP	Cabeçuda_~3200BP	0.000669	1.256	9064	8923	210485
Mbuti.DG	China_Tianyuan	Moraes_5800BP	Capelinha_10400BP	-0.000405	-0.477	5118	5167	120402
Mbuti.DG	Australian.DG	Moraes_5800BP	Capelinha_10400BP	0.000174	0.271	5299	5277	125053
Mbuti.DG	Papuan.DG	Moraes_5800BP	Capelinha_10400BP	0.00021	0.345	5290	5263	125121
Mbuti.DG	Onge.DG	Moraes_5800BP	Capelinha_10400BP	0.000776	1.187	5357	5260	125027
Mbuti.DG	China_Tianyuan	Moraes_5800BP	CubatãoI_~2700BP	-0.000598	-0.617	3155	3200	75643
Mbuti.DG	Onge.DG	Moraes_5800BP	CubatãoI_~2700BP	-0.000153	-0.206	3247	3259	77976
Mbuti.DG	Papuan.DG	Moraes_5800BP	CubatãoI_~2700BP	0.000543	0.789	3239	3196	78047
Mbuti.DG	Australian.DG	Moraes_5800BP	CubatãoI_~2700BP	0.000781	1.032	3240	3179	78003
Mbuti.DG	China_Tianyuan	Moraes_5800BP	GalhetaIV_1200BP	-0.000108	-0.113	3430	3439	80889
Mbuti.DG	Papuan.DG	Moraes_5800BP	GalhetaIV_1200BP	0.000227	0.334	3473	3455	82774
Mbuti.DG	Australian.DG	Moraes_5800BP	GalhetaIV_1200BP	0.000348	0.478	3465	3437	82731
Mbuti.DG	Onge.DG	Moraes_5800BP	GalhetaIV_1200BP	0.001135	1.488	3548	3454	82713
Mbuti.DG	China_Tianyuan	Moraes_5800BP	JabuticabeiraII_~2400BP	-5.7e-05	-0.104	11275	11290	264706
Mbuti.DG	Australian.DG	Moraes_5800BP	JabuticabeiraII_~2400BP	0.000227	0.534	12257	12191	289274
Mbuti.DG	Papuan.DG	Moraes_5800BP	JabuticabeiraII_~2400BP	0.000537	1.369	12298	12143	289407
Mbuti.DG	Onge.DG	Moraes_5800BP	JabuticabeiraII_~2400BP	0.001088	2.703	12473	12159	289221
Mbuti.DG	Papuan.DG	Moraes_5800BP	JabuticabeiraII_102_1300BP	-0.000533	-0.938	6279	6358	147710
Mbuti.DG	Australian.DG	Moraes_5800BP	JabuticabeiraII_102_1300BP	-0.000515	-0.852	6277	6353	147634
Mbuti.DG	China_Tianyuan	Moraes_5800BP	JabuticabeiraII_102_1300BP	-0.000691	-0.828	6106	6204	141860
Mbuti.DG	Onge.DG	Moraes_5800BP	JabuticabeiraII_102_1300BP	-9.8e-05	-0.155	6351	6366	147596
Mbuti.DG	Papuan.DG	Moraes_5800BP	JabuticabeiraII_111/112_~2200BP	-0.000855	-1.697	9153	9339	217478
Mbuti.DG	China_Tianyuan	Moraes_5800BP	JabuticabeiraII_111/112_~2200BP	-0.001236	-1.696	8709	8964	206273
Mbuti.DG	Australian.DG	Moraes_5800BP	JabuticabeiraII_111/112_~2200BP	-0.000891	-1.569	9158	9352	217365
Mbuti.DG	Onge.DG	Moraes_5800BP	JabuticabeiraII_111/112_~2200BP	-5e-06	-0.009	9322	9323	217318
Mbuti.DG	China_Tianyuan	Moraes_5800BP	Kaingang_burial_100BP	-0.000598	-0.595	3165	3210	74565
Mbuti.DG	Onge.DG	Moraes_5800BP	Kaingang_burial_100BP	0.001114	1.372	3303	3217	76740
Mbuti.DG	Australian.DG	Moraes_5800BP	Kaingang_burial_100BP	0.001173	1.575	3306	3216	76770
Mbuti.DG	Papuan.DG	Moraes_5800BP	Kaingang_burial_100BP	0.001299	1.853	3301	3201	76802
Mbuti.DG	Australian.DG	Moraes_5800BP	LocaDoSuin_9100BP	-0.000895	-1.316	5093	5202	121192
Mbuti.DG	China_Tianyuan	Moraes_5800BP	LocaDoSuin_9100BP	-0.000601	-0.68	5007	5077	117499
Mbuti.DG	Papuan.DG	Moraes_5800BP	LocaDoSuin_9100BP	-0.000116	-0.187	5152	5166	121262
Mbuti.DG	Onge.DG	Moraes_5800BP	LocaDoSuin_9100BP	0.000491	0.694	5206	5146	121157
Mbuti.DG	Papuan.DG	Moraes_5800BP	LapaDoSanto_~9600BP	-0.00025	-0.662	12177	12249	286245
Mbuti.DG	Australian.DG	Moraes_5800BP	LapaDoSanto_~9600BP	-0.000257	-0.619	12186	12259	286115
Mbuti.DG	China_Tianyuan	Moraes_5800BP	LapaDoSanto_~9600BP	-8e-06	-0.014	11361	11363	263394
Mbuti.DG	Onge.DG	Moraes_5800BP	LapaDoSanto_~9600BP	0.000401	0.99	12358	12243	286060
Mbuti.DG	Papuan.DG	Moraes_5800BP	Laranjal_~6700BP	-0.000134	-0.289	8187	8215	202607
Mbuti.DG	China_Tianyuan	Moraes_5800BP	Laranjal_~6700BP	-0.000167	-0.247	7916	7948	192861
Mbuti.DG	Australian.DG	Moraes_5800BP	Laranjal_~6700BP	0.000125	0.241	8229	8204	202507
Mbuti.DG	Onge.DG	Moraes_5800BP	Laranjal_~6700BP	0.000354	0.696	8287	8215	202460
Mbuti.DG	China_Tianyuan	Moraes_5800BP	PedraDoAlexandre_02_undated	-0.00049	-0.529	3699	3742	87308
Mbuti.DG	Australian.DG	Moraes_5800BP	PedraDoAlexandre_02_undated	0.000476	0.675	3853	3810	90666
Mbuti.DG	Papuan.DG	Moraes_5800BP	PedraDoAlexandre_02_undated	0.000667	1.07	3846	3786	90709
Mbuti.DG	Onge.DG	Moraes_5800BP	PedraDoAlexandre_02_undated	0.001389	2.037	3929	3803	90654
Mbuti.DG	China_Tianyuan	Moraes_5800BP	Palmeiras_Xingu_500BP	-0.000825	-0.967	5295	5399	125602
Mbuti.DG	Papuan.DG	Moraes_5800BP	Palmeiras_Xingu_500BP	-0.000425	-0.73	5427	5483	130284
Mbuti.DG	Australian.DG	Moraes_5800BP	Palmeiras_Xingu_500BP	-0.000252	-0.383	5451	5484	130218
Mbuti.DG	Onge.DG	Moraes_5800BP	Palmeiras_Xingu_500BP	0.000419	0.652	5530	5476	130188
Mbuti.DG	Papuan.DG	Moraes_5800BP	Limão_~1900BP	-0.000241	-0.563	9946	10003	235942
Mbuti.DG	Australian.DG	Moraes_5800BP	Limão_~1900BP	-8.1e-05	-0.171	9983	10002	235825
Mbuti.DG	China_Tianyuan	Moraes_5800BP	Limão_~1900BP	0.000195	0.309	9541	9498	223322
Mbuti.DG	Onge.DG	Moraes_5800BP	Limão_~1900BP	0.000456	0.965	10089	9981	235774
Mbuti.DG	Australian.DG	Moraes_5800BP	Limão_2700BP	-0.000742	-1.15	5323	5417	127217
Mbuti.DG	Papuan.DG	Moraes_5800BP	Limão_2700BP	-0.000477	-0.806	5350	5410	127287
Mbuti.DG	Onge.DG	Moraes_5800BP	Limão_2700BP	0.000197	0.32	5396	5370	127192
Mbuti.DG	China_Tianyuan	Moraes_5800BP	Limão_2700BP	0.000641	0.745	5361	5282	123738
Mbuti.DG	China_Tianyuan	Moraes_5800BP	Limão_500BP	-0.000841	-1.109	8872	9046	207715
Mbuti.DG	Australian.DG	Moraes_5800BP	Limão_500BP	-9.2e-05	-0.165	9269	9289	217406
Mbuti.DG	Papuan.DG	Moraes_5800BP	Limão_500BP	8e-05	0.162	9258	9241	217516
Mbuti.DG	Onge.DG	Moraes_5800BP	Limão_500BP	0.00086	1.626	9417	9230	217362
Mbuti.DG	China_Tianyuan	Moraes_5800BP	Sumidouro_~10100BP	-0.001165	-1.158	2104	2162	49325
Mbuti.DG	Papuan.DG	Moraes_5800BP	Sumidouro_~10100BP	-0.000813	-1.148	2232	2275	53265
Mbuti.DG	Australian.DG	Moraes_5800BP	Sumidouro_~10100BP	-0.000281	-0.374	2240	2255	53242
Mbuti.DG	Onge.DG	Moraes_5800BP	Sumidouro_~10100BP	-0.000232	-0.31	2264	2277	53241
Mbuti.DG	Papuan.DG	Moraes_5800BP	Vau-Una_600BP	-0.000337	-0.669	9385	9461	223148
Mbuti.DG	China_Tianyuan	Moraes_5800BP	Vau-Una_600BP	-0.000307	-0.413	9057	9122	212171
Mbuti.DG	Australian.DG	Moraes_5800BP	Vau-Una_600BP	-0.000222	-0.406	9443	9493	223037
Mbuti.DG	Onge.DG	Moraes_5800BP	Vau-Una_600BP	0.000575	1.041	9566	9438	222992
Mbuti.DG	China_Tianyuan	PedraDoAlexandre_02_undated	Cabeçuda_~3200BP	-0.001288	-1.882	6958	7172	166462
Mbuti.DG	Onge.DG	PedraDoAlexandre_02_undated	Cabeçuda_~3200BP	-0.00049	-0.936	7361	7446	173942
Mbuti.DG	Australian.DG	PedraDoAlexandre_02_undated	Cabeçuda_~3200BP	-0.00031	-0.57	7326	7380	173973
Mbuti.DG	Papuan.DG	PedraDoAlexandre_02_undated	Cabeçuda_~3200BP	-0.000217	-0.434	7309	7347	174059
Mbuti.DG	Australian.DG	PedraDoAlexandre_02_undated	Capelinha_10400BP	-0.001221	-1.773	4292	4418	103281
Mbuti.DG	Onge.DG	PedraDoAlexandre_02_undated	Capelinha_10400BP	-0.00109	-1.555	4349	4462	103264
Mbuti.DG	Papuan.DG	PedraDoAlexandre_02_undated	Capelinha_10400BP	-0.000717	-1.105	4317	4391	103332
Mbuti.DG	China_Tianyuan	PedraDoAlexandre_02_undated	Capelinha_10400BP	4.8e-05	0.052	4264	4260	99927
Mbuti.DG	Onge.DG	PedraDoAlexandre_02_undated	CubatãoI_~2700BP	-0.000212	-0.287	2821	2835	65789
Mbuti.DG	China_Tianyuan	PedraDoAlexandre_02_undated	CubatãoI_~2700BP	-0.000237	-0.226	2723	2739	64010
Mbuti.DG	Australian.DG	PedraDoAlexandre_02_undated	CubatãoI_~2700BP	0.000334	0.425	2807	2785	65802
Mbuti.DG	Papuan.DG	PedraDoAlexandre_02_undated	CubatãoI_~2700BP	0.00054	0.75	2822	2786	65847
Mbuti.DG	Papuan.DG	PedraDoAlexandre_02_undated	GalhetaIV_1200BP	-0.000682	-0.916	2891	2939	69564
Mbuti.DG	Australian.DG	PedraDoAlexandre_02_undated	GalhetaIV_1200BP	-0.000409	-0.525	2896	2924	69528
Mbuti.DG	Onge.DG	PedraDoAlexandre_02_undated	GalhetaIV_1200BP	-0.000156	-0.196	2916	2927	69514
Mbuti.DG	China_Tianyuan	PedraDoAlexandre_02_undated	GalhetaIV_1200BP	0.000493	0.482	2901	2868	68205
Mbuti.DG	Australian.DG	PedraDoAlexandre_02_undated	JabuticabeiraII_~2400BP	-0.000338	-0.757	10033	10113	237157
Mbuti.DG	Onge.DG	PedraDoAlexandre_02_undated	JabuticabeiraII_~2400BP	-0.000232	-0.556	10128	10183	237117
Mbuti.DG	China_Tianyuan	PedraDoAlexandre_02_undated	JabuticabeiraII_~2400BP	-0.00028	-0.494	9295	9356	219416
Mbuti.DG	Papuan.DG	PedraDoAlexandre_02_undated	JabuticabeiraII_~2400BP	6e-05	0.149	10061	10047	237268
Mbuti.DG	Australian.DG	PedraDoAlexandre_02_undated	JabuticabeiraII_102_1300BP	-0.001136	-1.819	5080	5220	123042
Mbuti.DG	Onge.DG	PedraDoAlexandre_02_undated	JabuticabeiraII_102_1300BP	-0.000951	-1.491	5152	5269	123025
Mbuti.DG	Papuan.DG	PedraDoAlexandre_02_undated	JabuticabeiraII_102_1300BP	-0.000609	-1.056	5120	5195	123112
Mbuti.DG	China_Tianyuan	PedraDoAlexandre_02_undated	JabuticabeiraII_102_1300BP	-0.000343	-0.392	5008	5049	118991
Mbuti.DG	Australian.DG	PedraDoAlexandre_02_undated	JabuticabeiraII_111/112_~2200BP	-0.001124	-1.923	7471	7674	180291
Mbuti.DG	Onge.DG	PedraDoAlexandre_02_undated	JabuticabeiraII_111/112_~2200BP	-0.001089	-1.836	7561	7757	180264
Mbuti.DG	Papuan.DG	PedraDoAlexandre_02_undated	JabuticabeiraII_111/112_~2200BP	-0.000663	-1.229	7507	7626	180384
Mbuti.DG	China_Tianyuan	PedraDoAlexandre_02_undated	JabuticabeiraII_111/112_~2200BP	-0.00052	-0.699	7196	7285	172121
Mbuti.DG	Australian.DG	PedraDoAlexandre_02_undated	Kaingang_burial_100BP	-0.000674	-0.85	2664	2708	64624
Mbuti.DG	Papuan.DG	PedraDoAlexandre_02_undated	Kaingang_burial_100BP	-0.000137	-0.187	2667	2676	64651
Mbuti.DG	Onge.DG	PedraDoAlexandre_02_undated	Kaingang_burial_100BP	-5.7e-05	-0.066	2692	2696	64609
Mbuti.DG	China_Tianyuan	PedraDoAlexandre_02_undated	Kaingang_burial_100BP	2e-06	0.002	2600	2600	62978
Mbuti.DG	China_Tianyuan	PedraDoAlexandre_02_undated	LocaDoSuin_9100BP	-0.001558	-1.696	4204	4358	99030
Mbuti.DG	Australian.DG	PedraDoAlexandre_02_undated	LocaDoSuin_9100BP	-0.000829	-1.198	4323	4407	101601
Mbuti.DG	Onge.DG	PedraDoAlexandre_02_undated	LocaDoSuin_9100BP	-0.000107	-0.152	4399	4410	101595
Mbuti.DG	Papuan.DG	PedraDoAlexandre_02_undated	LocaDoSuin_9100BP	0.000583	0.919	4384	4325	101672
Mbuti.DG	Australian.DG	PedraDoAlexandre_02_undated	LapaDoSanto_~9600BP	-0.000924	-2.09	9934	10151	234809
Mbuti.DG	Papuan.DG	PedraDoAlexandre_02_undated	LapaDoSanto_~9600BP	-0.000552	-1.379	9950	10079	234921
Mbuti.DG	Onge.DG	PedraDoAlexandre_02_undated	LapaDoSanto_~9600BP	-0.000564	-1.308	10080	10212	234769
Mbuti.DG	China_Tianyuan	PedraDoAlexandre_02_undated	LapaDoSanto_~9600BP	-0.000153	-0.264	9330	9363	218401
Mbuti.DG	Onge.DG	PedraDoAlexandre_02_undated	Laranjal_~6700BP	-0.000386	-0.712	6987	7052	166549
Mbuti.DG	Australian.DG	PedraDoAlexandre_02_undated	Laranjal_~6700BP	-0.000169	-0.329	6959	6987	166577
Mbuti.DG	Papuan.DG	PedraDoAlexandre_02_undated	Laranjal_~6700BP	-4e-05	-0.084	6958	6965	166662
Mbuti.DG	China_Tianyuan	PedraDoAlexandre_02_undated	Laranjal_~6700BP	7e-05	0.097	6714	6703	159724
Mbuti.DG	Onge.DG	PedraDoAlexandre_02_undated	Moraes_5800BP	-0.001389	-2.037	3803	3929	90654
Mbuti.DG	Papuan.DG	PedraDoAlexandre_02_undated	Moraes_5800BP	-0.000667	-1.07	3786	3846	90709
Mbuti.DG	Australian.DG	PedraDoAlexandre_02_undated	Moraes_5800BP	-0.000476	-0.675	3810	3853	90666
Mbuti.DG	China_Tianyuan	PedraDoAlexandre_02_undated	Moraes_5800BP	0.00049	0.529	3742	3699	87308
Mbuti.DG	Australian.DG	PedraDoAlexandre_02_undated	Palmeiras_Xingu_500BP	-0.001164	-1.7	4439	4565	108300
Mbuti.DG	Papuan.DG	PedraDoAlexandre_02_undated	Palmeiras_Xingu_500BP	-0.000804	-1.346	4441	4528	108356
Mbuti.DG	Onge.DG	PedraDoAlexandre_02_undated	Palmeiras_Xingu_500BP	-0.000568	-0.844	4504	4566	108288
Mbuti.DG	China_Tianyuan	PedraDoAlexandre_02_undated	Palmeiras_Xingu_500BP	-0.000582	-0.686	4369	4430	104962
Mbuti.DG	Onge.DG	PedraDoAlexandre_02_undated	Limão_~1900BP	-0.000941	-1.983	8130	8314	195780
Mbuti.DG	Papuan.DG	PedraDoAlexandre_02_undated	Limão_~1900BP	-0.000605	-1.39	8071	8189	195913
Mbuti.DG	Australian.DG	PedraDoAlexandre_02_undated	Limão_~1900BP	-0.000573	-1.202	8084	8196	195818
Mbuti.DG	China_Tianyuan	PedraDoAlexandre_02_undated	Limão_~1900BP	9.5e-05	0.156	7816	7799	186596
Mbuti.DG	Australian.DG	PedraDoAlexandre_02_undated	Limão_2700BP	-0.000648	-0.94	4375	4444	106048
Mbuti.DG	Onge.DG	PedraDoAlexandre_02_undated	Limão_2700BP	-0.000585	-0.867	4412	4474	106034
Mbuti.DG	Papuan.DG	PedraDoAlexandre_02_undated	Limão_2700BP	-0.00018	-0.293	4405	4424	106110
Mbuti.DG	China_Tianyuan	PedraDoAlexandre_02_undated	Limão_2700BP	-0.000183	-0.209	4308	4327	103579
Mbuti.DG	Onge.DG	PedraDoAlexandre_02_undated	Limão_500BP	-0.000251	-0.422	7607	7652	181094
Mbuti.DG	Australian.DG	PedraDoAlexandre_02_undated	Limão_500BP	-0.000177	-0.299	7564	7596	181123
Mbuti.DG	Papuan.DG	PedraDoAlexandre_02_undated	Limão_500BP	0	-0.001	7550	7550	181216
Mbuti.DG	China_Tianyuan	PedraDoAlexandre_02_undated	Limão_500BP	0.00031	0.406	7324	7270	174064
Mbuti.DG	China_Tianyuan	PedraDoAlexandre_02_undated	Sumidouro_~10100BP	-0.000519	-0.468	1825	1847	43196
Mbuti.DG	Papuan.DG	PedraDoAlexandre_02_undated	Sumidouro_~10100BP	0.000545	0.697	1971	1946	46245
Mbuti.DG	Onge.DG	PedraDoAlexandre_02_undated	Sumidouro_~10100BP	0.000621	0.76	1989	1960	46216
Mbuti.DG	Australian.DG	PedraDoAlexandre_02_undated	Sumidouro_~10100BP	0.001225	1.489	1971	1915	46226
Mbuti.DG	Australian.DG	PedraDoAlexandre_02_undated	Vau-Una_600BP	-0.000927	-1.614	7685	7857	185931
Mbuti.DG	Papuan.DG	PedraDoAlexandre_02_undated	Vau-Una_600BP	-0.000475	-0.89	7691	7779	186029
Mbuti.DG	China_Tianyuan	PedraDoAlexandre_02_undated	Vau-Una_600BP	-0.000458	-0.615	7480	7561	178039
Mbuti.DG	Onge.DG	PedraDoAlexandre_02_undated	Vau-Una_600BP	-5.6e-05	-0.098	7820	7830	185904
Mbuti.DG	Australian.DG	Palmeiras_Xingu_500BP	Cabeçuda_~3200BP	-0.000328	-0.651	10826	10910	256732
Mbuti.DG	Papuan.DG	Palmeiras_Xingu_500BP	Cabeçuda_~3200BP	-0.000238	-0.523	10851	10912	256860
Mbuti.DG	China_Tianyuan	Palmeiras_Xingu_500BP	Cabeçuda_~3200BP	-0.000289	-0.469	10460	10531	246003
Mbuti.DG	Onge.DG	Palmeiras_Xingu_500BP	Cabeçuda_~3200BP	6.9e-05	0.148	10979	10961	256665
Mbuti.DG	Australian.DG	Palmeiras_Xingu_500BP	Capelinha_10400BP	-0.001336	-2.052	6284	6484	149617
Mbuti.DG	Onge.DG	Palmeiras_Xingu_500BP	Capelinha_10400BP	-0.001106	-1.811	6359	6525	149579
Mbuti.DG	Papuan.DG	Palmeiras_Xingu_500BP	Capelinha_10400BP	-0.000986	-1.674	6293	6441	149696
Mbuti.DG	China_Tianyuan	Palmeiras_Xingu_500BP	Capelinha_10400BP	-0.001199	-1.581	6183	6357	144917
Mbuti.DG	Onge.DG	Palmeiras_Xingu_500BP	CubatãoI_~2700BP	-0.000678	-1.01	3995	4060	95526
Mbuti.DG	Australian.DG	Palmeiras_Xingu_500BP	CubatãoI_~2700BP	0.000124	0.181	4001	3989	95552
Mbuti.DG	Papuan.DG	Palmeiras_Xingu_500BP	CubatãoI_~2700BP	0.000135	0.218	4013	4000	95608
Mbuti.DG	China_Tianyuan	Palmeiras_Xingu_500BP	CubatãoI_~2700BP	0.0002	0.23	3956	3937	93195
Mbuti.DG	Papuan.DG	Palmeiras_Xingu_500BP	GalhetaIV_1200BP	-0.001142	-1.814	4271	4389	102981
Mbuti.DG	Onge.DG	Palmeiras_Xingu_500BP	GalhetaIV_1200BP	-0.001134	-1.677	4313	4429	102900
Mbuti.DG	Australian.DG	Palmeiras_Xingu_500BP	GalhetaIV_1200BP	-0.000978	-1.394	4271	4372	102923
Mbuti.DG	China_Tianyuan	Palmeiras_Xingu_500BP	GalhetaIV_1200BP	-0.000892	-0.977	4254	4344	100991
Mbuti.DG	Australian.DG	Palmeiras_Xingu_500BP	JabuticabeiraII_~2400BP	-9.8e-05	-0.234	14930	14964	349439
Mbuti.DG	China_Tianyuan	Palmeiras_Xingu_500BP	JabuticabeiraII_~2400BP	0.000166	0.333	13968	13915	323883
Mbuti.DG	Papuan.DG	Palmeiras_Xingu_500BP	JabuticabeiraII_~2400BP	0.000197	0.528	14972	14903	349599
Mbuti.DG	Onge.DG	Palmeiras_Xingu_500BP	JabuticabeiraII_~2400BP	0.000344	0.87	15144	15023	349358
Mbuti.DG	Onge.DG	Palmeiras_Xingu_500BP	JabuticabeiraII_102_1300BP	-0.001182	-2.034	7715	7930	181752
Mbuti.DG	Papuan.DG	Palmeiras_Xingu_500BP	JabuticabeiraII_102_1300BP	-0.000908	-1.737	7712	7877	181894
Mbuti.DG	Australian.DG	Palmeiras_Xingu_500BP	JabuticabeiraII_102_1300BP	-0.000803	-1.372	7725	7871	181802
Mbuti.DG	China_Tianyuan	Palmeiras_Xingu_500BP	JabuticabeiraII_102_1300BP	-0.000853	-1.188	7484	7634	175832
Mbuti.DG	Australian.DG	Palmeiras_Xingu_500BP	JabuticabeiraII_111/112_~2200BP	-0.00075	-1.36	11189	11389	266205
Mbuti.DG	Papuan.DG	Palmeiras_Xingu_500BP	JabuticabeiraII_111/112_~2200BP	-0.000672	-1.344	11215	11394	266342
Mbuti.DG	Onge.DG	Palmeiras_Xingu_500BP	JabuticabeiraII_111/112_~2200BP	-0.000564	-1.093	11349	11499	266152
Mbuti.DG	China_Tianyuan	Palmeiras_Xingu_500BP	JabuticabeiraII_111/112_~2200BP	-0.000427	-0.635	10886	10995	254431
Mbuti.DG	Australian.DG	Palmeiras_Xingu_500BP	Kaingang_burial_100BP	-0.000209	-0.281	4038	4058	96044
Mbuti.DG	China_Tianyuan	Palmeiras_Xingu_500BP	Kaingang_burial_100BP	5.7e-05	0.059	3988	3983	93674
Mbuti.DG	Papuan.DG	Palmeiras_Xingu_500BP	Kaingang_burial_100BP	0.000265	0.397	4057	4031	96087
Mbuti.DG	Onge.DG	Palmeiras_Xingu_500BP	Kaingang_burial_100BP	0.000433	0.585	4089	4047	96008
Mbuti.DG	Australian.DG	Palmeiras_Xingu_500BP	LocaDoSuin_9100BP	-0.001016	-1.593	6387	6539	149670
Mbuti.DG	China_Tianyuan	Palmeiras_Xingu_500BP	LocaDoSuin_9100BP	-0.000557	-0.7	6310	6391	145955
Mbuti.DG	Papuan.DG	Palmeiras_Xingu_500BP	LocaDoSuin_9100BP	-0.000363	-0.619	6425	6479	149769
Mbuti.DG	Onge.DG	Palmeiras_Xingu_500BP	LocaDoSuin_9100BP	-0.000138	-0.22	6469	6489	149642
Mbuti.DG	Papuan.DG	Palmeiras_Xingu_500BP	LapaDoSanto_~9600BP	-0.000645	-1.731	14655	14878	346105
Mbuti.DG	Australian.DG	Palmeiras_Xingu_500BP	LapaDoSanto_~9600BP	-0.000685	-1.61	14639	14876	345947
Mbuti.DG	Onge.DG	Palmeiras_Xingu_500BP	LapaDoSanto_~9600BP	-0.000445	-1.167	14806	14960	345864
Mbuti.DG	China_Tianyuan	Palmeiras_Xingu_500BP	LapaDoSanto_~9600BP	0.000254	0.507	13889	13808	322330
Mbuti.DG	Papuan.DG	Palmeiras_Xingu_500BP	Laranjal_~6700BP	-0.000416	-0.934	10224	10325	242888
Mbuti.DG	Australian.DG	Palmeiras_Xingu_500BP	Laranjal_~6700BP	-0.00043	-0.847	10196	10301	242768
Mbuti.DG	Onge.DG	Palmeiras_Xingu_500BP	Laranjal_~6700BP	-0.000301	-0.61	10313	10386	242716
Mbuti.DG	China_Tianyuan	Palmeiras_Xingu_500BP	Laranjal_~6700BP	0.000374	0.605	10006	9919	233131
Mbuti.DG	Onge.DG	Palmeiras_Xingu_500BP	Moraes_5800BP	-0.000419	-0.652	5476	5530	130188
Mbuti.DG	Australian.DG	Palmeiras_Xingu_500BP	Moraes_5800BP	0.000252	0.383	5484	5451	130218
Mbuti.DG	Papuan.DG	Palmeiras_Xingu_500BP	Moraes_5800BP	0.000425	0.73	5483	5427	130284
Mbuti.DG	China_Tianyuan	Palmeiras_Xingu_500BP	Moraes_5800BP	0.000825	0.967	5399	5295	125602
Mbuti.DG	China_Tianyuan	Palmeiras_Xingu_500BP	PedraDoAlexandre_02_undated	0.000582	0.686	4430	4369	104962
Mbuti.DG	Onge.DG	Palmeiras_Xingu_500BP	PedraDoAlexandre_02_undated	0.000568	0.844	4566	4504	108288
Mbuti.DG	Papuan.DG	Palmeiras_Xingu_500BP	PedraDoAlexandre_02_undated	0.000804	1.346	4528	4441	108356
Mbuti.DG	Australian.DG	Palmeiras_Xingu_500BP	PedraDoAlexandre_02_undated	0.001164	1.7	4565	4439	108300
Mbuti.DG	Onge.DG	Palmeiras_Xingu_500BP	Limão_~1900BP	-0.000329	-0.761	12220	12315	288585
Mbuti.DG	Papuan.DG	Palmeiras_Xingu_500BP	Limão_~1900BP	-0.000171	-0.398	12180	12230	288793
Mbuti.DG	Australian.DG	Palmeiras_Xingu_500BP	Limão_~1900BP	-3.9e-05	-0.083	12179	12190	288656
Mbuti.DG	China_Tianyuan	Palmeiras_Xingu_500BP	Limão_~1900BP	0.000503	0.935	11841	11703	275463
Mbuti.DG	Onge.DG	Palmeiras_Xingu_500BP	Limão_2700BP	-0.00062	-1.007	6551	6648	156331
Mbuti.DG	Australian.DG	Palmeiras_Xingu_500BP	Limão_2700BP	-0.000591	-0.977	6535	6627	156366
Mbuti.DG	Papuan.DG	Palmeiras_Xingu_500BP	Limão_2700BP	-0.000414	-0.759	6549	6613	156448
Mbuti.DG	China_Tianyuan	Palmeiras_Xingu_500BP	Limão_2700BP	0.000106	0.139	6523	6506	152866
Mbuti.DG	China_Tianyuan	Palmeiras_Xingu_500BP	Limão_500BP	-0.000442	-0.694	10685	10799	257401
Mbuti.DG	Australian.DG	Palmeiras_Xingu_500BP	Limão_500BP	-1.1e-05	-0.022	11122	11125	267639
Mbuti.DG	Papuan.DG	Palmeiras_Xingu_500BP	Limão_500BP	2.4e-05	0.053	11122	11115	267778
Mbuti.DG	Onge.DG	Palmeiras_Xingu_500BP	Limão_500BP	0.000237	0.458	11240	11176	267580
Mbuti.DG	Onge.DG	Palmeiras_Xingu_500BP	Sumidouro_~10100BP	-0.00044	-0.669	2864	2894	66992
Mbuti.DG	China_Tianyuan	Palmeiras_Xingu_500BP	Sumidouro_~10100BP	-0.000501	-0.55	2684	2715	62801
Mbuti.DG	Australian.DG	Palmeiras_Xingu_500BP	Sumidouro_~10100BP	-0.000247	-0.349	2844	2860	67001
Mbuti.DG	Papuan.DG	Palmeiras_Xingu_500BP	Sumidouro_~10100BP	-0.000142	-0.226	2854	2864	67033
Mbuti.DG	Papuan.DG	Palmeiras_Xingu_500BP	Vau-Una_600BP	-0.00047	-0.936	11490	11619	274409
Mbuti.DG	Australian.DG	Palmeiras_Xingu_500BP	Vau-Una_600BP	-0.000515	-0.932	11502	11643	274270
Mbuti.DG	Onge.DG	Palmeiras_Xingu_500BP	Vau-Una_600BP	-0.000181	-0.353	11608	11658	274203
Mbuti.DG	China_Tianyuan	Palmeiras_Xingu_500BP	Vau-Una_600BP	0.000207	0.326	11216	11162	263048
Mbuti.DG	China_Tianyuan	Limão_~1900BP	Cabeçuda_~3200BP	-0.000721	-1.633	19598	19930	460554
Mbuti.DG	Australian.DG	Limão_~1900BP	Cabeçuda_~3200BP	-0.000139	-0.386	20822	20890	490846
Mbuti.DG	Papuan.DG	Limão_~1900BP	Cabeçuda_~3200BP	0.000266	0.788	20918	20788	491088
Mbuti.DG	Onge.DG	Limão_~1900BP	Cabeçuda_~3200BP	0.000427	1.218	21154	20945	490736
Mbuti.DG	China_Tianyuan	Limão_~1900BP	Capelinha_10400BP	-0.000971	-1.693	11055	11307	258702
Mbuti.DG	Onge.DG	Limão_~1900BP	Capelinha_10400BP	-0.000435	-0.959	11622	11741	271813
Mbuti.DG	Australian.DG	Limão_~1900BP	Capelinha_10400BP	-0.000432	-0.907	11580	11698	271860
Mbuti.DG	Papuan.DG	Limão_~1900BP	Capelinha_10400BP	-0.000154	-0.349	11619	11661	272008
Mbuti.DG	Onge.DG	Limão_~1900BP	CubatãoI_~2700BP	-0.000427	-0.89	7382	7457	175245
Mbuti.DG	Australian.DG	Limão_~1900BP	CubatãoI_~2700BP	-0.000309	-0.67	7351	7406	175288
Mbuti.DG	China_Tianyuan	Limão_~1900BP	CubatãoI_~2700BP	-0.000337	-0.523	7120	7176	168164
Mbuti.DG	Papuan.DG	Limão_~1900BP	CubatãoI_~2700BP	0.000505	1.152	7428	7339	175390
Mbuti.DG	Australian.DG	Limão_~1900BP	GalhetaIV_1200BP	-0.000457	-0.972	7361	7442	177562
Mbuti.DG	China_Tianyuan	Limão_~1900BP	GalhetaIV_1200BP	-0.000257	-0.414	7294	7338	171912
Mbuti.DG	Papuan.DG	Limão_~1900BP	GalhetaIV_1200BP	-6e-06	-0.013	7420	7421	177658
Mbuti.DG	Onge.DG	Limão_~1900BP	GalhetaIV_1200BP	0.000427	0.866	7507	7431	177518
Mbuti.DG	China_Tianyuan	Limão_~1900BP	JabuticabeiraII_~2400BP	-0.00017	-0.517	28016	28128	654270
Mbuti.DG	Australian.DG	Limão_~1900BP	JabuticabeiraII_~2400BP	8.9e-05	0.314	31182	31116	731639
Mbuti.DG	Papuan.DG	Limão_~1900BP	JabuticabeiraII_~2400BP	0.000413	1.6	31297	30994	731982
Mbuti.DG	Onge.DG	Limão_~1900BP	JabuticabeiraII_~2400BP	0.000586	2.205	31601	31172	731490
Mbuti.DG	Australian.DG	Limão_~1900BP	JabuticabeiraII_102_1300BP	-0.000629	-1.521	14294	14508	339801
Mbuti.DG	Onge.DG	Limão_~1900BP	JabuticabeiraII_102_1300BP	-0.000568	-1.279	14398	14591	339727
Mbuti.DG	China_Tianyuan	Limão_~1900BP	JabuticabeiraII_102_1300BP	-0.000646	-1.143	13753	13961	322464
Mbuti.DG	Papuan.DG	Limão_~1900BP	JabuticabeiraII_102_1300BP	-0.000253	-0.644	14350	14436	339979
Mbuti.DG	China_Tianyuan	Limão_~1900BP	JabuticabeiraII_111/112_~2200BP	-0.00092	-1.881	20487	20933	484919
Mbuti.DG	Australian.DG	Limão_~1900BP	JabuticabeiraII_111/112_~2200BP	-0.000621	-1.489	21735	22058	519033
Mbuti.DG	Papuan.DG	Limão_~1900BP	JabuticabeiraII_111/112_~2200BP	-0.000407	-1.083	21779	21990	519297
Mbuti.DG	Onge.DG	Limão_~1900BP	JabuticabeiraII_111/112_~2200BP	-0.000413	-1.036	21958	22172	518919
Mbuti.DG	China_Tianyuan	Limão_~1900BP	Kaingang_burial_100BP	-0.000515	-0.774	7220	7308	170162
Mbuti.DG	Onge.DG	Limão_~1900BP	Kaingang_burial_100BP	-0.000167	-0.308	7520	7549	177323
Mbuti.DG	Australian.DG	Limão_~1900BP	Kaingang_burial_100BP	-0.000101	-0.201	7527	7545	177359
Mbuti.DG	Papuan.DG	Limão_~1900BP	Kaingang_burial_100BP	0.000672	1.407	7579	7459	177448
Mbuti.DG	Australian.DG	Limão_~1900BP	LocaDoSuin_9100BP	-0.001023	-2.305	11611	11895	277418
Mbuti.DG	China_Tianyuan	Limão_~1900BP	LocaDoSuin_9100BP	-0.000691	-1.226	11304	11488	265918
Mbuti.DG	Onge.DG	Limão_~1900BP	LocaDoSuin_9100BP	0.0001	0.219	11829	11801	277367
Mbuti.DG	Papuan.DG	Limão_~1900BP	LocaDoSuin_9100BP	9.7e-05	0.238	11767	11740	277590
Mbuti.DG	Australian.DG	Limão_~1900BP	LapaDoSanto_~9600BP	-0.000537	-2.029	30587	30973	718888
Mbuti.DG	Papuan.DG	Limão_~1900BP	LapaDoSanto_~9600BP	-0.000353	-1.391	30645	30899	719223
Mbuti.DG	Onge.DG	Limão_~1900BP	LapaDoSanto_~9600BP	-0.000206	-0.77	30928	31076	718737
Mbuti.DG	China_Tianyuan	Limão_~1900BP	LapaDoSanto_~9600BP	9e-05	0.278	28033	27975	648802
Mbuti.DG	Papuan.DG	Limão_~1900BP	Laranjal_~6700BP	-7e-05	-0.216	19515	19547	458574
Mbuti.DG	Australian.DG	Limão_~1900BP	Laranjal_~6700BP	-4.4e-05	-0.123	19530	19550	458350
Mbuti.DG	Onge.DG	Limão_~1900BP	Laranjal_~6700BP	2.5e-05	0.072	19693	19682	458251
Mbuti.DG	China_Tianyuan	Limão_~1900BP	Laranjal_~6700BP	0.000176	0.39	18703	18627	431876
Mbuti.DG	Onge.DG	Limão_~1900BP	Moraes_5800BP	-0.000456	-0.965	9981	10089	235774
Mbuti.DG	China_Tianyuan	Limão_~1900BP	Moraes_5800BP	-0.000195	-0.309	9498	9541	223322
Mbuti.DG	Australian.DG	Limão_~1900BP	Moraes_5800BP	8.1e-05	0.171	10002	9983	235825
Mbuti.DG	Papuan.DG	Limão_~1900BP	Moraes_5800BP	0.000241	0.563	10003	9946	235942
Mbuti.DG	China_Tianyuan	Limão_~1900BP	PedraDoAlexandre_02_undated	-9.5e-05	-0.156	7799	7816	186596
Mbuti.DG	Australian.DG	Limão_~1900BP	PedraDoAlexandre_02_undated	0.000573	1.202	8196	8084	195818
Mbuti.DG	Papuan.DG	Limão_~1900BP	PedraDoAlexandre_02_undated	0.000605	1.39	8189	8071	195913
Mbuti.DG	Onge.DG	Limão_~1900BP	PedraDoAlexandre_02_undated	0.000941	1.983	8314	8130	195780
Mbuti.DG	China_Tianyuan	Limão_~1900BP	Palmeiras_Xingu_500BP	-0.000503	-0.935	11703	11841	275463
Mbuti.DG	Australian.DG	Limão_~1900BP	Palmeiras_Xingu_500BP	3.9e-05	0.083	12190	12179	288656
Mbuti.DG	Papuan.DG	Limão_~1900BP	Palmeiras_Xingu_500BP	0.000171	0.398	12230	12180	288793
Mbuti.DG	Onge.DG	Limão_~1900BP	Palmeiras_Xingu_500BP	0.000329	0.761	12315	12220	288585
Mbuti.DG	Australian.DG	Limão_~1900BP	Limão_2700BP	-0.000227	-0.5	11761	11825	281908
Mbuti.DG	Papuan.DG	Limão_~1900BP	Limão_2700BP	-1.7e-05	-0.04	11832	11837	282067
Mbuti.DG	Onge.DG	Limão_~1900BP	Limão_2700BP	0.000269	0.611	11949	11873	281853
Mbuti.DG	China_Tianyuan	Limão_~1900BP	Limão_2700BP	0.000937	1.612	11662	11408	271491
Mbuti.DG	China_Tianyuan	Limão_~1900BP	Limão_500BP	-0.00088	-1.709	20816	21249	493236
Mbuti.DG	Australian.DG	Limão_~1900BP	Limão_500BP	-8.8e-05	-0.218	22099	22145	523169
Mbuti.DG	Papuan.DG	Limão_~1900BP	Limão_500BP	0.00027	0.744	22155	22013	523443
Mbuti.DG	Onge.DG	Limão_~1900BP	Limão_500BP	0.000339	0.897	22302	22125	523076
Mbuti.DG	Australian.DG	Limão_~1900BP	Sumidouro_~10100BP	-0.000362	-0.828	5907	5957	138590
Mbuti.DG	Papuan.DG	Limão_~1900BP	Sumidouro_~10100BP	-0.000291	-0.727	5908	5949	138644
Mbuti.DG	China_Tianyuan	Limão_~1900BP	Sumidouro_~10100BP	-0.000334	-0.571	5377	5419	125467
Mbuti.DG	Onge.DG	Limão_~1900BP	Sumidouro_~10100BP	-0.00015	-0.35	5956	5977	138556
Mbuti.DG	Australian.DG	Limão_~1900BP	Vau-Una_600BP	-0.000459	-1.128	22593	22841	538926
Mbuti.DG	Papuan.DG	Limão_~1900BP	Vau-Una_600BP	-0.000165	-0.443	22656	22745	539207
Mbuti.DG	China_Tianyuan	Limão_~1900BP	Vau-Una_600BP	-0.000152	-0.311	21498	21575	505559
Mbuti.DG	Onge.DG	Limão_~1900BP	Vau-Una_600BP	3.9e-05	0.1	22870	22849	538821
Mbuti.DG	China_Tianyuan	Limão_2700BP	Cabeçuda_~3200BP	-0.001764	-2.89	10185	10613	242748
Mbuti.DG	Onge.DG	Limão_2700BP	Cabeçuda_~3200BP	-6.8e-05	-0.138	10726	10743	251012
Mbuti.DG	Papuan.DG	Limão_2700BP	Cabeçuda_~3200BP	0.000138	0.305	10651	10616	251208
Mbuti.DG	Australian.DG	Limão_2700BP	Cabeçuda_~3200BP	0.000242	0.473	10659	10598	251074
Mbuti.DG	China_Tianyuan	Limão_2700BP	Capelinha_10400BP	-0.001725	-2.071	6126	6376	145003
Mbuti.DG	Onge.DG	Limão_2700BP	Capelinha_10400BP	-0.000461	-0.759	6359	6427	148494
Mbuti.DG	Papuan.DG	Limão_2700BP	Capelinha_10400BP	-2.8e-05	-0.049	6332	6336	148610
Mbuti.DG	Australian.DG	Limão_2700BP	Capelinha_10400BP	3.2e-05	0.053	6340	6335	148523
Mbuti.DG	China_Tianyuan	Limão_2700BP	CubatãoI_~2700BP	-0.000911	-0.966	3986	4071	93878
Mbuti.DG	Australian.DG	Limão_2700BP	CubatãoI_~2700BP	-0.000467	-0.658	4000	4044	95642
Mbuti.DG	Onge.DG	Limão_2700BP	CubatãoI_~2700BP	-0.000385	-0.544	4049	4086	95618
Mbuti.DG	Papuan.DG	Limão_2700BP	CubatãoI_~2700BP	-0.000183	-0.283	4035	4053	95703
Mbuti.DG	China_Tianyuan	Limão_2700BP	GalhetaIV_1200BP	-0.001609	-1.76	4326	4488	100905
Mbuti.DG	Papuan.DG	Limão_2700BP	GalhetaIV_1200BP	0.000212	0.334	4360	4338	102220
Mbuti.DG	Australian.DG	Limão_2700BP	GalhetaIV_1200BP	0.000373	0.549	4355	4317	102162
Mbuti.DG	Onge.DG	Limão_2700BP	GalhetaIV_1200BP	0.000735	1.046	4426	4351	102135
Mbuti.DG	China_Tianyuan	Limão_2700BP	JabuticabeiraII_~2400BP	-0.000992	-1.942	13474	13787	315203
Mbuti.DG	Papuan.DG	Limão_2700BP	JabuticabeiraII_~2400BP	9e-05	0.239	14358	14328	335430
Mbuti.DG	Onge.DG	Limão_2700BP	JabuticabeiraII_~2400BP	0.000204	0.504	14472	14404	335189
Mbuti.DG	Australian.DG	Limão_2700BP	JabuticabeiraII_~2400BP	0.000245	0.575	14379	14297	335259
Mbuti.DG	Onge.DG	Limão_2700BP	JabuticabeiraII_102_1300BP	-0.000958	-1.675	7706	7879	180605
Mbuti.DG	China_Tianyuan	Limão_2700BP	JabuticabeiraII_102_1300BP	-0.001355	-1.664	7539	7777	176048
Mbuti.DG	Papuan.DG	Limão_2700BP	JabuticabeiraII_102_1300BP	-0.00035	-0.648	7724	7787	180752
Mbuti.DG	Australian.DG	Limão_2700BP	JabuticabeiraII_102_1300BP	-0.000227	-0.377	7730	7771	180643
Mbuti.DG	China_Tianyuan	Limão_2700BP	JabuticabeiraII_111/112_~2200BP	-0.001561	-2.303	10651	11044	252006
Mbuti.DG	Papuan.DG	Limão_2700BP	JabuticabeiraII_111/112_~2200BP	-0.000715	-1.508	10978	11165	261325
Mbuti.DG	Onge.DG	Limão_2700BP	JabuticabeiraII_111/112_~2200BP	-0.000587	-1.1	11098	11252	261117
Mbuti.DG	Australian.DG	Limão_2700BP	JabuticabeiraII_111/112_~2200BP	-0.000222	-0.412	11037	11095	261181
Mbuti.DG	China_Tianyuan	Limão_2700BP	Kaingang_burial_100BP	-0.001292	-1.335	3986	4108	94037
Mbuti.DG	Onge.DG	Limão_2700BP	Kaingang_burial_100BP	0.000205	0.255	4097	4077	95625
Mbuti.DG	Australian.DG	Limão_2700BP	Kaingang_burial_100BP	0.000244	0.336	4085	4062	95650
Mbuti.DG	Papuan.DG	Limão_2700BP	Kaingang_burial_100BP	0.000766	1.143	4108	4035	95703
Mbuti.DG	China_Tianyuan	Limão_2700BP	LocaDoSuin_9100BP	-0.002321	-2.766	6176	6518	147351
Mbuti.DG	Australian.DG	Limão_2700BP	LocaDoSuin_9100BP	-0.000647	-1.008	6331	6429	150185
Mbuti.DG	Papuan.DG	Limão_2700BP	LocaDoSuin_9100BP	-0.000477	-0.811	6363	6434	150284
Mbuti.DG	Onge.DG	Limão_2700BP	LocaDoSuin_9100BP	6.9e-05	0.103	6418	6408	150165
Mbuti.DG	China_Tianyuan	Limão_2700BP	LapaDoSanto_~9600BP	-0.000703	-1.396	13505	13726	314035
Mbuti.DG	Papuan.DG	Limão_2700BP	LapaDoSanto_~9600BP	-0.000299	-0.808	14191	14290	332821
Mbuti.DG	Onge.DG	Limão_2700BP	LapaDoSanto_~9600BP	-0.000205	-0.502	14303	14371	332577
Mbuti.DG	Australian.DG	Limão_2700BP	LapaDoSanto_~9600BP	-3.7e-05	-0.09	14226	14239	332650
Mbuti.DG	China_Tianyuan	Limão_2700BP	Laranjal_~6700BP	-0.001083	-1.686	9832	10081	230507
Mbuti.DG	Onge.DG	Limão_2700BP	Laranjal_~6700BP	-0.000449	-0.871	10197	10303	237961
Mbuti.DG	Papuan.DG	Limão_2700BP	Laranjal_~6700BP	0.000228	0.499	10218	10164	238144
Mbuti.DG	Australian.DG	Limão_2700BP	Laranjal_~6700BP	0.000676	1.32	10274	10113	238016
Mbuti.DG	China_Tianyuan	Limão_2700BP	Moraes_5800BP	-0.000641	-0.745	5282	5361	123738
Mbuti.DG	Onge.DG	Limão_2700BP	Moraes_5800BP	-0.000197	-0.32	5370	5396	127192
Mbuti.DG	Papuan.DG	Limão_2700BP	Moraes_5800BP	0.000477	0.806	5410	5350	127287
Mbuti.DG	Australian.DG	Limão_2700BP	Moraes_5800BP	0.000742	1.15	5417	5323	127217
Mbuti.DG	China_Tianyuan	Limão_2700BP	PedraDoAlexandre_02_undated	0.000183	0.209	4327	4308	103579
Mbuti.DG	Papuan.DG	Limão_2700BP	PedraDoAlexandre_02_undated	0.00018	0.293	4424	4405	106110
Mbuti.DG	Onge.DG	Limão_2700BP	PedraDoAlexandre_02_undated	0.000585	0.867	4474	4412	106034
Mbuti.DG	Australian.DG	Limão_2700BP	PedraDoAlexandre_02_undated	0.000648	0.94	4444	4375	106048
Mbuti.DG	China_Tianyuan	Limão_2700BP	Palmeiras_Xingu_500BP	-0.000106	-0.139	6506	6523	152866
Mbuti.DG	Papuan.DG	Limão_2700BP	Palmeiras_Xingu_500BP	0.000414	0.759	6613	6549	156448
Mbuti.DG	Australian.DG	Limão_2700BP	Palmeiras_Xingu_500BP	0.000591	0.977	6627	6535	156366
Mbuti.DG	Onge.DG	Limão_2700BP	Palmeiras_Xingu_500BP	0.00062	1.007	6648	6551	156331
Mbuti.DG	China_Tianyuan	Limão_2700BP	Limão_~1900BP	-0.000937	-1.612	11408	11662	271491
Mbuti.DG	Onge.DG	Limão_2700BP	Limão_~1900BP	-0.000269	-0.611	11873	11949	281853
Mbuti.DG	Papuan.DG	Limão_2700BP	Limão_~1900BP	1.7e-05	0.04	11837	11832	282067
Mbuti.DG	Australian.DG	Limão_2700BP	Limão_~1900BP	0.000227	0.5	11825	11761	281908
Mbuti.DG	China_Tianyuan	Limão_2700BP	Limão_500BP	-0.001591	-2.314	10709	11116	255902
Mbuti.DG	Papuan.DG	Limão_2700BP	Limão_500BP	-4.2e-05	-0.091	11111	11122	264097
Mbuti.DG	Australian.DG	Limão_2700BP	Limão_500BP	8e-06	0.016	11081	11079	263948
Mbuti.DG	Onge.DG	Limão_2700BP	Limão_500BP	5.6e-05	0.108	11177	11163	263893
Mbuti.DG	China_Tianyuan	Limão_2700BP	Sumidouro_~10100BP	-0.002621	-2.712	2561	2719	60248
Mbuti.DG	Onge.DG	Limão_2700BP	Sumidouro_~10100BP	-0.000498	-0.695	2746	2777	63298
Mbuti.DG	Papuan.DG	Limão_2700BP	Sumidouro_~10100BP	-0.000233	-0.343	2736	2751	63343
Mbuti.DG	Australian.DG	Limão_2700BP	Sumidouro_~10100BP	0.000907	1.226	2776	2718	63312
Mbuti.DG	China_Tianyuan	Limão_2700BP	Vau-Una_600BP	-0.001065	-1.616	11126	11403	260802
Mbuti.DG	Papuan.DG	Limão_2700BP	Vau-Una_600BP	-0.000181	-0.368	11444	11492	270040
Mbuti.DG	Onge.DG	Limão_2700BP	Vau-Una_600BP	-0.000131	-0.248	11545	11581	269828
Mbuti.DG	Australian.DG	Limão_2700BP	Vau-Una_600BP	-8.9e-05	-0.163	11439	11463	269890
Mbuti.DG	Australian.DG	Limão_500BP	Cabeçuda_~3200BP	-0.000115	-0.255	19218	19270	453079
Mbuti.DG	China_Tianyuan	Limão_500BP	Cabeçuda_~3200BP	-8.8e-05	-0.167	18286	18323	428968
Mbuti.DG	Papuan.DG	Limão_500BP	Cabeçuda_~3200BP	2.6e-05	0.063	19228	19216	453306
Mbuti.DG	Onge.DG	Limão_500BP	Cabeçuda_~3200BP	4e-05	0.093	19380	19362	452974
Mbuti.DG	Onge.DG	Limão_500BP	Capelinha_10400BP	-0.001206	-2.309	10802	11106	252287
Mbuti.DG	Papuan.DG	Limão_500BP	Capelinha_10400BP	-0.000485	-0.958	10822	10945	252468
Mbuti.DG	Australian.DG	Limão_500BP	Capelinha_10400BP	-0.000439	-0.784	10874	10985	252331
Mbuti.DG	China_Tianyuan	Limão_500BP	Capelinha_10400BP	-0.000458	-0.639	10526	10637	241941
Mbuti.DG	Onge.DG	Limão_500BP	CubatãoI_~2700BP	5.4e-05	0.097	6966	6958	163915
Mbuti.DG	Australian.DG	Limão_500BP	CubatãoI_~2700BP	0.000741	1.34	6989	6867	163957
Mbuti.DG	China_Tianyuan	Limão_500BP	CubatãoI_~2700BP	0.001363	1.76	6898	6682	158317
Mbuti.DG	Papuan.DG	Limão_500BP	CubatãoI_~2700BP	0.001058	2.065	7015	6842	164063
Mbuti.DG	Australian.DG	Limão_500BP	GalhetaIV_1200BP	-0.000746	-1.275	6928	7052	167056
Mbuti.DG	Papuan.DG	Limão_500BP	GalhetaIV_1200BP	-0.000659	-1.216	6957	7067	167144
Mbuti.DG	Onge.DG	Limão_500BP	GalhetaIV_1200BP	-0.000551	-0.956	7025	7117	167010
Mbuti.DG	China_Tianyuan	Limão_500BP	GalhetaIV_1200BP	2.1e-05	0.026	6946	6943	162747
Mbuti.DG	Papuan.DG	Limão_500BP	JabuticabeiraII_~2400BP	0.000126	0.365	28425	28341	666156
Mbuti.DG	Australian.DG	Limão_500BP	JabuticabeiraII_~2400BP	0.000178	0.449	28465	28346	665833
Mbuti.DG	Onge.DG	Limão_500BP	JabuticabeiraII_~2400BP	0.000268	0.743	28669	28491	665698
Mbuti.DG	China_Tianyuan	Limão_500BP	JabuticabeiraII_~2400BP	0.000431	0.917	26070	25810	604529
Mbuti.DG	Onge.DG	Limão_500BP	JabuticabeiraII_102_1300BP	-0.001288	-2.589	13304	13712	316637
Mbuti.DG	Australian.DG	Limão_500BP	JabuticabeiraII_102_1300BP	-0.000786	-1.588	13272	13521	316698
Mbuti.DG	Papuan.DG	Limão_500BP	JabuticabeiraII_102_1300BP	-0.000691	-1.571	13272	13491	316874
Mbuti.DG	China_Tianyuan	Limão_500BP	JabuticabeiraII_102_1300BP	-0.000363	-0.544	12888	12997	302982
Mbuti.DG	Papuan.DG	Limão_500BP	JabuticabeiraII_111/112_~2200BP	-0.000849	-1.939	20116	20524	480471
Mbuti.DG	Onge.DG	Limão_500BP	JabuticabeiraII_111/112_~2200BP	-0.000765	-1.631	20290	20657	480119
Mbuti.DG	Australian.DG	Limão_500BP	JabuticabeiraII_111/112_~2200BP	-0.000578	-1.194	20209	20487	480219
Mbuti.DG	China_Tianyuan	Limão_500BP	JabuticabeiraII_111/112_~2200BP	-3.6e-05	-0.059	19414	19431	453108
Mbuti.DG	Australian.DG	Limão_500BP	Kaingang_burial_100BP	-2.2e-05	-0.036	7067	7071	166183
Mbuti.DG	Onge.DG	Limão_500BP	Kaingang_burial_100BP	0.000311	0.508	7099	7047	166143
Mbuti.DG	Papuan.DG	Limão_500BP	Kaingang_burial_100BP	0.000598	1.053	7116	7017	166270
Mbuti.DG	China_Tianyuan	Limão_500BP	Kaingang_burial_100BP	0.000973	1.202	6954	6798	160645
Mbuti.DG	Australian.DG	Limão_500BP	LocaDoSuin_9100BP	-0.000325	-0.595	10941	11025	259888
Mbuti.DG	China_Tianyuan	Limão_500BP	LocaDoSuin_9100BP	3.2e-05	0.047	10739	10731	250941
Mbuti.DG	Papuan.DG	Limão_500BP	LocaDoSuin_9100BP	0.000198	0.394	10985	10934	260057
Mbuti.DG	Onge.DG	Limão_500BP	LocaDoSuin_9100BP	0.000347	0.692	11074	10984	259858
Mbuti.DG	Papuan.DG	Limão_500BP	LapaDoSanto_~9600BP	-0.000668	-2.02	27941	28379	655557
Mbuti.DG	Onge.DG	Limão_500BP	LapaDoSanto_~9600BP	-0.000569	-1.616	28156	28529	655100
Mbuti.DG	Australian.DG	Limão_500BP	LapaDoSanto_~9600BP	-0.000483	-1.266	28027	28344	655248
Mbuti.DG	China_Tianyuan	Limão_500BP	LapaDoSanto_~9600BP	0.000709	1.507	26178	25753	599767
Mbuti.DG	Onge.DG	Limão_500BP	Laranjal_~6700BP	-0.000363	-0.847	17950	18104	422491
Mbuti.DG	Papuan.DG	Limão_500BP	Laranjal_~6700BP	-0.000289	-0.727	17889	18011	422789
Mbuti.DG	Australian.DG	Limão_500BP	Laranjal_~6700BP	0.000138	0.315	17972	17914	422578
Mbuti.DG	China_Tianyuan	Limão_500BP	Laranjal_~6700BP	0.000805	1.426	17368	17044	401857
Mbuti.DG	Onge.DG	Limão_500BP	Moraes_5800BP	-0.00086	-1.626	9230	9417	217362
Mbuti.DG	Papuan.DG	Limão_500BP	Moraes_5800BP	-8e-05	-0.162	9241	9258	217516
Mbuti.DG	Australian.DG	Limão_500BP	Moraes_5800BP	9.2e-05	0.165	9289	9269	217406
Mbuti.DG	China_Tianyuan	Limão_500BP	Moraes_5800BP	0.000841	1.109	9046	8872	207715
Mbuti.DG	China_Tianyuan	Limão_500BP	PedraDoAlexandre_02_undated	-0.00031	-0.406	7270	7324	174064
Mbuti.DG	Papuan.DG	Limão_500BP	PedraDoAlexandre_02_undated	0	0.001	7550	7550	181216
Mbuti.DG	Australian.DG	Limão_500BP	PedraDoAlexandre_02_undated	0.000177	0.299	7596	7564	181123
Mbuti.DG	Onge.DG	Limão_500BP	PedraDoAlexandre_02_undated	0.000251	0.422	7652	7607	181094
Mbuti.DG	Onge.DG	Limão_500BP	Palmeiras_Xingu_500BP	-0.000237	-0.458	11176	11240	267580
Mbuti.DG	Papuan.DG	Limão_500BP	Palmeiras_Xingu_500BP	-2.4e-05	-0.053	11115	11122	267778
Mbuti.DG	Australian.DG	Limão_500BP	Palmeiras_Xingu_500BP	1.1e-05	0.022	11125	11122	267639
Mbuti.DG	China_Tianyuan	Limão_500BP	Palmeiras_Xingu_500BP	0.000442	0.694	10799	10685	257401
Mbuti.DG	Onge.DG	Limão_500BP	Limão_~1900BP	-0.000339	-0.897	22125	22302	523076
Mbuti.DG	Papuan.DG	Limão_500BP	Limão_~1900BP	-0.00027	-0.744	22013	22155	523443
Mbuti.DG	Australian.DG	Limão_500BP	Limão_~1900BP	8.8e-05	0.218	22145	22099	523169
Mbuti.DG	China_Tianyuan	Limão_500BP	Limão_~1900BP	0.00088	1.709	21249	20816	493236
Mbuti.DG	Onge.DG	Limão_500BP	Limão_2700BP	-5.6e-05	-0.108	11163	11177	263893
Mbuti.DG	Australian.DG	Limão_500BP	Limão_2700BP	-8e-06	-0.016	11079	11081	263948
Mbuti.DG	Papuan.DG	Limão_500BP	Limão_2700BP	4.2e-05	0.091	11122	11111	264097
Mbuti.DG	China_Tianyuan	Limão_500BP	Limão_2700BP	0.001591	2.314	11116	10709	255902
Mbuti.DG	Onge.DG	Limão_500BP	Sumidouro_~10100BP	-0.000582	-1.089	5367	5441	125859
Mbuti.DG	Papuan.DG	Limão_500BP	Sumidouro_~10100BP	-0.00034	-0.705	5351	5394	125950
Mbuti.DG	China_Tianyuan	Limão_500BP	Sumidouro_~10100BP	-8.6e-05	-0.118	5007	5017	115656
Mbuti.DG	Australian.DG	Limão_500BP	Sumidouro_~10100BP	0.000317	0.575	5388	5348	125892
Mbuti.DG	Australian.DG	Limão_500BP	Vau-Una_600BP	-0.000457	-0.966	20704	20933	499487
Mbuti.DG	Papuan.DG	Limão_500BP	Vau-Una_600BP	-0.00041	-0.954	20686	20891	499751
Mbuti.DG	Onge.DG	Limão_500BP	Vau-Una_600BP	-0.000252	-0.542	20901	21027	499388
Mbuti.DG	China_Tianyuan	Limão_500BP	Vau-Una_600BP	0.000423	0.724	19996	19796	472953
Mbuti.DG	China_Tianyuan	Sumidouro_~10100BP	Cabeçuda_~3200BP	3.6e-05	0.056	4668	4664	108330
Mbuti.DG	Australian.DG	Sumidouro_~10100BP	Cabeçuda_~3200BP	0.000201	0.402	5079	5055	119064
Mbuti.DG	Papuan.DG	Sumidouro_~10100BP	Cabeçuda_~3200BP	0.000357	0.772	5086	5043	119112
Mbuti.DG	Onge.DG	Sumidouro_~10100BP	Cabeçuda_~3200BP	0.00052	1.017	5147	5085	119032
Mbuti.DG	Australian.DG	Sumidouro_~10100BP	Capelinha_10400BP	-0.000799	-1.081	2695	2746	63543
Mbuti.DG	China_Tianyuan	Sumidouro_~10100BP	Capelinha_10400BP	-8.3e-05	-0.086	2593	2598	59250
Mbuti.DG	Papuan.DG	Sumidouro_~10100BP	Capelinha_10400BP	-2.8e-05	-0.041	2726	2728	63575
Mbuti.DG	Onge.DG	Sumidouro_~10100BP	Capelinha_10400BP	0.00032	0.444	2755	2735	63537
Mbuti.DG	China_Tianyuan	Sumidouro_~10100BP	CubatãoI_~2700BP	0.001594	1.428	1715	1653	38930
Mbuti.DG	Onge.DG	Sumidouro_~10100BP	CubatãoI_~2700BP	0.001403	1.676	1791	1733	41294
Mbuti.DG	Papuan.DG	Sumidouro_~10100BP	CubatãoI_~2700BP	0.001762	2.318	1789	1716	41327
Mbuti.DG	Australian.DG	Sumidouro_~10100BP	CubatãoI_~2700BP	0.002244	2.645	1791	1699	41307
Mbuti.DG	Onge.DG	Sumidouro_~10100BP	GalhetaIV_1200BP	-0.000614	-0.705	1700	1724	39522
Mbuti.DG	China_Tianyuan	Sumidouro_~10100BP	GalhetaIV_1200BP	2.4e-05	0.021	1655	1654	37886
Mbuti.DG	Australian.DG	Sumidouro_~10100BP	GalhetaIV_1200BP	0.000423	0.506	1691	1675	39535
Mbuti.DG	Papuan.DG	Sumidouro_~10100BP	GalhetaIV_1200BP	0.000699	0.888	1713	1686	39555
Mbuti.DG	Australian.DG	Sumidouro_~10100BP	JabuticabeiraII_~2400BP	0.000263	0.726	8692	8639	201178
Mbuti.DG	China_Tianyuan	Sumidouro_~10100BP	JabuticabeiraII_~2400BP	0.00061	1.331	7256	7155	166080
Mbuti.DG	Papuan.DG	Sumidouro_~10100BP	JabuticabeiraII_~2400BP	0.000588	1.773	8722	8604	201264
Mbuti.DG	Onge.DG	Sumidouro_~10100BP	JabuticabeiraII_~2400BP	0.000894	2.655	8812	8632	201144
Mbuti.DG	China_Tianyuan	Sumidouro_~10100BP	JabuticabeiraII_102_1300BP	-0.000393	-0.469	3251	3281	74508
Mbuti.DG	Papuan.DG	Sumidouro_~10100BP	JabuticabeiraII_102_1300BP	-0.000167	-0.31	3472	3486	80776
Mbuti.DG	Australian.DG	Sumidouro_~10100BP	JabuticabeiraII_102_1300BP	-1.8e-05	-0.03	3466	3467	80738
Mbuti.DG	Onge.DG	Sumidouro_~10100BP	JabuticabeiraII_102_1300BP	0.000101	0.165	3510	3502	80715
Mbuti.DG	Onge.DG	Sumidouro_~10100BP	JabuticabeiraII_111/112_~2200BP	-0.000597	-1.048	5449	5525	127083
Mbuti.DG	Australian.DG	Sumidouro_~10100BP	JabuticabeiraII_111/112_~2200BP	-0.000167	-0.288	5446	5468	127102
Mbuti.DG	Papuan.DG	Sumidouro_~10100BP	JabuticabeiraII_111/112_~2200BP	-0.000139	-0.256	5462	5480	127166
Mbuti.DG	China_Tianyuan	Sumidouro_~10100BP	JabuticabeiraII_111/112_~2200BP	-0.000191	-0.248	4984	5006	114727
Mbuti.DG	Australian.DG	Sumidouro_~10100BP	Kaingang_burial_100BP	-0.000321	-0.389	1762	1776	41736
Mbuti.DG	China_Tianyuan	Sumidouro_~10100BP	Kaingang_burial_100BP	-0.000363	-0.325	1668	1683	39258
Mbuti.DG	Onge.DG	Sumidouro_~10100BP	Kaingang_burial_100BP	-0.000152	-0.177	1764	1770	41718
Mbuti.DG	Papuan.DG	Sumidouro_~10100BP	Kaingang_burial_100BP	0.000557	0.728	1778	1755	41751
Mbuti.DG	Australian.DG	Sumidouro_~10100BP	LocaDoSuin_9100BP	-0.00094	-1.357	2664	2724	63251
Mbuti.DG	China_Tianyuan	Sumidouro_~10100BP	LocaDoSuin_9100BP	-0.000929	-0.991	2566	2621	59481
Mbuti.DG	Papuan.DG	Sumidouro_~10100BP	LocaDoSuin_9100BP	-0.000595	-0.911	2683	2721	63277
Mbuti.DG	Onge.DG	Sumidouro_~10100BP	LocaDoSuin_9100BP	7.4e-05	0.109	2727	2722	63226
Mbuti.DG	Papuan.DG	Sumidouro_~10100BP	LapaDoSanto_~9600BP	-0.000855	-2.89	7968	8133	192205
Mbuti.DG	Australian.DG	Sumidouro_~10100BP	LapaDoSanto_~9600BP	-0.000728	-2.234	7976	8116	192125
Mbuti.DG	Onge.DG	Sumidouro_~10100BP	LapaDoSanto_~9600BP	-0.000216	-0.673	8086	8128	192088
Mbuti.DG	China_Tianyuan	Sumidouro_~10100BP	LapaDoSanto_~9600BP	0.000821	1.898	6985	6851	163539
Mbuti.DG	Papuan.DG	Sumidouro_~10100BP	Laranjal_~6700BP	-8.5e-05	-0.185	4481	4490	105209
Mbuti.DG	Onge.DG	Sumidouro_~10100BP	Laranjal_~6700BP	0	0.001	4507	4507	105144
Mbuti.DG	Australian.DG	Sumidouro_~10100BP	Laranjal_~6700BP	0.000132	0.261	4483	4469	105163
Mbuti.DG	China_Tianyuan	Sumidouro_~10100BP	Laranjal_~6700BP	0.001398	2.018	4253	4118	97094
Mbuti.DG	Onge.DG	Sumidouro_~10100BP	Moraes_5800BP	0.000232	0.31	2277	2264	53241
Mbuti.DG	Australian.DG	Sumidouro_~10100BP	Moraes_5800BP	0.000281	0.374	2255	2240	53242
Mbuti.DG	Papuan.DG	Sumidouro_~10100BP	Moraes_5800BP	0.000813	1.148	2275	2232	53265
Mbuti.DG	China_Tianyuan	Sumidouro_~10100BP	Moraes_5800BP	0.001165	1.158	2162	2104	49325
Mbuti.DG	Australian.DG	Sumidouro_~10100BP	PedraDoAlexandre_02_undated	-0.001225	-1.489	1915	1971	46226
Mbuti.DG	Onge.DG	Sumidouro_~10100BP	PedraDoAlexandre_02_undated	-0.000621	-0.76	1960	1989	46216
Mbuti.DG	Papuan.DG	Sumidouro_~10100BP	PedraDoAlexandre_02_undated	-0.000545	-0.697	1946	1971	46245
Mbuti.DG	China_Tianyuan	Sumidouro_~10100BP	PedraDoAlexandre_02_undated	0.000519	0.468	1847	1825	43196
Mbuti.DG	Papuan.DG	Sumidouro_~10100BP	Palmeiras_Xingu_500BP	0.000142	0.226	2864	2854	67033
Mbuti.DG	Australian.DG	Sumidouro_~10100BP	Palmeiras_Xingu_500BP	0.000247	0.349	2860	2844	67001
Mbuti.DG	China_Tianyuan	Sumidouro_~10100BP	Palmeiras_Xingu_500BP	0.000501	0.55	2715	2684	62801
Mbuti.DG	Onge.DG	Sumidouro_~10100BP	Palmeiras_Xingu_500BP	0.00044	0.669	2894	2864	66992
Mbuti.DG	Onge.DG	Sumidouro_~10100BP	Limão_~1900BP	0.00015	0.35	5977	5956	138556
Mbuti.DG	China_Tianyuan	Sumidouro_~10100BP	Limão_~1900BP	0.000334	0.571	5419	5377	125467
Mbuti.DG	Papuan.DG	Sumidouro_~10100BP	Limão_~1900BP	0.000291	0.727	5949	5908	138644
Mbuti.DG	Australian.DG	Sumidouro_~10100BP	Limão_~1900BP	0.000362	0.828	5957	5907	138590
Mbuti.DG	Australian.DG	Sumidouro_~10100BP	Limão_2700BP	-0.000907	-1.226	2718	2776	63312
Mbuti.DG	Papuan.DG	Sumidouro_~10100BP	Limão_2700BP	0.000233	0.343	2751	2736	63343
Mbuti.DG	Onge.DG	Sumidouro_~10100BP	Limão_2700BP	0.000498	0.695	2777	2746	63298
Mbuti.DG	China_Tianyuan	Sumidouro_~10100BP	Limão_2700BP	0.002621	2.712	2719	2561	60248
Mbuti.DG	Australian.DG	Sumidouro_~10100BP	Limão_500BP	-0.000317	-0.575	5348	5388	125892
Mbuti.DG	China_Tianyuan	Sumidouro_~10100BP	Limão_500BP	8.6e-05	0.118	5017	5007	115656
Mbuti.DG	Papuan.DG	Sumidouro_~10100BP	Limão_500BP	0.00034	0.705	5394	5351	125950
Mbuti.DG	Onge.DG	Sumidouro_~10100BP	Limão_500BP	0.000582	1.089	5441	5367	125859
Mbuti.DG	Australian.DG	Sumidouro_~10100BP	Vau-Una_600BP	-0.000418	-0.778	5524	5579	130564
Mbuti.DG	China_Tianyuan	Sumidouro_~10100BP	Vau-Una_600BP	-0.000296	-0.407	5110	5145	118906
Mbuti.DG	Papuan.DG	Sumidouro_~10100BP	Vau-Una_600BP	-7.7e-05	-0.151	5556	5566	130622
Mbuti.DG	Onge.DG	Sumidouro_~10100BP	Vau-Una_600BP	0.00038	0.706	5597	5547	130531
Mbuti.DG	China_Tianyuan	Vau-Una_600BP	Cabeçuda_~3200BP	-0.00069	-1.283	18666	18970	439412
Mbuti.DG	Australian.DG	Vau-Una_600BP	Cabeçuda_~3200BP	0.000218	0.481	19882	19780	465929
Mbuti.DG	Papuan.DG	Vau-Una_600BP	Cabeçuda_~3200BP	0.000448	1.091	19899	19690	466163
Mbuti.DG	Onge.DG	Vau-Una_600BP	Cabeçuda_~3200BP	0.000555	1.212	20125	19867	465825
Mbuti.DG	Onge.DG	Vau-Una_600BP	Capelinha_10400BP	-0.000745	-1.361	11098	11290	258052
Mbuti.DG	China_Tianyuan	Vau-Una_600BP	Capelinha_10400BP	-0.000753	-1.084	10584	10770	246527
Mbuti.DG	Australian.DG	Vau-Una_600BP	Capelinha_10400BP	-4e-05	-0.071	11063	11073	258098
Mbuti.DG	Papuan.DG	Vau-Una_600BP	Capelinha_10400BP	6.9e-05	0.131	11074	11057	258243
Mbuti.DG	Onge.DG	Vau-Una_600BP	CubatãoI_~2700BP	-0.000254	-0.437	7093	7135	167332
Mbuti.DG	China_Tianyuan	Vau-Una_600BP	CubatãoI_~2700BP	0.000176	0.244	6907	6879	161163
Mbuti.DG	Australian.DG	Vau-Una_600BP	CubatãoI_~2700BP	0.000743	1.223	7140	7016	167380
Mbuti.DG	Papuan.DG	Vau-Una_600BP	CubatãoI_~2700BP	0.000876	1.58	7138	6991	167481
Mbuti.DG	Australian.DG	Vau-Una_600BP	GalhetaIV_1200BP	-0.00044	-0.717	7069	7143	169786
Mbuti.DG	Onge.DG	Vau-Una_600BP	GalhetaIV_1200BP	-0.000435	-0.699	7127	7201	169742
Mbuti.DG	Papuan.DG	Vau-Una_600BP	GalhetaIV_1200BP	-0.000333	-0.599	7064	7120	169878
Mbuti.DG	China_Tianyuan	Vau-Una_600BP	GalhetaIV_1200BP	0.00012	0.156	6997	6978	165157
Mbuti.DG	China_Tianyuan	Vau-Una_600BP	JabuticabeiraII_~2400BP	-7e-05	-0.159	26665	26709	622708
Mbuti.DG	Onge.DG	Vau-Una_600BP	JabuticabeiraII_~2400BP	0.000423	1.158	29875	29582	691919
Mbuti.DG	Australian.DG	Vau-Una_600BP	JabuticabeiraII_~2400BP	0.000521	1.356	29639	29279	692055
Mbuti.DG	Papuan.DG	Vau-Una_600BP	JabuticabeiraII_~2400BP	0.000565	1.578	29659	29268	692396
Mbuti.DG	Onge.DG	Vau-Una_600BP	JabuticabeiraII_102_1300BP	-0.000775	-1.569	13737	13988	324763
Mbuti.DG	China_Tianyuan	Vau-Una_600BP	JabuticabeiraII_102_1300BP	-0.00062	-0.938	13155	13347	309490
Mbuti.DG	Australian.DG	Vau-Una_600BP	JabuticabeiraII_102_1300BP	-0.000106	-0.208	13765	13800	324831
Mbuti.DG	Papuan.DG	Vau-Una_600BP	JabuticabeiraII_102_1300BP	4e-06	0.009	13771	13770	325006
Mbuti.DG	Onge.DG	Vau-Una_600BP	JabuticabeiraII_111/112_~2200BP	-0.000698	-1.456	20943	21288	493993
Mbuti.DG	China_Tianyuan	Vau-Una_600BP	JabuticabeiraII_111/112_~2200BP	-0.000532	-0.888	19842	20089	464091
Mbuti.DG	Papuan.DG	Vau-Una_600BP	JabuticabeiraII_111/112_~2200BP	-0.000304	-0.674	20891	21041	494360
Mbuti.DG	Australian.DG	Vau-Una_600BP	JabuticabeiraII_111/112_~2200BP	-0.000233	-0.498	20883	20998	494094
Mbuti.DG	Onge.DG	Vau-Una_600BP	Kaingang_burial_100BP	4e-06	0.006	7236	7235	171128
Mbuti.DG	China_Tianyuan	Vau-Una_600BP	Kaingang_burial_100BP	0.000249	0.327	7006	6965	164796
Mbuti.DG	Australian.DG	Vau-Una_600BP	Kaingang_burial_100BP	0.000612	1.03	7313	7209	171167
Mbuti.DG	Papuan.DG	Vau-Una_600BP	Kaingang_burial_100BP	0.001152	2.046	7338	7141	171254
Mbuti.DG	China_Tianyuan	Vau-Una_600BP	LocaDoSuin_9100BP	-0.001269	-1.895	10963	11289	256624
Mbuti.DG	Australian.DG	Vau-Una_600BP	LocaDoSuin_9100BP	-0.000247	-0.472	11389	11455	266815
Mbuti.DG	Onge.DG	Vau-Una_600BP	LocaDoSuin_9100BP	0.000208	0.372	11525	11469	266774
Mbuti.DG	Papuan.DG	Vau-Una_600BP	LocaDoSuin_9100BP	0.000455	0.932	11481	11359	266992
Mbuti.DG	Onge.DG	Vau-Una_600BP	LapaDoSanto_~9600BP	-0.000429	-1.167	29263	29555	679864
Mbuti.DG	Papuan.DG	Vau-Una_600BP	LapaDoSanto_~9600BP	-0.000225	-0.656	29106	29259	680340
Mbuti.DG	Australian.DG	Vau-Una_600BP	LapaDoSanto_~9600BP	-9.2e-05	-0.242	29144	29206	680005
Mbuti.DG	China_Tianyuan	Vau-Una_600BP	LapaDoSanto_~9600BP	0.000375	0.847	26827	26596	617446
Mbuti.DG	Onge.DG	Vau-Una_600BP	Laranjal_~6700BP	-5.9e-05	-0.129	18706	18731	434661
Mbuti.DG	Papuan.DG	Vau-Una_600BP	Laranjal_~6700BP	0.000171	0.411	18597	18522	434973
Mbuti.DG	China_Tianyuan	Vau-Una_600BP	Laranjal_~6700BP	0.000325	0.589	17848	17714	411473
Mbuti.DG	Australian.DG	Vau-Una_600BP	Laranjal_~6700BP	0.000281	0.617	18622	18500	434756
Mbuti.DG	Onge.DG	Vau-Una_600BP	Moraes_5800BP	-0.000575	-1.041	9438	9566	222992
Mbuti.DG	Australian.DG	Vau-Una_600BP	Moraes_5800BP	0.000222	0.406	9493	9443	223037
Mbuti.DG	China_Tianyuan	Vau-Una_600BP	Moraes_5800BP	0.000307	0.413	9122	9057	212171
Mbuti.DG	Papuan.DG	Vau-Una_600BP	Moraes_5800BP	0.000337	0.669	9461	9385	223148
Mbuti.DG	Onge.DG	Vau-Una_600BP	PedraDoAlexandre_02_undated	5.6e-05	0.098	7830	7820	185904
Mbuti.DG	China_Tianyuan	Vau-Una_600BP	PedraDoAlexandre_02_undated	0.000458	0.615	7561	7480	178039
Mbuti.DG	Papuan.DG	Vau-Una_600BP	PedraDoAlexandre_02_undated	0.000475	0.89	7779	7691	186029
Mbuti.DG	Australian.DG	Vau-Una_600BP	PedraDoAlexandre_02_undated	0.000927	1.614	7857	7685	185931
Mbuti.DG	China_Tianyuan	Vau-Una_600BP	Palmeiras_Xingu_500BP	-0.000207	-0.326	11162	11216	263048
Mbuti.DG	Onge.DG	Vau-Una_600BP	Palmeiras_Xingu_500BP	0.000181	0.353	11658	11608	274203
Mbuti.DG	Australian.DG	Vau-Una_600BP	Palmeiras_Xingu_500BP	0.000515	0.932	11643	11502	274270
Mbuti.DG	Papuan.DG	Vau-Una_600BP	Palmeiras_Xingu_500BP	0.00047	0.936	11619	11490	274409
Mbuti.DG	Onge.DG	Vau-Una_600BP	Limão_~1900BP	-3.9e-05	-0.1	22849	22870	538821
Mbuti.DG	China_Tianyuan	Vau-Una_600BP	Limão_~1900BP	0.000152	0.311	21575	21498	505559
Mbuti.DG	Papuan.DG	Vau-Una_600BP	Limão_~1900BP	0.000165	0.443	22745	22656	539207
Mbuti.DG	Australian.DG	Vau-Una_600BP	Limão_~1900BP	0.000459	1.128	22841	22593	538926
Mbuti.DG	Australian.DG	Vau-Una_600BP	Limão_2700BP	8.9e-05	0.163	11463	11439	269890
Mbuti.DG	Onge.DG	Vau-Una_600BP	Limão_2700BP	0.000131	0.248	11581	11545	269828
Mbuti.DG	Papuan.DG	Vau-Una_600BP	Limão_2700BP	0.000181	0.368	11492	11444	270040
Mbuti.DG	China_Tianyuan	Vau-Una_600BP	Limão_2700BP	0.001065	1.616	11403	11126	260802
Mbuti.DG	China_Tianyuan	Vau-Una_600BP	Limão_500BP	-0.000423	-0.724	19796	19996	472953
Mbuti.DG	Onge.DG	Vau-Una_600BP	Limão_500BP	0.000252	0.542	21027	20901	499388
Mbuti.DG	Papuan.DG	Vau-Una_600BP	Limão_500BP	0.00041	0.954	20891	20686	499751
Mbuti.DG	Australian.DG	Vau-Una_600BP	Limão_500BP	0.000457	0.966	20933	20704	499487
Mbuti.DG	Onge.DG	Vau-Una_600BP	Sumidouro_~10100BP	-0.00038	-0.706	5547	5597	130531
Mbuti.DG	Papuan.DG	Vau-Una_600BP	Sumidouro_~10100BP	7.7e-05	0.151	5566	5556	130622
Mbuti.DG	China_Tianyuan	Vau-Una_600BP	Sumidouro_~10100BP	0.000296	0.407	5145	5110	118906
Mbuti.DG	Australian.DG	Vau-Una_600BP	Sumidouro_~10100BP	0.000418	0.778	5579	5524	130564
