# Supplementary material for: Genomic history of coastal societies from eastern South America
Source: Nat Ecol Evol. 2023 Jul 31;7(8):1315–30. doi: 10.1038/s41559-023-02114-9 (PMC10406606; doi:10.1038/s41559-023-02114-9)
Supplement: Supplementary file 10 — 1240k and Human Origins comparative datasets. [file 41559_2023_2114_MOESM10_ESM.xlsx]

## Sheet: 1240k Dataset
Instance ID	Master ID	Skeletal code	Publication	Average of 95.4% date range in calBP (defined as 1950 CE)	Date: One of two formats. (Format 1) 95.4% CI calibrated radiocarbon age (Conventional Radiocarbon Age BP, Lab number) e.g. 5983-5747 calBCE (6980±50 BP, Beta-226472). (Format 2) Archaeological context date, e.g. 2500-1700 BCE	Group_ID	Locality	Country	Lat.	Long.	Data type	Coverage on autosomal targets	SNPs hit on autosomal targets	Sex
Altais1.DG	Altais1	..	DamgaardScience2018	0	present	Altaian.DG	..	Russia	..	..	Shotgun.diploid	20.2546	1181584	U
Altais2.DG	Altais2	..	DamgaardScience2018	0	present	Altaian.DG	..	Russia	..	..	Shotgun.diploid	16.5689	1181451	U
Bashkirs1.DG	Bashkirs1	..	DamgaardScience2018	0	present	Bashkir.DG	..	Russia	..	..	Shotgun.diploid	28.6721	1181925	U
Bashkirs2.DG	Bashkirs2	..	DamgaardScience2018	0	present	Bashkir.DG	..	Russia	..	..	Shotgun.diploid	25.661	1181481	U
Bashkirs3.DG	Bashkirs3	..	DamgaardScience2018	0	present	Bashkir.DG	..	Russia	..	..	Shotgun.diploid	25.9888	1181922	U
Buryats1.DG	Buryats1	..	DamgaardScience2018	0	present	Buryat.DG	..	Russia	..	..	Shotgun.diploid	24.3202	1181205	U
Buryats2.DG	Buryats2	..	DamgaardScience2018	0	present	Buryat.DG	..	Russia	..	..	Shotgun.diploid	22.757	1181721	U
Dungan1.DG	Dungan1	..	DamgaardScience2018	0	present	Dungan.DG	..	Kyrgyzstan	..	..	Shotgun.diploid	25.5801	1181710	U
Dungan2.DG	Dungan2	..	DamgaardScience2018	0	present	Dungan.DG	..	Kyrgyzstan	..	..	Shotgun.diploid	26.5428	1181824	U
Hazaras1.DG	Hazaras1	..	DamgaardScience2018	0	present	Hazara.DG	..	Pakistan	..	..	Shotgun.diploid	24.0173	1181808	U
Hazaras2.DG	Hazaras2	..	DamgaardScience2018	0	present	Hazara.DG	..	Pakistan	..	..	Shotgun.diploid	29.4431	1181766	U
Hazaras3.DG	Hazaras3	..	DamgaardScience2018	0	present	Hazara.DG	..	Pakistan	..	..	Shotgun.diploid	27.3438	1181815	U
Kalmyks1.DG	Kalmyks1	..	DamgaardScience2018	0	present	Kalmyk.DG	..	Russia	..	..	Shotgun.diploid	24.2281	1181719	U
Kalmyks2.DG	Kalmyks2	..	DamgaardScience2018	0	present	Kalmyk.DG	..	Russia	..	..	Shotgun.diploid	20.82	1181641	U
Karakalpaks1.DG	Karakalpaks1	..	DamgaardScience2018	0	present	Karakalpak.DG	..	Uzbekistan	..	..	Shotgun.diploid	18.1133	1181605	U
Karakalpaks2.DG	Karakalpaks2	..	DamgaardScience2018	0	present	Karakalpak.DG	..	Uzbekistan	..	..	Shotgun.diploid	28.2125	1181878	U
Karakalpaks3.DG	Karakalpaks3	..	DamgaardScience2018	0	present	Karakalpak.DG	..	Uzbekistan	..	..	Shotgun.diploid	22.4105	1181756	U
Kazakhs2.DG	Kazakhs2	..	DamgaardScience2018	0	present	Kazakh.DG	..	Kazakhstan	..	..	Shotgun.diploid	23.7137	1181451	U
Kazakhs3.DG	Kazakhs3	..	DamgaardScience2018	0	present	Kazakh.DG	..	Kazakhstan	..	..	Shotgun.diploid	24.8177	1181859	U
Kazkahs1.DG	Kazkahs1	..	DamgaardScience2018	0	present	Kazakh.DG	..	Kazakhstan	..	..	Shotgun.diploid	23.8737	1181713	U
Kyrgyz1.DG	Kyrgyz1	..	DamgaardScience2018	0	present	Kyrgyz_Kyrgyzstan.DG	..	Kyrgyzstan	..	..	Shotgun.diploid	25.6964	1181829	U
Kyrgyz2.DG	Kyrgyz2	..	DamgaardScience2018	0	present	Kyrgyz_Kyrgyzstan.DG	..	Kyrgyzstan	..	..	Shotgun.diploid	24.8126	1181603	U
Tajiks2.DG	Tajiks2	..	DamgaardScience2018	0	present	Tajik_o.DG	..	Tajikistan	..	..	Shotgun.diploid	24.0956	1181859	U
Tajiks1.DG	Tajiks1	..	DamgaardScience2018	0	present	Tajik.DG	..	Tajikistan	..	..	Shotgun.diploid	18.3508	1181615	U
Tajiks3.DG	Tajiks3	..	DamgaardScience2018	0	present	Tajik.DG	..	Tajikistan	..	..	Shotgun.diploid	22.1784	1181814	U
IrtyshBarabinskTatars1.DG	IrtyshBarabinskTatars1	..	DamgaardScience2018	0	present	Tatar_Irtysh_Barabinsk.DG	..	Russia	..	..	Shotgun.diploid	23.1363	1181793	U
IrtyshBarabinskTatars2.DG	IrtyshBarabinskTatars2	..	DamgaardScience2018	0	present	Tatar_Irtysh_Barabinsk.DG	..	Russia	..	..	Shotgun.diploid	24.8543	1181844	U
TomskTatars1.DG	TomskTatars1	..	DamgaardScience2018	0	present	Tatar_Tomsk.DG	..	Russia	..	..	Shotgun.diploid	29.1516	1181857	U
TomskTatars2.DG	TomskTatars2	..	DamgaardScience2018	0	present	Tatar_Tomsk.DG	..	Russia	..	..	Shotgun.diploid	..	1181929	U
VolgaTatars1.DG	VolgaTatars1	..	DamgaardScience2018	0	present	Tatar_Volga.DG	..	Russia	..	..	Shotgun.diploid	20.7084	1181578	U
VolgaTatars2.DG	VolgaTatars2	..	DamgaardScience2018	0	present	Tatar_Volga.DG	..	Russia	..	..	Shotgun.diploid	23.2209	1181829	U
Teleuts1.DG	Teleuts1	..	DamgaardScience2018	0	present	Teleut.DG	..	Russia	..	..	Shotgun.diploid	23.1662	1181807	U
Teleuts2.DG	Teleuts2	..	DamgaardScience2018	0	present	Teleut.DG	..	Russia	..	..	Shotgun.diploid	22.8106	1181757	U
Turkmens1.DG	Turkmens1	..	DamgaardScience2018	0	present	Turkmen.DG	..	Turkmenistan	..	..	Shotgun.diploid	25.5541	1181857	U
Turkmens2.DG	Turkmens2	..	DamgaardScience2018	0	present	Turkmen.DG	..	Turkmenistan	..	..	Shotgun.diploid	..	1181928	U
Uyghurs1.DG	Uyghurs1	..	DamgaardScience2018	0	present	Uyghur.DG	..	China	..	..	Shotgun.diploid	23.165	1181828	U
Uyghurs2.DG	Uyghurs2	..	DamgaardScience2018	0	present	Uyghur.DG	..	China	..	..	Shotgun.diploid	20.6483	1181744	U
Uyghurs3.DG	Uyghurs3	..	DamgaardScience2018	0	present	Uyghur.DG	..	China	..	..	Shotgun.diploid	23.9549	1181850	U
Uzbeks1.DG	Uzbeks1	..	DamgaardScience2018	0	present	Uzbek.DG	..	Uzbekistan	..	..	Shotgun.diploid	24.1114	1181814	U
Uzbeks2.DG	Uzbeks2	..	DamgaardScience2018	0	present	Uzbek.DG	..	Uzbekistan	..	..	Shotgun.diploid	21.1481	1181732	U
Uzbeks3.DG	Uzbeks3	..	DamgaardScience2018	0	present	Uzbek.DG	..	Uzbekistan	..	..	Shotgun.diploid	..	1181891	U
S_Adygei-1.DG	HGDP01402	HGDP01402	MallickNature2016	0	present	Adygei.DG	Krasnodar	Russia	44	39	Shotgun.diploid	41.57	1118112	M
S_Adygei-2.DG	HGDP01401	HGDP01401	MallickNature2016	0	present	Adygei.DG	Krasnodar	Russia	44	39	Shotgun.diploid	35.33	1117652	F
S_Albanian-1.DG	ALB212	ALB212	MallickNature2016	0	present	Albanian.DG	Tirana	Albania	41.33	19.83	Shotgun.diploid	36.15	1120101	F
S_Aleut-2.DG	Ale20	Ale20	MallickNature2016	0	present	Aleut.DG	Nikolskoye, Commander Islands	Russia	55.18	166	Shotgun.diploid	38.76	1119771	F
S_Aleut-1.DG	Ale22	Ale22	MallickNature2016	0	present	Aleut.DG	Nikolskoye, Commander Islands	Russia	55.18	166	Shotgun.diploid	46.46	1119870	M
S_Altaian-1.DG	altai363p	altai363p	MallickNature2016	0	present	Altaian.DG	Tenga, Ongudaisky district, Altai Republic	Russia	50.8401	85.6542	Shotgun.diploid	39.12	1119356	M
S_Ami-1.DG	NA13607	NA13607	MallickNature2016	0	present	Ami.DG	..	Taiwan	22.8431	121.185	Shotgun.diploid	36.74	1119534	M
S_Ami-2.DG	NA13616	NA13616	MallickNature2016	0	present	Ami.DG	..	Taiwan	22.8431	121.185	Shotgun.diploid	46.3	1119335	M
S_Armenian-1.DG	armenia293	armenia293	MallickNature2016	0	present	Armenian.DG	Yerevan	Armenia	39.8153	46.7519	Shotgun.diploid	39.89	1119649	M
S_Armenian-2.DG	S_Armenian-2	S_Armenian-2	MallickNature2016	0	present	Armenian.DG	Kars (ancestors from Kars, born in Akhuzyan)	Armenia	40.6045	43.1008	Shotgun.diploid	45.36	1119554	M
S_Atayal-1.DG	NA13604	NA13604	MallickNature2016	0	present	Atayal.DG	..	Taiwan	24.6117	121.296	Shotgun.diploid	37.18	1119388	M
B_Australian-3.DG	B_Australian-3	B_Australian-3	MallickNature2016	0	present	Australian.DG	..	Australia	-13	143	Shotgun.diploid	44.4	1116944	U
S_Balochi-1.DG	HGDP00090	HGDP00090	MallickNature2016	0	present	Balochi.DG	..	Pakistan	30.4987	66.5	Shotgun.diploid	42.69	1118834	M
S_Balochi-2.DG	HGDP00058	..	MallickNature2016	0	present	Balochi.DG	..	Pakistan	30.4987	66.5	Shotgun.diploid	42.88	1118330	M
S_BantuHerero-2.DG	HGDP01035	HGDP01035	MallickNature2016	0	present	BantuHerero.DG	..	BotswanaOrNamibia	-22	19	Shotgun.diploid	41.23	1117815	M
S_BantuHerero-1.DG	HGDP01028	HGDP01028	MallickNature2016	0	present	BantuHerero.DG	..	BotswanaOrNamibia	-22	19	Shotgun.diploid	44.71	1118111	M
S_BantuKenya-1.DG	HGDP01417	HGDP01417	MallickNature2016	0	present	BantuKenya.DG	..	Kenya	-3	37	Shotgun.diploid	49.19	1118151	M
S_BantuKenya-2.DG	HGDP01414	HGDP01414	MallickNature2016	0	present	BantuKenya.DG	..	Kenya	-3	37	Shotgun.diploid	37.87	1116630	F
S_BantuTswana-1.DG	HGDP01030	HGDP01030	MallickNature2016	0	present	BantuTswana.DG	..	BotswanaOrNamibia	-28	24	Shotgun.diploid	43.54	1118627	M
S_BantuTswana-2.DG	HGDP01034	HGDP01034	MallickNature2016	0	present	BantuTswana.DG	..	BotswanaOrNamibia	-28	24	Shotgun.diploid	38.73	1119374	M
S_Basque-2.DG	HGDP01365	HGDP01365	MallickNature2016	0	present	Basque.DG	..	France	43	0	Shotgun.diploid	38.49	1119519	F
S_Basque-1.DG	HGDP01364	HGDP01364	MallickNature2016	0	present	Basque.DG	..	France	43	0	Shotgun.diploid	41.85	1119395	M
S_BedouinB-1.DG	HGDP00616	HGDP00616	MallickNature2016	0	present	BedouinB.DG	Negev	Israel	31	35	Shotgun.diploid	43.86	1118872	M
S_BedouinB-2.DG	HGDP00650	HGDP00650	MallickNature2016	0	present	BedouinB.DG	Negev	Israel	31	35	Shotgun.diploid	42.04	1118886	F
S_Bengali-1.DG	HG03006	HG03006	MallickNature2016	0	present	Bengali.DG	..	Bangladesh	23.7	90.4	Shotgun.diploid	44	1118108	M
S_Bengali-2.DG	HG03007	HG03007	MallickNature2016	0	present	Bengali.DG	..	Bangladesh	23.7	90.4	Shotgun.diploid	34.11	1118542	F
S_Bergamo-2.DG	HGDP01172	HGDP01172	MallickNature2016	0	present	Bergamo.DG	Bergamo	Italy	46	10	Shotgun.diploid	80.02	1118607	F
S_Biaka-2.DG	HGDP00461	HGDP00461	MallickNature2016	0	present	Biaka.DG	..	Central African Republic	4	17	Shotgun.diploid	43.59	1112355	M
S_Biaka-1.DG	HGDP00457	HGDP00457	MallickNature2016	0	present	Biaka.DG	..	Central African Republic	4	17	Shotgun.diploid	44.08	1118785	M
S_Bougainville-2.DG	HGDP00656	HGDP00656	MallickNature2016	0	present	Bougainville.DG	Bougainville Island	Papua New Guinea	-6	155	Shotgun.diploid	38.9	1117667	F
S_Bougainville-1.DG	HGDP00660	HGDP00660	MallickNature2016	0	present	Bougainville.DG	Bougainville Island	Papua New Guinea	-6	155	Shotgun.diploid	41.72	1065064	F
S_Brahmin-1.DG	S_Brahmin-1	S_Brahmin-1	MallickNature2016	0	present	Brahmin.DG	Visakhapatnam	India	17.72	83.32	Shotgun.diploid	51.5	1119678	M
S_Brahmin-2.DG	S_Brahmin-2	S_Brahmin-2	MallickNature2016	0	present	Brahmin.DG	Visakhapatnam	India	17.72	83.32	Shotgun.diploid	36.11	1119811	M
S_Brahui-2.DG	HGDP00019	HGDP00019	MallickNature2016	0	present	Brahui.DG	..	Pakistan	30.4987	66.5	Shotgun.diploid	35.21	1119586	M
S_Brahui-1.DG	HGDP00027	HGDP00027	MallickNature2016	0	present	Brahui.DG	..	Pakistan	30.4987	66.5	Shotgun.diploid	38	1117072	M
S_Bulgarian-1.DG	BulgarianB4	BulgarianB4	MallickNature2016	0	present	Bulgarian.DG	Plovdiv	Bulgaria	42.1634	24.7412	Shotgun.diploid	42.71	1114859	M
S_Bulgarian-2.DG	BulgarianC1	BulgarianC1	MallickNature2016	0	present	Bulgarian.DG	Plovdiv	Bulgaria	42.1634	24.7412	Shotgun.diploid	37.52	1114912	M
S_Burmese-2.DG	S_Burmese-2	S_Burmese-2	MallickNature2016	0	present	Burmese.DG	Yangon (sampled in Singapore)	Myanmar	16.85	96.1833	Shotgun.diploid	49.5	1119603	M
S_Burmese-1.DG	Burm16	Burm16	MallickNature2016	0	present	Burmese.DG	Mandalay (sampled in Singapore)	Myanmar	21.975	96.0833	Shotgun.diploid	57.19	1119425	M
S_Burusho-1.DG	HGDP00428	HGDP00428	MallickNature2016	0	present	Burusho.DG	..	Pakistan	36.4984	74	Shotgun.diploid	42.2	1117695	M
S_Burusho-2.DG	HGDP00338	HGDP00338	MallickNature2016	0	present	Burusho.DG	..	Pakistan	36.4984	74	Shotgun.diploid	41.23	1118372	F
S_Cambodian-2.DG	HGDP00713	HGDP00713	MallickNature2016	0	present	Cambodian.DG	..	Cambodia	12	105	Shotgun.diploid	38.93	1118916	F
S_Cambodian-1.DG	HGDP00717	HGDP00717	MallickNature2016	0	present	Cambodian.DG	..	Cambodia	12	105	Shotgun.diploid	42.94	1119301	M
S_Chechen-1.DG	ch113	ch113	MallickNature2016	0	present	Chechen.DG	Grozny, Chechen Republic	Russia	43.3333	45.65	Shotgun.diploid	43.16	1118864	M
S_Lahu-2.DG	HGDP01320	HGDP01320	MallickNature2016	0	present	China_Lahu.DG	..	China	22	100	Shotgun.diploid	58.14	1119028	M
S_Lahu-1.DG	HGDP01323	HGDP01323	MallickNature2016	0	present	China_Lahu.DG	..	China	22	100	Shotgun.diploid	38.44	1118375	F
S_Chukchi-1.DG	S_Chukchi-1	S_Chukchi-1	MallickNature2016	0	present	Chukchi.DG	Sireniki, Chukchi Peninsula, First sampling location	Russia	69	169	Shotgun.diploid	47.09	1120162	M
B_Crete-1.DG	B_Crete-1	B_Crete-1	MallickNature2016	0	present	Cretan.DG	Preveliana, Irakleioy	Greece	35.1667	25.1667	Shotgun.diploid	42.34	1116044	F
B_Crete-2.DG	B_Crete-2	B_Crete-2	MallickNature2016	0	present	Cretan.DG	Psychro, Lassithi	Greece	35.163	25.445	Shotgun.diploid	42.74	1118704	M
S_Czech-2.DG	NA15728	NA15728	MallickNature2016	0	present	Czech.DG	..	Czech Republic	50.1	14.4	Shotgun.diploid	49.74	1119313	M
S_Dai-2.DG	HGDP01312	HGDP01312	MallickNature2016	0	present	Dai.DG	..	China	21	100	Shotgun.diploid	39.75	1119289	M
S_Dai-3.DG	HGDP01315	HGDP01315	MallickNature2016	0	present	Dai.DG	..	China	21	100	Shotgun.diploid	39.05	1107190	F
S_Dai-1.DG	HGDP01314	HGDP01314	MallickNature2016	0	present	Dai.DG	..	China	21	100	Shotgun.diploid	49.51	1119088	F
S_Daur-2.DG	HGDP01215	HGDP01215	MallickNature2016	0	present	Daur.DG	..	China	48.4975	124	Shotgun.diploid	45.92	1118607	F
S_Druze-1.DG	HGDP00569	HGDP00569	MallickNature2016	0	present	Druze.DG	Carmel	Israel	32	35	Shotgun.diploid	50.2	1118751	F
S_Druze-2.DG	HGDP00597	HGDP00597	MallickNature2016	0	present	Druze.DG	Carmel	Israel	32	35	Shotgun.diploid	44.56	1114457	M
S_Dusun-2.DG	S_Dusun-2	S_Dusun-2	MallickNature2016	0	present	Dusun.DG	Tutong District, Lamunin	Brunei	4.7	114.7	Shotgun.diploid	39.52	1117566	F
S_Dusun-1.DG	Dusun22	Dusun22	MallickNature2016	0	present	Dusun.DG	Tutong District, Lamunin	Brunei	4.7	114.7	Shotgun.diploid	50.55	1119810	F
S_English-1.DG	HG00126	HG00126	MallickNature2016	0	present	English.DG	Kent	Great Britain	51.19	0.73	Shotgun.diploid	41.37	1118431	M
S_English-2.DG	HG00128	HG00128	MallickNature2016	0	present	English.DG	Kent	Great Britain	51.19	0.73	Shotgun.diploid	45.54	1116731	F
S_Esan-1.DG	HG03100	HG03100	MallickNature2016	0	present	Esan.DG	..	Nigeria	6.5	6	Shotgun.diploid	35.59	1118600	M
S_Esan-2.DG	HG02943	HG02943	MallickNature2016	0	present	Esan.DG	..	Nigeria	6.5	6	Shotgun.diploid	41.38	1117892	F
S_Eskimo_Chaplin-1.DG	Esk29	Esk29	MallickNature2016	0	present	Eskimo_Chaplin.DG	New Chaplino, Chukchi Peninsula	Russia	64.48	172.86	Shotgun.diploid	45.64	1120181	M
S_Eskimo_Naukan-2.DG	Nesk_25	Nesk_25	MallickNature2016	0	present	Eskimo_Naukan.DG	Big Diomide Island, Chukchi Peninsula	Russia	66.02	169.71	Shotgun.diploid	46.31	1119885	F
S_Eskimo_Naukan-1.DG	Nesk_22	Nesk_22	MallickNature2016	0	present	Eskimo_Naukan.DG	Big Diomide Island, Chukchi Peninsula	Russia	66.02	169.71	Shotgun.diploid	49.09	1120006	F
S_Eskimo_Sireniki-1.DG	Sir26	Sir26	MallickNature2016	0	present	Eskimo_Sireniki.DG	Sireniki, Chukchi Peninsula, Second sampling location	Russia	64.4	173.9	Shotgun.diploid	43.61	1119366	M
S_Eskimo_Sireniki-2.DG	S_Eskimo_Sireniki-2	S_Eskimo_Sireniki-2	MallickNature2016	0	present	Eskimo_Sireniki.DG	Sireniki, Chukchi Peninsula, Second sampling location	Russia	64.4	173.9	Shotgun.diploid	49.37	1120221	F
S_Estonian-2.DG	Est400	Est400	MallickNature2016	0	present	Estonian.DG	Avinurme	Estonia	58.9853	26.8638	Shotgun.diploid	35.24	1118928	M
S_Estonian-1.DG	Est375	Est375	MallickNature2016	0	present	Estonian.DG	Parnu	Estonia	58.3856	24.5022	Shotgun.diploid	38.39	1119394	M
S_Even-3.DG	Nlk3	Nlk3	MallickNature2016	0	present	Even.DG	Djigda, Eastern Siberia	Russia	57.53	135.88	Shotgun.diploid	50.31	1120053	F
S_Even-1.DG	Nlk1	Nlk1	MallickNature2016	0	present	Even.DG	Djigda, Eastern Siberia	Russia	57.53	135.88	Shotgun.diploid	49.77	1119918	F
S_Even-2.DG	Nlk18	Nlk18	MallickNature2016	0	present	Even.DG	Djigda, Eastern Siberia	Russia	57.53	135.88	Shotgun.diploid	40.22	1119963	M
S_Finnish-3.DG	S_Finnish-3	S_Finnish-3	MallickNature2016	0	present	Finnish.DG	..	Finland	60.2	24.9	Shotgun.diploid	45.6	1119038	M
S_Finnish-1.DG	HG00174	HG00174	MallickNature2016	0	present	Finnish.DG	..	Finland	60.2	24.9	Shotgun.diploid	38.85	1116699	F
S_Finnish-2.DG	HG00190	HG00190	MallickNature2016	0	present	Finnish.DG	..	Finland	60.2	24.9	Shotgun.diploid	35.22	1119067	M
S_French-1.DG	HGDP00530	..	MallickNature2016	0	present	French.DG	..	France	46	2	Shotgun.diploid	44.26	1115967	M
S_French-2.DG	HGDP00526	HGDP00526	MallickNature2016	0	present	French.DG	..	France	46	2	Shotgun.diploid	40.2	1116814	F
S_Gambian-1.DG	HG02464	HG02464	MallickNature2016	0	present	Gambian.DG	Western District	Gambia	13.4531	-16.5775	Shotgun.diploid	40.34	1118602	M
S_Gambian-2.DG	HG02574	HG02574	MallickNature2016	0	present	Gambian.DG	Western District	Gambia	13.4531	-16.5775	Shotgun.diploid	38.92	1117588	F
S_Georgian-2.DG	mg31	mg31	MallickNature2016	0	present	Georgian.DG	Zugdidi in Megrelia	Georgia	42.5	41.85	Shotgun.diploid	33.95	1120449	M
S_Georgian-1.DG	mg27	mg27	MallickNature2016	0	present	Georgian.DG	Zugdidi in Megrelia	Georgia	42.5	41.85	Shotgun.diploid	42.73	1120277	M
S_Greek-1.DG	NA17377	NA17377	MallickNature2016	0	present	Greek.DG	..	Greece	37.9667	23.7167	Shotgun.diploid	37.73	1118344	M
S_Greek-2.DG	NA17374	NA17374	MallickNature2016	0	present	Greek.DG	..	Greece	37.9667	23.7167	Shotgun.diploid	45.48	1118428	M
S_Han-1.DG	HGDP00783	HGDP00783	MallickNature2016	0	present	Han.DG	..	China	32.2657	114	Shotgun.diploid	68.83	1119545	F
S_Han-2.DG	HGDP00785	HGDP00785	MallickNature2016	0	present	Han.DG	..	China	48.4975	124	Shotgun.diploid	42.36	1117128	M
S_Hawaiian-1.DG	S_Hawaiian-1	S_Hawaiian-1	MallickNature2016	0	present	Hawaiian.DG	..	USA	21.3	-157.817	Shotgun.diploid	45.55	1117673	M
S_Hazara-1.DG	HGDP00124	HGDP00124	MallickNature2016	0	present	Hazara.DG	..	Pakistan	33.4986	70	Shotgun.diploid	63.62	1119063	M
S_Hazara-2.DG	HGDP00125	HGDP00125	MallickNature2016	0	present	Hazara.DG	..	Pakistan	33.4986	70	Shotgun.diploid	65.99	1119253	M
S_Hezhen-1.DG	HGDP01240	HGDP01240	MallickNature2016	0	present	Hezhen.DG	..	China	47.4976	133.5	Shotgun.diploid	42.73	1119927	M
S_Hezhen-2.DG	HGDP01242	HGDP01242	MallickNature2016	0	present	Hezhen.DG	..	China	47.4976	133.5	Shotgun.diploid	40.54	1118097	F
S_Hungarian-1.DG	NA15203	NA15203	MallickNature2016	0	present	Hungarian.DG	..	Hungary	47.5	19.1	Shotgun.diploid	40.05	1118682	F
S_Hungarian-2.DG	NA15202	NA15202	MallickNature2016	0	present	Hungarian.DG	..	Hungary	47.5	19.1	Shotgun.diploid	40.73	1117839	M
S_Icelandic-2.DG	NA15763	NA15763	MallickNature2016	0	present	Icelandic.DG	..	Iceland	64.1333	-21.9333	Shotgun.diploid	49.25	1119232	F
S_Icelandic-1.DG	NA15761	NA15761	MallickNature2016	0	present	Icelandic.DG	..	Iceland	64.1333	-21.9333	Shotgun.diploid	38.34	1118417	F
S_Igorot-2.DG	Igorot21	Igorot21	MallickNature2016	0	present	Igorot.DG	Mountain Province, Luzon Island (sampled in Singapore)	Philippines	17.1	121	Shotgun.diploid	45.28	1119035	M
S_Igorot-1.DG	S_Igorot-1	S_Igorot-1	MallickNature2016	0	present	Igorot.DG	Mountain Province, Luzon Island (sampled in Singapore)	Philippines	17.1	121	Shotgun.diploid	38.4	1119071	F
S_Iranian-1.DG	iran17	iran17	MallickNature2016	0	present	Iranian.DG	Iran migrants sampled in Kuwait	Iran	35.5859	51.46	Shotgun.diploid	38.65	1119186	M
S_Iranian-2.DG	iran11	iran11	MallickNature2016	0	present	Iranian.DG	Iran migrants sampled in Kuwait	Iran	35.5859	51.46	Shotgun.diploid	45.78	1120230	M
S_Irula-2.DG	S_Irula-2	S_Irula-2	MallickNature2016	0	present	Irula.DG	..	India	13.5	80	Shotgun.diploid	52.55	1119748	M
S_Irula-1.DG	S_Irula-1	S_Irula-1	MallickNature2016	0	present	Irula.DG	..	India	13.5	80	Shotgun.diploid	49.7	1120000	M
S_Bergamo-1.DG	HGDP01153	..	MallickNature2016	0	present	Italian_North.DG	Bergamo	Italy	46	10	Shotgun.diploid	68.6	1118868	M
S_Itelman-1.DG	S_Itelman-1	S_Itelman-1	MallickNature2016	0	present	Itelmen.DG	Kovran, Kamchatka	Russia	57	157	Shotgun.diploid	47.65	1119732	F
S_Japanese-2.DG	HGDP00773	HGDP00773	MallickNature2016	0	present	Japanese.DG	..	Japan	37.85	139	Shotgun.diploid	41.99	1116519	F
S_Japanese-1.DG	HGDP00749	HGDP00749	MallickNature2016	0	present	Japanese.DG	..	Japan	37.85	139	Shotgun.diploid	83.23	1118595	M
S_Japanese-3.DG	S_Japanese-3	S_Japanese-3	MallickNature2016	0	present	Japanese.DG	Tokyo	Japan	37.85	139.001	Shotgun.diploid	48.34	1119554	M
S_Iraqi_Jew-2.DG	IraqiJew4291	IraqiJew4291	MallickNature2016	0	present	Jew_Iraqi.DG	..	Iraq	33.3333	44.4333	Shotgun.diploid	46.39	1119252	M
S_Iraqi_Jew-1.DG	IraqiJew1771	IraqiJew1771	MallickNature2016	0	present	Jew_Iraqi.DG	..	Iraq	33.3333	44.4333	Shotgun.diploid	41.9	1119265	F
S_Yemenite_Jew-1.DG	YemeniteJew4695	YemeniteJew4695	MallickNature2016	0	present	Jew_Yemenite.DG	..	Yemen	15.35	44.2	Shotgun.diploid	51.6	1118245	F
S_Yemenite_Jew-2.DG	YemeniteJew5433	YemeniteJew5433	MallickNature2016	0	present	Jew_Yemenite.DG	..	Yemen	15.35	44.2	Shotgun.diploid	55.85	1119677	M
S_Jordanian-2.DG	Jordan603	Jordan603	MallickNature2016	0	present	Jordanian.DG	Jordan migrants sampled in Kuwait	Jordan	32.0546	35.9143	Shotgun.diploid	36.71	1120321	M
S_Jordanian-3.DG	Jordan214	Jordan214	MallickNature2016	0	present	Jordanian.DG	Jordan migrants sampled in Kuwait	Jordan	32.0546	35.9143	Shotgun.diploid	39.5	1120271	M
S_Jordanian-1.DG	Jordan445	Jordan445	MallickNature2016	0	present	Jordanian.DG	Jordan migrants sampled in Kuwait	Jordan	32.0546	35.9143	Shotgun.diploid	46.13	1118297	M
S_Ju_hoan_North-2.DG	HGDP00987	HGDP00987	MallickNature2016	0	present	Ju_hoan_North.DG	..	Namibia	-18.9373	21.4524	Shotgun.diploid	34.22	1118485	M
S_Ju_hoan_North-1.DG	HGDP00991	HGDP00991	MallickNature2016	0	present	Ju_hoan_North.DG	..	Namibia	-18.9373	21.4524	Shotgun.diploid	46.49	1104665	M
S_Ju_hoan_North-3.DG	HGDP01032	HGDP01032	MallickNature2016	0	present	Ju_hoan_North.DG	..	Namibia	-18.9373	21.4524	Shotgun.diploid	37.24	1117915	M
S_Kalash-1.DG	HGDP00328	HGDP00328	MallickNature2016	0	present	Kalash.DG	..	Pakistan	35.9937	71.5	Shotgun.diploid	37.12	1119450	M
S_Kalash-2.DG	HGDP00286	HGDP00286	MallickNature2016	0	present	Kalash.DG	..	Pakistan	35.9937	71.5	Shotgun.diploid	34.65	1120171	F
S_Kapu-1.DG	S_Kapu-1	S_Kapu-1	MallickNature2016	0	present	Kapu.DG	Visakhapatnam	India	17.72	83.32	Shotgun.diploid	51.14	1119827	M
S_Kapu-2.DG	S_Kapu-2	S_Kapu-2	MallickNature2016	0	present	Kapu.DG	Visakhapatnam	India	17.72	83.32	Shotgun.diploid	52.32	1119737	M
S_Karitiana-1.DG	HGDP01012	HGDP01012	MallickNature2016	0	present	Karitiana.DG	..	Brazil	-10	-63	Shotgun.diploid	44.93	1118490	M
S_Karitiana-2.DG	HGDP01018	HGDP01018	MallickNature2016	0	present	Karitiana.DG	..	Brazil	-10	-63	Shotgun.diploid	39.49	1117546	F
S_Khomani_San-1.DG	S_Khomani_San-1	S_Khomani_San-1	MallickNature2016	0	present	Khomani_San.DG	Andriesvale, Northern Cape, South Africa	South Africa	-27	20.75	Shotgun.diploid	47.38	1119175	F
S_Khomani_San-2.DG	S_Khomani_San-2	S_Khomani_San-2	MallickNature2016	0	present	Khomani_San.DG	Andriesvale, Northern Cape, South Africa	South Africa	-27	20.75	Shotgun.diploid	51.72	1119934	F
S_Khonda_Dora-1.DG	S_Khonda_Dora-1	S_Khonda_Dora-1	MallickNature2016	0	present	Khonda_Dora.DG	..	India	18.33	82.87	Shotgun.diploid	49.29	1119918	M
S_Kinh-1.DG	HG01600	HG01600	MallickNature2016	0	present	Kinh.DG	Ho Chi Minh City	Vietnam	21	105.9	Shotgun.diploid	38.35	1118282	F
S_Kinh-2.DG	HG01846	HG01846	MallickNature2016	0	present	Kinh.DG	Ho Chi Minh City	Vietnam	21	105.9	Shotgun.diploid	37.2	1117370	M
S_Korean-1.DG	ND19394	ND19394	MallickNature2016	0	present	Korean.DG	..	South Korea	37.6	127	Shotgun.diploid	44.32	1119636	M
S_Korean-2.DG	NA00726	NA00726	MallickNature2016	0	present	Korean.DG	..	South Korea	37.6	127	Shotgun.diploid	53.33	1119590	F
S_Kusunda-2.DG	Kusunda15	Kusunda15	MallickNature2016	0	present	Kusunda.DG	Damauli, Tanahu	Nepal	28.0725	84.2595	Shotgun.diploid	39.77	1118251	M
S_Kusunda-1.DG	Kusunda02	Kusunda02	MallickNature2016	0	present	Kusunda.DG	Ghorahi, Dang	Nepal	28.0725	82.4878	Shotgun.diploid	37.2	1117950	M
S_Kyrgyz-2.DG	S_Kyrgyz-2	S_Kyrgyz-2	MallickNature2016	0	present	Kyrgyz_Kyrgyzstan.DG	Bishkek	Kyrgyzstan	42.8667	74.6167	Shotgun.diploid	38.86	1119617	F
S_Kyrgyz-1.DG	S_Kyrgyz-1	S_Kyrgyz-1	MallickNature2016	0	present	Kyrgyz_Kyrgyzstan.DG	Bishkek	Kyrgyzstan	42.8667	74.6167	Shotgun.diploid	48.53	1118066	M
S_Lezgin-2.DG	S_Lezgin-2	S_Lezgin-2	MallickNature2016	0	present	Lezgin.DG	Dagestanskiye Ogni, Dagestan	Russia	42.1167	48.1833	Shotgun.diploid	40.22	1120036	M
S_Lezgin-1.DG	lez49	lez49	MallickNature2016	0	present	Lezgin.DG	Dagestanskiye Ogni, Dagestan	Russia	42.1167	48.1833	Shotgun.diploid	40.31	1119777	M
S_Luhya-2.DG	NA19044	NA19044	MallickNature2016	0	present	Luhya.DG	Webuye	Kenya	1.3	36.8	Shotgun.diploid	36.34	1119296	M
S_Luhya-1.DG	NA19023	NA19023	MallickNature2016	0	present	Luhya.DG	Webuye	Kenya	1.3	36.8	Shotgun.diploid	38.91	1117876	F
S_Luo-2.DG	Ayodo_502C	Ayodo_502C	MallickNature2016	0	present	Luo.DG	BondoDistrict	Kenya	-0.1	34.3	Shotgun.diploid	37.65	1119605	F
S_Luo-1.DG	Ayodo_430C	Ayodo_430C	MallickNature2016	0	present	Luo.DG	BondoDistrict	Kenya	-0.1	34.3	Shotgun.diploid	38.27	1109956	M
S_Madiga-1.DG	S_Madiga-1	S_Madiga-1	MallickNature2016	0	present	Madiga.DG	Visakhapatnam	India	17.72	83.32	Shotgun.diploid	47.02	1119970	M
S_Madiga-2.DG	S_Madiga-2	S_Madiga-2	MallickNature2016	0	present	Madiga.DG	Visakhapatnam	India	17.72	83.32	Shotgun.diploid	48.95	1119764	M
S_Makrani-2.DG	HGDP00157	HGDP00157	MallickNature2016	0	present	Makrani.DG	..	Pakistan	26	64	Shotgun.diploid	41	1119217	F
S_Makrani-1.DG	HGDP00160	HGDP00160	MallickNature2016	0	present	Makrani.DG	..	Pakistan	26	64	Shotgun.diploid	42.97	1119172	M
S_Mala-3.DG	S_Mala-3	S_Mala-3	MallickNature2016	0	present	Mala.DG	Visakhapatnam	India	17.72	83.32	Shotgun.diploid	47.5	1119999	M
S_Mala-2.DG	S_Mala-2	S_Mala-2	MallickNature2016	0	present	Mala.DG	Visakhapatnam	India	17.72	83.32	Shotgun.diploid	48.87	1119843	M
S_Mandenka-1.DG	HGDP01199	HGDP01199	MallickNature2016	0	present	Mandenka.DG	..	Senegal	12	-12	Shotgun.diploid	34.59	1119681	M
S_Mandenka-2.DG	HGDP00915	HGDP00915	MallickNature2016	0	present	Mandenka.DG	..	Senegal	12	-12	Shotgun.diploid	39.02	1114508	F
S_Mansi-2.DG	S_Mansi-2	S_Mansi-2	MallickNature2016	0	present	Mansi.DG	Shugur, Western Siberia	Russia	63.65	62.1	Shotgun.diploid	46.22	1120136	F
S_Mansi-1.DG	Mansi79	Mansi79	MallickNature2016	0	present	Mansi.DG	Sos'va river, Western Siberia	Russia	63.8	61.45	Shotgun.diploid	38.86	1120398	M
S_Maori-1.DG	S_Maori-1	S_Maori-1	MallickNature2016	0	present	Maori.DG	..	New Zealand	-41.2833	174.45	Shotgun.diploid	36.96	1118220	M
S_Masai-1.DG	NA21490	NA21490	MallickNature2016	0	present	Masai.DG	Kinyawa	Kenya	-1.5	35.2	Shotgun.diploid	47.62	1119575	M
S_Masai-2.DG	NA21581	NA21581	MallickNature2016	0	present	Masai.DG	Kinyawa	Kenya	-1.5	35.2	Shotgun.diploid	38.84	1118800	M
S_Mayan-1.DG	HGDP00855	HGDP00855	MallickNature2016	0	present	Mayan.DG	..	Mexico	19	-91	Shotgun.diploid	37.77	1117289	F
S_Mayan-2.DG	HGDP00857	HGDP00857	MallickNature2016	0	present	Mayan.DG	..	Mexico	19	-91	Shotgun.diploid	45.13	1118940	F
S_Mbuti-3.DG	HGDP00449	HGDP00449	MallickNature2016	0	present	Mbuti.DG	..	Congo	1	29	Shotgun.diploid	38.78	1116564	M
S_Mbuti-2.DG	HGDP00476	HGDP00476	MallickNature2016	0	present	Mbuti.DG	..	Congo	1	29	Shotgun.diploid	38.3	1118300	F
S_Mbuti-1.DG	HGDP00474	HGDP00474	MallickNature2016	0	present	Mbuti.DG	..	Congo	1	29	Shotgun.diploid	41.77	1113571	M
S_Mende-1.DG	HG03078	HG03078	MallickNature2016	0	present	Mende.DG	..	Sierra Leone	8.5	-13.2	Shotgun.diploid	40.37	1119078	M
S_Mende-2.DG	HG03085	HG03085	MallickNature2016	0	present	Mende.DG	..	Sierra Leone	8.5	-13.2	Shotgun.diploid	37.44	1118229	F
S_Zapotec-2.DG	S_Zapotec-2	S_Zapotec-2	MallickNature2016	0	present	Mexico_Zapotec.DG	San Juan Guelavia	Mexico	16.5	-97.2	Shotgun.diploid	39.23	1118509	M
S_Zapotec-1.DG	S_Zapotec-1	S_Zapotec-1	MallickNature2016	0	present	Mexico_Zapotec.DG	San Juan Guelavia	Mexico	16.5	-97.2	Shotgun.diploid	45.75	1118130	M
S_Miao-2.DG	HGDP01198	HGDP01198	MallickNature2016	0	present	Miao.DG	..	China	28	109	Shotgun.diploid	37.11	1118565	F
S_Miao-1.DG	HGDP01191	HGDP01191	MallickNature2016	0	present	Miao.DG	..	China	28	109	Shotgun.diploid	34.95	1119193	M
S_Mixtec-2.DG	S_Mixtec-2	S_Mixtec-2	MallickNature2016	0	present	Mixtec.DG	San Andres Nuxino	Mexico	17	-97	Shotgun.diploid	46.91	1118413	F
S_Mixtec-1.DG	S_Mixtec-1	S_Mixtec-1	MallickNature2016	0	present	Mixtec.DG	San Andres Nuxino	Mexico	17	-97	Shotgun.diploid	44.48	1117810	M
S_Mongola-2.DG	HGDP01223	HGDP01223	MallickNature2016	0	present	Mongola.DG	..	China	45	111	Shotgun.diploid	44.9	1118990	F
S_Mongola-1.DG	HGDP01228	HGDP01228	MallickNature2016	0	present	Mongola.DG	..	China	45	111	Shotgun.diploid	39.08	1119107	M
S_Mozabite-1.DG	HGDP01253	HGDP01253	MallickNature2016	0	present	Mozabite.DG	..	Algeria	32	3	Shotgun.diploid	37.87	1119147	M
S_Mozabite-2.DG	HGDP01274	HGDP01274	MallickNature2016	0	present	Mozabite.DG	..	Algeria	32	3	Shotgun.diploid	40.12	1119047	F
S_Naxi-2.DG	S_Naxi-2	S_Naxi-2	MallickNature2016	0	present	Naxi.DG	..	China	26	100	Shotgun.diploid	41.19	1109844	M
S_Naxi-3.DG	HGDP01345	HGDP01345	MallickNature2016	0	present	Naxi.DG	..	China	26	100	Shotgun.diploid	42.06	1119315	F
S_Naxi-1.DG	HGDP01338	HGDP01338	MallickNature2016	0	present	Naxi.DG	..	China	26	100	Shotgun.diploid	41.35	1118188	M
S_Norwegian-1.DG	S_Norwegian-1	S_Norwegian-1	MallickNature2016	0	present	Norwegian.DG	..	Norway	..	..	Shotgun.diploid	49.55	1118838	U
S_Orcadian-2.DG	HGDP00796	HGDP00796	MallickNature2016	0	present	Orcadian.DG	..	Orkney Islands	59	-3	Shotgun.diploid	39.79	1119009	F
S_Orcadian-1.DG	HGDP00798	HGDP00798	MallickNature2016	0	present	Orcadian.DG	..	Orkney Islands	59	-3	Shotgun.diploid	40.22	1119218	M
S_Oroqen-2.DG	HGDP01211	HGDP01211	MallickNature2016	0	present	Oroqen.DG	..	China	50.4339	126.5	Shotgun.diploid	40.47	1118850	F
S_Oroqen-1.DG	HGDP01203	HGDP01203	MallickNature2016	0	present	Oroqen.DG	..	China	50.4339	126.5	Shotgun.diploid	38.93	1118273	M
S_Palestinian-1.DG	HGDP00722	HGDP00722	MallickNature2016	0	present	Palestinian.DG	Central	Israel	32	35	Shotgun.diploid	45.9	1119647	M
S_Palestinian-2.DG	HGDP00725	HGDP00725	MallickNature2016	0	present	Palestinian.DG	Central	Israel	32	35	Shotgun.diploid	41.82	1119190	F
S_Palestinian-3.DG	HGDP00737	HGDP00737	MallickNature2016	0	present	Palestinian.DG	Central	Israel	32	35	Shotgun.diploid	40.27	1118337	F
S_Pathan-1.DG	HGDP00216	HGDP00216	MallickNature2016	0	present	Pathan.DG	..	Pakistan	33.487	70.5	Shotgun.diploid	40.08	1119365	M
S_Pathan-2.DG	HGDP00232	HGDP00232	MallickNature2016	0	present	Pathan.DG	..	Pakistan	33.487	70.5	Shotgun.diploid	42.16	1118391	F
S_Piapoco-1.DG	HGDP00702	HGDP00702	MallickNature2016	0	present	Piapoco.DG	..	Colombia	3	-68	Shotgun.diploid	40.88	1118489	F
S_Piapoco-2.DG	HGDP00706	HGDP00706	MallickNature2016	0	present	Piapoco.DG	..	Colombia	3	-68	Shotgun.diploid	41.01	1119225	F
S_Pima-2.DG	HGDP01044	HGDP01044	MallickNature2016	0	present	Pima.DG	..	Mexico	29	-108	Shotgun.diploid	37.84	1119463	F
S_Pima-1.DG	HGDP01047	HGDP01047	MallickNature2016	0	present	Pima.DG	..	Mexico	29	-108	Shotgun.diploid	43.03	1119245	M
S_Polish-1.DG	S_Polish-1	S_Polish-1	MallickNature2016	0	present	Polish.DG	..	Poland	52.2333	21.0167	Shotgun.diploid	47.88	1119210	M
S_Punjabi-2.DG	HG02783	HG02783	MallickNature2016	0	present	Punjabi.DG	Lahore	Pakistan	31.5	74.3	Shotgun.diploid	38.93	1120608	M
S_Punjabi-4.DG	S_Punjabi-4	S_Punjabi-4	MallickNature2016	0	present	Punjabi.DG	Lahore	Pakistan	31.5	74.3	Shotgun.diploid	34.69	1118456	F
S_Punjabi-3.DG	HG02790	HG02790	MallickNature2016	0	present	Punjabi.DG	Lahore	Pakistan	31.5	74.3	Shotgun.diploid	33.86	1120491	F
S_Punjabi-1.DG	HG02724	HG02724	MallickNature2016	0	present	Punjabi.DG	Lahore	Pakistan	31.5	74.3	Shotgun.diploid	34.65	1119219	M
S_Quechua-1.DG	NA11201	NA11201	MallickNature2016	0	present	Quechua.DG	..	Peru	-13.5	-72	Shotgun.diploid	42.04	1119084	F
S_Quechua-3.DG	S_Quechua-3	S_Quechua-3	MallickNature2016	0	present	Quechua.DG	..	Peru	-13.5	-72	Shotgun.diploid	59.78	1119973	F
S_Quechua-2.DG	NA11200	NA11200	MallickNature2016	0	present	Quechua.DG	..	Peru	-13.5	-72	Shotgun.diploid	44.82	1119040	M
S_Relli-1.DG	S_Relli-1	S_Relli-1	MallickNature2016	0	present	Relli.DG	Visakhapatnam	India	17.72	83.32	Shotgun.diploid	46.13	1120230	M
S_Relli-2.DG	S_Relli-2	S_Relli-2	MallickNature2016	0	present	Relli.DG	Visakhapatnam	India	17.72	83.32	Shotgun.diploid	48.96	1120180	M
S_Abkhasian-1.DG	abh107	abh107	MallickNature2016	0	present	Russia_Abkhasian.DG	Sukhum	Russia	43.0033	41.0153	Shotgun.diploid	37.58	1119737	M
S_Abkhasian-2.DG	S_Abkhasian-2	S_Abkhasian-2	MallickNature2016	0	present	Russia_Abkhasian.DG	Sukhum	Russia	43.0033	41.0153	Shotgun.diploid	38.86	1119154	M
S_North_Ossetian-1.DG	NorthOssetia12	NorthOssetia12	MallickNature2016	0	present	Russia_NorthOssetian.DG	Vladikavkaz, Republic of North Ossetia Alania	Russia	43.0167	44.65	Shotgun.diploid	43.13	1120173	M
S_North_Ossetian-2.DG	NorthOssetia5	NorthOssetia5	MallickNature2016	0	present	Russia_NorthOssetian.DG	Vladikavkaz, Republic of North Ossetia Alania	Russia	43.0167	44.65	Shotgun.diploid	46.29	1116343	M
S_Russian-2.DG	HGDP00903	HGDP00903	MallickNature2016	0	present	Russian.DG	Vologda Administrative Region	Russia	61	40	Shotgun.diploid	39.17	1119021	F
S_Russian-1.DG	HGDP00887	HGDP00887	MallickNature2016	0	present	Russian.DG	Vologda Administrative Region	Russia	61	40	Shotgun.diploid	39.38	1118602	M
S_Saami-1.DG	S_Saami-1	S_Saami-1	MallickNature2016	0	present	Saami.DG	Utsjoki	Finland	69.91	27.03	Shotgun.diploid	50.08	1119750	F
S_Saami-2.DG	S_Saami-2	S_Saami-2	MallickNature2016	0	present	Saami.DG	Utsjoki	Finland	69.91	27.03	Shotgun.diploid	45.02	1120268	M
S_Saharawi-1.DG	S_Saharawi-1	S_Saharawi-1	MallickNature2016	0	present	Saharawi.DG	Close to the Algerian border	Western Sahara (Morocco)	27.3	-8.9	Shotgun.diploid	47.08	1120109	M
S_Saharawi-2.DG	S_Saharawi-2	S_Saharawi-2	MallickNature2016	0	present	Saharawi.DG	Close to the Algerian border	Western Sahara (Morocco)	27.3	-8.9	Shotgun.diploid	50.59	1119977	M
S_Samaritan-1.DG	S_Samaritan-1	S_Samaritan-1	MallickNature2016	0	present	Samaritan.DG	Mount Gerizim	Israel	32.2034	35.2701	Shotgun.diploid	41.64	1115276	M
S_Sardinian-1.DG	HGDP01079	HGDP01079	MallickNature2016	0	present	Sardinian.DG	Sardinia	Italy	40	9	Shotgun.diploid	36.38	1118803	M
S_Sardinian-2.DG	HGDP01078	HGDP01078	MallickNature2016	0	present	Sardinian.DG	Sardinia	Italy	40	9	Shotgun.diploid	34.77	1118627	F
S_She-1.DG	HGDP01335	HGDP01335	MallickNature2016	0	present	She.DG	..	China	27	119	Shotgun.diploid	48.79	1067165	F
S_She-2.DG	HGDP01333	HGDP01333	MallickNature2016	0	present	She.DG	..	China	27	119	Shotgun.diploid	47.79	1118762	M
S_Sindhi-2.DG	HGDP00195	HGDP00195	MallickNature2016	0	present	Sindhi.DG	..	Pakistan	25.4906	69	Shotgun.diploid	38.9	1119324	F
S_Sindhi-1.DG	HGDP00208	HGDP00208	MallickNature2016	0	present	Sindhi.DG	..	Pakistan	25.4906	69	Shotgun.diploid	39.87	1117391	M
S_Somali-1.DG	Ayodo_81S	Ayodo_81S	MallickNature2016	0	present	Somali.DG	Garissa	Kenya	5.6	48.3	Shotgun.diploid	41.91	1119076	F
S_Spanish-1.DG	HG01503	HG01503	MallickNature2016	0	present	Spanish.DG	Castilla la Mancha	Spain	39.9	-4	Shotgun.diploid	35.67	1119081	M
S_Spanish-2.DG	HG01504	HG01504	MallickNature2016	0	present	Spanish.DG	Castilla la Mancha	Spain	39.9	-4	Shotgun.diploid	42.97	1116531	F
S_Tajik-2.DG	S_Tajik-2	S_Tajik-2	MallickNature2016	0	present	Tajik.DG	Shughnon District	Tajikistan	37.5081	71.5676	Shotgun.diploid	46.64	1119533	M
S_Tajik-1.DG	S_Tajik-1	S_Tajik-1	MallickNature2016	0	present	Tajik.DG	Shughnon District	Tajikistan	37.5081	71.5676	Shotgun.diploid	52.48	1119628	M
S_Thai-2.DG	CHI034	CHI034	MallickNature2016	0	present	Thai.DG	..	Thailand	13.8	100.5	Shotgun.diploid	45.61	1113746	F
S_Thai-1.DG	CHI007	CHI007	MallickNature2016	0	present	Thai.DG	..	Thailand	13.8	100.5	Shotgun.diploid	50.74	1119402	M
S_Tlingit-2.DG	Ale14	Ale14	MallickNature2016	0	present	Tlingit.DG	Nikolskoye, Commander Islands	Russia	55.18	166	Shotgun.diploid	47.61	1119784	F
S_Tlingit-1.DG	Ale32	Ale32	MallickNature2016	0	present	Tlingit.DG	Petropavlovsk-Kamchatski, Commander Islands	Russia	53	158.65	Shotgun.diploid	44.97	1120417	M
S_Tu-1.DG	HGDP01350	HGDP01350	MallickNature2016	0	present	Tu.DG	..	China	36	101	Shotgun.diploid	50.25	1119921	M
S_Tu-2.DG	HGDP01355	HGDP01355	MallickNature2016	0	present	Tu.DG	..	China	36	101	Shotgun.diploid	38.48	1118298	F
S_Tubalar-2.DG	Tuba9	Tuba9	MallickNature2016	0	present	Tubalar.DG	Artybash and Kebezen, Altai-Sayan Upland	Russia	51.1333	87	Shotgun.diploid	41.96	1120166	F
S_Tubalar-1.DG	Tuba19	Tuba19	MallickNature2016	0	present	Tubalar.DG	Artybash and Kebezen, Altai-Sayan Upland	Russia	51.1333	87	Shotgun.diploid	39.27	1119384	F
S_Tujia-2.DG	HGDP01098	HGDP01098	MallickNature2016	0	present	Tujia.DG	..	China	29	109	Shotgun.diploid	39.15	1116921	F
S_Tujia-1.DG	HGDP01095	HGDP01095	MallickNature2016	0	present	Tujia.DG	..	China	29	109	Shotgun.diploid	49.52	1118089	M
S_Turkish-2.DG	S_Turkish-2	S_Turkish-2	MallickNature2016	0	present	Turkish.DG	Kayseri	Turkey	38.7333	35.4833	Shotgun.diploid	44.31	1119238	F
S_Turkish-1.DG	S_Turkish-1	S_Turkish-1	MallickNature2016	0	present	Turkish.DG	Kayseri	Turkey	38.7333	35.4833	Shotgun.diploid	44.86	1119929	M
S_Tuscan-1.DG	HGDP01168	HGDP01168	MallickNature2016	0	present	Tuscan.DG	Tuscany	Italy	43	11	Shotgun.diploid	39.71	1118228	F
S_Tuscan-2.DG	HGDP01163	HGDP01163	MallickNature2016	0	present	Tuscan.DG	Tuscany	Italy	43	11	Shotgun.diploid	41.41	1116957	M
S_Ulchi-2.DG	Ul5	Ul5	MallickNature2016	0	present	Ulchi.DG	Bogorodskoe, Lower Amur	Russia	52.37	140.45	Shotgun.diploid	41.02	1119165	F
S_Ulchi-1.DG	Ul31	Ul31	MallickNature2016	0	present	Ulchi.DG	Nizhniy Gavan, Lower Amur	Russia	52.43	140.42	Shotgun.diploid	43.3	1118897	F
S_Uygur-2.DG	HGDP01297	HGDP01297	MallickNature2016	0	present	Uyghur.DG	Yili	China	44	81	Shotgun.diploid	50.3	1119829	M
S_Uygur-1.DG	HGDP01306	HGDP01306	MallickNature2016	0	present	Uyghur.DG	Yili	China	44	81	Shotgun.diploid	38.65	1117036	F
S_Xibo-1.DG	HGDP01250	HGDP01250	MallickNature2016	0	present	Xibo.DG	..	China	43.4979	81.5	Shotgun.diploid	36.61	1116274	M
S_Xibo-2.DG	HGDP01246	HGDP01246	MallickNature2016	0	present	Xibo.DG	..	China	43.4979	81.5	Shotgun.diploid	51.54	1118798	M
S_Yadava-2.DG	S_Yadava-2	S_Yadava-2	MallickNature2016	0	present	Yadava.DG	Visakhapatnam	India	17.72	83.32	Shotgun.diploid	49.88	1120010	M
S_Yadava-1.DG	S_Yadava-1	S_Yadava-1	MallickNature2016	0	present	Yadava.DG	Visakhapatnam	India	17.72	83.32	Shotgun.diploid	55	1119775	M
S_Yakut-1.DG	HGDP00956	HGDP00956	MallickNature2016	0	present	Yakut.DG	..	Russia	62.9829	129.5	Shotgun.diploid	40.03	1116872	F
S_Yakut-2.DG	HGDP00951	HGDP00951	MallickNature2016	0	present	Yakut.DG	..	Russia	62.9829	129.5	Shotgun.diploid	47.53	1119476	M
S_Yi-1.DG	HGDP01179	HGDP01179	MallickNature2016	0	present	Yi.DG	..	China	28	103	Shotgun.diploid	41.5	1117086	M
S_Yi-2.DG	HGDP01188	HGDP01188	MallickNature2016	0	present	Yi.DG	..	China	28	103	Shotgun.diploid	40.07	1117813	F
A_Dai-5.DG	HGDP01307	..	MeyerScience2012	0	present	Dai.DG	..	China	21	100	Shotgun.diploid	28.31	1150277	M
A_Dinka-4.DG	A_Dinka-4	A_Dinka-4	MeyerScience2012	0	present	Dinka.DG	Aweil	Sudan	8.78333	27.4	Shotgun.diploid	27.98	1150126	M
A_Mandenka-4.DG	HGDP01284	..	MeyerScience2012	0	present	Mandenka.DG	..	Senegal	12	-12	Shotgun.diploid	24.51	1150084	M
USR1.SG	USR1	USR1	MorenoMayarNature2017	11435	9650-9320 BCE	USA_Ancient_Beringian.SG	Upward Sun River	USA	..	..	Shotgun	17	1150886	F
USR2.SG	USR2	USR2	MorenoMayarNature2017	11435	9650-9320 BCE	USA_Ancient_Beringian.SG	Upward Sun River	USA	..	..	Shotgun	..	140256	F
AHUR_2064.SG	AHUR_2064	AHUR_2064	MorenoMayarScience2018	10970	9220-8820 calBCE (9615±50 BP, OxA-36200)	USA_Nevada_SpiritCave_11000BP.SG	Nevada, Spirit Cave	USA	37.41	-122.08	Shotgun	17.9375	1181994	M
AHUR770c.SG	AHUR770c	AHUR770c	MorenoMayarScience2018	10970	9220-8820 calBCE (9645±65 BP, OxA-36201)	USA_Nevada_SpiritCave_11000BP.SG	Nevada, Spirit Cave	USA	37.41	-122.08	Shotgun	0.104717	119598	M
Sumidouro5.SG	Sumidouro5	SH-04, ZMK1/1845:1511, 3	MorenoMayarScience2018	10405	8602-8308 calBCE (9240±50 BP, OxA-X-33335)	Brazil_Sumidouro_10100BP.SG	Caverna do Sumidouro, Lagoa Santa, Brazil	Brazil	-19.54	-43.94	Shotgun	13.6285	1180724	M
Sumidouro7.SG	Sumidouro7	SH-09, ZMK1/1845:1510, 9	MorenoMayarScience2018	10271	8419-8223 calBCE (9070±45 BP, OxA-X-2663-56)	Brazil_Sumidouro_10100BP.SG	Caverna do Sumidouro, Lagoa Santa, Brazil	Brazil	-19.54	-43.94	Shotgun	0.416121	398704	M
Sumidouro6.SG	Sumidouro6	SH-10, ZMK1/1845:2350	MorenoMayarScience2018	10154	8291-8117 calBCE (8990±50 BP, OxA-33337)	Brazil_Sumidouro_10100BP.SG	Caverna do Sumidouro, Lagoa Santa, Brazil	Brazil	-19.54	-43.94	Shotgun	1.79914	965237	M
Sumidouro4.SG	Sumidouro4	SH-16, ZMK1/1845:1510, 8	MorenoMayarScience2018	10096	8299-7992 calBCE (9015±45 BP, OxA-33336)	Brazil_Sumidouro_10100BP.SG	Caverna do Sumidouro, Lagoa Santa, Brazil	Brazil	-19.54	-43.94	Shotgun	0.734382	606831	M
Sumidouro8.SG	Sumidouro8	ZMK1/1845:2352	MorenoMayarScience2018	9849	8183-7614 calBCE (8785±50 BP, OxA-X-2677-49)	Brazil_Sumidouro_10100BP.SG	Caverna do Sumidouro, Lagoa Santa, Brazil	Brazil	-19.54	-43.94	Shotgun	0.152481	165157	F
TrailCreek.SG	TrailCreek	TrailCreek	MorenoMayarScience2018	8956	7180-6832 calBCE (8085±40 BP, OxA-37281)	USA_Alaska_TrailCreek_9000BP.SG	Alaska, Trail Creek	USA	65.79	-163.41	Shotgun	0.415393	390591	F
19651.SG	19651	19651	MorenoMayarScience2018	7619	5742-5596 calBCE [4940±40 BP, composite of (5110±40 BP, CMC-1635, Beta-194927) and (4690±40 BP, CMC-1666, Beta-202619)]	Canada_BigBar_5700BP.SG	Northwest	Canada	51.3	-121.77	Shotgun	1.13598	786648	F
SA5832.SG	SA5832	SA5832	MorenoMayarScience2018	7293	5634-5051 calBCE	Chile_PuntaSantaAna_7300BP.SG	Punta Santa Ana, Patagonia, Chile	Chile	-53.14	-73.86	Shotgun	1.42132	864038	F
A460.SG	A460	A460	MorenoMayarScience2018	4660	2900-2480 calBCE (4520±60 BP, Ua-18179)	Chile_WesternArchipelago_Ayayema_4700BP.SG	Ayayema Cave, Patagonia	Chile	-50.1	-75.24	Shotgun	10.3185	1181323	M
Lovelock1.SG	Lovelock1	Lovelock1	MorenoMayarScience2018	1943	51 calBCE - 66 calCE (2001±28 BP, AA-R-24197)	USA_Nevada_LovelockCave_1850BP.SG	Lovelock Cave, Nevada, US	USA	39.96	-118.56	Shotgun	1.41945	877597	F
Lovelock4.SG	Lovelock4	Lovelock4	MorenoMayarScience2018	1880	8-132 calCE (1836±28 BP, AA-R-24200)	USA_Nevada_LovelockCave_1850BP.SG	Lovelock Cave, Nevada, US	USA	39.96	-118.56	Shotgun	0.527598	489663	M
Lovelock2.SG	Lovelock2	Lovelock2	MorenoMayarScience2018	1880	8-132 calCE (1925±29 BP, AA-R-24198)	USA_Nevada_LovelockCave_1850BP.SG	Lovelock Cave, Nevada, US	USA	39.96	-118.56	Shotgun	14.36	1150497	F
Lovelock3.SG	Lovelock3	Lovelock3	MorenoMayarScience2018	627	1263-1383 calCE (703±26 BP, AA-R-24199)	USA_Nevada_LovelockCave_600BP.SG	Lovelock Cave, Nevada, US	USA	39.96	-118.56	Shotgun	18.1286	1150692	F
Aconcagua.SG	Aconcagua	Aconcagua	MorenoMayarScience2018	500	1400-1500 CE	Argentina_Aconcagua_Inca_500BP.SG	Cerro Aconcagua, Mendoza Province	Argentina	-32.65	-70.01	Shotgun	2.52097	1027717	M
Andaman.SG	Andaman	Andaman	MorenoMayarScience2018	90	1800-1920 CE	Indian_GreatAndaman_100BP.SG	Great Andaman Island	India	12.5	92.8	Shotgun	18.1802	1163016	M
I11974_published	I11974	LV036 ind 1	PosthNakatsukaCell2018	11885	10420-9450 calBCE (10415±40 BP, PSUAMS-5282, marine calibrated by Tom Harper using the same calibration procedure we used for the other coastal Chilean samples (60% SHCal13, 40% Marine13, and a delta-R of 137±164) [we use the PSUAMS-5282 date because it has associated isotopic measurements on the same sample but there are four dates altogether: 9300-9210 calBCE (9815±30 BP, UCIAMS-79662); 10010-9…	Chile_LosRieles_11900BP_published	Coquimbo, Los Vilos, Los Rieles	Chile	-31.92	-71.5	1240K	2.98503	828852	M
CP19	Lapa01	Lapa01 (Burial 1)	PosthNakatsukaCell2018	9880	8210-7650 calBCE (8840±60 BP, Beta-271249, manually calibrated by Thomas Harper)	Brazil_LapaDoSanto_9600BP_1d.rel.Lapa25	Lapa do Santo	Brazil	-19.4772	-44.0381	1240K	0.843	508166	M
CP23	Lapa22	Lapa22 (Burial 16)	PosthNakatsukaCell2018	9657	8219-7195 BCE [based on five other dates in site]	Brazil_LapaDoSanto_9600BP	Lapa do Santo	Brazil	-19.4772	-44.0381	1240K	0.779	519639	F
CP26	Lapa05	Lapa05 (Burial 4)	PosthNakatsukaCell2018	9657	8219-7195 BCE [based on five other dates in site]	Brazil_LapaDoSanto_9600BP	Lapa do Santo	Brazil	-19.4772	-44.0381	1240K	0.2	203141	F
CP25	Lapa15	Lapa15 (Burial 18)	PosthNakatsukaCell2018	9605	7730-7580 calBCE (8677±27 BP, MAMS-29425, manually calibrated by Thomas Harper)	Brazil_LapaDoSanto_9600BP	Lapa do Santo	Brazil	-19.4772	-44.0381	1240K	1.305	676917	M
CP22_published	Lapa25	Lapa25 (Burial 32)	PosthNakatsukaCell2018	9580	7720-7540 calBCE (8637±35 BP, MAMS-17190, manually calibrated by Thomas Harper)	Brazil_LapaDoSanto_9600BP_published	Lapa do Santo	Brazil	-19.4772	-44.0381	1240K	0.958	564226	F
CP18	Lapa14	Lapa14 (Burial 15)	PosthNakatsukaCell2018	9510	7600-7520 calBCE (8560±30 BP, MAMS-28706, manually calibrated by Thomas Harper)	Brazil_LapaDoSanto_9600BP	Lapa do Santo	Brazil	-19.4772	-44.0381	1240K	0.904	576226	M
I3443_published	I3443	Burial 6	PosthNakatsukaCell2018	9285	7480-7190 calBCE [combination of 8310±35 BP, UCIAMS-151854, manually calibrated by Thomas Harper) and (8270±35 BP, UCIAMS-151855), manually calibrated by Thomas Harper]	Belize_EArchaic_published	Mayahak Cab Pek	Belize	16	-89	1240K	0.601808	446367	F
CP21_published	Lapa24	Lapa24 (Burial 30)	PosthNakatsukaCell2018	9250	7460-7140 calBCE (8299±29 BP, MAMS-29423, manually calibrated by Thomas Harper)	Brazil_LapaDoSanto_9600BP_published	Lapa do Santo	Brazil	-19.4772	-44.0381	1240K	1.377	690238	M
CP29	CP29	Cuncaicha 15-07	PosthNakatsukaCell2018	9005	7290-6820 calBCE (8126±45 BP, AA-107847, manually calibrated by Thomas Harper)	Peru_Cuncaicha_9000BP	Pucuncho Basin, Cuncaicha	Peru	-15.3894	-72.6082	1240K	2.404	729447	F
I2230	I2230	SC13_L295_AS2_36	PosthNakatsukaCell2018	8670	7010-6430 calBCE (7805±85 BP, AA-106014, manually calibrated by Thomas Harper)	Argentina_ArroyoSeco2_7700BP	Arroyo Seco II	Argentina	-38.3606	-60.2442	1240K	1.686	830037	M
I0038	I0038	LAU1	PosthNakatsukaCell2018	8625	6780-6570 calBCE (7870±30 BP, MAMS-14391, manually calibrated by Thomas Harper)	Peru_Lauricocha_8600BP	Lauricocha, Highlands	Peru	-10.3222	-76.6667	1240K	5.414	990414	M
I0041	I0041	LAU5	PosthNakatsukaCell2018	8505	6640-6470 calBCE (7760±31 BP, MAMS-14731, manually calibrated by Thomas Harper)	Peru_Lauricocha_8600BP	Lauricocha, Highlands	Peru	-10.3222	-76.6667	1240K	0.794	576466	F
I0238	I0238	LAU2	PosthNakatsukaCell2018	8450	7000-6000 BCE	Peru_Lauricocha_8600BP	Lauricocha, Highlands	Peru	-10.3222	-76.6667	1240K	0.083	93935	M
I2232	I2232	SC7_L204_AS2_49	PosthNakatsukaCell2018	8360	6570-6250 calBCE (7612±53 BP, AA-106013, manually calibrated by Thomas Harper)	Argentina_ArroyoSeco2_7700BP	Arroyo Seco II	Argentina	-38.3606	-60.2442	1240K	0.027	32164	M
I7086	I7086	AS15	PosthNakatsukaCell2018	7773	6015-5631 calBCE [(7000±80 BP, TO-1503), (6970±60 BP, CAMS-16170) (6880±90 BP, NZA-1101)]	Argentina_ArroyoSeco2_7700BP	Arroyo Seco II	Argentina	-38.3606	-60.2442	1240K	0.100361	111464	F
I8350_published	I8350	SC50_L763, LCH.E1.3	PosthNakatsukaCell2018	7700	7000-4500 BCE	Argentina_LagunaChica_6800BP_published	Pampas, Laguna Chica	Argentina	-36.0772	-62.3472	1240K	0.059485	62108	M
I7088	I7088	AS6	PosthNakatsukaCell2018	7682	5845-5620 calBCE (6560±60, LP-186)	Argentina_ArroyoSeco2_7700BP	Arroyo Seco II	Argentina	-38.3606	-60.2442	1240K	0.02659	30724	F
I0309	I0309	ASOB9S14a	PosthNakatsukaCell2018	7650	5850-5550 calBCE (6838±73 BP, AA-67738, manually calibrated by Thomas Harper)	Argentina_ArroyoSeco2_7700BP	Arroyo Seco II	Argentina	-38.3606	-60.2442	1240K	0.823	579259	M
I0308	I0308	ASO_B12_S19 (previously named ASO_B2_S6(9)+ASO_B2_S19)	PosthNakatsukaCell2018	7435	5620-5350 calBCE (6560±60 BP, LP-186, manually calibrated by Thomas Harper)	Argentina_ArroyoSeco2_7700BP	Arroyo Seco II	Argentina	-38.3606	-60.2442	1240K	0.53	454002	M
I5457	I5457	31-P2	PosthNakatsukaCell2018	7390	5508-5372 calBCE (6485±30 BP, PSUAMS-3206)	Belize_EArchaic	Saki Tzul	Belize	16.5	-89	1240K	0.313	292687	M
I5456	I5456	64-P1	PosthNakatsukaCell2018	7375	5490-5360 calBCE (6455±30 BP, PSUAMS-3205, manually calibrated by Thomas Harper)	Belize_EArchaic	Saki Tzul	Belize	16.5	-89	1240K	0.639	469913	M
I7090	I7090	FCS AS2 10497 + FCS AS2 10498	PosthNakatsukaCell2018	7218	5468-5068 calBCE (6300±70 BP, AA-7966)	Argentina_ArroyoSeco2_7700BP	Arroyo Seco II	Argentina	-38.3606	-60.2442	1240K	0.204794	218690	M
I1748	I1748	ASOB1S3a	PosthNakatsukaCell2018	7180	5460-5000 calBCE (6300±70 BP, AA-7966, manually calibrated by Thomas Harper)	Argentina_ArroyoSeco2_7700BP_1d.or.2d.rel.I7090	Arroyo Seco II	Argentina	-38.3606	-60.2442	1240K	0.023	26940	M
I8348	I8348	SC50_L761, LCH.E2-I2.1	PosthNakatsukaCell2018	6875	5010-4840 calBCE (6080±15 BP, UCIAMS-185303, manually calibrated by Thomas Harper)	Argentina_LagunaChica_6800BP	Pampas, Laguna Chica	Argentina	-36.0772	-62.3472	1240K	0.17882	182353	F
LAR002	LAR002	LARAN4 burial 3	PosthNakatsukaCell2018	6790	4950-4730 calBCE (6009±32 BP, MAMS-34573, manually calibrated by Thomas Harper)	Brazil_Laranjal_6700BP	Laranjal	Brazil	-24.2837	-47.4856	1240K	0.416054	342696	M
I8349	I8349	SC50_L762, LCH.E2-I1.2	PosthNakatsukaCell2018	6715	4830-4700 calBCE (5930±15 BP, UCIAMS-185302, manually calibrated by Thomas Harper)	Argentina_LagunaChica_6800BP	Pampas, Laguna Chica	Argentina	-36.0772	-62.3472	1240K	0.775523	392519	F
LAR001	LAR001	LARAN2 burial 2	PosthNakatsukaCell2018	6555	4710-4500 calBCE (5796±32 BP, MAMS-34572, manually calibrated by Thomas Harper)	Brazil_Laranjal_6700BP	Laranjal	Brazil	-24.2837	-47.4856	1240K	0.623946	443575	F
I0040	I0040	LAU4	PosthNakatsukaCell2018	5845	3990-3800 calBCE (5160±27 BP, MAMS-14390, manually calibrated by Thomas Harper)	Peru_Lauricocha_5800BP	Lauricocha, Highlands	Peru	-10.3222	-76.6667	1240K	0.94	663631	M
MOS001	MOS001	MORAES-2 burial 5	PosthNakatsukaCell2018	5785	3960-3710 calBCE (5092±30 BP, MAMS-34575, manually calibrated by Thomas Harper)	Brazil_Moraes_5800BP	Moraes	Brazil	-24.247	-47.4218	1240K	0.352142	299899	F
I1753	I1753	LV036IND2	PosthNakatsukaCell2018	5095	3360-2930 calBCE [combination of (4720±40 BP, Beta-254447) and (4680±25 BP, UGAMS-4600), manually calibrated by Thomas Harper]	Chile_LosRieles_5100BP	Coquimbo, Los Vilos, Los Rieles	Chile	-31.92	-71.5	1240K	2.27	808479	M
CP8	CP8	Cuncaicha 15-03	PosthNakatsukaCell2018	4115	2300-2030 calBCE (3811±30 BP, AA-107842, manually calibrated by Thomas Harper)	Peru_Cuncaicha_4200BP	Pucuncho Basin, Cuncaicha	Peru	-15.3894	-72.6082	1240K	3.314	750474	M
I2261	I2261	SC10_L259_LGA30	PosthNakatsukaCell2018	4105	2280-2030 calBCE (3780±21 BP, MAMS-27354, manually calibrated by Thomas Harper)	Peru_LaGalgada_4100BP	La Galgada, Highlands	Peru	-8.46667	-78.15	1240K	3.794	944167	M
I0039	I0039	LAU3	PosthNakatsukaCell2018	3530	1660-1500 calBCE (3340±22 BP, MAMS-14389, manually calibrated by Thomas Harper)	Peru_Lauricocha_3500BP	Lauricocha, Highlands	Peru	-10.3222	-76.6667	1240K	0.898	641281	M
CUN008	CUN008	Cuncaicha 15-04	PosthNakatsukaCell2018	3275	1420-1230 calBCE [combination of (3099±28 BP, AS-151299) and (3115±28 BP, AS-151300), manually calibrated by Thomas Harper]	Peru_Cuncaicha_3300BP	Pucuncho Basin, Cuncaicha	Peru	-15.3894	-72.6082	1240K	2.21831	812122	M
I1742	I1742	TA12	PosthNakatsukaCell2018	1125	750-900 CE	Peru_Laramate_900BP	Tranca, Laramate, Highlands	Peru	-14.2622	-74.8592	1240K	0.607	480291	F
I1485	I1485	YA5	PosthNakatsukaCell2018	1060	790-990 calCE (1187±26 BP, MAMS-12302, manually calibrated by Thomas Harper)	Peru_Laramate_900BP	Cueva Yacotogia, Laramate, Highlands	Peru	-14.2622	-74.8592	1240K	1.737	718087	M
I1357	I1357	BC14	PosthNakatsukaCell2018	925	900-1150 CE	Peru_Laramate_900BP	Botigiriayocc, Laramate, Highlands	Peru	-14.2756	-74.8436	1240K	1.22	721235	M
I0237	I0237	BC12	PosthNakatsukaCell2018	860	1030-1150 calCE (995±20 BP, PSUAMS-1614, manually calibrated by Thomas Harper)	Peru_Laramate_900BP	Botigiriayocc, Laramate, Highlands	Peru	-14.2756	-74.8436	1240K	0.664	414538	M
I2551	I2551	HA1	PosthNakatsukaCell2018	825	1040-1210 calCE (950±20 BP, PSUAMS-1603, manually calibrated by Thomas Harper)	Peru_Laramate_900BP	Huayuncalla, Laramate, Highlands	Peru	-14.2622	-74.8592	1240K	3.093	781443	F
I1754	I1754	ConchaliIND2	PosthNakatsukaCell2018	825	1040-1210 calCE (950±30 BP, Poz-83481, manually calibrated by Thomas Harper)	Chile_Conchali_700BP	Conchalí, Santiago, RM	Chile	-33.3667	-70.6667	1240K	3.125	848827	M
I1484	I1484	BC13	PosthNakatsukaCell2018	815	1050-1220 calCE (920±20 BP, PSUAMS-1615, manually calibrated by Thomas Harper)	Peru_Laramate_900BP	Botigiriayocc, Laramate, Highlands	Peru	-14.2756	-74.8436	1240K	2.739	721500	M
I2537	I2537	PO2	PosthNakatsukaCell2018	645	1230-1380 calCE (760±20 BP, PSUAMS-1870, manually calibrated by Thomas Harper)	Chile_PicaOcho_700BP	Pica Ocho, Coast	Chile	-20.5072	-69.3346	1240K	0.854	523645	M
I1752	I1752	ConchaliIND1	PosthNakatsukaCell2018	595	1300-1410 calCE (650±24 BP, UGAMS-3241, manually calibrated by Thomas Harper)	Chile_Conchali_700BP	Conchalí, Santiago, RM	Chile	-33.3667	-70.6667	1240K	2.271	789137	M
B_Australian-4.DG	B_Australian-4	B_Australian-4	PrueferNature2013	0	present	Australian.DG	..	Australia	-13	143	Shotgun.diploid	43.26	1118393	M
B_Dai-4.DG	HGDP01308	HGDP01308	PrueferNature2013	0	present	Dai.DG	..	China	21	100	Shotgun.diploid	39.22	1117410	M
B_French-3.DG	HGDP00533	HGDP00533	PrueferNature2013	0	present	French.DG	..	France	46	2	Shotgun.diploid	43.37	1118264	M
B_Han-3.DG	HGDP00775	HGDP00775	PrueferNature2013	0	present	Han.DG	..	China	32.2657	114	Shotgun.diploid	37.72	1118654	M
B_Ju_hoan_North-4.DG	HGDP01036	HGDP01036	PrueferNature2013	0	present	Ju_hoan_North.DG	..	Namibia	-18.9373	21.4524	Shotgun.diploid	40.57	1117394	M
B_Karitiana-3.DG	HGDP01015	HGDP01015	PrueferNature2013	0	present	Karitiana.DG	..	Brazil	-10	-63	Shotgun.diploid	37.39	1119018	M
B_Mandenka-3.DG	HGDP01286	HGDP01286	PrueferNature2013	0	present	Mandenka.DG	..	Senegal	12	-12	Shotgun.diploid	39.08	1118938	M
B_Mbuti-4.DG	HGDP00982	HGDP00982	PrueferNature2013	0	present	Mbuti.DG	..	Congo	1	29	Shotgun.diploid	39.59	1111710	M
B_Mixe-1.DG	mixe0007	mixe0007	PrueferNature2013	0	present	Mixe.DG	Tamazulapan, Mixe	Mexico	16.95	-96.5833	Shotgun.diploid	40.13	1116929	F
B_Papuan-15.DG	HGDP00546	HGDP00546	PrueferNature2013	0	present	Papuan.DG	New Guinea, Iatmul and Kwoma societies of the Middle Sepik River region	Papua New Guinea	-4	143	Shotgun.diploid	44.45	1117740	M
B_Sardinian-3.DG	HGDP01076	HGDP01076	PrueferNature2013	0	present	Sardinian.DG	..	Italy	40	9	Shotgun.diploid	39.48	1119189	M
B_Yoruba-3.DG	HGDP00936	HGDP00936	PrueferNature2013	0	present	Yoruba.DG	..	Nigeria	7.4	3.9	Shotgun.diploid	41.21	1118761	M
MA1.SG	MA1	Malta1	RaghavanNature2013	24305	22570-22140 calBCE (20240±60 BP, UCIAMS-79666)	Russia_MA1_HG.SG	Mal'ta	Russia	52.9	103.5	Shotgun	1.206	820035	M
Anzick_realigned.SG	Anzick	Anzick	RasmussenNature2014	12649	10776-10622 calBCE (10705±53 BP, CAMS-80538)	USA_Anzick_realigned.SG	Montana, Anzick Ranch	USA	45.9931	-110.661	Shotgun	14.0455	1169065	M
kennewick.SG	kennewick	kennewick	RasmussenNature2015	8770	7250-6390 calBCE (8410±60 BP, UCR3476/CAMS-29578)	USA_WA_Kennewick.SG	Washington State, Kennewick, Columbia River	USA	46.2114	-119.136	Shotgun	0.847	650878	M
SN-44.SG	SN-44	SDMM, 17737	ScheibScience2018	5337	3632-3141 calBCE (4647±54 BP, UBA-32254)	USA_CA_Early_SanNicolas.SG	San Nicolas Island, CA	USA	33.2643	-119.539	Shotgun	3.09714	1111229	M
SN-17.SG	SN-17	SDMM, 17662	ScheibScience2018	5148	3366-3030 calBCE (4517±51 BP, UBA-31914)	USA_CA_Early_SanNicolas.SG	San Nicolas Island, CA	USA	33.2643	-119.539	Shotgun	0.402763	392592	M
SN-32.SG	SN-32	SDMM, 17703	ScheibScience2018	5090	3342-2937 calBCE (4455±46 BP, UBA-31919)	USA_CA_Early_SanNicolas.SG	San Nicolas Island, CA	USA	33.2643	-119.539	Shotgun	0.095216	108610	M
SN-59.SG	SN-59	SK, 28F - 137	ScheibScience2018	5076	3326-2926 calBCE (4430±30 BP, NOSAMS-34058)	USA_CA_Early_SanNicolas.SG	San Nicolas Island, CA	USA	33.2643	-119.539	Shotgun	0.063726	74473	M
SN-55.SG	SN-55	SK, 257-69 Burial #1	ScheibScience2018	5050	3400-2800 calBCE [layer date of 3363-2885 calBCE (4410±100 BP, UCLA-147)]	USA_CA_Early_SanNicolas_lc.SG	San Nicolas Island, CA	USA	33.2643	-119.539	Shotgun	0.009597	11572	M
SN-56.SG	SN-56	SK, 257-76 Burial #8	ScheibScience2018	5050	3400-2800 calBCE [layer date of 3363-2885 calBCE (4410±100 BP, UCLA-147)]	USA_CA_Early_SanNicolas_lc.SG	San Nicolas Island, CA	USA	33.2643	-119.539	Shotgun	0.009671	11610	M
SN-57.SG	SN-57	SK, 257-80 Burial #12	ScheibScience2018	5050	3400-2800 calBCE [layer date of 3363-2885 calBCE (4410±100 BP, UCLA-147)]	USA_CA_Early_SanNicolas.SG	San Nicolas Island, CA	USA	33.2643	-119.539	Shotgun	0.016058	19244	M
SN-58.SG	SN-58	SK, Burial #16	ScheibScience2018	5050	3400-2800 calBCE [layer date of 3363-2885 calBCE (4410±100 BP, UCLA-147)]	USA_CA_Early_SanNicolas.SG	San Nicolas Island, CA	USA	33.2643	-119.539	Shotgun	0.063943	74659	M
CK-13.SG	CK-13	UT, RS14	ScheibScience2018	4845	2911-2879 calBCE (4267±22 BP, D-AMS-22505)	ASO.SG	Lucier, Southwestern Ontario	Canada	42.2167	-83.0667	Shotgun	1.29331	826092	F
SN-04.SG	SN-04	SDMM, 16732	ScheibScience2018	4840	3084-2696 calBCE (4279±52 BP, UBA-31917)	USA_CA_Early_SanNicolas.SG	San Nicolas Island, CA	USA	33.2643	-119.539	Shotgun	0.035197	41698	M
SN-60.SG	SN-60	SK, 28F-70 Burial #2	ScheibScience2018	4472	2835-2209 calBCE (3960±70 BP, Beta-124308)	USA_CA_Early_SanNicolas_lc.SG	San Nicolas Island, CA	USA	33.2643	-119.539	Shotgun	0.008305	9964	M
SN-54.SG	SN-54	SK, 28F-140 ID 133	ScheibScience2018	4472	2835-2209 calBCE (3960±70 BP, Beta-124308)	USA_CA_Early_SanNicolas.SG	San Nicolas Island, CA	USA	33.2643	-119.539	Shotgun	0.172278	189784	M
SN-25.SG	SN-25	SDMM, 17684	ScheibScience2018	4384	2568-2299 calBCE (3940±40 BP, UBA-31922)	USA_CA_Early_SanNicolas.SG	San Nicolas Island, CA	USA	33.2643	-119.539	Shotgun	0.052269	61360	M
SN-31.SG	SN-31	SDMM, 17702	ScheibScience2018	3150	3700 BCE - 1300 CE	USA_CA_Early_SanNicolas_lc.SG	San Nicolas Island, CA	USA	33.2643	-119.539	Shotgun	0.009361	11259	M
SN-37.SG	SN-37	SDMM, 17720	ScheibScience2018	3150	3700 BCE - 1300 CE	USA_CA_Early_SanNicolas_lc.SG	San Nicolas Island, CA	USA	33.2643	-119.539	Shotgun	0.012849	14980	F
SN-41.SG	SN-41	SDMM, 17732	ScheibScience2018	3150	3700 BCE - 1300 CE	USA_CA_Early_SanNicolas_lc.SG	San Nicolas Island, CA	USA	33.2643	-119.539	Shotgun	0.006742	7949	F
SN-45.SG	SN-45	SDMM, 17739	ScheibScience2018	3150	3700 BCE - 1300 CE	USA_CA_Early_SanNicolas_lc.SG	San Nicolas Island, CA	USA	33.2643	-119.539	Shotgun	0.005193	6240	M
SN-20.SG	SN-20	SDMM, 17665	ScheibScience2018	3150	3700 BCE - 1300 CE	USA_CA_Early_SanNicolas.SG	San Nicolas Island, CA	USA	33.2643	-119.539	Shotgun	0.048737	57294	M
SN-39.SG	SN-39	SDMM, 17728	ScheibScience2018	3150	3700 BCE - 1300 CE	USA_CA_Early_SanNicolas.SG	San Nicolas Island, CA	USA	33.2643	-119.539	Shotgun	0.035637	41236	F
SN-40.SG	SN-40	SDMM, 17732	ScheibScience2018	3150	3700 BCE - 1300 CE	USA_CA_Early_SanNicolas.SG	San Nicolas Island, CA	USA	33.2643	-119.539	Shotgun	0.159206	173158	F
SN-48.SG	SN-48	SDMM, 1961-36-1	ScheibScience2018	3150	3700 BCE - 1300 CE	USA_CA_Early_SanNicolas.SG	San Nicolas Island, CA	USA	33.2643	-119.539	Shotgun	0.24598	256479	F
SN-09.SG	SN-09	SDMM, 16739	ScheibScience2018	3150	3700 BCE - 1300 CE	USA_CA_Late_SanNicolas.SG	San Nicolas Island, CA	USA	33.2643	-119.539	Shotgun	0.038994	46268	M
SN-16.SG	SN-16	SDMM, 17661	ScheibScience2018	3150	3700 BCE - 1300 CE	USA_CA_Late_SanNicolas.SG	San Nicolas Island, CA	USA	33.2643	-119.539	Shotgun	0.112232	125126	F
SN-38.SG	SN-38	SDMM, 17723	ScheibScience2018	3150	3700 BCE - 1300 CE	USA_CA_Late_SanNicolas.SG	San Nicolas Island, CA	USA	33.2643	-119.539	Shotgun	0.07318	85004	M
B-04.SG	B-04	SDMM, 16697	ScheibScience2018	2700	3000 BCE - 1500 CE	Baja_Mexico.SG	Comondu, Baja	Mexico	25.5	-112	Shotgun	0.053372	61365	F
MX-01.SG	MX-01	SDMM, 2996	ScheibScience2018	2700	3000 BCE - 1500 CE	Baja_Mexico.SG	Iron Springs, Baja	Mexico	32.5581	-116.203	Shotgun	0.083983	96970	M
B-03.SG	B-03	SDMM, 1972-64-1	ScheibScience2018	2700	3000 BCE - 1500 CE	Mexico_Pericues.SG	LC-218, Baja	Mexico	29.203	-114.703	Shotgun	0.261893	275800	M
SN-43.SG	SN-43	SDMM, 17736	ScheibScience2018	2625	799-551 calBCE (2541±26 BP, OxA-34809)	USA_CA_Late_SanNicolas_o.SG	San Nicolas Island, CA	USA	33.2643	-119.539	Shotgun	0.022387	26056	F
SN-15.SG	SN-15	SDMM, 17658	ScheibScience2018	1762	61-316 calCE (1852±44 BP, UBA-31918)	USA_CA_Late_SanNicolas.SG	San Nicolas Island, CA	USA	33.2643	-119.539	Shotgun	0.185317	198185	F
SN-03.SG	SN-03	SDMM, 16719	ScheibScience2018	1575	215-535 calCE (1694±56 BP, UBA-31920)	USA_CA_Late_SanNicolas.SG	San Nicolas Island, CA	USA	33.2643	-119.539	Shotgun	0.234757	244672	F
PS-04.SG	PS-04	SDMM, 17751	ScheibScience2018	1550	100-700 CE	Mainland_Chumash_lc.SG	Point Sal, CA	USA	34.9014	-120.648	Shotgun	0.005901	6960	F
PS-09.SG	PS-09	SDMM, 17808	ScheibScience2018	1550	100-700 CE	Mainland_Chumash_lc.SG	Point Sal, CA	USA	34.9014	-120.648	Shotgun	0.01039	12490	M
PS-34.SG	PS-34	SDMM, 18276	ScheibScience2018	1550	100-700 CE	Mainland_Chumash_lc.SG	Point Sal, CA	USA	34.9014	-120.648	Shotgun	0.004304	5171	M
PS-02.SG	PS-02	SDMM, 17749	ScheibScience2018	1550	100-700 CE	Mainland_Chumash.SG	Point Sal, CA	USA	34.9014	-120.648	Shotgun	0.034374	39915	F
PS-17.SG	PS-17	SDMM, 17862	ScheibScience2018	1550	100-700 CE	Mainland_Chumash.SG	Point Sal, CA	USA	34.9014	-120.648	Shotgun	0.04039	46638	F
PS-18.SG	PS-18	SDMM, 17863	ScheibScience2018	1550	100-700 CE	Mainland_Chumash.SG	Point Sal, CA	USA	34.9014	-120.648	Shotgun	0.076135	86231	F
PS-23.SG	PS-23	SDMM, 17868	ScheibScience2018	1550	100-700 CE	Mainland_Chumash.SG	Point Sal, CA	USA	34.9014	-120.648	Shotgun	0.019074	22748	F
PS-26.SG	PS-26	SDMM, 17872	ScheibScience2018	1550	100-700 CE	Mainland_Chumash.SG	Point Sal, CA	USA	34.9014	-120.648	Shotgun	0.054302	63699	M
SN-51.SG	SN-51	MDLH, PE7106	ScheibScience2018	1489	386-536 calCE (1620±26 BP, OxA-16577)	USA_CA_Late_SanNicolas.SG_1d.rel.SN-50	San Nicolas Island, CA	USA	33.2643	-119.539	Shotgun	0.178147	192050	F
CH-01.SG	CH-01	JRJ, Burial #1	ScheibScience2018	1481	399-539 calCE (1600±30 BP, BA-443411)	Mainland_Chumash_lc.SG	Carpenteria, CA	USA	34.3992	-119.516	Shotgun	0.004028	4799	F
SN-50.SG	I15690	MDLH, PE7105	ScheibScience2018	1477	406-540 calCE (1593±27 BP, OxA-16576)	USA_CA_Late_SanNicolas.SG	California, San Nicolas Island	USA	33.2452	-119.5	Shotgun	0.44741	420801	F
PS-03.SG	PS-03	SDMM, 17750	ScheibScience2018	1466	400-569 calCE (1574±40 BP, UBA-31911)	Mainland_Chumash.SG	Point Sal, CA	USA	34.9014	-120.648	Shotgun	0.094306	108192	M
PS-06.SG	PS-06	SDMM, 17753	ScheibScience2018	1463	400-575 calCE (1570±41 BP, UBA-31912)	Mainland_Chumash.SG	Point Sal, CA	USA	34.9014	-120.648	Shotgun	1.10627	783702	M
PS-07.SG	PS-07	SDMM, 17806	ScheibScience2018	1454	412-581 calCE (1559±38 BP, UBA-31913)	Mainland_Chumash.SG	Point Sal, CA	USA	34.9014	-120.648	Shotgun	0.226882	242291	M
NC.SG	NC	RM, NC	ScheibScience2018	1344	561-651 calCE (1450±30 BP, BA-443413)	Mainland_Chumash_NewCuyama.SG	New Cuyama, CA	USA	34.9481	-119.689	Shotgun	0.454329	425713	M
SN-12.SG	SN-12	SDMM, 17643	ScheibScience2018	1187	663-864 calCE (1269±34 BP, UBA-31921)	USA_CA_Late_SanNicolas_o.SG	San Nicolas Island, CA	USA	33.2643	-119.539	Shotgun	0.024825	28916	F
SN-11.SG	SN-11	SDMM, 16743	ScheibScience2018	1100	730-970 calCE (1172±39 BP, UBA-31916)	USA_CA_Late_SanNicolas.SG	San Nicolas Island, CA	USA	33.2643	-119.539	Shotgun	1.85044	975879	M
CR-01.SG	CR-01	SDMM, 16713	ScheibScience2018	1052	778-1018 calCE (1111±39 BP, UBA-31906)	Island_Chumash_SanCruz.SG	San Cruz Island, CA	USA	34.0036	-119.726	Shotgun	2.95342	1079438	F
SC-05.SG	SC-05	SDMM, 1971-78-1	ScheibScience2018	1051	778-1021 calCE (1101±41 BP, UBA-31910)	LSCI.SG	San Clemente Island, CA	USA	32.9	-118.5	Shotgun	4.30285	1107916	F
SC-03.SG	SC-03	SDMM, 2086	ScheibScience2018	989	893-1030 calCE (1055±38 BP, UBA-31908)	LSCI.SG	San Clemente Island, CA	USA	32.9	-118.5	Shotgun	0.052367	60104	F
SC-02.SG	SC-02	SDMM, 2085	ScheibScience2018	950	700-1300 CE	LSCI_o_lc.SG	San Clemente Island, CA	USA	32.9	-118.5	Shotgun	0.004723	5567	F
SC-01.SG	SC-01	SDMM, 2084	ScheibScience2018	950	700-1300 CE	LSCI.SG	San Clemente Island, CA	USA	32.9	-118.5	Shotgun	0.195163	207885	F
SC-06.SG	SC-06	SDMM, 1972-60-1	ScheibScience2018	950	700-1300 CE	LSCI.SG	San Clemente Island, CA	USA	32.9	-118.5	Shotgun	0.157968	175463	M
SC-07.SG	SC-07	SDMM, 1975-14-1	ScheibScience2018	950	700-1300 CE	LSCI.SG	San Clemente Island, CA	USA	32.9	-118.5	Shotgun	0.198404	210466	F
SN-52.SG	SN-52	MDLH, PE10252	ScheibScience2018	889	976-1147 calCE (1013±26 BP, OxA-16578)	USA_CA_Late_SanNicolas.SG	San Nicolas Island, CA	USA	33.2643	-119.539	Shotgun	0.19018	203764	F
SC-04.SG	SC-04	SDMM, 2087	ScheibScience2018	813	1034-1241 calCE (884±41 BP, UBA-31909)	LSCI.SG	San Clemente Island, CA	USA	32.9	-118.5	Shotgun	0.196398	206513	F
SN-13.SG	SN-13	SDMM, 17644	ScheibScience2018	811	1035-1244 calCE (881±42 BP, UBA-31915)	USA_CA_Late_SanNicolas.SG	San Nicolas Island, CA	USA	33.2643	-119.539	Shotgun	0.580568	509837	F
SN-53.SG	SN-53	MDLH, PE10250	ScheibScience2018	741	1160-1258 calCE (840±26 BP, OxA-16579)	USA_CA_Late_SanNicolas.SG	San Nicolas Island, CA	USA	33.2643	-119.539	Shotgun	0.270641	277656	F
SM-02.SG	SM-02	MDLH, PE7076	ScheibScience2018	737	1166-1261 calCE (826±26 BP)	Island_Chumash_SanMiguel.SG	San Miguel Island, CA	USA	34.0333	-120.383	Shotgun	1.9305	963392	F
CK-03.SG	CK-03	UT, 3	ScheibScience2018	649	1220-1383 calCE (729±38 BP, D-AMS-22506)	ASO_lc.SG	Lucier, Southwestern Ontario	Canada	42.2167	-83.0667	Shotgun	0.002827	3418	M
LU-03.SG	LU-03	UT, GS12	ScheibScience2018	625	1200-1450 CE	ASO_lc.SG	Lucier, Southwestern Ontario	Canada	42.2167	-83.0667	Shotgun	0.008929	10731	M
LU-05.SG	LU-05	UT, GX9	ScheibScience2018	625	1200-1450 CE	ASO_lc.SG	Lucier, Southwestern Ontario	Canada	42.2167	-83.0667	Shotgun	0.006079	7063	F
LU-01.SG	LU-01	UT, GB-33	ScheibScience2018	625	1200-1450 CE	ASO_o1_lc.SG	Lucier, Southwestern Ontario	Canada	42.2167	-83.0667	Shotgun	0.005362	6468	M
LU-02.SG	LU-02	UT, GG-33	ScheibScience2018	625	1200-1450 CE	ASO_o2_lc.SG	Lucier, Southwestern Ontario	Canada	42.2167	-83.0667	Shotgun	0.006863	8274	M
CK-10.SG	CK-10	UT, GS7	ScheibScience2018	625	1200-1450 CE	ASO.SG	Lucier, Southwestern Ontario	Canada	42.2167	-83.0667	Shotgun	0.02038	23628	F
LU-06.SG	LU-06	UT, GG-121	ScheibScience2018	625	1200-1450 CE	ASO.SG	Lucier, Southwestern Ontario	Canada	42.2167	-83.0667	Shotgun	0.033056	38439	F
SM-01.SG	SM-01	MDLH, PE7066	ScheibScience2018	611	1284-1394 calCE (641±25 BP)	Island_Chumash_SanMiguel.SG	San Miguel Island, CA	USA	34.0333	-120.383	Shotgun	0.095116	108996	M
CT-01.SG	CT-01	SDMM, 1973-36-1	ScheibScience2018	414	1439-1634 calCE (387±38 BP, UBA-31907)	LSCI.SG	San Catalina Island, CA	USA	33.3833	-118.417	Shotgun	2.80638	1085390	M
CK-09.SG	CK-09	UT, 1001	ScheibScience2018	404	1455-1637 calCE (351±40 BP, D-AMS-22504)	ASO.SG	Lucier, Southwestern Ontario	Canada	42.2167	-83.0667	Shotgun	0.150831	164219	F
CT-02.SG	CT-02	SDMM, 1986-22-0007-E	ScheibScience2018	300	1400-1700 CE	LSCI.SG	San Catalina Island, CA	USA	33.3833	-118.417	Shotgun	0.019131	22470	F
Ala1.SG	Ala1	RM, Ala1	ScheibScience2018	300	1400-1900 CE	San_Francisco_May.SG	Síi Túupentak (ALA-565/H), San Francisco Bay	USA	37.5944	-121.889	Shotgun	0.337768	316411	F
US-14.SG	US-14	AMNH, 99.1/2270	ScheibScience2018	291	1521-1798 calCE (269±26 BP, OxA-34348)	Colonist.SG	Shohola Creek, Indian Cabin Ridge, PA	USA	41.4323	-74.9467	Shotgun	0.173042	190531	M
523a.SG	523a	RM, 523a	ScheibScience2018	125	1800-1850 CE	Alaskan_Athabskan.SG	Palm Site	USA	60.26	-150.19	Shotgun	0.776288	584475	M
I2966	I2966	Hora1	SkoglundCell2017	8955	7174-6836 calBCE (8075±35 BP, PSUAMS-5145, unpublished date wait until others publish it)	Malawi_Hora_9000BP	Hora	Malawi	-11.6599	33.6419	1240K	0.619989	513439	M
I2966_all	I2966	Hora1	SkoglundCell2017	8955	7174-6836 calBCE (8075±35 BP, PSUAMS-5145, unpublished date wait until others publish it)	Malawi_Hora_9000BP_all	Hora	Malawi	-11.6599	33.6419	1240K	0.84	610605	M
I2966.SG	I2966	Hora1	SkoglundCell2017	8955	7174-6836 calBCE (8075±35 BP, PSUAMS-5145, unpublished date wait until others publish it)	Malawi_Hora_9000BP.SG	Hora	Malawi	-11.6599	33.6419	Shotgun	0.261	272070	M
I2967_all	I2967	Hora2	SkoglundCell2017	8065	6223-6007 calBCE (7230±60 BP, PSUAMS-2535)	Malawi_Hora_8100BP_all	Hora	Malawi	-11.6599	33.6419	1240K	0.078424	86890	F
I2967_published	I2967	Hora2	SkoglundCell2017	8065	6223-6007 calBCE (7230±60 BP, PSUAMS-2535)	Malawi_Hora_8100BP_published	Hora	Malawi	-11.6599	33.6419	1240K	0.031949	36172	F
I2967_published_all	I2967	Hora2	SkoglundCell2017	8065	6223-6007 calBCE (7230±60 BP, PSUAMS-2535)	Malawi_Hora_8100BP_published_all	Hora	Malawi	-11.6599	33.6419	1240K	0.059	65686	U
I2967.SG	I2967	Hora2	SkoglundCell2017	8065	6223-6007 calBCE (7230±60 BP, PSUAMS-2535)	Malawi_Hora_8100BP.SG	Hora	Malawi	-11.6599	33.6419	Shotgun	0.029	34177	F
I4468_published	I4468	FGA3	SkoglundCell2017	6087	4233-4041 calBCE (5290±25 BP, UCIAMS-186347)	Malawi_Fingira_6100BP_all_published	Fingira	Malawi	-10.7862	33.7654	1240K	0.026	30257	M
I4427_published	I4427	FGA2, Lot 1, Plotted bone	SkoglundCell2017	6061	4230-3992 calBCE (5270±25 BP, UCIAMS-186346)	Malawi_Fingira_6100BP_all_published	Fingira	Malawi	-10.7862	33.7654	1240K	0.088	99341	M
I4421_published	I4421	CHEN_SUB1	SkoglundCell2017	5200	3400-3100 BCE (from another date at the same site)	Malawi_Chencherere_5200BP_all_published	Chencherere	Malawi	-14.3758	33.8236	1240K	0.053	59470	F
I4422_published	I4422	CHEN_SUB2	SkoglundCell2017	5181	3357-3104 calBCE (4525±25 BP, UCIAMS-186348)	Malawi_Chencherere_5200BP_all_published	Chencherere	Malawi	-14.3758	33.8236	1240K	0.008	9355	F
I3726	I3726	Bag #574 (Unit 10/L17)	SkoglundCell2017	3079	1210-1047 calBCE (2925±20 BP, ISGS-A3806)	Tanzania_Luxmanda_3100BP	Luxmanda, UVS40	Tanzania	-4.25557	35.3185	1240K	1.69916	796778	F
I3726_all	I3726	Bag #574 (Unit 10/L17)	SkoglundCell2017	3079	1210-1047 calBCE (2925±20 BP, ISGS-A3806)	Tanzania_Luxmanda_3100BP_all	Luxmanda, UVS40	Tanzania	-4.25557	35.3185	1240K	2.161	845016	F
I4426_published	I4426	FGA1	SkoglundCell2017	2517	731-402 calBCE [731-408 calBCE (2425±20 BP, PSUAMS-1734), 538-402 calBCE (2400±20 BP, PSUAMS-1881)]	Malawi_Fingira_2500BP_all_published	Fingira	Malawi	-10.7862	33.7654	1240K	1.441	635427	F
I9028.SG	KhoesanLeipzigHunter	KhoesanLeipzigHunter	SkoglundCell2017	2103	291-15 calBCE (2330±25 BP, UGAMS-7255)	South_Africa_2100BP.SG	St. Helena	South Africa	-32.7603	18.0297	Shotgun	1.096	731098	M
I9133.SG	UCT386	UCT386	SkoglundCell2017	1970	161 calBCE - 121 calCE (2000±50 BP, Pta-5283)	South_Africa_2000BP.SG	Faraoskop Rock Shelter	South Africa	-31.9804	18.5177	Shotgun	2.328	1028904	M
I1048.SG	I1048	PK12-02/204/15336	SkoglundCell2017	1358	540-645 calCE (1520±30 BP, Beta-434912)	Tanzania_Pemba_1400BP_lc.SG	Zanzibar, Pemba Island, Mapangani Cave	Tanzania	-4.9	39.6	Shotgun	0.005	5829	M
I1048_published	I1048	PK12-02/204/15336	SkoglundCell2017	1358	540-645 calCE (1520±30 BP, Beta-434912)	Tanzania_Pemba_1400BP_published	Zanzibar, Pemba Island, Mapangani Cave	Tanzania	-4.9	39.6	1240K	0.098	105026	F
I1048_published_all	I1048	PK12-02/204/15336	SkoglundCell2017	1358	540-645 calCE (1520±30 BP, Beta-434912)	Tanzania_Pemba_1400BP_published_all	Zanzibar, Pemba Island, Mapangani Cave	Tanzania	-4.9	39.6	1240K	0.173	168117	F
I0589	I0589	KC 10 - 1011 (4353)	SkoglundCell2017	1335	580-650 calCE (1479±23 BP, OxA-31427)	Tanzania_Zanzibar_1300BP	Zanzibar, Kuumbi Cave	Tanzania	-6.4	39.5	1240K	0.318594	313206	F
I0589_all	I0589	KC 10 - 1011 (4353)	SkoglundCell2017	1335	580-650 calCE (1479±23 BP, OxA-31427)	Tanzania_Zanzibar_1300BP_all	Zanzibar, Kuumbi Cave	Tanzania	-6.4	39.5	1240K	1.957	752917	F
I0589.SG	I0589	KC 10 - 1011 (4353)	SkoglundCell2017	1335	580-650 calCE (1479±23 BP, OxA-31427)	Tanzania_Zanzibar_1300BP.SG	Zanzibar, Kuumbi Cave	Tanzania	-6.4	39.5	Shotgun	0.015	18170	F
I9134.SG	UCT473	UCT473	SkoglundCell2017	1199	639-864 calCE (1310±50 BP, Pta-4373)	South_Africa_1200BP.SG	Kasteelberg	South Africa	-32.8123	17.9487	Shotgun	0.81	641971	F
I2298_published	I2298	PK-03/301/15624	SkoglundCell2017	606	1292-1396 calCE (623±20 BP, Wk-43308)	Tanzania_Pemba_600BP_published	Zanzibar, Pemba Island, Mapangani Cave	Tanzania	-4.9	39.6	1240K	1.872	695242	F
I0595	I0595	PYS13-403, PYS13-401B, PYS13-402A	SkoglundCell2017	410	1450-1630 calCE (388±27 BP, OxA-30803)	Kenya_400BP	Kilifi, Panga ya Saidi	Kenya	-3.7	39.7	1240K	0.136	150383	M
S_Mixe-2.DG	S_Mixe-2	S_Mixe-2	SkoglundNature2015	0	present	Mixe.DG	Tamazulapan, Mixe	Mexico	16.95	-96.5833	Shotgun.diploid	46.94	1116607	F
S_Mixe-3.DG	S_Mixe-3	S_Mixe-3	SkoglundNature2015	0	present	Mixe.DG	Tamazulapan, Mixe	Mexico	16.95	-96.5833	Shotgun.diploid	46.66	1117679	F
S_Papuan-1.DG	HGDP00550	HGDP00550	SkoglundNature2015	0	present	Papuan.DG	New Guinea, Iatmul and Kwoma societies of the Middle Sepik River region	Papua New Guinea	-4	143	Shotgun.diploid	45.12	1118074	F
S_Papuan-5.DG	HGDP00545	HGDP00545	SkoglundNature2015	0	present	Papuan.DG	New Guinea, Iatmul and Kwoma societies of the Middle Sepik River region	Papua New Guinea	-4	143	Shotgun.diploid	51.02	1119621	M
S_Papuan-13.DG	HGDP00552	HGDP00552	SkoglundNature2015	0	present	Papuan.DG	New Guinea, Iatmul and Kwoma societies of the Middle Sepik River region	Papua New Guinea	-4	143	Shotgun.diploid	43.16	1118089	F
S_Papuan-10.DG	HGDP00553	HGDP00553	SkoglundNature2015	0	present	Papuan.DG	New Guinea, Iatmul and Kwoma societies of the Middle Sepik River region	Papua New Guinea	-4	143	Shotgun.diploid	41.65	1118955	M
S_Papuan-12.DG	HGDP00556	HGDP00556	SkoglundNature2015	0	present	Papuan.DG	New Guinea, Iatmul and Kwoma societies of the Middle Sepik River region	Papua New Guinea	-4	143	Shotgun.diploid	44.16	1116429	M
S_Papuan-2.DG	HGDP00540	HGDP00540	SkoglundNature2015	0	present	Papuan.DG	New Guinea, Iatmul and Kwoma societies of the Middle Sepik River region	Papua New Guinea	-4	143	Shotgun.diploid	46.73	1118158	M
S_Papuan-9.DG	HGDP00542	..	SkoglundNature2015	0	present	Papuan.DG	New Guinea, Iatmul and Kwoma societies of the Middle Sepik River region	Papua New Guinea	-4	143	Shotgun.diploid	43.06	1118992	M
S_Papuan-7.DG	HGDP00548	HGDP00548	SkoglundNature2015	0	present	Papuan.DG	New Guinea, Iatmul and Kwoma societies of the Middle Sepik River region	Papua New Guinea	-4	143	Shotgun.diploid	48.76	1119624	M
S_Papuan-8.DG	HGDP00549	HGDP00549	SkoglundNature2015	0	present	Papuan.DG	New Guinea, Iatmul and Kwoma societies of the Middle Sepik River region	Papua New Guinea	-4	143	Shotgun.diploid	45.06	1118670	M
S_Papuan-3.DG	HGDP00541	HGDP00541	SkoglundNature2015	0	present	Papuan.DG	New Guinea, Iatmul and Kwoma societies of the Middle Sepik River region	Papua New Guinea	-4	143	Shotgun.diploid	33.59	1118510	M
S_Papuan-14.DG	HGDP00554	HGDP00554	SkoglundNature2015	0	present	Papuan.DG	New Guinea, Iatmul and Kwoma societies of the Middle Sepik River region	Papua New Guinea	-4	143	Shotgun.diploid	35.15	1118823	F
S_Papuan-4.DG	HGDP00543	HGDP00543	SkoglundNature2015	0	present	Papuan.DG	New Guinea, Iatmul and Kwoma societies of the Middle Sepik River region	Papua New Guinea	-4	143	Shotgun.diploid	48.45	1118633	M
S_Papuan-6.DG	HGDP00547	HGDP00547	SkoglundNature2015	0	present	Papuan.DG	New Guinea, Iatmul and Kwoma societies of the Middle Sepik River region	Papua New Guinea	-4	143	Shotgun.diploid	43.9	1118542	M
S_Papuan-11.DG	HGDP00555	HGDP00555	SkoglundNature2015	0	present	Papuan.DG	New Guinea, Iatmul and Kwoma societies of the Middle Sepik River region	Papua New Guinea	-4	143	Shotgun.diploid	42.21	1118110	M
S_Surui-2.DG	HGDP00852	HGDP00852	SkoglundNature2015	0	present	Surui.DG	..	Brazil	-11	-62	Shotgun.diploid	35.63	1118866	F
S_Surui-1.DG	HGDP00846	HGDP00846	SkoglundNature2015	0	present	Surui.DG	..	Brazil	-11	-62	Shotgun.diploid	41.5	1119337	F
S_Yoruba-2.DG	HGDP00932	HGDP00932	SkoglundNature2015	0	present	Yoruba.DG	..	Nigeria	7.4	3.9	Shotgun.diploid	34.21	1118358	M
S_Yoruba-1.DG	HGDP00928	HGDP00928	SkoglundNature2015	0	present	Yoruba.DG	..	Nigeria	7.4	3.9	Shotgun.diploid	35.98	1118926	F
I1370_all_published	I1370	B17.P3	SkoglundNature2016	2945	1160-830 calBCE (3083±26 BP, Wk-21026, marine correction applied according to Petchey et al. 2014)	Vanuatu_2900BP_all_published	Efate, Teouma	Vanuatu	-17.786	168.37	1240K	0.022422	167311	F
I1369_al_published	I1369	B10B.P3	SkoglundNature2016	2885	1070-800 calBCE (3045±30 BP, Poz-81126, marine correction applied according to Petchey et al. 2014)	Vanuatu_2900BP_all_published	Efate, Teouma	Vanuatu	-17.786	168.37	1240K	0.024412	199500	F
I1368_all_published	I1368	TB30A.P3	SkoglundNature2016	2870	1040-800 calBCE (2983±32 BP, Wk-22657, marine correction applied according to Petchey et al. 2014)	Vanuatu_2900BP_all_published	Efate, Teouma	Vanuatu	-17.786	168.37	1240K	0.014995	139461	F
Sk10	Sk10	Sk10	SkoglundNature2016	2510	730-390 calBCE (2594±20 BP, Wk-41883)	Tonga_2500BP	Talasiu site, Tongatapu	Tonga	-21.1799	-175.116	1240K	0.281	231994	F
Tianyuan	Tianyuan	Tianyuan	YangCurrentBiology2017	39475	38170-36880 calBCE (34430±510 BP, BA-03222)	China_Tianyuan	Tianyuan	China	39.39	115.52	1240K	4.754	901237	M

## Sheet: Human Origins Dataset
ID	Group_ID	Country	Publication	Data_Source	Latitude	Longitude	Total_number_of_SNPs
SMAR-6	Chamicuro	Peru	Barbieri_et_al.,_2019	Axiom_Human_Origins_(Affymetrix)	-5.49986	-76.4634	438443
LAM15	Chotuna	Peru	Barbieri_et_al.,_2019	Axiom_Human_Origins_(Affymetrix)	-6.72	-79.95	438443
AMZ143	Kokama_Colombia	Colombia	Barbieri_et_al.,_2019	Axiom_Human_Origins_(Affymetrix)	-4.13	-69.98	438443
AMZ149	Kokama_Colombia	Colombia	Barbieri_et_al.,_2019	Axiom_Human_Origins_(Affymetrix)	-4.13	-69.98	438443
SMAR-10	Kokama_Peru	Peru	Barbieri_et_al.,_2019	Axiom_Human_Origins_(Affymetrix)	-5.49986	-76.4634	438443
SMAR-7	Kokama_Peru	Peru	Barbieri_et_al.,_2019	Axiom_Human_Origins_(Affymetrix)	-5.49986	-76.4634	438443
SMAR-9	Kokama_Peru	Peru	Barbieri_et_al.,_2019	Axiom_Human_Origins_(Affymetrix)	-5.49986	-76.4634	438443
LAM26	Eten	Peru	Barbieri_et_al.,_2019	Axiom_Human_Origins_(Affymetrix)	-6.92	-79.85	438443
LAM27	Eten	Peru	Barbieri_et_al.,_2019	Axiom_Human_Origins_(Affymetrix)	-6.92	-79.85	438443
LAM32	Eten	Peru	Barbieri_et_al.,_2019	Axiom_Human_Origins_(Affymetrix)	-6.92	-79.85	438443
LAM33	Eten	Peru	Barbieri_et_al.,_2019	Axiom_Human_Origins_(Affymetrix)	-6.92	-79.85	438443
LAM35	Eten	Peru	Barbieri_et_al.,_2019	Axiom_Human_Origins_(Affymetrix)	-6.92	-79.85	438443
PIU24	Narihuala	Peru	Barbieri_et_al.,_2019	Axiom_Human_Origins_(Affymetrix)	-5.3	-80.7	438443
PIU25	Narihuala	Peru	Barbieri_et_al.,_2019	Axiom_Human_Origins_(Affymetrix)	-5.3	-80.7	438443
PIU27	Narihuala	Peru	Barbieri_et_al.,_2019	Axiom_Human_Origins_(Affymetrix)	-5.3	-80.7	438443
PIU28	Narihuala	Peru	Barbieri_et_al.,_2019	Axiom_Human_Origins_(Affymetrix)	-5.3	-80.7	438443
PIU35	Narihuala	Peru	Barbieri_et_al.,_2019	Axiom_Human_Origins_(Affymetrix)	-5.3	-80.7	438443
PUN07	Quechua_Puno	Peru	Barbieri_et_al.,_2019	Axiom_Human_Origins_(Affymetrix)	-15.7662	-69.683	438443
PUN24	Quechua_Puno	Peru	Barbieri_et_al.,_2019	Axiom_Human_Origins_(Affymetrix)	-15.7662	-69.683	438443
PUN48	Quechua_Puno	Peru	Barbieri_et_al.,_2019	Axiom_Human_Origins_(Affymetrix)	-15.7662	-69.683	438443
PUN49	Quechua_Puno	Peru	Barbieri_et_al.,_2019	Axiom_Human_Origins_(Affymetrix)	-15.7662	-69.683	438443
PUN50	Quechua_Puno	Peru	Barbieri_et_al.,_2019	Axiom_Human_Origins_(Affymetrix)	-15.77	-69.68	438443
CH105	Wayku	Peru	Barbieri_et_al.,_2019	Axiom_Human_Origins_(Affymetrix)	-6.42	-76.52	438443
GAV156	Gavião	Brazil	Castro_e_Silva_et_al.,_2020	Axiom_Human_Origins_(Affymetrix)	-10.17	-61.13	438443
GAV161	Gavião	Brazil	Castro_e_Silva_et_al.,_2020	Axiom_Human_Origins_(Affymetrix)	-10.17	-61.13	438443
3001	Guaraní_Mbyá	Brazil	Castro_e_Silva_et_al.,_2020	Axiom_Human_Origins_(Affymetrix)	-23.1	-55	438443
PAR137	Parakanã	Brazil	Castro_e_Silva_et_al.,_2020	Axiom_Human_Origins_(Affymetrix)	-5.37	-51.28	438443
PAR99	Parakanã	Brazil	Castro_e_Silva_et_al.,_2020	Axiom_Human_Origins_(Affymetrix)	-5.37	-51.28	438443
W137	Wajãpi	Brazil	Castro_e_Silva_et_al.,_2020	Axiom_Human_Origins_(Affymetrix)	1.05	-52.83	438443
W218	Wajãpi	Brazil	Castro_e_Silva_et_al.,_2020	Axiom_Human_Origins_(Affymetrix)	1.05	-52.83	438443
AS34	Asurini	Brazil	Castro_e_Silva_et_al.,_2021	Axiom_Human_Origins_(Affymetrix)	-3.89	-51.05	438443
MU224	Munduruku	Brazil	Castro_e_Silva_et_al.,_2021	Axiom_Human_Origins_(Affymetrix)	-6.38	-59.15	438443
XAW113	Xavante	Brazil	Castro_e_Silva_et_al.,_2021	Axiom_Human_Origins_(Affymetrix)	-14	-52.5	438443
XAW1401	Xavante	Brazil	Castro_e_Silva_et_al.,_2021	Axiom_Human_Origins_(Affymetrix)	-14	-52.5	438443
XAW1718	Xavante	Brazil	Castro_e_Silva_et_al.,_2021	Axiom_Human_Origins_(Affymetrix)	-14	-52.5	438443
XAW204	Xavante	Brazil	Castro_e_Silva_et_al.,_2021	Axiom_Human_Origins_(Affymetrix)	-14	-52.5	438443
XAW510	Xavante	Brazil	Castro_e_Silva_et_al.,_2021	Axiom_Human_Origins_(Affymetrix)	-14	-52.5	438443
XAW904	Xavante	Brazil	Castro_e_Silva_et_al.,_2021	Axiom_Human_Origins_(Affymetrix)	-14	-52.5	438443
XI38	Xikrin	Brazil	Castro_e_Silva_et_al.,_2021	Axiom_Human_Origins_(Affymetrix)	-5.92	-51	438443
XI39	Xikrin	Brazil	Castro_e_Silva_et_al.,_2021	Axiom_Human_Origins_(Affymetrix)	-5.92	-51	438443
XI47	Xikrin	Brazil	Castro_e_Silva_et_al.,_2021	Axiom_Human_Origins_(Affymetrix)	-5.92	-51	438443
XI53	Xikrin	Brazil	Castro_e_Silva_et_al.,_2021	Axiom_Human_Origins_(Affymetrix)	-5.92	-51	438443
XI72	Xikrin	Brazil	Castro_e_Silva_et_al.,_2021	Axiom_Human_Origins_(Affymetrix)	-5.92	-51	438443
HGDP00995	Karitiana	Brazil	HGDP_(Patterson_et_al.,_2012)	Axiom_Human_Origins_(Affymetrix)	-10	-63	438443
HGDP00998	Karitiana	Brazil	HGDP_(Patterson_et_al.,_2012)	Axiom_Human_Origins_(Affymetrix)	-10	-63	438443
HGDP00999	Karitiana	Brazil	HGDP_(Patterson_et_al.,_2012)	Axiom_Human_Origins_(Affymetrix)	-10	-63	438443
HGDP01001	Karitiana	Brazil	HGDP_(Patterson_et_al.,_2012)	Axiom_Human_Origins_(Affymetrix)	-10	-63	438443
HGDP01003	Karitiana	Brazil	HGDP_(Patterson_et_al.,_2012)	Axiom_Human_Origins_(Affymetrix)	-10	-63	438443
HGDP01006	Karitiana	Brazil	HGDP_(Patterson_et_al.,_2012)	Axiom_Human_Origins_(Affymetrix)	-10	-63	438443
HGDP01010	Karitiana	Brazil	HGDP_(Patterson_et_al.,_2012)	Axiom_Human_Origins_(Affymetrix)	-10	-63	438443
HGDP01012	Karitiana	Brazil	HGDP_(Patterson_et_al.,_2012)	Axiom_Human_Origins_(Affymetrix)	-10	-63	438443
HGDP01013	Karitiana	Brazil	HGDP_(Patterson_et_al.,_2012)	Axiom_Human_Origins_(Affymetrix)	-10	-63	438443
HGDP01014	Karitiana	Brazil	HGDP_(Patterson_et_al.,_2012)	Axiom_Human_Origins_(Affymetrix)	-10	-63	438443
HGDP01015	Karitiana	Brazil	HGDP_(Patterson_et_al.,_2012)	Axiom_Human_Origins_(Affymetrix)	-10	-63	438443
HGDP01018	Karitiana	Brazil	HGDP_(Patterson_et_al.,_2012)	Axiom_Human_Origins_(Affymetrix)	-10	-63	438443
HGDP01019	Karitiana	Brazil	HGDP_(Patterson_et_al.,_2012)	Axiom_Human_Origins_(Affymetrix)	-10	-63	438443
HGDP00854	Maya	Mexico	HGDP_(Patterson_et_al.,_2012)	Axiom_Human_Origins_(Affymetrix)	19	-91	438443
HGDP00855	Maya	Mexico	HGDP_(Patterson_et_al.,_2012)	Axiom_Human_Origins_(Affymetrix)	19	-91	438443
HGDP00856	Maya	Mexico	HGDP_(Patterson_et_al.,_2012)	Axiom_Human_Origins_(Affymetrix)	19	-91	438443
HGDP00857	Maya	Mexico	HGDP_(Patterson_et_al.,_2012)	Axiom_Human_Origins_(Affymetrix)	19	-91	438443
HGDP00858	Maya	Mexico	HGDP_(Patterson_et_al.,_2012)	Axiom_Human_Origins_(Affymetrix)	19	-91	438443
HGDP00859	Maya	Mexico	HGDP_(Patterson_et_al.,_2012)	Axiom_Human_Origins_(Affymetrix)	19	-91	438443
HGDP00860	Maya	Mexico	HGDP_(Patterson_et_al.,_2012)	Axiom_Human_Origins_(Affymetrix)	19	-91	438443
HGDP00861	Maya	Mexico	HGDP_(Patterson_et_al.,_2012)	Axiom_Human_Origins_(Affymetrix)	19	-91	438443
HGDP00862	Maya	Mexico	HGDP_(Patterson_et_al.,_2012)	Axiom_Human_Origins_(Affymetrix)	19	-91	438443
HGDP00863	Maya	Mexico	HGDP_(Patterson_et_al.,_2012)	Axiom_Human_Origins_(Affymetrix)	19	-91	438443
HGDP00864	Maya	Mexico	HGDP_(Patterson_et_al.,_2012)	Axiom_Human_Origins_(Affymetrix)	19	-91	438443
HGDP00865	Maya	Mexico	HGDP_(Patterson_et_al.,_2012)	Axiom_Human_Origins_(Affymetrix)	19	-91	438443
HGDP00868	Maya	Mexico	HGDP_(Patterson_et_al.,_2012)	Axiom_Human_Origins_(Affymetrix)	19	-91	438443
HGDP00869	Maya	Mexico	HGDP_(Patterson_et_al.,_2012)	Axiom_Human_Origins_(Affymetrix)	19	-91	438443
HGDP00870	Maya	Mexico	HGDP_(Patterson_et_al.,_2012)	Axiom_Human_Origins_(Affymetrix)	19	-91	438443
HGDP00871	Maya	Mexico	HGDP_(Patterson_et_al.,_2012)	Axiom_Human_Origins_(Affymetrix)	19	-91	438443
HGDP00872	Maya	Mexico	HGDP_(Patterson_et_al.,_2012)	Axiom_Human_Origins_(Affymetrix)	19	-91	438443
HGDP00873	Maya	Mexico	HGDP_(Patterson_et_al.,_2012)	Axiom_Human_Origins_(Affymetrix)	19	-91	438443
HGDP00875	Maya	Mexico	HGDP_(Patterson_et_al.,_2012)	Axiom_Human_Origins_(Affymetrix)	19	-91	438443
HGDP00876	Maya	Mexico	HGDP_(Patterson_et_al.,_2012)	Axiom_Human_Origins_(Affymetrix)	19	-91	438443
HGDP00877	Maya	Mexico	HGDP_(Patterson_et_al.,_2012)	Axiom_Human_Origins_(Affymetrix)	19	-91	438443
HGDP00702	Piapoco	Colombia	HGDP_(Patterson_et_al.,_2012)	Axiom_Human_Origins_(Affymetrix)	3	-68	438443
HGDP00703	Piapoco	Colombia	HGDP_(Patterson_et_al.,_2012)	Axiom_Human_Origins_(Affymetrix)	3	-68	438443
HGDP00704	Piapoco	Colombia	HGDP_(Patterson_et_al.,_2012)	Axiom_Human_Origins_(Affymetrix)	3	-68	438443
HGDP00706	Piapoco	Colombia	HGDP_(Patterson_et_al.,_2012)	Axiom_Human_Origins_(Affymetrix)	3	-68	438443
HGDP00970	Piapoco	Colombia	HGDP_(Patterson_et_al.,_2012)	Axiom_Human_Origins_(Affymetrix)	3	-68	438443
mixe0015	Mixe	Mexico	Lazaridis_et_al.,_2014	Axiom_Human_Origins_(Affymetrix)	16.95	-96.5833	438443
mixe0018	Mixe	Mexico	Lazaridis_et_al.,_2014	Axiom_Human_Origins_(Affymetrix)	16.95	-96.5833	438443
mixe0029	Mixe	Mexico	Lazaridis_et_al.,_2014	Axiom_Human_Origins_(Affymetrix)	16.95	-96.5833	438443
Mixa0001	Mixtec	Mexico	Lazaridis_et_al.,_2014	Axiom_Human_Origins_(Affymetrix)	17.45	-97.2167	438443
Mixa0002	Mixtec	Mexico	Lazaridis_et_al.,_2014	Axiom_Human_Origins_(Affymetrix)	17.8333	-97.4833	438443
Mixa0016	Mixtec	Mexico	Lazaridis_et_al.,_2014	Axiom_Human_Origins_(Affymetrix)	15.95	-97.3667	438443
Mixa0018	Mixtec	Mexico	Lazaridis_et_al.,_2014	Axiom_Human_Origins_(Affymetrix)	15.95	-97.3667	438443
Mixa0024	Mixtec	Mexico	Lazaridis_et_al.,_2014	Axiom_Human_Origins_(Affymetrix)	15.95	-97.3667	438443
Mixa0049	Mixtec	Mexico	Lazaridis_et_al.,_2014	Axiom_Human_Origins_(Affymetrix)	15.95	-97.3667	438443
Mixa0061	Mixtec	Mexico	Lazaridis_et_al.,_2014	Axiom_Human_Origins_(Affymetrix)	17	-97	438443
Mixa0078	Mixtec	Mexico	Lazaridis_et_al.,_2014	Axiom_Human_Origins_(Affymetrix)	18.0167	-96.7333	438443
Mixa0087	Mixtec	Mexico	Lazaridis_et_al.,_2014	Axiom_Human_Origins_(Affymetrix)	15.95	-97.3667	438443
Mixa0093	Mixtec	Mexico	Lazaridis_et_al.,_2014	Axiom_Human_Origins_(Affymetrix)	17	-97	438443
Apalai_147	Apalai	Brazil	Skoglund_et_al.,_2015	Axiom_Human_Origins_(Affymetrix)	-1.33	-54.67	438443
Apalai_185	Apalai	Brazil	Skoglund_et_al.,_2015	Axiom_Human_Origins_(Affymetrix)	-1.33	-54.67	438443
Apalai_228	Apalai	Brazil	Skoglund_et_al.,_2015	Axiom_Human_Origins_(Affymetrix)	-1.33	-54.67	438443
Arara_11	Arara	Brazil	Skoglund_et_al.,_2015	Axiom_Human_Origins_(Affymetrix)	-3.91	-53.59	438443
Arara_49	Arara	Brazil	Skoglund_et_al.,_2015	Axiom_Human_Origins_(Affymetrix)	-3.91	-53.59	438443
Guarani-KW_203	Guaraní_Kaiowá	Brazil	Skoglund_et_al.,_2015	Axiom_Human_Origins_(Affymetrix)	-23.33	-55.2	438443
Guarani-KW_220	Guaraní_Kaiowá	Brazil	Skoglund_et_al.,_2015	Axiom_Human_Origins_(Affymetrix)	-23.33	-55.2	438443
Guarani-KW_223	Guaraní_Kaiowá	Brazil	Skoglund_et_al.,_2015	Axiom_Human_Origins_(Affymetrix)	-23.33	-55.2	438443
Guarani-KW_224	Guaraní_Kaiowá	Brazil	Skoglund_et_al.,_2015	Axiom_Human_Origins_(Affymetrix)	-23.33	-55.2	438443
Guarani-KW_230	Guaraní_Kaiowá	Brazil	Skoglund_et_al.,_2015	Axiom_Human_Origins_(Affymetrix)	-23.33	-55.2	438443
Guarani-KW_644	Guaraní_Kaiowá	Brazil	Skoglund_et_al.,_2015	Axiom_Human_Origins_(Affymetrix)	-23.33	-55.2	438443
Guarani-KW_645	Guaraní_Kaiowá	Brazil	Skoglund_et_al.,_2015	Axiom_Human_Origins_(Affymetrix)	-23.33	-55.2	438443
Guarani-KW_646	Guaraní_Kaiowá	Brazil	Skoglund_et_al.,_2015	Axiom_Human_Origins_(Affymetrix)	-23.33	-55.2	438443
Guarani-KW_650	Guaraní_Kaiowá	Brazil	Skoglund_et_al.,_2015	Axiom_Human_Origins_(Affymetrix)	-23.33	-55.2	438443
Guarani-GN_841	Guaraní_Nãndeva	Brazil	Skoglund_et_al.,_2015	Axiom_Human_Origins_(Affymetrix)	-23.33	-54.5	438443
Guarani-GN_845	Guaraní_Nãndeva	Brazil	Skoglund_et_al.,_2015	Axiom_Human_Origins_(Affymetrix)	-23.33	-54.5	438443
Guarani-GN_852	Guaraní_Nãndeva	Brazil	Skoglund_et_al.,_2015	Axiom_Human_Origins_(Affymetrix)	-23.33	-54.5	438443
Surui_20	Surui	Brazil	Skoglund_et_al.,_2015	Axiom_Human_Origins_(Affymetrix)	-11	-62	438443
Surui_72	Surui	Brazil	Skoglund_et_al.,_2015	Axiom_Human_Origins_(Affymetrix)	-11	-62	438443
U.Kaapor_150	Urubu_Kaapor	Brazil	Skoglund_et_al.,_2015	Axiom_Human_Origins_(Affymetrix)	-2.5	-46.5	438443
U.Kaapor_164	Urubu_Kaapor	Brazil	Skoglund_et_al.,_2015	Axiom_Human_Origins_(Affymetrix)	-2.5	-46.5	438443
U.Kaapor_95	Urubu_Kaapor	Brazil	Skoglund_et_al.,_2015	Axiom_Human_Origins_(Affymetrix)	-2.5	-46.5	438443
Xavante_1004	Xavante	Brazil	Skoglund_et_al.,_2015	Axiom_Human_Origins_(Affymetrix)	-14	-52.5	438443
Xavante_107	Xavante	Brazil	Skoglund_et_al.,_2015	Axiom_Human_Origins_(Affymetrix)	-14	-52.5	438443
Xavante_2304	Xavante	Brazil	Skoglund_et_al.,_2015	Axiom_Human_Origins_(Affymetrix)	-14	-52.5	438443
Xavante_506	Xavante	Brazil	Skoglund_et_al.,_2015	Axiom_Human_Origins_(Affymetrix)	-14	-52.5	438443
Xavante_606	Xavante	Brazil	Skoglund_et_al.,_2015	Axiom_Human_Origins_(Affymetrix)	-14	-52.5	438443
Zoro_51	Zoró	Brazil	Skoglund_et_al.,_2015	Axiom_Human_Origins_(Affymetrix)	-10.33	-60.33	438443
