# Supplementary material for: Genomic history of coastal societies from eastern South America
Source: Nat Ecol Evol. 2023 Jul 31;7(8):1315–30. doi: 10.1038/s41559-023-02114-9 (PMC10406606; doi:10.1038/s41559-023-02114-9)
Supplement: Supplementary file 11 — Pairwise mismatch rate results. [file 41559_2023_2114_MOESM11_ESM.xlsx]

## Sheet: PMR results
ID1	ID2	nSNPs	nmismatch	pmismatch	Coef.Rel.	Same	unrelated	kin
CBE003	CUB008	27.49	5.594	0.2	0.15	0.11	0.22	4
CBE003	GA4002	126.44	25.971	0.21	0.13	0.11	0.22	4
CBE003	CUB002	100.923	20.782	0.21	0.13	0.11	0.22	4
CBE003	JBT014	171.846	35.416	0.21	0.13	0.11	0.22	4
CBE003	JBT015	346.201	71.888	0.21	0.11	0.11	0.22	4
CBE003	EPS004	195.961	41.185	0.21	0.09	0.11	0.22	4
CBE003	EPS002	197.327	41.491	0.21	0.09	0.11	0.22	4
CBE003	PAI001	190.843	40.199	0.21	0.09	0.11	0.22	4
CBE003	TDA002	135.546	28.559	0.21	0.08	0.11	0.22	4
CBE003	PLM001	199.884	42.129	0.21	0.08	0.11	0.22	4
CBE003	CBE004	214.343	41.084	0.19	0.08	0.1	0.2	4
CBE003	EPS001	348.021	73.447	0.21	0.08	0.11	0.22	4
CBE003	VSM001	357.848	75.587	0.21	0.08	0.11	0.22	4
CBE003	EPS005	167.896	35.482	0.21	0.08	0.11	0.22	4
CBE003	EPS003	229.601	48.54	0.21	0.08	0.11	0.22	4
CBE003	SAM014	122.749	25.995	0.21	0.07	0.11	0.22	4
CBE003	JBT019	232.78	49.39	0.21	0.07	0.11	0.22	4
CBE003	EPS011	155.205	32.971	0.21	0.07	0.11	0.22	4
CBE003	JBT011	154.344	29.983	0.19	0.06	0.1	0.2	4
CBE003	JBT002	171.14	33.259	0.19	0.06	0.1	0.2	4
CBE003	JBT023	333.099	64.977	0.2	0.05	0.1	0.2	4
CBE003	JBT001	377.478	73.662	0.2	0.05	0.1	0.2	4
CBE003	JBT013	298.119	58.364	0.2	0.04	0.1	0.2	4
CBE003	LAP012	252.528	54.41	0.22	0.04	0.11	0.22	4
CBE003	JBT012	314.631	61.645	0.2	0.04	0.1	0.2	4
CBE003	JBT010	273.993	53.685	0.2	0.04	0.1	0.2	4
CBE003	JBT022	345.76	67.829	0.2	0.04	0.1	0.2	4
CBE003	JBT021	295.695	58.119	0.2	0.03	0.1	0.2	4
CBE003	JBT020	128.768	25.314	0.2	0.03	0.1	0.2	4
CBE003	JBT018	365.931	72.007	0.2	0.03	0.1	0.2	4
CBE003	JBT025	326.588	64.348	0.2	0.03	0.1	0.2	4
CBE003	JBT026	331.881	65.471	0.2	0.03	0.1	0.2	4
CBE003	JBT009	424.305	84.546	0.2	0.01	0.1	0.2	4
CBE004	GA4002	111.187	22.349	0.2	0.17	0.11	0.22	4
CBE004	CUB002	87.632	17.769	0.2	0.16	0.11	0.22	4
CBE004	JBT014	147.388	30.151	0.2	0.14	0.11	0.22	4
CBE004	JBT015	290.005	59.844	0.21	0.12	0.11	0.22	4
CBE004	CUB008	23.432	4.841	0.21	0.12	0.11	0.22	4
CBE004	TDA002	118.04	24.498	0.21	0.11	0.11	0.22	4
CBE004	EPS005	145.379	30.403	0.21	0.1	0.11	0.22	4
CBE004	EPS004	168.026	35.232	0.21	0.09	0.11	0.22	4
CBE004	SAM014	104.068	21.918	0.21	0.09	0.11	0.22	4
CBE004	EPS002	170.908	36.006	0.21	0.08	0.11	0.22	4
CBE004	EPS001	291.488	61.443	0.21	0.08	0.11	0.22	4
CBE004	PAI001	163.109	34.413	0.21	0.08	0.11	0.22	4
CBE004	PLM001	173.883	36.699	0.21	0.08	0.11	0.22	4
CBE004	VSM001	297.893	63.087	0.21	0.07	0.11	0.22	4
CBE004	JBT021	250.872	48.415	0.19	0.07	0.1	0.2	4
CBE004	JBT012	265.46	51.236	0.19	0.07	0.1	0.2	4
CBE004	JBT019	197.721	41.995	0.21	0.07	0.11	0.22	4
CBE004	LAP012	214.199	45.588	0.21	0.07	0.11	0.22	4
CBE004	EPS003	195.497	41.631	0.21	0.06	0.11	0.22	4
CBE004	JBT013	251.69	48.739	0.19	0.06	0.1	0.2	4
CBE004	EPS011	134.166	28.602	0.21	0.06	0.11	0.22	4
CBE004	JBT018	305.47	59.21	0.19	0.06	0.1	0.2	4
CBE004	JBT023	279.429	54.201	0.19	0.06	0.1	0.2	4
CBE004	JBT001	314.987	61.191	0.19	0.06	0.1	0.2	4
CBE004	JBT010	232.572	45.245	0.19	0.05	0.1	0.2	4
CBE004	JBT011	134.243	26.126	0.19	0.05	0.1	0.2	4
CBE004	JBT025	275.872	53.941	0.2	0.04	0.1	0.2	4
CBE004	JBT026	280.056	54.789	0.2	0.04	0.1	0.2	4
CBE004	JBT022	290.862	57.194	0.2	0.03	0.1	0.2	4
CBE004	JBT002	148.702	29.258	0.2	0.03	0.1	0.2	4
CBE004	JBT020	111.106	21.897	0.2	0.03	0.1	0.2	4
CBE004	JBT009	351.025	69.896	0.2	0.01	0.1	0.2	4
CUB002	CUB008	11.525	2.202	0.19	0.26	0.11	0.22	3
CUB002	JBT023	131.29	26.766	0.2	0.15	0.11	0.22	4
CUB002	JBT001	148.172	30.222	0.2	0.15	0.11	0.22	4
CUB002	JBT009	163.305	33.32	0.2	0.15	0.11	0.22	4
CUB002	JBT010	109.676	22.394	0.2	0.14	0.11	0.22	4
CUB002	JBT018	143.291	29.379	0.21	0.14	0.11	0.22	4
CUB002	JBT012	125.203	25.672	0.21	0.14	0.11	0.22	4
CUB002	JBT013	118.665	24.338	0.21	0.14	0.11	0.22	4
CUB002	JBT011	63.335	13.013	0.21	0.13	0.11	0.22	4
CUB002	JBT026	131.826	27.102	0.21	0.13	0.11	0.22	4
CUB002	JBT025	129.885	26.717	0.21	0.13	0.11	0.22	4
CUB002	JBT002	70.931	14.706	0.21	0.12	0.11	0.22	4
CUB002	JBT021	118.7	24.621	0.21	0.11	0.11	0.22	4
CUB002	JBT022	135.857	28.185	0.21	0.11	0.11	0.22	4
CUB002	GA4002	54.018	11.217	0.21	0.11	0.11	0.22	4
CUB002	JBT020	52.697	10.953	0.21	0.11	0.11	0.22	4
CUB002	EPS003	94.139	19.608	0.21	0.11	0.11	0.22	4
CUB002	JBT014	70.831	14.799	0.21	0.1	0.11	0.22	4
CUB002	EPS002	82.389	17.248	0.21	0.1	0.11	0.22	4
CUB002	PLM001	81.697	17.11	0.21	0.1	0.11	0.22	4
CUB002	EPS004	80.167	16.797	0.21	0.1	0.11	0.22	4
CUB002	JBT015	136.969	28.708	0.21	0.09	0.11	0.22	4
CUB002	VSM001	141.865	29.777	0.21	0.09	0.11	0.22	4
CUB002	EPS005	71.226	14.963	0.21	0.09	0.11	0.22	4
CUB002	EPS001	139.051	29.228	0.21	0.09	0.11	0.22	4
CUB002	JBT019	94.134	19.813	0.21	0.09	0.11	0.22	4
CUB002	PAI001	80.171	16.884	0.21	0.09	0.11	0.22	4
CUB002	EPS011	66.323	13.987	0.21	0.08	0.11	0.22	4
CUB002	SAM014	50.802	10.724	0.21	0.08	0.11	0.22	4
CUB002	TDA002	56.408	11.941	0.21	0.08	0.11	0.22	4
CUB002	LAP012	101.869	21.602	0.21	0.07	0.11	0.22	4
CUB008	JBT023	36.223	7.395	0.2	0.14	0.11	0.22	4
CUB008	JBT010	29.926	6.11	0.2	0.14	0.11	0.22	4
CUB008	JBT018	39.717	8.168	0.21	0.13	0.11	0.22	4
CUB008	JBT001	41.292	8.493	0.21	0.13	0.11	0.22	4
CUB008	JBT021	32.502	6.698	0.21	0.13	0.11	0.22	4
CUB008	JBT012	34.673	7.151	0.21	0.13	0.11	0.22	4
CUB008	JBT009	46.164	9.538	0.21	0.12	0.11	0.22	4
CUB008	JBT025	35.709	7.387	0.21	0.12	0.11	0.22	4
CUB008	JBT002	18.828	3.899	0.21	0.12	0.11	0.22	4
CUB008	SAM014	13.457	2.789	0.21	0.12	0.11	0.22	4
CUB008	JBT022	37.665	7.82	0.21	0.11	0.11	0.22	4
CUB008	JBT013	32.494	6.778	0.21	0.1	0.11	0.22	4
CUB008	JBT011	17.119	3.586	0.21	0.1	0.11	0.22	4
CUB008	JBT020	13.993	2.935	0.21	0.09	0.11	0.22	4
CUB008	EPS001	38.087	7.99	0.21	0.09	0.11	0.22	4
CUB008	PLM001	21.868	4.589	0.21	0.09	0.11	0.22	4
CUB008	GA4002	14.062	2.955	0.21	0.09	0.11	0.22	4
CUB008	EPS003	25.01	5.266	0.21	0.09	0.11	0.22	4
CUB008	EPS005	18.561	3.922	0.21	0.08	0.11	0.22	4
CUB008	JBT026	36.232	7.657	0.21	0.08	0.11	0.22	4
CUB008	VSM001	38.836	8.212	0.21	0.08	0.11	0.22	4
CUB008	EPS004	21.489	4.552	0.21	0.07	0.11	0.22	4
CUB008	PAI001	20.98	4.449	0.21	0.07	0.11	0.22	4
CUB008	JBT015	37.934	8.078	0.21	0.06	0.11	0.22	4
CUB008	EPS002	21.555	4.604	0.21	0.06	0.11	0.22	4
CUB008	JBT014	18.673	3.993	0.21	0.06	0.11	0.22	4
CUB008	JBT019	25.357	5.444	0.21	0.05	0.11	0.22	4
CUB008	EPS011	17.488	3.764	0.22	0.04	0.11	0.22	4
CUB008	LAP012	27.973	6.024	0.22	0.04	0.11	0.22	4
CUB008	TDA002	14.98	3.257	0.22	0.02	0.11	0.22	4
EPS001	VSM001	509.368	105.426	0.21	0.12	0.11	0.22	4
EPS001	TDA002	184.584	38.242	0.21	0.12	0.11	0.22	4
EPS001	PLM001	272.77	56.588	0.21	0.11	0.11	0.22	4
EPS001	JBT014	236.807	49.511	0.21	0.1	0.11	0.22	4
EPS001	EPS003	320.302	67.055	0.21	0.1	0.11	0.22	4
EPS001	EPS002	269.188	56.367	0.21	0.1	0.11	0.22	4
EPS001	EPS005	230.068	48.243	0.21	0.09	0.11	0.22	4
EPS001	GA4002	170.191	35.689	0.21	0.09	0.11	0.22	4
EPS001	EPS004	269.954	56.649	0.21	0.09	0.11	0.22	4
EPS001	PAI001	265.316	55.726	0.21	0.09	0.11	0.22	4
EPS001	JBT009	607.014	127.599	0.21	0.09	0.11	0.22	4
EPS001	JBT019	323.023	67.949	0.21	0.09	0.11	0.22	4
EPS001	JBT023	467.971	98.516	0.21	0.09	0.11	0.22	4
EPS001	JBT011	207.907	43.803	0.21	0.08	0.11	0.22	4
EPS001	JBT015	489.76	103.318	0.21	0.08	0.11	0.22	4
EPS001	JBT018	518.287	109.385	0.21	0.08	0.11	0.22	4
EPS001	JBT010	379.573	80.126	0.21	0.08	0.11	0.22	4
EPS001	SAM014	169.479	35.798	0.21	0.08	0.11	0.22	4
EPS001	JBT022	485.044	102.492	0.21	0.08	0.11	0.22	4
EPS001	JBT012	440.258	93.054	0.21	0.08	0.11	0.22	4
EPS001	JBT025	457.585	96.756	0.21	0.08	0.11	0.22	4
EPS001	JBT001	534.671	113.172	0.21	0.08	0.11	0.22	4
EPS001	EPS011	214.947	45.498	0.21	0.08	0.11	0.22	4
EPS001	JBT013	416.343	88.184	0.21	0.07	0.11	0.22	4
EPS001	JBT021	412.742	87.694	0.21	0.07	0.11	0.22	4
EPS001	JBT020	175.87	37.395	0.21	0.07	0.11	0.22	4
EPS001	JBT002	233.429	49.689	0.21	0.06	0.11	0.22	4
EPS001	JBT026	464.65	99.023	0.21	0.06	0.11	0.22	4
EPS001	LAP012	351.716	75.982	0.22	0.04	0.11	0.22	4
EPS002	TDA002	108.149	22.375	0.21	0.12	0.11	0.22	4
EPS002	EPS004	156.171	32.353	0.21	0.12	0.11	0.22	4
EPS002	EPS005	136.428	28.417	0.21	0.11	0.11	0.22	4
EPS002	EPS003	182.371	38.065	0.21	0.1	0.11	0.22	4
EPS002	JBT014	137.172	28.789	0.21	0.09	0.11	0.22	4
EPS002	JBT011	123.364	25.911	0.21	0.09	0.11	0.22	4
EPS002	PLM001	159.461	33.494	0.21	0.09	0.11	0.22	4
EPS002	EPS011	124.968	26.296	0.21	0.09	0.11	0.22	4
EPS002	SAM014	97.652	20.592	0.21	0.08	0.11	0.22	4
EPS002	VSM001	275.294	58.121	0.21	0.08	0.11	0.22	4
EPS002	JBT015	266.543	56.311	0.21	0.08	0.11	0.22	4
EPS002	PAI001	153.346	32.413	0.21	0.08	0.11	0.22	4
EPS002	JBT025	252.945	53.51	0.21	0.08	0.11	0.22	4
EPS002	JBT001	287.938	60.933	0.21	0.08	0.11	0.22	4
EPS002	JBT013	231.79	49.06	0.21	0.08	0.11	0.22	4
EPS002	JBT010	214.01	45.321	0.21	0.07	0.11	0.22	4
EPS002	JBT002	136.815	28.982	0.21	0.07	0.11	0.22	4
EPS002	JBT026	256.249	54.31	0.21	0.07	0.11	0.22	4
EPS002	JBT009	319.443	67.72	0.21	0.07	0.11	0.22	4
EPS002	JBT022	265.779	56.373	0.21	0.07	0.11	0.22	4
EPS002	JBT012	244.039	51.775	0.21	0.07	0.11	0.22	4
EPS002	JBT023	256.342	54.433	0.21	0.07	0.11	0.22	4
EPS002	JBT018	279.659	59.495	0.21	0.07	0.11	0.22	4
EPS002	GA4002	104.125	22.206	0.21	0.06	0.11	0.22	4
EPS002	JBT019	184.292	39.307	0.21	0.06	0.11	0.22	4
EPS002	JBT021	230.834	49.303	0.21	0.06	0.11	0.22	4
EPS002	JBT020	102.82	21.966	0.21	0.06	0.11	0.22	4
EPS002	LAP012	197.31	42.576	0.22	0.04	0.11	0.22	4
EPS003	EPS011	143.273	27.808	0.19	0.24	0.11	0.22	3
EPS003	EPS004	179.918	35.192	0.2	0.22	0.11	0.22	4
EPS003	EPS005	156.231	31.811	0.2	0.15	0.11	0.22	4
EPS003	TDA002	123.969	25.392	0.2	0.14	0.11	0.22	4
EPS003	GA4002	117.536	24.383	0.21	0.11	0.11	0.22	4
EPS003	SAM014	113.839	23.731	0.21	0.1	0.11	0.22	4
EPS003	VSM001	328.517	68.629	0.21	0.1	0.11	0.22	4
EPS003	JBT014	158.675	33.298	0.21	0.09	0.11	0.22	4
EPS003	JBT015	316.331	66.452	0.21	0.09	0.11	0.22	4
EPS003	JBT009	384.629	80.931	0.21	0.09	0.11	0.22	4
EPS003	JBT019	214.374	45.175	0.21	0.08	0.11	0.22	4
EPS003	PLM001	182.858	38.541	0.21	0.08	0.11	0.22	4
EPS003	JBT010	249.738	52.64	0.21	0.08	0.11	0.22	4
EPS003	JBT021	270.194	56.971	0.21	0.08	0.11	0.22	4
EPS003	JBT025	297.741	62.784	0.21	0.08	0.11	0.22	4
EPS003	JBT018	333.164	70.309	0.21	0.08	0.11	0.22	4
EPS003	PAI001	178.261	37.653	0.21	0.08	0.11	0.22	4
EPS003	JBT013	271.632	57.388	0.21	0.08	0.11	0.22	4
EPS003	JBT020	117.84	24.898	0.21	0.08	0.11	0.22	4
EPS003	JBT023	303.606	64.18	0.21	0.08	0.11	0.22	4
EPS003	JBT002	156.653	33.182	0.21	0.07	0.11	0.22	4
EPS003	JBT012	286.614	60.782	0.21	0.07	0.11	0.22	4
EPS003	JBT026	301.743	64.069	0.21	0.07	0.11	0.22	4
EPS003	JBT011	139.918	29.737	0.21	0.07	0.11	0.22	4
EPS003	JBT001	343.206	72.974	0.21	0.07	0.11	0.22	4
EPS003	LAP012	231.014	49.346	0.21	0.06	0.11	0.22	4
EPS003	JBT022	313.865	67.17	0.21	0.05	0.11	0.22	4
EPS004	EPS011	122.656	24.236	0.2	0.2	0.11	0.22	4
EPS004	EPS005	133.347	27.036	0.2	0.16	0.11	0.22	4
EPS004	TDA002	106.556	21.991	0.21	0.12	0.11	0.22	4
EPS004	GA4002	100.871	20.915	0.21	0.12	0.11	0.22	4
EPS004	JBT014	135.049	28.003	0.21	0.12	0.11	0.22	4
EPS004	JBT002	134.464	28.038	0.21	0.1	0.11	0.22	4
EPS004	PAI001	150.071	31.314	0.21	0.1	0.11	0.22	4
EPS004	PLM001	156.903	32.822	0.21	0.1	0.11	0.22	4
EPS004	JBT011	121.287	25.383	0.21	0.1	0.11	0.22	4
EPS004	VSM001	276.791	57.938	0.21	0.1	0.11	0.22	4
EPS004	JBT015	267.581	56.145	0.21	0.09	0.11	0.22	4
EPS004	JBT023	257.167	54.006	0.21	0.09	0.11	0.22	4
EPS004	JBT009	324.604	68.185	0.21	0.09	0.11	0.22	4
EPS004	JBT018	281.675	59.213	0.21	0.09	0.11	0.22	4
EPS004	JBT012	243.899	51.327	0.21	0.09	0.11	0.22	4
EPS004	JBT020	101.13	21.288	0.21	0.09	0.11	0.22	4
EPS004	JBT021	229.335	48.283	0.21	0.09	0.11	0.22	4
EPS004	JBT026	256.421	54.015	0.21	0.09	0.11	0.22	4
EPS004	SAM014	95.83	20.195	0.21	0.08	0.11	0.22	4
EPS004	JBT022	267.113	56.334	0.21	0.08	0.11	0.22	4
EPS004	JBT025	252.471	53.284	0.21	0.08	0.11	0.22	4
EPS004	JBT013	230.887	48.761	0.21	0.08	0.11	0.22	4
EPS004	JBT019	181.674	38.415	0.21	0.08	0.11	0.22	4
EPS004	JBT010	212.827	45.025	0.21	0.08	0.11	0.22	4
EPS004	JBT001	290.781	61.58	0.21	0.07	0.11	0.22	4
EPS004	LAP012	196.596	42.084	0.21	0.05	0.11	0.22	4
EPS005	EPS011	107.35	21.873	0.2	0.15	0.11	0.22	4
EPS005	VSM001	235.355	48.833	0.21	0.11	0.11	0.22	4
EPS005	TDA002	92.811	19.362	0.21	0.1	0.11	0.22	4
EPS005	PLM001	135.318	28.296	0.21	0.1	0.11	0.22	4
EPS005	JBT014	117.322	24.575	0.21	0.1	0.11	0.22	4
EPS005	JBT015	227.482	47.8	0.21	0.09	0.11	0.22	4
EPS005	GA4002	88.801	18.672	0.21	0.09	0.11	0.22	4
EPS005	JBT011	105.47	22.193	0.21	0.09	0.11	0.22	4
EPS005	SAM014	83.328	17.541	0.21	0.09	0.11	0.22	4
EPS005	JBT009	271.963	57.253	0.21	0.09	0.11	0.22	4
EPS005	JBT019	156.631	33.031	0.21	0.08	0.11	0.22	4
EPS005	JBT025	215.927	45.554	0.21	0.08	0.11	0.22	4
EPS005	PAI001	131.573	27.78	0.21	0.08	0.11	0.22	4
EPS005	JBT013	197.321	41.719	0.21	0.08	0.11	0.22	4
EPS005	JBT026	218.842	46.405	0.21	0.07	0.11	0.22	4
EPS005	JBT012	208.048	44.122	0.21	0.07	0.11	0.22	4
EPS005	JBT023	218.657	46.374	0.21	0.07	0.11	0.22	4
EPS005	JBT001	246.342	52.267	0.21	0.07	0.11	0.22	4
EPS005	JBT020	87.679	18.614	0.21	0.07	0.11	0.22	4
EPS005	JBT018	238.593	50.731	0.21	0.07	0.11	0.22	4
EPS005	JBT021	196.557	41.822	0.21	0.07	0.11	0.22	4
EPS005	JBT010	182.583	38.874	0.21	0.06	0.11	0.22	4
EPS005	JBT002	117.323	24.992	0.21	0.06	0.11	0.22	4
EPS005	JBT022	226.412	48.343	0.21	0.06	0.11	0.22	4
EPS005	LAP012	168.751	36.49	0.22	0.03	0.11	0.22	4
EPS011	TDA002	85.665	17.733	0.21	0.12	0.11	0.22	4
EPS011	JBT018	223.28	46.916	0.21	0.09	0.11	0.22	4
EPS011	JBT011	96.759	20.332	0.21	0.09	0.11	0.22	4
EPS011	JBT015	212.515	44.696	0.21	0.09	0.11	0.22	4
EPS011	PLM001	125.912	26.534	0.21	0.08	0.11	0.22	4
EPS011	GA4002	81.373	17.161	0.21	0.08	0.11	0.22	4
EPS011	SAM014	76.885	16.246	0.21	0.08	0.11	0.22	4
EPS011	JBT009	255.73	54.048	0.21	0.08	0.11	0.22	4
EPS011	JBT012	193.483	40.938	0.21	0.08	0.11	0.22	4
EPS011	VSM001	219.746	46.498	0.21	0.08	0.11	0.22	4
EPS011	JBT025	200.965	42.591	0.21	0.07	0.11	0.22	4
EPS011	JBT014	107.663	22.84	0.21	0.07	0.11	0.22	4
EPS011	JBT020	80.244	17.028	0.21	0.07	0.11	0.22	4
EPS011	JBT002	107.721	22.86	0.21	0.07	0.11	0.22	4
EPS011	PAI001	121.841	25.873	0.21	0.07	0.11	0.22	4
EPS011	JBT023	203.583	43.299	0.21	0.07	0.11	0.22	4
EPS011	JBT010	168.781	35.919	0.21	0.07	0.11	0.22	4
EPS011	JBT022	210.903	44.888	0.21	0.07	0.11	0.22	4
EPS011	JBT021	182.925	38.952	0.21	0.06	0.11	0.22	4
EPS011	JBT019	144.118	30.777	0.21	0.06	0.11	0.22	4
EPS011	JBT001	230.447	49.26	0.21	0.06	0.11	0.22	4
EPS011	JBT026	203.82	43.575	0.21	0.06	0.11	0.22	4
EPS011	JBT013	182.978	39.152	0.21	0.05	0.11	0.22	4
EPS011	LAP012	156.579	33.505	0.21	0.05	0.11	0.22	4
GA4002	JBT010	137.248	27.348	0.2	0.19	0.11	0.22	4
GA4002	JBT021	147.914	29.538	0.2	0.18	0.11	0.22	4
GA4002	JBT011	80.805	16.166	0.2	0.18	0.11	0.22	4
GA4002	JBT013	147.554	29.561	0.2	0.18	0.11	0.22	4
GA4002	JBT023	162.574	32.595	0.2	0.18	0.11	0.22	4
GA4002	JBT020	67.052	13.479	0.2	0.17	0.11	0.22	4
GA4002	JBT026	163.181	32.868	0.2	0.17	0.11	0.22	4
GA4002	JBT012	155.489	31.396	0.2	0.16	0.11	0.22	4
GA4002	JBT018	176.475	35.648	0.2	0.16	0.11	0.22	4
GA4002	JBT022	168.13	34.011	0.2	0.16	0.11	0.22	4
GA4002	JBT001	181.108	36.666	0.2	0.16	0.11	0.22	4
GA4002	JBT002	89.283	18.076	0.2	0.16	0.11	0.22	4
GA4002	JBT025	160.938	32.655	0.2	0.16	0.11	0.22	4
GA4002	JBT014	89.29	18.241	0.2	0.14	0.11	0.22	4
GA4002	JBT009	198.908	40.707	0.2	0.14	0.11	0.22	4
GA4002	JBT015	168.504	34.489	0.2	0.14	0.11	0.22	4
GA4002	JBT019	118.526	24.657	0.21	0.11	0.11	0.22	4
GA4002	TDA002	70.846	14.788	0.21	0.1	0.11	0.22	4
GA4002	SAM014	63.424	13.271	0.21	0.1	0.11	0.22	4
GA4002	VSM001	173.015	36.22	0.21	0.1	0.11	0.22	4
GA4002	PLM001	104.886	22.16	0.21	0.08	0.11	0.22	4
GA4002	PAI001	98.77	20.982	0.21	0.07	0.11	0.22	4
GA4002	LAP012	126.055	27.227	0.22	0.04	0.11	0.22	4
JBT001	JBT011	225.936	32.639	0.14	0.53	0.1	0.2	1
JBT001	JBT002	251.843	37.291	0.15	0.49	0.1	0.2	1
JBT001	JBT022	529.868	90.664	0.17	0.25	0.1	0.2	3
JBT001	JBT015	531.721	109.448	0.21	0.13	0.11	0.22	4
JBT001	JBT014	253.596	52.442	0.21	0.12	0.11	0.22	4
JBT001	JBT010	412.162	77.272	0.19	0.09	0.1	0.2	4
JBT001	JBT023	508.383	95.363	0.19	0.09	0.1	0.2	4
JBT001	JBT013	451.579	84.753	0.19	0.08	0.1	0.2	4
JBT001	TDA002	200.194	42.194	0.21	0.08	0.11	0.22	4
JBT001	VSM001	551.473	116.299	0.21	0.08	0.11	0.22	4
JBT001	JBT012	477.861	89.845	0.19	0.08	0.1	0.2	4
JBT001	JBT018	564.426	106.415	0.19	0.08	0.1	0.2	4
JBT001	JBT026	505.576	95.363	0.19	0.08	0.1	0.2	4
JBT001	PAI001	283.373	60.218	0.21	0.07	0.11	0.22	4
JBT001	PLM001	294.579	62.662	0.21	0.07	0.11	0.22	4
JBT001	SAM014	181.32	38.581	0.21	0.07	0.11	0.22	4
JBT001	JBT019	347.68	74.19	0.21	0.06	0.11	0.22	4
JBT001	JBT021	446.24	85.126	0.19	0.05	0.1	0.2	4
JBT001	LAP012	381.991	82.059	0.21	0.05	0.11	0.22	4
JBT001	JBT025	497.462	95.553	0.19	0.04	0.1	0.2	4
JBT001	JBT020	189.386	36.698	0.19	0.02	0.1	0.2	4
JBT001	JBT009	663.342	130.064	0.2	0	0.1	0.2	4
JBT002	JBT011	108.506	15.724	0.14	0.52	0.1	0.2	1
JBT002	JBT022	232.035	40.299	0.17	0.23	0.1	0.2	3
JBT002	JBT015	231.618	47.831	0.21	0.12	0.11	0.22	4
JBT002	JBT014	118.543	24.646	0.21	0.11	0.11	0.22	4
JBT002	TDA002	94.796	19.857	0.21	0.1	0.11	0.22	4
JBT002	SAM014	83.613	17.551	0.21	0.09	0.11	0.22	4
JBT002	JBT012	212.379	39.801	0.19	0.09	0.1	0.2	4
JBT002	JBT023	222.827	42.119	0.19	0.07	0.1	0.2	4
JBT002	JBT010	186.088	35.212	0.19	0.07	0.1	0.2	4
JBT002	VSM001	238.685	50.701	0.21	0.07	0.11	0.22	4
JBT002	JBT013	201.306	38.132	0.19	0.07	0.1	0.2	4
JBT002	JBT026	223.469	42.337	0.19	0.07	0.1	0.2	4
JBT002	PAI001	131.609	28.065	0.21	0.06	0.11	0.22	4
JBT002	PLM001	138.784	29.613	0.21	0.06	0.11	0.22	4
JBT002	JBT019	158.492	33.99	0.21	0.05	0.11	0.22	4
JBT002	JBT018	243.676	46.622	0.19	0.05	0.1	0.2	4
JBT002	LAP012	171.574	36.912	0.22	0.04	0.11	0.22	4
JBT002	JBT021	200.331	38.528	0.19	0.04	0.1	0.2	4
JBT002	JBT025	219.541	42.394	0.19	0.03	0.1	0.2	4
JBT002	JBT020	88.945	17.406	0.2	0	0.1	0.2	4
JBT002	JBT009	279.02	54.743	0.2	0	0.1	0.2	4
JBT009	JBT026	570.701	102.204	0.18	0.17	0.1	0.2	4
JBT009	JBT014	283.238	57.989	0.2	0.14	0.11	0.22	4
JBT009	JBT015	603.958	124.128	0.21	0.13	0.11	0.22	4
JBT009	PAI001	315.996	65.909	0.21	0.1	0.11	0.22	4
JBT009	VSM001	627.796	131.71	0.21	0.09	0.11	0.22	4
JBT009	TDA002	222.379	46.681	0.21	0.09	0.11	0.22	4
JBT009	SAM014	202.959	42.63	0.21	0.09	0.11	0.22	4
JBT009	JBT019	390.79	82.165	0.21	0.09	0.11	0.22	4
JBT009	JBT018	642.668	120.437	0.19	0.09	0.1	0.2	4
JBT009	PLM001	329.46	69.416	0.21	0.08	0.11	0.22	4
JBT009	LAP012	429.555	91.904	0.21	0.06	0.11	0.22	4
JBT009	JBT012	540.156	103.387	0.19	0.05	0.1	0.2	4
JBT009	JBT021	502.795	96.42	0.19	0.04	0.1	0.2	4
JBT009	JBT023	577.39	110.816	0.19	0.04	0.1	0.2	4
JBT009	JBT011	249.402	47.95	0.19	0.04	0.1	0.2	4
JBT009	JBT013	510.247	98.176	0.19	0.04	0.1	0.2	4
JBT009	JBT010	462.895	89.174	0.19	0.03	0.1	0.2	4
JBT009	JBT020	211.446	40.918	0.19	0.03	0.1	0.2	4
JBT009	JBT022	600.101	116.161	0.19	0.02	0.1	0.2	4
JBT009	JBT025	562.307	108.864	0.19	0.02	0.1	0.2	4
JBT010	JBT023	362.561	58.085	0.16	0.37	0.1	0.2	2
JBT010	JBT022	377.277	67.01	0.18	0.19	0.1	0.2	4
JBT010	JBT011	167.855	30.287	0.18	0.16	0.1	0.2	4
JBT010	JBT013	325.268	58.774	0.18	0.16	0.1	0.2	4
JBT010	JBT014	186.586	37.848	0.2	0.16	0.11	0.22	4
JBT010	JBT015	377.714	76.738	0.2	0.15	0.11	0.22	4
JBT010	JBT021	322.016	58.49	0.18	0.15	0.1	0.2	4
JBT010	JBT018	399.138	72.835	0.18	0.14	0.1	0.2	4
JBT010	JBT020	140.427	25.744	0.18	0.13	0.1	0.2	4
JBT010	JBT026	361.829	66.501	0.18	0.12	0.1	0.2	4
JBT010	JBT012	343.466	63.375	0.18	0.12	0.1	0.2	4
JBT010	JBT025	355.716	65.666	0.18	0.12	0.1	0.2	4
JBT010	TDA002	147.835	30.877	0.21	0.1	0.11	0.22	4
JBT010	JBT019	252.954	53.604	0.21	0.07	0.11	0.22	4
JBT010	VSM001	389.463	82.631	0.21	0.07	0.11	0.22	4
JBT010	PAI001	207.269	44.001	0.21	0.07	0.11	0.22	4
JBT010	PLM001	218.357	46.534	0.21	0.06	0.11	0.22	4
JBT010	SAM014	132.401	28.263	0.21	0.06	0.11	0.22	4
JBT010	LAP012	275.29	59.038	0.21	0.05	0.11	0.22	4
JBT011	JBT022	208.822	31.49	0.15	0.46	0.1	0.2	1
JBT011	JBT026	201.11	36.421	0.18	0.15	0.1	0.2	4
JBT011	JBT023	199.83	36.201	0.18	0.15	0.1	0.2	4
JBT011	JBT015	207.034	42.173	0.2	0.15	0.11	0.22	4
JBT011	JBT013	181.128	33.12	0.18	0.13	0.1	0.2	4
JBT011	JBT012	190.835	34.918	0.18	0.13	0.1	0.2	4
JBT011	JBT014	105.699	21.708	0.21	0.13	0.11	0.22	4
JBT011	JBT021	179.771	33.159	0.18	0.12	0.1	0.2	4
JBT011	JBT018	218.586	40.375	0.18	0.12	0.1	0.2	4
JBT011	TDA002	85.919	17.872	0.21	0.11	0.11	0.22	4
JBT011	JBT020	80.218	14.94	0.19	0.1	0.1	0.2	4
JBT011	JBT025	197.234	36.827	0.19	0.09	0.1	0.2	4
JBT011	PLM001	125.545	26.341	0.21	0.09	0.11	0.22	4
JBT011	VSM001	212.109	44.601	0.21	0.09	0.11	0.22	4
JBT011	JBT019	142.076	29.91	0.21	0.09	0.11	0.22	4
JBT011	PAI001	116.905	24.689	0.21	0.08	0.11	0.22	4
JBT011	SAM014	74.221	15.702	0.21	0.08	0.11	0.22	4
JBT011	LAP012	154.454	32.82	0.21	0.07	0.11	0.22	4
JBT012	JBT018	463.083	76.546	0.17	0.31	0.1	0.2	2
JBT012	JBT014	213.743	43.45	0.2	0.15	0.11	0.22	4
JBT012	JBT015	437.502	89.5	0.2	0.14	0.11	0.22	4
JBT012	JBT013	375.189	68.406	0.18	0.14	0.1	0.2	4
JBT012	JBT025	411.559	75.346	0.18	0.13	0.1	0.2	4
JBT012	JBT023	419.704	77.083	0.18	0.13	0.1	0.2	4
JBT012	JBT026	417.998	77.002	0.18	0.12	0.1	0.2	4
JBT012	JBT021	371.316	68.866	0.19	0.11	0.1	0.2	4
JBT012	JBT022	436.616	81.218	0.19	0.1	0.1	0.2	4
JBT012	JBT020	160.377	30.054	0.19	0.09	0.1	0.2	4
JBT012	SAM014	152.201	32.098	0.21	0.08	0.11	0.22	4
JBT012	TDA002	168.879	35.623	0.21	0.08	0.11	0.22	4
JBT012	VSM001	451.976	95.569	0.21	0.08	0.11	0.22	4
JBT012	JBT019	290.653	61.585	0.21	0.07	0.11	0.22	4
JBT012	PLM001	248.768	52.745	0.21	0.07	0.11	0.22	4
JBT012	PAI001	237.834	50.592	0.21	0.07	0.11	0.22	4
JBT012	LAP012	317.006	68.6	0.22	0.03	0.11	0.22	4
JBT013	JBT025	389.287	69.711	0.18	0.17	0.1	0.2	4
JBT013	JBT015	414.185	84.509	0.2	0.15	0.11	0.22	4
JBT013	JBT014	202.791	41.435	0.2	0.14	0.11	0.22	4
JBT013	JBT023	397.293	73.339	0.18	0.12	0.1	0.2	4
JBT013	JBT026	395.217	73.097	0.18	0.11	0.1	0.2	4
JBT013	JBT018	438.11	81.121	0.19	0.11	0.1	0.2	4
JBT013	JBT022	412.989	76.734	0.19	0.1	0.1	0.2	4
JBT013	JBT021	351.121	65.457	0.19	0.1	0.1	0.2	4
JBT013	TDA002	159.648	33.539	0.21	0.09	0.11	0.22	4
JBT013	VSM001	427.508	89.922	0.21	0.09	0.11	0.22	4
JBT013	JBT020	151.818	28.579	0.19	0.08	0.1	0.2	4
JBT013	PAI001	225.034	47.663	0.21	0.07	0.11	0.22	4
JBT013	PLM001	236.316	50.167	0.21	0.07	0.11	0.22	4
JBT013	SAM014	144.389	30.725	0.21	0.07	0.11	0.22	4
JBT013	JBT019	275.898	58.823	0.21	0.06	0.11	0.22	4
JBT013	LAP012	299.958	64.499	0.22	0.05	0.11	0.22	4
JBT014	JBT015	234.509	34.994	0.15	0.64	0.11	0.22	1
JBT014	JBT023	225.094	45.69	0.2	0.15	0.11	0.22	4
JBT014	JBT026	224.69	45.892	0.2	0.14	0.11	0.22	4
JBT014	SAM014	84.86	17.364	0.2	0.14	0.11	0.22	4
JBT014	JBT022	232.715	47.667	0.2	0.14	0.11	0.22	4
JBT014	JBT019	160.056	32.789	0.2	0.14	0.11	0.22	4
JBT014	JBT018	246.417	50.512	0.2	0.14	0.11	0.22	4
JBT014	JBT020	89.449	18.377	0.21	0.13	0.11	0.22	4
JBT014	JBT021	201.618	41.467	0.21	0.13	0.11	0.22	4
JBT014	JBT025	221.422	45.571	0.21	0.13	0.11	0.22	4
JBT014	TDA002	93.071	19.444	0.21	0.1	0.11	0.22	4
JBT014	VSM001	242.325	50.747	0.21	0.1	0.11	0.22	4
JBT014	PLM001	137.835	28.975	0.21	0.09	0.11	0.22	4
JBT014	PAI001	132.53	27.923	0.21	0.08	0.11	0.22	4
JBT014	LAP012	172.051	36.706	0.21	0.06	0.11	0.22	4
JBT015	JBT023	465.489	94.966	0.2	0.15	0.11	0.22	4
JBT015	JBT026	461.961	94.536	0.2	0.14	0.11	0.22	4
JBT015	JBT018	515.188	105.686	0.21	0.14	0.11	0.22	4
JBT015	JBT019	320.219	65.734	0.21	0.13	0.11	0.22	4
JBT015	JBT021	409.766	84.28	0.21	0.13	0.11	0.22	4
JBT015	JBT025	454.958	93.608	0.21	0.13	0.11	0.22	4
JBT015	JBT022	482.809	99.386	0.21	0.13	0.11	0.22	4
JBT015	SAM014	167.37	34.525	0.21	0.12	0.11	0.22	4
JBT015	JBT020	174.916	36.148	0.21	0.12	0.11	0.22	4
JBT015	TDA002	183.852	38.309	0.21	0.11	0.11	0.22	4
JBT015	VSM001	504.077	106.351	0.21	0.08	0.11	0.22	4
JBT015	PAI001	261.839	55.501	0.21	0.07	0.11	0.22	4
JBT015	PLM001	271.397	57.646	0.21	0.07	0.11	0.22	4
JBT015	LAP012	349.262	75.076	0.21	0.05	0.11	0.22	4
JBT018	JBT023	493.312	91.132	0.18	0.11	0.1	0.2	4
JBT018	JBT022	512.775	94.97	0.19	0.11	0.1	0.2	4
JBT018	JBT021	432.925	80.475	0.19	0.1	0.1	0.2	4
JBT018	JBT020	184.093	34.426	0.19	0.09	0.1	0.2	4
JBT018	JBT026	489.145	91.482	0.19	0.09	0.1	0.2	4
JBT018	TDA002	193.793	40.709	0.21	0.09	0.11	0.22	4
JBT018	JBT025	481.841	90.374	0.19	0.09	0.1	0.2	4
JBT018	VSM001	534.057	112.436	0.21	0.09	0.11	0.22	4
JBT018	PAI001	275.502	58.415	0.21	0.07	0.11	0.22	4
JBT018	SAM014	176.23	37.574	0.21	0.06	0.11	0.22	4
JBT018	PLM001	286.331	61.066	0.21	0.06	0.11	0.22	4
JBT018	JBT019	337.825	72.242	0.21	0.06	0.11	0.22	4
JBT018	LAP012	369.882	79.271	0.21	0.05	0.11	0.22	4
JBT019	SAM014	114.369	23.224	0.2	0.15	0.11	0.22	4
JBT019	TDA002	125.531	26.26	0.21	0.1	0.11	0.22	4
JBT019	VSM001	331.447	69.987	0.21	0.08	0.11	0.22	4
JBT019	JBT023	307.511	65.32	0.21	0.07	0.11	0.22	4
JBT019	JBT021	274.074	58.258	0.21	0.07	0.11	0.22	4
JBT019	PAI001	178.492	37.951	0.21	0.07	0.11	0.22	4
JBT019	JBT022	318.943	67.817	0.21	0.07	0.11	0.22	4
JBT019	JBT026	305.98	65.093	0.21	0.07	0.11	0.22	4
JBT019	JBT020	119.86	25.512	0.21	0.06	0.11	0.22	4
JBT019	PLM001	185.419	39.609	0.21	0.06	0.11	0.22	4
JBT019	JBT025	301.987	64.509	0.21	0.06	0.11	0.22	4
JBT019	LAP012	233.896	50.492	0.22	0.04	0.11	0.22	4
JBT020	JBT021	151.057	27.82	0.18	0.12	0.1	0.2	4
JBT020	JBT023	168.792	31.335	0.19	0.11	0.1	0.2	4
JBT020	JBT026	168.302	31.367	0.19	0.1	0.1	0.2	4
JBT020	JBT022	174.823	32.666	0.19	0.09	0.1	0.2	4
JBT020	PAI001	98.408	20.797	0.21	0.08	0.11	0.22	4
JBT020	PLM001	103.733	21.966	0.21	0.07	0.11	0.22	4
JBT020	VSM001	180.219	38.186	0.21	0.07	0.11	0.22	4
JBT020	TDA002	70.38	14.914	0.21	0.07	0.11	0.22	4
JBT020	JBT025	165.854	31.61	0.19	0.06	0.1	0.2	4
JBT020	SAM014	62.897	13.483	0.21	0.05	0.11	0.22	4
JBT020	LAP012	128.937	27.94	0.22	0.03	0.11	0.22	4
JBT021	JBT023	392.895	71.351	0.18	0.15	0.1	0.2	4
JBT021	JBT026	391.365	72.283	0.18	0.12	0.1	0.2	4
JBT021	JBT022	408.401	75.973	0.19	0.1	0.1	0.2	4
JBT021	TDA002	158.969	33.351	0.21	0.09	0.11	0.22	4
JBT021	JBT025	385.407	72.176	0.19	0.09	0.1	0.2	4
JBT021	PAI001	224.845	47.526	0.21	0.08	0.11	0.22	4
JBT021	VSM001	423.68	89.91	0.21	0.07	0.11	0.22	4
JBT021	SAM014	143.281	30.532	0.21	0.06	0.11	0.22	4
JBT021	PLM001	234.026	50.009	0.21	0.06	0.11	0.22	4
JBT021	LAP012	297.302	64.428	0.22	0.03	0.11	0.22	4
JBT022	JBT023	463.396	84.451	0.18	0.14	0.1	0.2	4
JBT022	JBT026	461.004	84.582	0.18	0.13	0.1	0.2	4
JBT022	TDA002	184.209	38.639	0.21	0.09	0.11	0.22	4
JBT022	SAM014	165.666	34.885	0.21	0.09	0.11	0.22	4
JBT022	JBT025	453.751	85.186	0.19	0.08	0.1	0.2	4
JBT022	PAI001	259.534	54.921	0.21	0.08	0.11	0.22	4
JBT022	VSM001	499.831	105.929	0.21	0.07	0.11	0.22	4
JBT022	PLM001	272.283	57.949	0.21	0.07	0.11	0.22	4
JBT022	LAP012	348.87	75.295	0.22	0.04	0.11	0.22	4
JBT023	JBT025	435.844	80.461	0.18	0.12	0.1	0.2	4
JBT023	JBT026	442.55	82.614	0.19	0.1	0.1	0.2	4
JBT023	TDA002	176.886	37.214	0.21	0.09	0.11	0.22	4
JBT023	SAM014	160.45	33.831	0.21	0.08	0.11	0.22	4
JBT023	PAI001	250.909	53.034	0.21	0.08	0.11	0.22	4
JBT023	VSM001	481.816	101.849	0.21	0.08	0.11	0.22	4
JBT023	PLM001	261.886	55.503	0.21	0.07	0.11	0.22	4
JBT023	LAP012	335.213	71.937	0.21	0.05	0.11	0.22	4
JBT025	TDA002	174.603	36.657	0.21	0.09	0.11	0.22	4
JBT025	PAI001	247.451	52.226	0.21	0.08	0.11	0.22	4
JBT025	VSM001	470.826	99.803	0.21	0.07	0.11	0.22	4
JBT025	JBT026	434.211	82.108	0.19	0.07	0.1	0.2	4
JBT025	PLM001	257.492	54.898	0.21	0.06	0.11	0.22	4
JBT025	SAM014	157.329	33.556	0.21	0.06	0.11	0.22	4
JBT025	LAP012	328.873	71.072	0.22	0.04	0.11	0.22	4
JBT026	SAM014	159.257	33.559	0.21	0.08	0.11	0.22	4
JBT026	TDA002	177.689	37.728	0.21	0.07	0.11	0.22	4
JBT026	PAI001	249.715	53.09	0.21	0.07	0.11	0.22	4
JBT026	VSM001	477.344	101.684	0.21	0.06	0.11	0.22	4
JBT026	PLM001	261.592	56.027	0.21	0.05	0.11	0.22	4
JBT026	LAP012	333.96	72.372	0.22	0.03	0.11	0.22	4
