# Supplementary material for: Genomic history of coastal societies from eastern South America
Source: Nat Ecol Evol. 2023 Jul 31;7(8):1315–30. doi: 10.1038/s41559-023-02114-9 (PMC10406606; doi:10.1038/s41559-023-02114-9)
Supplement: Supplementary file 12 — Details radiocarbon dating. [file 41559_2023_2114_MOESM12_ESM.xlsx]

## Sheet: Data.S8-C14
	Lab n.	Site name	Human bones	Sample name	AMS Sample ID	13C AMS [‰]	C [%]	C:N	Collagen [%]	14C age [yr BP]	1s Err ±	Cal 1-sigma	Cal 2-sigma	Cal BC start 2-sigma	Cal BC end 2-sigma	Cal BP start 2-sigma	Cal BP end 2-sigma
With ancient DNA	43997	Cabeçuda	Petrous bone	CBE003	MAMS-43997	-25.0	19.5	3.5	0.2	3352	27	cal BC 1682-1618	cal BC1736-1536	1736	1536	3686	3486
	45781	Cubatão	Petrous bone	CUB002	MAMS-45781	-15.8	43.4	3.2	7.4	2492	22	cal BC 770-541	cal BC 757-550	757	550	2707	2500
	38996	Cubatão	tooth	CUB008	MAMS-38996	-15.1	39.9	2.9	6.2	2602	21	cal BC 803-791	cal BC809-777	809	777	2759	2727
	40645	Galheta IV	Petrous bone	GA4003	MAMS-40645	-10.4	40.2	3.0	4.3	899	17	cal AD 1050-1166	cal AD 1044-1205	1044	1205	906	745
	40646	Galheta IV	Petrous bone	GA4004	MAMS-40646	-3.0	41.8	3.2	6.9	1105	17	cal AD 899-974	cal AD 894-985	894	985	1056	965
	40643	Jabuticabeira II	Petrous bone	JBT026	MAMS-40643	-12.6	38.9	2.9	3.4	2310	19	cal BC 399-385	cal BC403-371	403	371	2353	2321
	40644	Jabuticabeira II	Petrous bone	JBT020	MAMS-40644	-12.6	33.6	2.9	1.3	2331	19	cal BC 403-393	cal BC407-383	407	383	2357	2333
	40639	Jabuticabeira II	Petrous bone	JBT010	MAMS-40639	-11.5	39.2	2.9	3.6	2440	20	cal BC 730-431	cal BC747-410	747	410	2697	2360
	40640	Jabuticabeira II	Petrous bone	JBT021	MAMS-40640	-11.7	44.1	3.0	1.8	2323	19	cal BC 401-390	cal BC405-379	405	379	2355	2329
	40642	Jabuticabeira II	Petrous bone	JBT025	MAMS-40642	-15.1	44.1	3.0	2.9	2407	19	cal BC 506-410	cal BC701-404	701	404	2651	2354
	40641	Jabuticabeira II	Petrous bone	JBT023	MAMS-40641	-13.4	43.1	3.0	1.9	2420	19	cal BC 510-415	cal BC728-408	728	408	2678	2358
	38997	Jabuticabeira II	Petrous bone	JBT001	MAMS-38997	-12.8	34.1	2.6	3.6	2401	21	cal BC 486-407	cal BC701-402	701	402	2651	2352
	38998	Jabuticabeira II	tooth	JBT002	MAMS-38998	-10.3	39.7	2.9	4.5	2411	20	cal BC 507-411	cal BC727-405	727	405	2677	2355
	43998	Palmeiras	tooth	PLM001	MAMS-43998	-17.2	30.6	3.3	0.8	477	21	cal AD 1426-1441	cal AD 1416-1446	1416	1446	534	504
	34571	Sambaqui limão	Petrous bone	EPS001.A	MAMS-34571	-16	29.1	2.8	5.1	448	25	cal AD 1421-1468	cal AD 1433-1450	1433	1450	517	500
	40649	Sambaqui limão	Petrous bone	EPS004	MAMS-40649	-15.6	37.2	3.2	3.5	1914	19	cal AD 68-122	cal AD 54-129	54	129	1896	1821
	40648	Sambaqui limão	Petrous bone	EPS003	MAMS-40648	-12.1	47.0	3.2	1.8	1976	18	cal AD 6-54	cal BC36-cal AD 69	36	69	1914	1881
	40650	Sambaqui limão	Petrous bone	EPS005	MAMS-40650	-13.3	42.1	3.2	1.7	2025	18	cal BC 45-0	cal BC89-cal AD 45	89	45	2039	1905
	40647	Sambaqui limão	Petrous bone	EPS002	MAMS-40647	-20.9	28.7	3.3	0.5	2617	19	cal BC 806-796	cal BC814-789	814	789	2764	2739
	45782	Vau-Una	Petrous bone	VSM001	MAMS-45782	-12.1	35.1	3.3	2.2	629	21	cal AD 1290-1394	cal AD 1298-1389	1298	1389	652	561
	34577- 35718	Pedra do Alexandre	Petrous bone	TDA002	MAMS-34577- 35718	No collagen	No collagen	No collagen	No collagen	No collagen	No collagen	No collagen	Nocollagen	Nocollagen	Nocollagen	Nocollagen	Nocollagen
Sites without sufficient ancient DNA	34569	Capelinha I	Petrous bone	CAP001.A	MAMS-34569	-17,6	17,6	2,7	0,8	8496	37	cal BC 7578-7539	cal BC7589-7516	7589	7516	9539	9466
	38995	Capelinha I	Petrous bone	CAP004	MAMS-38995	-20.6	32.7	2.9	1.8	9254	32	cal BC 8557-8355	cal BC8600-8340	8600	8340	10550	10290
	34570	Cubatão I	tooth	CUB001.A	MAMS-34570	-14,2	29,3	2,7	6,6	2560	27	cal BC 798-676	cal BC803-560	803	560	2753	2510
	39012	Pavão XVI	tooth	PVA001	MAMS-39012	-22.6	30.5	2.8	3.2	1552	22	cal AD 431-544	cal AD 427-557	427	557	1523	1393
	40652	Lapa do Santo	Petrous bone	LAP013	MAMS-40652	-27.5	25.5	3.5	0.3	8405	42	cal BC 7538-7458	cal BC7570-7358	7570	7358	9520	9308
	40651	Lapa do Santo	Petrous bone	LAP012	MAMS-40651	No collagen	No collagen	No collagen	No collagen	Nocollagen	No collagen	No collagen	No collagen	No collagen	No collagen	No collagen	No collagen
	34574	Loca do Suin	tooth	LDS001.A	MAMS-34574	-13,8	30,3	3,3	0,9	7992	35	cal BC 7041-6830	cal BC7054-6771	7054	6771	9004	8721
